# Supplementary material for: The Association Between Irritable Bowel Syndrome and Generalized Anxiety Disorder and Influencing Factors: A Mediation Mendelian Randomization Study
Source: Food Sci Nutr. 2026 Feb 10;14(2):e71525. doi: 10.1002/fsn3.71525 (PMC12887448; doi:10.1002/fsn3.71525)
Supplement: Supplementary file 3 — Table S2: Screening results of single nucleotide polymorphisms (SNPs) with irritable bowel syndrome (IBS) and generalized anxiety disorder (GAD). [file FSN3-14-e71525-s004.xlsx]

## Sheet: S1-IBS-GAD
IBS on GAD
SNP	effect_allele.exposure	other_allele.exposure	effect_allele.outcome	other_allele.outcome	beta.exposure	beta.outcome	eaf.exposure	eaf.outcome	remove	palindromic	ambiguous	id.outcome	chr.outcome	pos.outcome	pval.outcome	se.outcome	samplesize.outcome	outcome	mr_keep.outcome	pval_origin.outcome	r.outcome	r2.outcome	pval.exposure	chr.exposure	pos.exposure	se.exposure	ncase.exposure	ncontrol.exposure	samplesize.exposure	id.exposure	exposure	mr_keep.exposure	pval_origin.exposure	r.exposure	r2.exposure	F	action	SNP_index	mr_keep	units.outcome	units.exposure	rsq.exposure	effective_n.exposure	rsq.outcome	effective_n.outcome	steiger_dir	steiger_pval	merge
rs10044618	T	C	T	C	0.035	0.00864052	0.4316	0.39612	FALSE	FALSE	FALSE	finngen_R12_F5_GAD	5	88485351	0.622078	0.0175297	451562	Generalized anxiety disorder	TRUE	reported	0.000733512547062099	5.38040656697528e-07	4.124e-07	5	87781168	0.0069	53400	433201	486601	GCST90016564	Irritable bowel syndrome	TRUE	reported	0.00727146412477476	5.28741905178863e-05	25.729888678849	2	1	TRUE	NA	NA	5.28741905178863e-05	486601	5.38040656697528e-07	451562	TRUE	0.00155545215961456	GCST90016564+finngen_R12_F5_GAD
rs10156602	A	G	A	G	0.0417	0.00329691	0.633	0.597939	FALSE	FALSE	FALSE	finngen_R12_F5_GAD	9	93583046	0.850543	0.0174972	451562	Generalized anxiety disorder	TRUE	reported	-0.000280402	7.86251655857237e-08	4.355e-09	9	96345328	0.0071	53400	433201	486601	GCST90016564	Irritable bowel syndrome	TRUE	reported	0.00841931400573742	7.08848483272063e-05	34.4949414798651	2	1	TRUE	NA	NA	7.08848483272063e-05	486601	7.86251655857237e-08	451562	TRUE	8.18353914153918e-05	GCST90016564+finngen_R12_F5_GAD
rs10268606	T	C	T	C	0.037	-0.0149903	0.704	0.616514	FALSE	FALSE	FALSE	finngen_R12_F5_GAD	7	146992639	0.394708	0.0176127	451562	Generalized anxiety disorder	TRUE	reported	0.00126656156893629	1.60417820790635e-06	8.36e-07	7	146689731	0.0075	53400	433201	486601	GCST90016564	Irritable bowel syndrome	TRUE	reported	0.00707202836729211	5.00135852277844e-05	24.3377777777778	2	1	TRUE	NA	NA	5.00135852277844e-05	486601	1.60417820790635e-06	451562	TRUE	0.00495970553530043	GCST90016564+finngen_R12_F5_GAD
rs10917847	A	G	A	G	0.0332	0.0186885	0.4656	0.404671	FALSE	FALSE	FALSE	finngen_R12_F5_GAD	1	163783139	0.283179	0.0174138	451562	Generalized anxiety disorder	TRUE	reported	-0.00159707	2.55061678440873e-06	1.875e-06	1	163752376	0.007	53400	422699	476099	GCST90016564	Irritable bowel syndrome	TRUE	reported	0.00687356528089007	4.72458996706574e-05	22.494693877551	2	1	TRUE	NA	NA	4.72458996706574e-05	476099	2.55061678440873e-06	451562	TRUE	0.0110792577416988	GCST90016564+finngen_R12_F5_GAD
rs111491723	A	C	A	C	0.1153	-0.00173529	0.976	0.99329	FALSE	FALSE	FALSE	finngen_R12_F5_GAD	13	79536239	0.986975	0.106296	451562	Generalized anxiety disorder	TRUE	reported	2.42939095249332e-05	5.90194040005638e-10	3.681e-06	13	80110374	0.0249	50019	359979	409998	GCST90016564	Irritable bowel syndrome	TRUE	reported	0.0072315067249995	5.2294689513713e-05	21.4417348107289	2	1	TRUE	NA	NA	5.2294689513713e-05	409998	5.90194040005638e-10	451562	TRUE	0.000834685576036744	GCST90016564+finngen_R12_F5_GAD
rs112215352	A	G	A	G	-0.0794	0.0120551	0.9542	0.977708	FALSE	FALSE	FALSE	finngen_R12_F5_GAD	12	59401982	0.835535	0.0580668	451562	Generalized anxiety disorder	TRUE	reported	-0.000308948	9.54487713617945e-08	3.194e-06	12	59795763	0.0171	53400	415577	468977	GCST90016564	Irritable bowel syndrome	TRUE	reported	-0.00678015	4.59704893525858e-05	21.5600013679423	2	1	TRUE	NA	NA	4.59704893525858e-05	468977	9.54487713617945e-08	451562	TRUE	0.00191004271641207	GCST90016564+finngen_R12_F5_GAD
rs11656412	A	G	A	G	0.0348	0.00715643	0.6096	0.492884	FALSE	FALSE	FALSE	finngen_R12_F5_GAD	17	5252434	0.678172	0.0172461	451562	Generalized anxiety disorder	TRUE	reported	0.000617515286049152	3.81325128504366e-07	7.783e-07	17	5155729	0.007	53400	426079	479479	GCST90016564	Irritable bowel syndrome	TRUE	reported	0.007179366454485	5.15433026877845e-05	24.7151020408163	2	1	TRUE	NA	NA	5.15433026877845e-05	479479	3.81325128504366e-07	451562	TRUE	0.00155399774532974	GCST90016564+finngen_R12_F5_GAD
rs117654599	A	T	A	T	0.1693	0.134563	0.0128	0.0166259	FALSE	TRUE	FALSE	finngen_R12_F5_GAD	12	123743753	0.0437139	0.0667204	451562	Generalized anxiety disorder	TRUE	reported	0.00300128564752799	9.0077155380575e-06	2.072e-06	12	124228300	0.0357	46130	343043	389173	GCST90016564	Irritable bowel syndrome	TRUE	reported	0.00760161655184716	5.77845742013168e-05	22.4893800657518	2	1	TRUE	NA	NA	5.77845742013168e-05	389173	9.0077155380575e-06	451562	TRUE	0.0354396648886053	GCST90016564+finngen_R12_F5_GAD
rs12358694	A	G	A	G	-0.0328	-0.0536353	0.5337	0.58717	FALSE	FALSE	FALSE	finngen_R12_F5_GAD	10	71231209	0.00208675	0.0174277	451562	Generalized anxiety disorder	TRUE	reported	0.00457981939425576	2.09747456840012e-05	4.474e-06	10	72990966	0.0071	53400	383378	436778	GCST90016564	Irritable bowel syndrome	TRUE	reported	-0.00698997	4.88597233092907e-05	21.3417972624479	2	1	TRUE	NA	NA	4.88597233092907e-05	436778	2.09747456840012e-05	451562	TRUE	0.256088878352132	GCST90016564+finngen_R12_F5_GAD
rs12464541	T	C	T	C	-0.0421	-0.0444897	0.8001	0.780133	FALSE	FALSE	FALSE	finngen_R12_F5_GAD	2	82125928	0.0314927	0.0206853	451562	Generalized anxiety disorder	TRUE	reported	0.00320064639817081	1.02441373661238e-05	7.273e-07	2	82353052	0.0085	53400	433201	486601	GCST90016564	Irritable bowel syndrome	TRUE	reported	-0.00710014	5.04119194885481e-05	24.5316262975778	2	1	TRUE	NA	NA	5.04119194885481e-05	486601	1.02441373661238e-05	451562	TRUE	0.0591296520381821	GCST90016564+finngen_R12_F5_GAD
rs1248825	A	C	A	C	0.0444	0.0199698	0.3253	0.436116	FALSE	FALSE	FALSE	finngen_R12_F5_GAD	3	84944260	0.248063	0.0172889	451562	Generalized anxiety disorder	TRUE	reported	-0.00171889	2.9545813938934e-06	1.204e-09	3	84993411	0.0073	53400	430957	484357	GCST90016564	Irritable bowel syndrome	TRUE	reported	0.00873899784289516	7.63700832981263e-05	36.9930568586977	2	1	TRUE	NA	NA	7.63700832981263e-05	484357	2.9545813938934e-06	451562	TRUE	0.000689453963082105	GCST90016564+finngen_R12_F5_GAD
rs12530635	C	G	C	G	0.0338	0.0117908	0.666	0.649805	FALSE	TRUE	FALSE	finngen_R12_F5_GAD	7	7569531	0.511897	0.0179769	451562	Generalized anxiety disorder	TRUE	reported	0.000976046550947299	9.52666869616118e-07	4.741e-06	7	7609162	0.0074	53400	422699	476099	GCST90016564	Irritable bowel syndrome	TRUE	reported	0.00661953896417682	4.38182960982551e-05	20.8626734842951	2	1	TRUE	NA	NA	4.38182960982551e-05	476099	9.52666869616118e-07	451562	TRUE	0.00659052567470981	GCST90016564+finngen_R12_F5_GAD
rs12549729	T	G	T	G	0.0475	-0.0184851	0.3898	0.327754	FALSE	FALSE	FALSE	finngen_R12_F5_GAD	8	8666402	0.323321	0.0187161	451562	Generalized anxiety disorder	TRUE	reported	0.00146976616739872	2.16021258682991e-06	2.881e-08	8	8523912	0.0086	44437	310156	354593	GCST90016564	Irritable bowel syndrome	TRUE	reported	0.00927497234262994	8.60251119565503e-05	30.506354786371	2	1	TRUE	NA	NA	8.60251119565503e-05	354593	2.16021258682991e-06	451562	TRUE	0.000503927967226287	GCST90016564+finngen_R12_F5_GAD
rs12692627	A	G	A	G	-0.0373	0.000889441	0.2838	0.297049	FALSE	FALSE	FALSE	finngen_R12_F5_GAD	2	161017288	0.962068	0.0187018	451562	Generalized anxiety disorder	TRUE	reported	7.07743685756375e-05	5.00901124728019e-09	8.313e-07	2	161873799	0.0076	53400	433201	486601	GCST90016564	Irritable bowel syndrome	TRUE	reported	-0.00703556	4.94991531846511e-05	24.0874307479224	2	1	TRUE	NA	NA	4.94991531846511e-05	486601	5.00901124728019e-09	451562	TRUE	0.000749779733285166	GCST90016564+finngen_R12_F5_GAD
rs12727764	T	G	T	G	-0.0437	-0.0130138	0.1602	0.171678	FALSE	FALSE	FALSE	finngen_R12_F5_GAD	1	159012687	0.568949	0.0228473	451562	Generalized anxiety disorder	TRUE	reported	-0.00084764	7.18493280958196e-07	2.95e-06	1	158982477	0.0093	53400	433201	486601	GCST90016564	Irritable bowel syndrome	TRUE	reported	-0.00673601	4.53738946823836e-05	22.0798936293213	2	1	TRUE	NA	NA	4.53738946823836e-05	486601	7.18493280958196e-07	451562	TRUE	0.00437528465894497	GCST90016564+finngen_R12_F5_GAD
rs1280622	A	C	A	C	0.0322	-0.0032136	0.5899	0.524839	FALSE	FALSE	FALSE	finngen_R12_F5_GAD	3	136789166	0.851474	0.0171632	451562	Generalized anxiety disorder	TRUE	reported	-0.000278635	7.76375126123531e-08	3.241e-06	3	136508008	0.0069	53400	433201	486601	GCST90016564	Irritable bowel syndrome	TRUE	reported	0.00668977416026695	4.47530783153754e-05	21.7777777777778	2	1	TRUE	NA	NA	4.47530783153754e-05	486601	7.76375126123531e-08	451562	TRUE	0.00191732351563986	GCST90016564+finngen_R12_F5_GAD
rs12974306	T	G	T	G	-0.0333	-0.00685289	0.483	0.482838	FALSE	FALSE	FALSE	finngen_R12_F5_GAD	19	10719605	0.689633	0.01716	451562	Generalized anxiety disorder	TRUE	reported	-0.00059429	3.53181003917782e-07	1.353e-06	19	10830281	0.0069	53400	433201	486601	GCST90016564	Irritable bowel syndrome	TRUE	reported	-0.0069183	4.78628203786705e-05	23.2911153119093	2	1	TRUE	NA	NA	4.78628203786705e-05	486601	3.53181003917782e-07	451562	TRUE	0.00220904872672869	GCST90016564+finngen_R12_F5_GAD
rs13031167	T	G	T	G	0.0826	0.0274411	0.0896	0.289555	FALSE	FALSE	FALSE	finngen_R12_F5_GAD	2	211842255	0.14594	0.0188725	451562	Generalized anxiety disorder	TRUE	reported	0.0021637811523655	4.68194887533216e-06	1.311e-06	2	212706980	0.0171	44437	300342	344779	GCST90016564	Irritable bowel syndrome	TRUE	reported	0.00822621580888817	6.76706265344016e-05	23.3328545535378	2	1	TRUE	NA	NA	6.76706265344016e-05	344779	4.68194887533216e-06	451562	TRUE	0.00734822101388447	GCST90016564+finngen_R12_F5_GAD
rs13251888	A	G	A	G	0.0747	-0.0804151	0.0551	0.0309334	FALSE	FALSE	FALSE	finngen_R12_F5_GAD	8	81783833	0.106316	0.0497933	451562	Generalized anxiety disorder	TRUE	reported	-0.0024033	5.77584354458061e-06	4.831e-06	8	82696068	0.0163	50019	357276	407295	GCST90016564	Irritable bowel syndrome	TRUE	reported	0.00718072553691113	5.15628192364476e-05	21.0022582709172	2	1	TRUE	NA	NA	5.15628192364476e-05	407295	5.77584354458061e-06	451562	TRUE	0.0270473315621361	GCST90016564+finngen_R12_F5_GAD
rs13321176	T	G	T	G	0.0478	0.011918	0.8298	0.871811	FALSE	FALSE	FALSE	finngen_R12_F5_GAD	3	151227020	0.643198	0.0257281	451562	Generalized anxiety disorder	TRUE	reported	-0.000689347	4.75199156693223e-07	1.802e-07	3	150944808	0.0092	53400	433201	486601	GCST90016564	Irritable bowel syndrome	TRUE	reported	0.00744804714487642	5.54734062723018e-05	26.9948015122873	2	1	TRUE	NA	NA	5.54734062723018e-05	486601	4.75199156693223e-07	451562	TRUE	0.00107178947391826	GCST90016564+finngen_R12_F5_GAD
rs1631779	A	C	A	C	-0.0611	0.0535554	0.0788	0.0696106	FALSE	FALSE	FALSE	finngen_R12_F5_GAD	7	98317138	0.111294	0.0336318	451562	Generalized anxiety disorder	TRUE	reported	0.00236970455899135	5.61549969690437e-06	1.4e-06	7	97946450	0.0127	53400	433201	486601	GCST90016564	Irritable bowel syndrome	TRUE	reported	-0.0068967	4.75645189694183e-05	23.1459482918966	2	1	TRUE	NA	NA	4.75645189694183e-05	486601	5.61549969690437e-06	451562	TRUE	0.0284580985520725	GCST90016564+finngen_R12_F5_GAD
rs17210284	T	C	T	C	-0.037	-0.0211866	0.769	0.753256	FALSE	FALSE	FALSE	finngen_R12_F5_GAD	7	82887577	0.285768	0.0198479	451562	Generalized anxiety disorder	TRUE	reported	0.00158850440677325	2.52334625033804e-06	4.782e-06	7	82516893	0.0081	53400	433201	486601	GCST90016564	Irritable bowel syndrome	TRUE	reported	-0.0065482	4.28788940990351e-05	20.8657216887669	2	1	TRUE	NA	NA	4.28788940990351e-05	486601	2.52334625033804e-06	451562	TRUE	0.0163811378096304	GCST90016564+finngen_R12_F5_GAD
rs17331469	T	G	T	G	0.0473	-0.0210037	0.1368	0.156111	FALSE	FALSE	FALSE	finngen_R12_F5_GAD	9	117778626	0.373807	0.0236165	451562	Generalized anxiety disorder	TRUE	reported	-0.00132349	1.75163783812645e-06	2.014e-06	9	120540904	0.0099	53400	433201	486601	GCST90016564	Irritable bowel syndrome	TRUE	reported	0.0068490471125406	4.69094463498007e-05	22.8271604938272	2	1	TRUE	NA	NA	4.69094463498007e-05	486601	1.75163783812645e-06	451562	TRUE	0.00749148668961867	GCST90016564+finngen_R12_F5_GAD
rs183066057	A	G	A	G	-0.0945	-0.150181	0.9531	0.978959	FALSE	FALSE	FALSE	finngen_R12_F5_GAD	10	32264789	0.012473	0.060109	451562	Generalized anxiety disorder	TRUE	reported	0.00371804596812896	1.382386582112e-05	2.476e-06	10	32553717	0.0201	40548	293220	333768	GCST90016564	Irritable bowel syndrome	TRUE	reported	-0.00813767	6.62217491019081e-05	22.1040320784139	2	1	TRUE	NA	NA	6.62217491019081e-05	333768	1.382386582112e-05	451562	TRUE	0.052840617421287	GCST90016564+finngen_R12_F5_GAD
rs189713900	A	G	A	G	-0.1528	0.070642	0.9844	0.989691	FALSE	FALSE	FALSE	finngen_R12_F5_GAD	2	32104773	0.411526	0.0860216	451562	Generalized anxiety disorder	TRUE	reported	-0.00122207	1.49346423762167e-06	1.181e-06	2	32329842	0.0315	50019	347693	397712	GCST90016564	Irritable bowel syndrome	TRUE	reported	-0.0076916	5.91607125273157e-05	23.5302	2	1	TRUE	NA	NA	5.91607125273157e-05	397712	1.49346423762167e-06	451562	TRUE	0.00292901930777802	GCST90016564+finngen_R12_F5_GAD
rs20551	A	G	A	G	-0.0375	-0.0234603	0.7149	0.686601	FALSE	FALSE	FALSE	finngen_R12_F5_GAD	22	41152004	0.20332	0.0184415	451562	Generalized anxiety disorder	TRUE	reported	0.00189312289613256	3.58391429986132e-06	6.156e-07	22	41548008	0.0075	53400	433201	486601	GCST90016564	Irritable bowel syndrome	TRUE	reported	-0.00716759	5.13743670677977e-05	25	2	1	TRUE	NA	NA	5.13743670677977e-05	486601	3.58391429986132e-06	451562	TRUE	0.0106903248339163	GCST90016564+finngen_R12_F5_GAD
rs2123209	T	C	T	C	0.0509	0.0429168	0.1094	0.138162	FALSE	FALSE	FALSE	finngen_R12_F5_GAD	15	73853574	0.0816977	0.0246518	451562	Generalized anxiety disorder	TRUE	reported	0.00259071420860292	6.71180011065703e-06	3.329e-06	15	74145915	0.011	53400	433201	486601	GCST90016564	Irritable bowel syndrome	TRUE	reported	0.00663330453612333	4.40007290689544e-05	21.411652892562	2	1	TRUE	NA	NA	4.40007290689544e-05	486601	6.71180011065703e-06	451562	TRUE	0.0504092731953939	GCST90016564+finngen_R12_F5_GAD
rs2197542	T	G	T	G	0.0484	0.0131929	0.1232	0.150028	FALSE	FALSE	FALSE	finngen_R12_F5_GAD	2	119168110	0.582672	0.0240095	451562	Generalized anxiety disorder	TRUE	reported	0.00081770994044645	6.68649546704936e-07	3.64e-06	2	119925686	0.0105	53400	433201	486601	GCST90016564	Irritable bowel syndrome	TRUE	reported	0.00660786215722338	4.36638422888648e-05	21.2477097505669	2	1	TRUE	NA	NA	4.36638422888648e-05	486601	6.68649546704936e-07	451562	TRUE	0.00507526547656367	GCST90016564+finngen_R12_F5_GAD
rs2728934	A	G	A	G	-0.0374	-0.0385216	0.2621	0.196548	FALSE	FALSE	FALSE	finngen_R12_F5_GAD	3	9421778	0.0740185	0.0215627	451562	Generalized anxiety disorder	TRUE	reported	0.00265853210754585	7.06779296685219e-06	2.087e-06	3	9463462	0.0079	53400	426079	479479	GCST90016564	Irritable bowel syndrome	TRUE	reported	-0.00683676	4.6741316722494e-05	22.4124339048229	2	1	TRUE	NA	NA	4.6741316722494e-05	479479	7.06779296685219e-06	451562	TRUE	0.0439117458943792	GCST90016564+finngen_R12_F5_GAD
rs2731562	A	C	A	C	-0.0317	-0.00618727	0.5117	0.475278	FALSE	FALSE	FALSE	finngen_R12_F5_GAD	2	143625614	0.718118	0.0171404	451562	Generalized anxiety disorder	TRUE	reported	-0.000537181	2.88562997907461e-07	3.655e-06	2	144383183	0.0069	53400	433201	486601	GCST90016564	Irritable bowel syndrome	TRUE	reported	-0.0065859	4.33740817167924e-05	21.1067002730519	2	1	TRUE	NA	NA	4.33740817167924e-05	486601	2.88562997907461e-07	451562	TRUE	0.00341861805660067	GCST90016564+finngen_R12_F5_GAD
rs2828078	A	G	A	G	-0.0467	-0.0048313	0.1428	0.105666	FALSE	FALSE	FALSE	finngen_R12_F5_GAD	21	23341523	0.862709	0.0279385	451562	Generalized anxiety disorder	TRUE	reported	-0.000257338	6.62226182960649e-08	4.454e-06	21	24713845	0.0102	53400	422699	476099	GCST90016564	Irritable bowel syndrome	TRUE	reported	-0.00663528	4.40269754654867e-05	20.9620338331411	2	1	TRUE	NA	NA	4.40269754654867e-05	476099	6.62226182960649e-08	451562	TRUE	0.00213753433327905	GCST90016564+finngen_R12_F5_GAD
rs3096652	A	G	A	G	-0.0326	0.000148052	0.5029	0.44658	FALSE	FALSE	FALSE	finngen_R12_F5_GAD	17	48685519	0.993178	0.0173161	451562	Generalized anxiety disorder	TRUE	reported	1.27234961034895e-05	1.61887353095514e-10	3.025e-06	17	46762881	0.007	53400	422699	476099	GCST90016564	Irritable bowel syndrome	TRUE	reported	-0.00674935	4.55537245099959e-05	21.6889795918367	2	1	TRUE	NA	NA	4.55537245099959e-05	476099	1.61887353095514e-10	451562	TRUE	0.00118236688776336	GCST90016564+finngen_R12_F5_GAD
rs35418299	A	G	A	G	0.0311	0.00352487	0.5058	0.499689	FALSE	FALSE	FALSE	finngen_R12_F5_GAD	16	60687725	0.837272	0.0171623	451562	Generalized anxiety disorder	TRUE	reported	-0.00030564	9.34156683981118e-08	4.759e-06	16	60721629	0.0068	53400	433201	486601	GCST90016564	Irritable bowel syndrome	TRUE	reported	0.00655626555750882	4.29846180605764e-05	20.9171712802768	2	1	TRUE	NA	NA	4.29846180605764e-05	486601	9.34156683981118e-08	451562	TRUE	0.00248579902271416	GCST90016564+finngen_R12_F5_GAD
rs4943187	C	G	C	G	-0.0795	-0.0402488	0.9516	0.941773	FALSE	TRUE	FALSE	finngen_R12_F5_GAD	13	34148012	0.275582	0.0369154	451562	Generalized anxiety disorder	TRUE	reported	-0.00162251	2.63253472349251e-06	4.709e-06	13	34722149	0.0174	50019	364170	414189	GCST90016564	Irritable bowel syndrome	TRUE	reported	-0.00709919	5.03984765506166e-05	20.8754458977408	2	1	TRUE	NA	NA	5.03984765506166e-05	414189	2.63253472349251e-06	451562	TRUE	0.0109096550856289	GCST90016564+finngen_R12_F5_GAD
rs5009448	T	C	T	C	-0.0366	0.000633378	0.2773	0.230695	FALSE	FALSE	FALSE	finngen_R12_F5_GAD	6	29972711	0.975114	0.0203034	451562	Generalized anxiety disorder	TRUE	reported	-4.64233e-05	2.15512736665698e-09	3.249e-06	6	29940488	0.0079	53400	416724	470124	GCST90016564	Irritable bowel syndrome	TRUE	reported	-0.00675676	4.56538687006065e-05	21.4638679698766	2	1	TRUE	NA	NA	4.56538687006065e-05	470124	2.15512736665698e-09	451562	TRUE	0.00127967334635602	GCST90016564+finngen_R12_F5_GAD
rs5017929	A	G	A	G	0.0387	0.0213624	0.7009	0.676925	FALSE	FALSE	FALSE	finngen_R12_F5_GAD	8	93641055	0.243307	0.0183091	451562	Generalized anxiety disorder	TRUE	reported	-0.0017363	3.01473621806346e-06	2.122e-07	8	94653283	0.0075	53400	433201	486601	GCST90016564	Irritable bowel syndrome	TRUE	reported	0.00739694201232717	5.47147511337307e-05	26.6256	2	1	TRUE	NA	NA	5.47147511337307e-05	486601	3.01473621806346e-06	451562	TRUE	0.00615217530928404	GCST90016564+finngen_R12_F5_GAD
rs56246023	T	G	T	G	-0.0584	0.00542151	0.1328	0.139196	FALSE	FALSE	FALSE	finngen_R12_F5_GAD	3	159995286	0.827232	0.0248404	451562	Generalized anxiety disorder	TRUE	reported	0.000324790952719889	1.05489162968693e-07	2.023e-06	3	159713073	0.0123	40548	293220	333768	GCST90016564	Irritable bowel syndrome	TRUE	reported	-0.00821811	6.75373545546378e-05	22.5431951880494	2	1	TRUE	NA	NA	6.75373545546378e-05	333768	1.05489162968693e-07	451562	TRUE	0.000544231370279	GCST90016564+finngen_R12_F5_GAD
rs56884006	T	C	T	C	-0.0433	-0.0283913	0.7783	0.786962	FALSE	FALSE	FALSE	finngen_R12_F5_GAD	14	61154054	0.174294	0.0208985	451562	Generalized anxiety disorder	TRUE	reported	0.00202167594436534	4.0871736240255e-06	2.597e-06	14	61620772	0.0092	50019	349640	399659	GCST90016564	Irritable bowel syndrome	TRUE	reported	-0.00744465	5.54228230475856e-05	22.1513468809074	2	1	TRUE	NA	NA	5.54228230475856e-05	399659	4.0871736240255e-06	451562	TRUE	0.0125227401563598	GCST90016564+finngen_R12_F5_GAD
rs57810551	T	G	T	G	-0.0336	-0.00159348	0.6391	0.664842	FALSE	FALSE	FALSE	finngen_R12_F5_GAD	1	214353269	0.929851	0.018101	451562	Generalized anxiety disorder	TRUE	reported	0.000131004529788189	1.71621868250245e-08	2.285e-06	1	214526612	0.0071	53400	433201	486601	GCST90016564	Irritable bowel syndrome	TRUE	reported	-0.00678399	4.60225477994164e-05	22.3955564372148	2	1	TRUE	NA	NA	4.60225477994164e-05	486601	1.71621868250245e-08	451562	TRUE	0.00128282533051826	GCST90016564+finngen_R12_F5_GAD
rs6471719	T	C	T	C	-0.0367	0.00332807	0.7214	0.715261	FALSE	FALSE	FALSE	finngen_R12_F5_GAD	8	58468164	0.861091	0.0190191	451562	Generalized anxiety disorder	TRUE	reported	-0.000260402	6.7809335267094e-08	1.427e-06	8	59380723	0.0076	53400	433201	486601	GCST90016564	Irritable bowel syndrome	TRUE	reported	-0.0069224	4.79195708649568e-05	23.3187326869806	2	1	TRUE	NA	NA	4.79195708649568e-05	486601	6.7809335267094e-08	451562	TRUE	0.00126344381356314	GCST90016564+finngen_R12_F5_GAD
rs6696068	T	G	T	G	-0.035	-0.0308731	0.3891	0.416807	FALSE	FALSE	FALSE	finngen_R12_F5_GAD	1	53275125	0.0749704	0.0173382	451562	Generalized anxiety disorder	TRUE	reported	-0.00264982	7.02156545674389e-06	5.797e-07	1	53740797	0.007	53400	433201	486601	GCST90016564	Irritable bowel syndrome	TRUE	reported	-0.00716759	5.13743670677977e-05	25	2	1	TRUE	NA	NA	5.13743670677977e-05	486601	7.02156545674389e-06	451562	TRUE	0.0287826231963397	GCST90016564+finngen_R12_F5_GAD
rs6887323	A	G	A	G	-0.0334	-0.0431278	0.5418	0.551005	FALSE	FALSE	FALSE	finngen_R12_F5_GAD	5	171421120	0.0126885	0.0173038	451562	Generalized anxiety disorder	TRUE	reported	-0.00370899	1.37565711030313e-05	1.308e-06	5	170848124	0.0069	53400	433201	486601	GCST90016564	Irritable bowel syndrome	TRUE	reported	-0.00693907	4.8150702531142e-05	23.4312119302667	2	1	TRUE	NA	NA	4.8150702531142e-05	486601	1.37565711030313e-05	451562	TRUE	0.11799132942413	GCST90016564+finngen_R12_F5_GAD
rs7106434	T	C	T	C	0.0384	0.0235222	0.4095	0.629883	FALSE	FALSE	FALSE	finngen_R12_F5_GAD	11	112989857	0.187049	0.0178285	451562	Generalized anxiety disorder	TRUE	reported	-0.00196338	3.85486459134017e-06	3.189e-08	11	112860579	0.0069	53400	433201	486601	GCST90016564	Irritable bowel syndrome	TRUE	reported	0.00797779195855328	6.36451645339573e-05	30.9716446124764	2	1	TRUE	NA	NA	6.36451645339573e-05	486601	3.85486459134017e-06	451562	TRUE	0.0036052457858882	GCST90016564+finngen_R12_F5_GAD
rs72811605	A	G	A	G	0.0773	-0.000231974	0.9423	0.942458	FALSE	FALSE	FALSE	finngen_R12_F5_GAD	5	166607821	0.994967	0.0367717	451562	Generalized anxiety disorder	TRUE	reported	9.38788737373424e-06	8.81324293419188e-11	3.288e-06	5	166034826	0.0166	44437	312628	357065	GCST90016564	Irritable bowel syndrome	TRUE	reported	0.00779266118919502	6.07255684095864e-05	21.6841704166062	2	1	TRUE	NA	NA	6.07255684095864e-05	357065	8.81324293419188e-11	451562	TRUE	0.000509744561729153	GCST90016564+finngen_R12_F5_GAD
rs7326447	T	C	T	C	0.106	0.0765352	0.0261	0.0439393	FALSE	FALSE	FALSE	finngen_R12_F5_GAD	13	98756286	0.0692437	0.0421258	451562	Generalized anxiety disorder	TRUE	reported	0.00270367036279206	7.30983343064016e-06	2.303e-06	13	99408540	0.0224	53400	415577	468977	GCST90016564	Irritable bowel syndrome	TRUE	reported	0.00690991384580847	4.77469093564956e-05	22.3931760204082	2	1	TRUE	NA	NA	4.77469093564956e-05	468977	7.30983343064016e-06	451562	TRUE	0.043641669118933	GCST90016564+finngen_R12_F5_GAD
rs75963624	A	G	A	G	0.1854	0.00212927	0.0099	0.030871	FALSE	FALSE	FALSE	finngen_R12_F5_GAD	6	42122032	0.966121	0.0501318	451562	Generalized anxiety disorder	TRUE	reported	6.32062033102463e-05	3.99502413689619e-09	4.768e-06	6	42089770	0.0405	40548	293220	333768	GCST90016564	Irritable bowel syndrome	TRUE	reported	0.00792355407370955	6.27827091589992e-05	20.956049382716	2	1	TRUE	NA	NA	6.27827091589992e-05	333768	3.99502413689619e-09	451562	TRUE	0.000574168332727582	GCST90016564+finngen_R12_F5_GAD
rs7751504	T	C	T	C	-0.0328	-0.031452	0.3822	0.473275	FALSE	FALSE	FALSE	finngen_R12_F5_GAD	6	96977781	0.0667252	0.0171538	451562	Generalized anxiety disorder	TRUE	reported	-0.00272853	7.4448705697187e-06	2.963e-06	6	97425657	0.007	53400	433201	486601	GCST90016564	Irritable bowel syndrome	TRUE	reported	-0.00671708	4.51191386238412e-05	21.9559183673469	2	1	TRUE	NA	NA	4.51191386238412e-05	486601	7.4448705697187e-06	451562	TRUE	0.0535668996111901	GCST90016564+finngen_R12_F5_GAD
rs7857016	A	T	A	T	0.0334	0.0211874	0.4111	0.34401	FALSE	TRUE	FALSE	finngen_R12_F5_GAD	9	82373075	0.240394	0.0180471	451562	Generalized anxiety disorder	TRUE	reported	0.00174707619412647	3.05227522808342e-06	1.447e-06	9	84987990	0.0069	53400	433201	486601	GCST90016564	Irritable bowel syndrome	TRUE	reported	0.00693907072533073	4.8150702531142e-05	23.4312119302667	2	1	TRUE	NA	NA	4.8150702531142e-05	486601	3.05227522808342e-06	451562	TRUE	0.0119796626143026	GCST90016564+finngen_R12_F5_GAD
rs8106322	A	G	A	G	-0.0394	-0.00380579	0.646	0.655638	FALSE	FALSE	FALSE	finngen_R12_F5_GAD	19	31533324	0.833518	0.0181062	451562	Generalized anxiety disorder	TRUE	reported	0.000312794965194384	9.78406902509561e-08	1.452e-07	19	32024230	0.0075	53400	416343	469743	GCST90016564	Irritable bowel syndrome	TRUE	reported	-0.00766466	5.87470325971679e-05	27.5975111111111	2	1	TRUE	NA	NA	5.87470325971679e-05	469743	9.78406902509561e-08	451562	TRUE	0.000419179934839827	GCST90016564+finngen_R12_F5_GAD
rs940468	T	C	T	C	0.0328	0.00648166	0.5752	0.599995	FALSE	FALSE	FALSE	finngen_R12_F5_GAD	7	114368118	0.710101	0.0174369	451562	Generalized anxiety disorder	TRUE	reported	-0.000553171	3.05997826073515e-07	2.769e-06	7	114008173	0.007	53400	426079	479479	GCST90016564	Irritable bowel syndrome	TRUE	reported	0.00676677865595903	4.57892933787427e-05	21.9559183673469	2	1	TRUE	NA	NA	4.57892933787427e-05	479479	3.05997826073515e-07	451562	TRUE	0.00273132445030138	GCST90016564+finngen_R12_F5_GAD
rs9513519	A	G	A	G	0.0388	-0.00154232	0.6168	0.632662	FALSE	FALSE	FALSE	finngen_R12_F5_GAD	13	98957892	0.930761	0.0177508	451562	Generalized anxiety disorder	TRUE	reported	0.000129300088973975	1.67185130086779e-08	3.087e-08	13	99610146	0.007	53400	433201	486601	GCST90016564	Irritable bowel syndrome	TRUE	reported	0.00794574035792908	6.31347898356229e-05	30.7232653061224	2	1	TRUE	NA	NA	6.31347898356229e-05	486601	1.67185130086779e-08	451562	TRUE	0.000155022052017968	GCST90016564+finngen_R12_F5_GAD
rs996762	C	G	C	G	0.0499	-0.00792547	0.1576	0.177217	FALSE	TRUE	FALSE	finngen_R12_F5_GAD	2	59544924	0.723699	0.0224188	451562	Generalized anxiety disorder	TRUE	reported	0.000526083730916429	2.76764091934949e-07	1.115e-07	2	59772059	0.0094	53400	433201	486601	GCST90016564	Irritable bowel syndrome	TRUE	reported	0.00760982221670772	5.79093941698984e-05	28.1802851969217	2	1	TRUE	NA	NA	5.79093941698984e-05	486601	2.76764091934949e-07	451562	TRUE	0.000607420619879572	GCST90016564+finngen_R12_F5_GAD

## Sheet: Sheet1
GAD on IBS
SNP	effect_allele.exposure	other_allele.exposure	effect_allele.outcome	other_allele.outcome	beta.exposure	beta.outcome	eaf.exposure	eaf.outcome	remove	palindromic	ambiguous	id.outcome	pval.outcome	chr.outcome	pos.outcome	se.outcome	ncase.outcome	ncontrol.outcome	samplesize.outcome	outcome	mr_keep.outcome	pval_origin.outcome	r.outcome	r2.outcome	chr.exposure	pos.exposure	pval.exposure	se.exposure	samplesize.exposure	id.exposure	exposure	mr_keep.exposure	pval_origin.exposure	r.exposure	r2.exposure	F	action	SNP_index	mr_keep	units.outcome	units.exposure	rsq.exposure	effective_n.exposure	rsq.outcome	effective_n.outcome	steiger_dir	steiger_pval	merge
rs10486012	C	T	C	T	-0.339621	0.0074	0.0173749	0.0427999999999999	FALSE	FALSE	FALSE	GCST90016564	0.6782	7	106230778	0.0178	50019	400963	450982	Irritable bowel syndrome	TRUE	reported	-0.00061906	3.83235724272124e-07	7	106590332	2.48697e-06	0.0721187	451562	finngen_R12_F5_GAD	Generalized anxiety disorder	TRUE	reported	-0.00700774	4.91084810263339e-05	22.176514747205	2	1	TRUE	NA	NA	4.91084810263339e-05	451562	3.83235724272124e-07	450982	TRUE	0.00240741039162358	finngen_R12_F5_GAD+GCST90016564
rs114923365	A	G	A	G	-0.475855	0.0044	0.0107483	0.0154	FALSE	FALSE	FALSE	GCST90016564	0.8812	6	46640503	0.0294	53400	406301	459701	Irritable bowel syndrome	TRUE	reported	0.000220733655716155	4.87233467658181e-08	6	46672766	7.34785e-07	0.0960947	451562	finngen_R12_F5_GAD	Generalized anxiety disorder	TRUE	reported	-0.00736895	5.43014411163449e-05	24.5216903136194	2	1	TRUE	NA	NA	5.43014411163449e-05	451562	4.87233467658181e-08	459701	TRUE	0.00064543968477668	finngen_R12_F5_GAD+GCST90016564
rs11542227	G	A	G	A	0.0851378	2e-04	0.334939	0.3463	FALSE	FALSE	FALSE	GCST90016564	0.9783	7	44282877	0.0072	53400	433201	486601	Irritable bowel syndrome	TRUE	reported	-3.9821e-05	1.58571007554077e-09	7	44243278	2.0448e-06	0.0179277	451562	finngen_R12_F5_GAD	Generalized anxiety disorder	TRUE	reported	0.00706690528094351	4.99411502498273e-05	22.5525521072053	2	1	TRUE	NA	NA	4.99411502498273e-05	451562	1.58571007554077e-09	486601	TRUE	0.000671774344362408	finngen_R12_F5_GAD+GCST90016564
rs11747789	A	T	A	T	-0.157054	-0.0032	0.0905035	0.0843	FALSE	TRUE	FALSE	GCST90016564	0.7967	5	157185163	0.0126	53400	426079	479479	Irritable bowel syndrome	TRUE	reported	-0.000366771	1.34521291630416e-07	5	157758155	4.86609e-07	0.031214	451562	finngen_R12_F5_GAD	Generalized anxiety disorder	TRUE	reported	-0.00748738	5.60608063025178e-05	25.3162369426205	2	1	TRUE	NA	NA	5.60608063025178e-05	451562	1.34521291630416e-07	479479	TRUE	0.000595042275176694	finngen_R12_F5_GAD+GCST90016564
rs1186396	A	G	A	G	0.081491	0.0058	0.403749	0.3727	FALSE	FALSE	FALSE	GCST90016564	0.4069	2	125014959	0.007	53400	433201	486601	Irritable bowel syndrome	TRUE	reported	0.00118780196974892	1.41087351933941e-06	2	124257382	2.50888e-06	0.0173112	451562	finngen_R12_F5_GAD	Generalized anxiety disorder	TRUE	reported	0.00700509589942077	4.90713685600817e-05	22.1597545964755	2	1	TRUE	NA	NA	4.90713685600817e-05	451562	1.41087351933941e-06	486601	TRUE	0.00487223904292375	finngen_R12_F5_GAD+GCST90016564
rs12742734	G	T	G	T	-0.0794641	-0.0027	0.502661	0.4615	FALSE	FALSE	FALSE	GCST90016564	0.6897	1	165931958	0.0068	53400	433201	486601	Irritable bowel syndrome	TRUE	reported	0.000569205614304881	3.23995031356197e-07	1	165962721	3.29815e-06	0.0170842	451562	finngen_R12_F5_GAD	Generalized anxiety disorder	TRUE	reported	-0.00692163	4.79089191037916e-05	21.6347880098167	2	1	TRUE	NA	NA	4.79089191037916e-05	451562	3.23995031356197e-07	486601	TRUE	0.00210970853645268	finngen_R12_F5_GAD+GCST90016564
rs12826095	C	T	C	T	-0.113455	0.0051	0.146944	0.2197	FALSE	FALSE	FALSE	GCST90016564	0.5395	12	86647974	0.0082	53400	433201	486601	Irritable bowel syndrome	TRUE	reported	-0.000891601	7.94952336413772e-07	12	86254196	4.69613e-06	0.0247831	451562	finngen_R12_F5_GAD	Generalized anxiety disorder	TRUE	reported	-0.0068124	4.64088067209493e-05	20.9573333677455	2	1	TRUE	NA	NA	4.64088067209493e-05	451562	7.94952336413772e-07	486601	TRUE	0.00416417761134984	finngen_R12_F5_GAD+GCST90016564
rs12959774	A	C	A	C	-0.0917263	-0.0134	0.482416	0.5549	FALSE	FALSE	FALSE	GCST90016564	0.05105	18	26459014	0.0069	53400	431254	484654	Irritable bowel syndrome	TRUE	reported	-0.00278958	7.78176347525978e-06	18	28879049	8.53257e-08	0.0171275	451562	finngen_R12_F5_GAD	Generalized anxiety disorder	TRUE	reported	-0.00796945	6.35121406219873e-05	28.6813638340777	2	1	TRUE	NA	NA	6.35121406219873e-05	451562	7.78176347525978e-06	484654	TRUE	0.0122631664583535	finngen_R12_F5_GAD+GCST90016564
rs141799862	C	G	C	G	0.146561	0.0276	0.0840853	0.0386	FALSE	TRUE	FALSE	GCST90016564	0.1285	1	42128151	0.0181	53400	424132	477532	Irritable bowel syndrome	TRUE	reported	0.00220662797413413	4.86920701623128e-06	1	41662480	6.97477e-07	0.0295364	451562	finngen_R12_F5_GAD	Generalized anxiety disorder	TRUE	reported	0.00738399317494013	5.45233552075624e-05	24.6219087466034	2	1	TRUE	NA	NA	5.45233552075624e-05	451562	4.86920701623128e-06	477532	TRUE	0.0126206292726157	finngen_R12_F5_GAD+GCST90016564
rs145050713	C	T	C	T	-0.280673	-0.0227	0.0254161	0.0306	FALSE	FALSE	FALSE	GCST90016564	0.2584	15	61848051	0.0201	53400	433201	486601	Irritable bowel syndrome	TRUE	reported	0.00161898798062019	2.62112208139264e-06	15	61555852	1.88257e-06	0.0588951	451562	finngen_R12_F5_GAD	Generalized anxiety disorder	TRUE	reported	-0.00709174	5.0292779652816e-05	22.7113497969366	2	1	TRUE	NA	NA	5.0292779652816e-05	451562	2.62112208139264e-06	486601	TRUE	0.00808209949868817	finngen_R12_F5_GAD+GCST90016564
rs1947216	A	G	A	G	0.0914705	0.0027	0.299143	0.3105	FALSE	FALSE	FALSE	GCST90016564	0.7167	12	76583545	0.0075	53400	426079	479479	Irritable bowel syndrome	TRUE	reported	0.000519898485603039	2.70294435332333e-07	12	76189765	8.0473e-07	0.018538	451562	finngen_R12_F5_GAD	Generalized anxiety disorder	TRUE	reported	0.00734258082083501	5.39134931104942e-05	24.3464895532715	2	1	TRUE	NA	NA	5.39134931104942e-05	451562	2.70294435332333e-07	479479	TRUE	0.00100119068941456	finngen_R12_F5_GAD+GCST90016564
rs2845752	C	T	C	T	-0.108566	0.0079	0.188651	0.1489	FALSE	FALSE	FALSE	GCST90016564	0.4144	21	37550208	0.0097	53400	433201	486601	Irritable bowel syndrome	TRUE	reported	-0.00116753	1.36313512877656e-06	21	36177910	1.15091e-06	0.0223206	451562	finngen_R12_F5_GAD	Generalized anxiety disorder	TRUE	reported	-0.007238	5.23887127562727e-05	23.6578865384448	2	1	TRUE	NA	NA	5.23887127562727e-05	451562	1.36313512877656e-06	486601	TRUE	0.00330450572880381	finngen_R12_F5_GAD+GCST90016564
rs35102195	T	C	T	C	0.188315	0.0022	0.0411482	0.0378	FALSE	FALSE	FALSE	GCST90016564	0.9086	2	174599623	0.0194	50019	361926	411945	Irritable bowel syndrome	TRUE	reported	0.000176686098268266	3.12179773212633e-08	2	173734895	3.25432e-06	0.0404623	451562	finngen_R12_F5_GAD	Generalized anxiety disorder	TRUE	reported	0.0069257402730494	4.79658783297384e-05	21.6605109840111	2	1	TRUE	NA	NA	4.79658783297384e-05	451562	3.12179773212633e-08	411945	TRUE	0.00173312394354557	finngen_R12_F5_GAD+GCST90016564
rs35203962	C	G	C	G	-0.111466	-0.0015	0.163631	0.1295	FALSE	TRUE	FALSE	GCST90016564	0.8889	16	4776453	0.0111	50019	358262	408281	Irritable bowel syndrome	TRUE	reported	-0.00021149	4.47280020064481e-08	16	4726452	2.44901e-06	0.0236541	451562	finngen_R12_F5_GAD	Generalized anxiety disorder	TRUE	reported	-0.00701241	4.91739567931852e-05	22.2060838905405	2	1	TRUE	NA	NA	4.91739567931852e-05	451562	4.47280020064481e-08	408281	TRUE	0.0016370905663651	finngen_R12_F5_GAD+GCST90016564
rs6725229	A	G	A	G	-0.0898791	-0.0026	0.416983	0.3726	FALSE	FALSE	FALSE	GCST90016564	0.7163	2	140792852	0.007	53400	433201	486601	Irritable bowel syndrome	TRUE	reported	-0.000532463	2.83517114831061e-07	2	140035283	2.42315e-07	0.0174065	451562	finngen_R12_F5_GAD	Generalized anxiety disorder	TRUE	reported	-0.00768381	5.90409605922573e-05	26.6621103216445	2	1	TRUE	NA	NA	5.90409605922573e-05	451562	2.83517114831061e-07	486601	TRUE	0.00053817020477784	finngen_R12_F5_GAD+GCST90016564
rs73067315	C	A	C	A	0.507832	0.018	0.0050955	0.0225	FALSE	FALSE	FALSE	GCST90016564	0.4782	19	52040716	0.0254	50019	386433	436452	Irritable bowel syndrome	TRUE	reported	-0.00107268	1.15064824503449e-06	19	51537462	6.38337e-07	0.10199	451562	finngen_R12_F5_GAD	Generalized anxiety disorder	TRUE	reported	0.00740956679702607	5.49016801195912e-05	24.7927638391922	2	1	TRUE	NA	NA	5.49016801195912e-05	451562	1.15064824503449e-06	436452	TRUE	0.00283220056552754	finngen_R12_F5_GAD+GCST90016564
rs73540111	G	A	G	A	0.159531	0.017	0.0629551	0.0918	FALSE	FALSE	FALSE	GCST90016564	0.1774	13	75739693	0.0126	53400	409221	462621	Irritable bowel syndrome	TRUE	reported	-0.00198365	3.93488077629306e-06	13	75165556	2.92631e-06	0.0341176	451562	finngen_R12_F5_GAD	Generalized anxiety disorder	TRUE	reported	0.00695822340462035	4.84168729486065e-05	21.8641817439824	2	1	TRUE	NA	NA	4.84168729486065e-05	451562	3.93488077629306e-06	462621	TRUE	0.0174051087146268	finngen_R12_F5_GAD+GCST90016564
rs9368768	A	G	A	G	-0.0932273	-0.0061	0.247524	0.3192	FALSE	FALSE	FALSE	GCST90016564	0.4086	6	33588610	0.0073	53400	433201	486601	Irritable bowel syndrome	TRUE	reported	-0.0011979	1.43496766347226e-06	6	33620833	3.87124e-06	0.020187	451562	finngen_R12_F5_GAD	Generalized anxiety disorder	TRUE	reported	-0.00687232	4.72287739039305e-05	21.3276324219884	2	1	TRUE	NA	NA	4.72287739039305e-05	451562	1.43496766347226e-06	486601	TRUE	0.00602876141982968	finngen_R12_F5_GAD+GCST90016564
