# Supplementary material for: The Association Between Irritable Bowel Syndrome and Generalized Anxiety Disorder and Influencing Factors: A Mediation Mendelian Randomization Study
Source: Food Sci Nutr. 2026 Feb 10;14(2):e71525. doi: 10.1002/fsn3.71525 (PMC12887448; doi:10.1002/fsn3.71525)
Supplement: Supplementary file 4 — Table S3: Screening results of SNPs with immune cell characteristics with IBS and GAD. [file FSN3-14-e71525-s008.xls]

## Sheet: Sheet1
id.exposure	id.outcome	SNP	effect_allele.exposure	other_allele.exposure	effect_allele.outcome	other_allele.outcome	beta.exposure	beta.outcome	eaf.exposure	eaf.outcome	remove	palindromic	ambiguous	pval.outcome	chr.outcome	pos.outcome	se.outcome	ncase.outcome	ncontrol.outcome	samplesize.outcome	outcome	mr_keep.outcome	pval_origin.outcome	r.outcome	r2.outcome	pval.exposure	chr.exposure	pos.exposure	samplesize.exposure	se.exposure	exposure	Omics	r.exposure	r2.exposure	F	action	SNP_index	mr_keep	units.outcome	units.exposure	rsq.exposure	effective_n.exposure	rsq.outcome	effective_n.outcome	steiger_dir	steiger_pval	merge	presso_p
ebi-a-GCST90001391	GCST90016564	rs10226722	C	T	C	T	0.1184	-0.0032	0.6006	0.6006	FALSE	FALSE	FALSE	0.6465	7	68025695	0.007	53400	433201	486601	Irritable bowel syndrome	TRUE	reported	0.000655339339369005	4.29469649724604e-07	3.83698e-06	7	68025695	3658	0.0256	IgD+ B cell %B cell	Immune	0.0762679116484424	0.00581679434721461	21.3906	2	1	TRUE	NA	NA	0.00581679434721461	3658	4.29469649724604e-07	486601	TRUE	5.03930597945988e-06	ebi-a-GCST90001391+GCST90016564	NA
ebi-a-GCST90001391	GCST90016564	rs11068290	T	C	T	C	0.3904	-0.0186	0.0231	0.0134	FALSE	FALSE	FALSE	0.5564	12	110228055	0.0317	50019	400963	450982	Irritable bowel syndrome	TRUE	reported	-0.000873725	7.63395771773899e-07	1.486e-06	12	110228055	3658	0.08097	IgD+ B cell %B cell	Immune	0.0794888444405925	0.00631847639050071	23.2472368005392	2	1	TRUE	NA	NA	0.00631847639050071	3658	7.63395771773899e-07	450982	TRUE	2.0976868276405e-06	ebi-a-GCST90001391+GCST90016564	NA
ebi-a-GCST90001391	GCST90016564	rs11616703	T	G	T	G	-0.4199	0.0274	0.0171	0.0308	FALSE	FALSE	FALSE	0.2165	13	22879729	0.0222	50019	361926	411945	Irritable bowel syndrome	TRUE	reported	0.00192299529501983	3.69791090466841e-06	8.75105e-06	13	22879729	3658	0.09432	IgD+ B cell %B cell	Immune	-0.0734286	0.00539175355994154	19.8191107762289	2	1	TRUE	NA	NA	0.00539175355994154	3658	3.69791090466841e-06	411945	TRUE	1.61857175956479e-05	ebi-a-GCST90001391+GCST90016564	NA
ebi-a-GCST90001391	GCST90016564	rs12204136	C	T	C	T	0.2426	-0.0217	0.0522	0.0685	FALSE	FALSE	FALSE	0.1283	6	91791081	0.0142	53400	411465	464865	Irritable bowel syndrome	TRUE	reported	0.00224134034307339	5.02360653348833e-06	9.99793e-06	6	91791081	3658	0.05485	IgD+ B cell %B cell	Immune	0.0729545273350149	0.00532236305867544	19.5626790226764	2	1	TRUE	NA	NA	0.00532236305867544	3658	5.02360653348833e-06	464865	TRUE	1.9883979938601e-05	ebi-a-GCST90001391+GCST90016564	NA
ebi-a-GCST90001391	GCST90016564	rs138919897	G	A	G	A	1.402	0.0206	0.0019	0.0175	FALSE	FALSE	FALSE	0.506	3	106834795	0.0309	44437	305506	349943	Irritable bowel syndrome	TRUE	reported	-0.00112697	1.27005375184991e-06	2.986e-06	3	106834795	3658	0.2997	IgD+ B cell %B cell	Immune	0.077136915627273	0.00595010375248903	21.8837901409362	2	1	TRUE	NA	NA	0.00595010375248903	3658	1.27005375184991e-06	349943	TRUE	4.63366074942038e-06	ebi-a-GCST90001391+GCST90016564	NA
ebi-a-GCST90001391	GCST90016564	rs17405603	T	A	T	A	0.1542	0.0136	0.284	0.3041	FALSE	TRUE	FALSE	0.08429	5	144608340	0.0079	50019	408085	458104	Irritable bowel syndrome	TRUE	reported	-0.00254349	6.46932004471198e-06	2.38298e-08	5	144608340	3658	0.02757	IgD+ B cell %B cell	Immune	0.092107379791074	0.00848376941197715	31.2820506748476	2	1	TRUE	NA	NA	0.00848376941197715	3658	6.46932004471198e-06	458104	TRUE	6.33703949322135e-08	ebi-a-GCST90001391+GCST90016564	NA
ebi-a-GCST90001391	GCST90016564	rs2450220	T	C	T	C	-0.152	-0.0215	0.816	0.9188	FALSE	FALSE	FALSE	0.1193	8	119323401	0.0138	50019	364170	414189	Irritable bowel syndrome	TRUE	reported	-0.00242081	5.860298506354e-06	1.65299e-06	8	119323401	3658	0.03167	IgD+ B cell %B cell	Immune	-0.0791277	0.00626119330171392	23.0351502394493	2	1	TRUE	NA	NA	0.00626119330171392	3658	5.860298506354e-06	414189	TRUE	3.70842526863951e-06	ebi-a-GCST90001391+GCST90016564	NA
ebi-a-GCST90001391	GCST90016564	rs4691917	G	A	G	A	0.9378	0.0017	0.9956	0.9567	FALSE	FALSE	FALSE	0.9221	4	164344795	0.0172	53400	396408	449808	Irritable bowel syndrome	TRUE	reported	-0.00014737	2.17177932942537e-08	6.10394e-07	4	164344795	3658	0.1877	IgD+ B cell %B cell	Immune	0.08235031149365	0.00678157380310118	24.9627203545485	2	1	TRUE	NA	NA	0.00678157380310118	3658	2.17177932942537e-08	449808	TRUE	7.01688801254833e-07	ebi-a-GCST90001391+GCST90016564	NA
ebi-a-GCST90001391	GCST90016564	rs56209800	T	A	T	A	-0.2355	-0.0119	0.0547	0.0891999999999999	FALSE	TRUE	FALSE	0.3277	2	238560295	0.0122	53400	396408	449808	Irritable bowel syndrome	TRUE	reported	0.00145436712582108	2.11518373666906e-06	7.90806e-06	2	238560295	3658	0.05263	IgD+ B cell %B cell	Immune	-0.0738021	0.00544674369689459	20.0223515730743	2	1	TRUE	NA	NA	0.00544674369689459	3658	2.11518373666906e-06	449808	TRUE	1.27514959382124e-05	ebi-a-GCST90001391+GCST90016564	NA
ebi-a-GCST90001391	GCST90016564	rs62057183	T	C	T	C	0.1273	0.0036	0.2508	0.1509	FALSE	FALSE	FALSE	0.7423	16	30744826	0.0108	44437	310156	354593	Irritable bowel syndrome	TRUE	reported	0.000559776707063901	3.13349961771305e-07	9.63496e-06	16	30744826	3658	0.02872	IgD+ B cell %B cell	Immune	0.0731100519012215	0.0053450796889993	19.6466241144932	2	1	TRUE	NA	NA	0.0053450796889993	3658	3.13349961771305e-07	354593	TRUE	1.23356021145888e-05	ebi-a-GCST90001391+GCST90016564	NA
ebi-a-GCST90001391	GCST90016564	rs72757888	T	C	T	C	0.5864	-0.0027	0.01	0.0831	FALSE	FALSE	FALSE	0.8291	1	233045963	0.0124	53400	433201	486601	Irritable bowel syndrome	TRUE	reported	-0.000312145	9.7434532024809e-08	1.086e-06	1	233045963	3658	0.1201	IgD+ B cell %B cell	Immune	0.080488994185101	0.00647847818492922	23.8397616196883	2	1	TRUE	NA	NA	0.00647847818492922	3658	9.7434532024809e-08	486601	TRUE	1.30083253021347e-06	ebi-a-GCST90001391+GCST90016564	NA
ebi-a-GCST90001391	GCST90016564	rs72952600	G	C	G	C	0.49	0.0173	0.0142	0.0438	FALSE	TRUE	FALSE	0.3216	6	114522609	0.0174	53400	411465	464865	Irritable bowel syndrome	TRUE	reported	-0.00145826	2.12651184208961e-06	2.83302e-06	6	114522609	3658	0.1045	IgD+ B cell %B cell	Immune	0.077316950022438	0.00597791076077218	21.9866761292095	2	1	TRUE	NA	NA	0.00597791076077218	3658	2.12651184208961e-06	464865	TRUE	4.70462923680891e-06	ebi-a-GCST90001391+GCST90016564	NA
ebi-a-GCST90001391	GCST90016564	rs73426855	C	T	C	T	-0.174	-0.0094	0.1471	0.2027	FALSE	FALSE	FALSE	0.3406	17	77637123	0.0098	44437	310156	354593	Irritable bowel syndrome	TRUE	reported	0.00161078419728725	2.59462573023034e-06	6.07995e-07	17	77637123	3658	0.03482	IgD+ B cell %B cell	Immune	-0.0823643	0.0067838858713042	24.971289120944	2	1	TRUE	NA	NA	0.0067838858713042	3658	2.59462573023034e-06	354593	TRUE	1.12525254536487e-06	ebi-a-GCST90001391+GCST90016564	NA
ebi-a-GCST90001391	GCST90016564	rs7597061	G	T	G	T	0.1829	-0.0196	0.0998	0.099	FALSE	FALSE	FALSE	0.1017	2	66001846	0.012	50019	408085	458104	Irritable bowel syndrome	TRUE	reported	0.00241319527790262	5.82351144929152e-06	9.66696e-06	2	66001846	3658	0.04129	IgD+ B cell %B cell	Immune	0.0730639952623245	0.00533834740369298	19.6217458036685	2	1	TRUE	NA	NA	0.00533834740369298	3658	5.82351144929152e-06	458104	TRUE	2.02403706982611e-05	ebi-a-GCST90001391+GCST90016564	NA
ebi-a-GCST90001391	GCST90016564	rs9265870	G	A	G	A	0.1454	0.0217	0.4718	0.343	FALSE	FALSE	FALSE	0.00362	6	31312892	0.0075	53400	409602	463002	Irritable bowel syndrome	TRUE	reported	-0.00425211	1.80804026347666e-05	1.92398e-06	6	31312892	3658	0.03049	IgD+ B cell %B cell	Immune	0.0786244032520048	0.00618179678673387	22.7412307192859	2	1	TRUE	NA	NA	0.00618179678673387	3658	1.80804026347666e-05	463002	TRUE	7.17452148998311e-06	ebi-a-GCST90001391+GCST90016564	NA
ebi-a-GCST90001392	GCST90016564	rs10265656	G	A	G	A	-0.2229	-0.0066	0.9375	0.966	FALSE	FALSE	FALSE	0.7556	7	187171	0.0213	44437	310156	354593	Irritable bowel syndrome	TRUE	reported	0.000520355823278567	2.70770182819916e-07	6.15106e-06	7	187171	3656	0.04923	IgD+ CD38+ B cell Absolute Count	Immune	-0.0746932	0.00557907470639172	20.5003117479012	2	1	TRUE	NA	NA	0.00557907470639172	3656	2.70770182819916e-07	354593	TRUE	7.87787200055248e-06	ebi-a-GCST90001392+GCST90016564	NA
ebi-a-GCST90001392	GCST90016564	rs10821937	T	C	T	C	-0.1118	0.0161	0.6458	0.6637	FALSE	FALSE	FALSE	0.02527	10	63723909	0.0072	53400	433201	486601	Irritable bowel syndrome	TRUE	reported	0.00320557204604474	1.02756921423835e-05	8.81089e-06	10	63723909	3656	0.02511	IgD+ CD38+ B cell Absolute Count	Immune	-0.0734575	0.00539599875386017	19.8239494531509	2	1	TRUE	NA	NA	0.00539599875386017	3656	1.02756921423835e-05	486601	TRUE	2.25358886750298e-05	ebi-a-GCST90001392+GCST90016564	NA
ebi-a-GCST90001392	GCST90016564	rs11068290	T	C	T	C	0.3555	-0.0186	0.0231	0.0134	FALSE	FALSE	FALSE	0.5564	12	110228055	0.0317	50019	400963	450982	Irritable bowel syndrome	TRUE	reported	-0.000873725	7.63395771773899e-07	5.55098e-06	12	110228055	3656	0.07815	IgD+ CD38+ B cell Absolute Count	Immune	0.0750412566027174	0.00563119019251488	20.6928945885109	2	1	TRUE	NA	NA	0.00563119019251488	3656	7.63395771773899e-07	450982	TRUE	7.70750442219672e-06	ebi-a-GCST90001392+GCST90016564	NA
ebi-a-GCST90001392	GCST90016564	rs11159480	T	G	T	G	-0.1526	0.0063	0.8166	0.8668	FALSE	FALSE	FALSE	0.529	14	81466662	0.01	53400	433201	486601	Irritable bowel syndrome	TRUE	reported	0.000903139352675622	8.15660690351341e-07	2.399e-06	14	81466662	3656	0.0323	IgD+ CD38+ B cell Absolute Count	Immune	-0.0779194	0.00607142529933802	22.3205053245023	2	1	TRUE	NA	NA	0.00607142529933802	3656	8.15660690351341e-07	486601	TRUE	3.36765646168953e-06	ebi-a-GCST90001392+GCST90016564	NA
ebi-a-GCST90001392	GCST90016564	rs113965271	C	G	C	G	-0.3262	0.0036	0.0286	0.0496	FALSE	TRUE	FALSE	0.8399	2	128428350	0.0176	50019	359979	409998	Irritable bowel syndrome	TRUE	reported	0.000319447873122632	1.02046943642573e-07	6.28507e-06	2	128428350	3656	0.07211	IgD+ CD38+ B cell Absolute Count	Immune	-0.0746262	0.00556907416110034	20.4633589482285	2	1	TRUE	NA	NA	0.00556907416110034	3656	1.02046943642573e-07	409998	TRUE	7.47848625470101e-06	ebi-a-GCST90001392+GCST90016564	NA
ebi-a-GCST90001392	GCST90016564	rs116104104	T	C	T	C	5.387	-0.1354	4e-04	0.0245	FALSE	FALSE	FALSE	0.5919	1	214476260	0.2526	5582	2244	7826	Irritable bowel syndrome	TRUE	reported	-0.00605986	3.67219593942865e-05	5.50503e-06	1	214476260	3656	1.184	IgD+ CD38+ B cell Absolute Count	Immune	0.0750558022869074	0.00563337345693134	20.7009628663714	2	1	TRUE	NA	NA	0.00563337345693134	3656	3.67219593942865e-05	7826	TRUE	0.000560430989091857	ebi-a-GCST90001392+GCST90016564	NA
ebi-a-GCST90001392	GCST90016564	rs116285595	T	C	T	C	0.6503	-0.0092	0.0068	0.0117	FALSE	FALSE	FALSE	0.8061	1	200858159	0.0376	44437	305506	349943	Irritable bowel syndrome	TRUE	reported	-0.000413621	1.71082292828912e-07	4.44396e-06	1	200858159	3656	0.1415	IgD+ CD38+ B cell Absolute Count	Immune	0.0758091264891817	0.00574702365905275	21.1210073792905	2	1	TRUE	NA	NA	0.00574702365905275	3656	1.71082292828912e-07	349943	TRUE	5.57043928038245e-06	ebi-a-GCST90001392+GCST90016564	NA
ebi-a-GCST90001392	GCST90016564	rs117772462	A	T	A	T	-0.4238	-0.0623	0.0159	0.0133	FALSE	TRUE	FALSE	0.04436	7	48791017	0.031	53400	421888	475288	Irritable bowel syndrome	TRUE	reported	-0.00291506	8.49755517711563e-06	8.67401e-06	7	48791017	3656	0.09514	IgD+ CD38+ B cell Absolute Count	Immune	-0.0734916	0.00540101123767544	19.8424644358674	2	1	TRUE	NA	NA	0.00540101123767544	3656	8.49755517711563e-06	475288	TRUE	2.06872496024445e-05	ebi-a-GCST90001392+GCST90016564	NA
ebi-a-GCST90001392	GCST90016564	rs118090735	G	T	G	T	1.518	-0.0228	0.0011	0.0158	FALSE	FALSE	FALSE	0.4406	12	78790468	0.0295	50019	400963	450982	Irritable bowel syndrome	TRUE	reported	0.00115089022720649	1.3245483150794e-06	8.22602e-06	12	78790468	3656	0.3399	IgD+ CD38+ B cell Absolute Count	Immune	0.0736807880599094	0.00542885852912929	19.9453294372702	2	1	TRUE	NA	NA	0.00542885852912929	3656	1.3245483150794e-06	450982	TRUE	1.21925463088023e-05	ebi-a-GCST90001392+GCST90016564	NA
ebi-a-GCST90001392	GCST90016564	rs12036556	T	C	T	C	0.3487	-0.005	0.0265	0.0142	FALSE	FALSE	FALSE	0.8687	1	99149370	0.0301	53400	426079	479479	Irritable bowel syndrome	TRUE	reported	-0.000239894	5.75491897054212e-08	2.714e-06	1	99149370	3656	0.07421	IgD+ CD38+ B cell Absolute Count	Immune	0.0774991784941741	0.00600612266727185	22.078981296245	2	1	TRUE	NA	NA	0.00600612266727185	3656	5.75491897054212e-08	479479	TRUE	3.14303610127799e-06	ebi-a-GCST90001392+GCST90016564	NA
ebi-a-GCST90001392	GCST90016564	rs1294253	C	T	C	T	-0.1382	-0.0018	0.7254	0.8061	FALSE	FALSE	FALSE	0.8344	1	233503875	0.0088	53400	426079	479479	Irritable bowel syndrome	TRUE	reported	0.000295396893853914	8.72593248985403e-08	2.1e-07	1	233503875	3656	0.02658	IgD+ CD38+ B cell Absolute Count	Immune	-0.0856975	0.00734406200148206	27.0337400162265	2	1	TRUE	NA	NA	0.00734406200148206	3656	8.72593248985403e-08	479479	TRUE	2.53841871200853e-07	ebi-a-GCST90001392+GCST90016564	NA
ebi-a-GCST90001392	GCST90016564	rs140380950	C	T	C	T	-0.3568	-0.0158	0.0368	0.0144	FALSE	FALSE	FALSE	0.6234	2	105587803	0.0322	46130	381783	427913	Irritable bowel syndrome	TRUE	reported	0.00075010898522548	5.62663489716e-07	1.567e-08	2	105587803	3656	0.06296	IgD+ CD38+ B cell Absolute Count	Immune	-0.0933417	0.00871266999935069	32.1159115163981	2	1	TRUE	NA	NA	0.00871266999935069	3656	5.62663489716e-07	427913	TRUE	2.28505676850222e-08	ebi-a-GCST90001392+GCST90016564	NA
ebi-a-GCST90001392	GCST90016564	rs143397127	C	T	C	T	-0.4626	0.0468	0.0157	0.0125	FALSE	FALSE	FALSE	0.2571	7	12847391	0.0413	40548	293220	333768	Irritable bowel syndrome	TRUE	reported	-0.00196143	3.84722723072855e-06	1.41599e-06	7	12847391	3656	0.09576	IgD+ CD38+ B cell Absolute Count	Immune	-0.0796627	0.00634613875606165	23.3368901577251	2	1	TRUE	NA	NA	0.00634613875606165	3656	3.84722723072855e-06	333768	TRUE	2.85557595670938e-06	ebi-a-GCST90001392+GCST90016564	NA
ebi-a-GCST90001392	GCST90016564	rs146959444	C	T	C	T	1.249	0.0084	0.0023	0.0164	FALSE	FALSE	FALSE	0.7617	1	167027268	0.0276	53400	418587	471987	Irritable bowel syndrome	TRUE	reported	-0.000443002	1.96251111932767e-07	1.287e-06	1	167027268	3656	0.2574	IgD+ CD38+ B cell Absolute Count	Immune	0.0800156373465813	0.00640250221997962	23.5454931841878	2	1	TRUE	NA	NA	0.00640250221997962	3656	1.96251111932767e-07	471987	TRUE	1.57724546011187e-06	ebi-a-GCST90001392+GCST90016564	NA
ebi-a-GCST90001392	GCST90016564	rs16868356	C	T	C	T	0.4146	-0.0513	0.0198	0.0157	FALSE	FALSE	FALSE	0.08776	8	102770464	0.0301	53400	362614	416014	Irritable bowel syndrome	TRUE	reported	0.00264238700127964	6.98220906453161e-06	1.226e-06	8	102770464	3656	0.08532	IgD+ CD38+ B cell Absolute Count	Immune	0.0801300510827027	0.00642082508651654	23.6133118109831	2	1	TRUE	NA	NA	0.00642082508651654	3656	6.98220906453161e-06	416014	TRUE	2.9641207649182e-06	ebi-a-GCST90001392+GCST90016564	NA
ebi-a-GCST90001392	GCST90016564	rs1695681	A	C	A	C	-0.1256	3e-04	0.5309	0.5132	FALSE	FALSE	FALSE	0.97	8	118255950	0.0068	53400	433201	486601	Irritable bowel syndrome	TRUE	reported	6.32450783751561e-05	3.99993993867963e-09	2.05698e-07	8	118255950	3656	0.02413	IgD+ CD38+ B cell Absolute Count	Immune	-0.0857914	0.00736016905638565	27.0934702534225	2	1	TRUE	NA	NA	0.00736016905638565	3656	3.99993993867963e-09	486601	TRUE	2.28148050509469e-07	ebi-a-GCST90001392+GCST90016564	NA
ebi-a-GCST90001392	GCST90016564	rs1919856	G	A	G	A	0.1675	0.0019	0.108	0.0857	FALSE	FALSE	FALSE	0.878	1	247700906	0.0124	53400	426079	479479	Irritable bowel syndrome	TRUE	reported	-0.000221283	4.8966158153806e-08	8.94499e-06	1	247700906	3656	0.03766	IgD+ CD38+ B cell Absolute Count	Immune	0.0733800169873165	0.00538462689305885	19.7819450606074	2	1	TRUE	NA	NA	0.00538462689305885	3656	4.8966158153806e-08	479479	TRUE	1.01983117232162e-05	ebi-a-GCST90001392+GCST90016564	NA
ebi-a-GCST90001392	GCST90016564	rs2395904	G	T	G	T	-0.1279	-0.0089	0.2657	0.2754	FALSE	FALSE	FALSE	0.2474	8	130617819	0.0077	53400	433201	486601	Irritable bowel syndrome	TRUE	reported	0.00165696402447264	2.74552977839656e-06	1.69001e-06	8	130617819	3656	0.02666	IgD+ CD38+ B cell Absolute Count	Immune	-0.0791157	0.00625929378231646	23.0155203842221	2	1	TRUE	NA	NA	0.00625929378231646	3656	2.74552977839656e-06	486601	TRUE	2.95227650211619e-06	ebi-a-GCST90001392+GCST90016564	NA
ebi-a-GCST90001392	GCST90016564	rs374727947	G	T	G	T	0.6111	-0.0146	0.0098	0.0155	FALSE	FALSE	FALSE	0.6196	3	163801921	0.0295	53400	409518	462918	Irritable bowel syndrome	TRUE	reported	0.000727410606046008	5.29126189788221e-07	3.02197e-06	3	163801921	3656	0.1307	IgD+ CD38+ B cell Absolute Count	Immune	0.0771182464599324	0.00594722393705488	21.8611695367596	2	1	TRUE	NA	NA	0.00594722393705488	3656	5.29126189788221e-07	462918	TRUE	4.06184032709548e-06	ebi-a-GCST90001392+GCST90016564	NA
ebi-a-GCST90001392	GCST90016564	rs61878035	A	G	A	G	0.1453	-0.0066	0.1886	0.2633	FALSE	FALSE	FALSE	0.3937	11	15328898	0.0077	53400	433201	486601	Irritable bowel syndrome	TRUE	reported	-0.00122876	1.50985260609158e-06	2.24202e-06	11	15328898	3656	0.03068	IgD+ CD38+ B cell Absolute Count	Immune	0.0781082909041252	0.00610090510796344	22.4295478072852	2	1	TRUE	NA	NA	0.00610090510796344	3656	1.50985260609158e-06	486601	TRUE	3.50338381678046e-06	ebi-a-GCST90001392+GCST90016564	NA
ebi-a-GCST90001392	GCST90016564	rs7169431	G	A	G	A	-0.2007	-0.0226	0.9219	0.917	FALSE	FALSE	FALSE	0.08182	15	56340896	0.013	50019	400963	450982	Irritable bowel syndrome	TRUE	reported	0.00258871947240763	6.70146850682243e-06	5.45896e-06	15	56340896	3656	0.04408	IgD+ CD38+ B cell Absolute Count	Immune	-0.0751092	0.00564138928294256	20.7305857441181	2	1	TRUE	NA	NA	0.00564138928294256	3656	6.70146850682243e-06	450982	TRUE	1.21975607068396e-05	ebi-a-GCST90001392+GCST90016564	NA
ebi-a-GCST90001392	GCST90016564	rs733555	T	G	T	G	-0.1396	-0.0013	0.2637	0.3945	FALSE	FALSE	FALSE	0.8501	2	16464227	0.007	53400	433201	486601	Irritable bowel syndrome	TRUE	reported	-0.000266232	7.0879293779385e-08	2.85299e-07	2	16464227	3656	0.02714	IgD+ CD38+ B cell Absolute Count	Immune	-0.0847861	0.00718868288523515	26.4576428671117	2	1	TRUE	NA	NA	0.00718868288523515	3656	7.0879293779385e-08	486601	TRUE	3.36786196161406e-07	ebi-a-GCST90001392+GCST90016564	NA
ebi-a-GCST90001392	GCST90016564	rs76112278	A	G	A	G	-0.4579	-0.0259	0.0194	0.016	FALSE	FALSE	FALSE	0.4116	4	15915069	0.0315	50019	346949	396968	Irritable bowel syndrome	TRUE	reported	-0.00130501	1.70303812260541e-06	1.09099e-07	4	15915069	3656	0.08605	IgD+ CD38+ B cell Absolute Count	Immune	-0.0876918	0.00768985983773039	28.3164977458277	2	1	TRUE	NA	NA	0.00768985983773039	3656	1.70303812260541e-06	396968	TRUE	1.87873684549244e-07	ebi-a-GCST90001392+GCST90016564	NA
ebi-a-GCST90001392	GCST90016564	rs76608654	C	T	C	T	0.2489	0.0253	0.0494	0.0683	FALSE	FALSE	FALSE	0.06124	16	55450479	0.0135	53400	433201	486601	Irritable bowel syndrome	TRUE	reported	-0.00268658	7.21770551403916e-06	4.56405e-06	16	55450479	3656	0.05423	IgD+ CD38+ B cell Absolute Count	Immune	0.075709914138468	0.0057319910988542	21.0654424035639	2	1	TRUE	NA	NA	0.0057319910988542	3656	7.21770551403916e-06	486601	TRUE	1.05394007468422e-05	ebi-a-GCST90001392+GCST90016564	NA
ebi-a-GCST90001392	GCST90016564	rs76660971	A	G	A	G	-0.1264	0.0144	0.2299	0.1509	FALSE	FALSE	FALSE	0.1634	5	18919526	0.0103	50019	400963	450982	Irritable bowel syndrome	TRUE	reported	0.00208183202543038	4.33402458210754e-06	8.14798e-06	5	18919526	3656	0.02828	IgD+ CD38+ B cell Absolute Count	Immune	-0.0737394	0.0054374950787092	19.9772331244036	2	1	TRUE	NA	NA	0.0054374950787092	3656	4.33402458210754e-06	450982	TRUE	1.54886242395852e-05	ebi-a-GCST90001392+GCST90016564	NA
ebi-a-GCST90001392	GCST90016564	rs7667070	C	T	C	T	-0.2956	-0.0058	0.0361	0.0386	FALSE	FALSE	FALSE	0.7595	4	38379833	0.0189	50019	400963	450982	Irritable bowel syndrome	TRUE	reported	0.000456969803509051	2.08821401319101e-07	2.36298e-06	4	38379833	3656	0.06254	IgD+ CD38+ B cell Absolute Count	Immune	-0.0779541	0.00607683403843055	22.3405111550482	2	1	TRUE	NA	NA	0.00607683403843055	3656	2.08821401319101e-07	450982	TRUE	2.94509832127306e-06	ebi-a-GCST90001392+GCST90016564	NA
ebi-a-GCST90001392	GCST90016564	rs78188887	G	A	G	A	1.533	-0.0331	0.0014	0.0154	FALSE	FALSE	FALSE	0.282	2	155636739	0.0308	50019	400963	450982	Irritable bowel syndrome	TRUE	reported	0.00160028774727313	2.5609208740725e-06	1.80198e-06	2	155636739	3656	0.3206	IgD+ CD38+ B cell Absolute Count	Immune	0.0788569249943759	0.00621841461956862	22.8642665090292	2	1	TRUE	NA	NA	0.00621841461956862	3656	2.5609208740725e-06	450982	TRUE	3.15481700031484e-06	ebi-a-GCST90001392+GCST90016564	NA
ebi-a-GCST90001392	GCST90016564	rs78658073	A	G	A	G	1.665	0.0162	0.001	0.0369	FALSE	FALSE	FALSE	0.448	5	498773	0.0214	44437	297870	342307	Irritable bowel syndrome	TRUE	reported	0.00129388076379351	1.67412743091487e-06	4.385e-06	5	498773	3656	0.362	IgD+ CD38+ B cell Absolute Count	Immune	0.0758696083327592	0.00575619746856629	21.1549174323128	2	1	TRUE	NA	NA	0.00575619746856629	3656	1.67412743091487e-06	342307	TRUE	7.04636692163734e-06	ebi-a-GCST90001392+GCST90016564	NA
ebi-a-GCST90001392	GCST90016564	rs794185	C	T	C	T	-0.1116	-0.009	0.3362	0.4364	FALSE	FALSE	FALSE	0.1913	3	4437358	0.0069	53400	426079	479479	Irritable bowel syndrome	TRUE	reported	0.00188368707787327	3.54827700734674e-06	9.05899e-06	3	4437358	3656	0.02511	IgD+ CD38+ B cell Absolute Count	Immune	-0.0733268	0.005376813834542	19.7530864197531	2	1	TRUE	NA	NA	0.005376813834542	3656	3.54827700734674e-06	479479	TRUE	1.63545551742808e-05	ebi-a-GCST90001392+GCST90016564	NA
ebi-a-GCST90001392	GCST90016564	rs80330977	A	G	A	G	-0.2576	-0.0066	0.0814	0.0759	FALSE	FALSE	FALSE	0.6078	5	158276610	0.0128	53400	433201	486601	Irritable bowel syndrome	TRUE	reported	-0.000739177	5.46382124416314e-07	6.158e-09	5	158276610	3656	0.04422	IgD+ CD38+ B cell Absolute Count	Immune	-0.0959258	0.0092017604725263	33.9354991008528	2	1	TRUE	NA	NA	0.0092017604725263	3656	5.46382124416314e-07	486601	TRUE	8.95468026167693e-09	ebi-a-GCST90001392+GCST90016564	NA
ebi-a-GCST90001393	GCST90016564	rs2301101	G	T	G	T	-0.187	-0.0088	0.1097	0.0943000000000001	FALSE	FALSE	FALSE	0.455	5	83420407	0.0118	53400	433201	486601	Irritable bowel syndrome	TRUE	reported	0.00106909133749432	1.14295628790539e-06	2.93501e-06	5	83420407	3657	0.03994	IgD+ CD38dim B cell %B cell	Immune	-0.0772132	0.00596187344543135	21.9213396960739	2	1	TRUE	NA	NA	0.00596187344543135	3657	1.14295628790539e-06	486601	TRUE	4.33017223079973e-06	ebi-a-GCST90001393+GCST90016564	NA
ebi-a-GCST90001393	GCST90016564	rs329966	G	A	G	A	-0.1265	0.0088	0.5425	0.7066	FALSE	FALSE	FALSE	0.243	19	53070617	0.0075	53400	426079	479479	Irritable bowel syndrome	TRUE	reported	-0.00169448	2.87126839911821e-06	2.90402e-07	19	53070617	3657	0.02461	IgD+ CD38dim B cell %B cell	Immune	-0.0847171	0.00717698893640464	26.4215215302647	2	1	TRUE	NA	NA	0.00717698893640464	3657	2.87126839911821e-06	479479	TRUE	5.39170366165211e-07	ebi-a-GCST90001393+GCST90016564	NA
ebi-a-GCST90001393	GCST90016564	rs34157595	C	T	C	T	0.1327	-0.0074	0.3154	0.3934	FALSE	FALSE	FALSE	0.312	17	49200947	0.0074	50019	408085	458104	Irritable bowel syndrome	TRUE	reported	0.00147746918611779	2.18291519592755e-06	7.23303e-07	17	49200947	3657	0.02673	IgD+ CD38dim B cell %B cell	Immune	0.0818406279185985	0.00669788837811048	24.645857222654	2	1	TRUE	NA	NA	0.00669788837811048	3657	2.18291519592755e-06	458104	TRUE	1.23707456715246e-06	ebi-a-GCST90001393+GCST90016564	NA
ebi-a-GCST90001393	GCST90016564	rs4811007	G	A	G	A	0.1261	0.0045	0.4837	0.4886	FALSE	FALSE	FALSE	0.507	20	48839604	0.0068	53400	433201	486601	Irritable bowel syndrome	TRUE	reported	-0.000948676	8.99985679827856e-07	3.12702e-07	20	48839604	3657	0.02461	IgD+ CD38dim B cell %B cell	Immune	0.0844511445726415	0.0071319958196292	26.2546930820516	2	1	TRUE	NA	NA	0.0071319958196292	3657	8.99985679827856e-07	486601	TRUE	4.63392646713925e-07	ebi-a-GCST90001393+GCST90016564	NA
ebi-a-GCST90001393	GCST90016564	rs546147740	C	T	C	T	0.763	-0.0679	0.0051	0.0141	FALSE	FALSE	FALSE	0.04285	8	4318676	0.0335	44437	305506	349943	Irritable bowel syndrome	TRUE	reported	0.0034262969823549	1.17395110112943e-05	4.75499e-06	8	4318676	3657	0.1665	IgD+ CD38dim B cell %B cell	Immune	0.0755827249046808	0.00571274830401665	21.0000631261893	2	1	TRUE	NA	NA	0.00571274830401665	3657	1.17395110112943e-05	349943	TRUE	1.37494875495337e-05	ebi-a-GCST90001393+GCST90016564	NA
ebi-a-GCST90001393	GCST90016564	rs60521331	A	G	A	G	0.1107	0.0091	0.5022	0.4464	FALSE	FALSE	FALSE	0.187	17	8639905	0.0069	53400	433201	486601	Irritable bowel syndrome	TRUE	reported	0.00189062727687919	3.5744715000796e-06	7.24202e-06	17	8639905	3657	0.02463	IgD+ CD38dim B cell %B cell	Immune	0.0741383094528353	0.00549648892852437	20.200699957421	2	1	TRUE	NA	NA	0.00549648892852437	3657	3.5744715000796e-06	486601	TRUE	1.30566870089562e-05	ebi-a-GCST90001393+GCST90016564	NA
ebi-a-GCST90001393	GCST90016564	rs61912200	A	T	A	T	1.216	-0.0274	0.0022	0.0116	FALSE	TRUE	FALSE	0.4797	12	1637126	0.0388	44437	305506	349943	Irritable bowel syndrome	TRUE	reported	-0.00119377	1.42508978474705e-06	4.81903e-06	12	1637126	3657	0.2655	IgD+ CD38dim B cell %B cell	Immune	0.0755409899504484	0.00570644116269375	20.9767450108348	2	1	TRUE	NA	NA	0.00570644116269375	3657	1.42508978474705e-06	349943	TRUE	7.47991845417309e-06	ebi-a-GCST90001393+GCST90016564	NA
ebi-a-GCST90001393	GCST90016564	rs62488766	G	A	G	A	-0.3635	-0.0135	0.0283	0.0252	FALSE	FALSE	FALSE	0.6593	8	12518295	0.0306	40548	293220	333768	Irritable bowel syndrome	TRUE	reported	0.000763644394864848	5.83152761808499e-07	6.80205e-06	8	12518295	3657	0.08066	IgD+ CD38dim B cell %B cell	Immune	-0.074336	0.0055258426700415	20.3091802940642	2	1	TRUE	NA	NA	0.0055258426700415	3657	5.83152761808499e-07	333768	TRUE	9.36061124868998e-06	ebi-a-GCST90001393+GCST90016564	NA
ebi-a-GCST90001393	GCST90016564	rs6835759	G	A	G	A	0.1189	0.0146	0.4701	0.3476	FALSE	FALSE	FALSE	0.04125	4	170328209	0.0071	53400	433201	486601	Irritable bowel syndrome	TRUE	reported	-0.00294786	8.68988497857314e-06	1.79498e-06	4	170328209	3657	0.02486	IgD+ CD38dim B cell %B cell	Immune	0.0788646257653075	0.006219629197102	22.8750188505348	2	1	TRUE	NA	NA	0.006219629197102	3657	8.68988497857314e-06	486601	TRUE	4.61011667876361e-06	ebi-a-GCST90001393+GCST90016564	NA
ebi-a-GCST90001393	GCST90016564	rs6998850	G	A	G	A	0.1204	0.0107	0.3018	0.3139	FALSE	FALSE	FALSE	0.1455	8	61848028	0.0074	53400	433201	486601	Irritable bowel syndrome	TRUE	reported	-0.00207284	4.2966604849435e-06	7.45899e-06	8	61848028	3657	0.02683	IgD+ CD38dim B cell %B cell	Immune	0.0740233953146249	0.00547946305390523	20.1377816927969	2	1	TRUE	NA	NA	0.00547946305390523	3657	4.2966604849435e-06	486601	TRUE	1.41693132096302e-05	ebi-a-GCST90001393+GCST90016564	NA
ebi-a-GCST90001393	GCST90016564	rs73909843	C	T	C	T	0.2092	-0.0093	0.0764	0.109	FALSE	FALSE	FALSE	0.4158	20	49554764	0.0115	50019	408085	458104	Irritable bowel syndrome	TRUE	reported	0.00119482335826753	1.42760285746169e-06	7.39095e-06	20	49554764	3657	0.0466	IgD+ CD38dim B cell %B cell	Immune	0.0740522091647016	0.00548372968217272	20.1535486010057	2	1	TRUE	NA	NA	0.00548372968217272	3657	1.42760285746169e-06	458104	TRUE	1.10862728870387e-05	ebi-a-GCST90001393+GCST90016564	NA
ebi-a-GCST90001393	GCST90016564	rs75766272	T	C	T	C	0.3861	0.0052	0.0201	0.0249	FALSE	FALSE	FALSE	0.8323	1	8009985	0.0245	50019	359979	409998	Irritable bowel syndrome	TRUE	reported	0.000331472440292157	1.09873978673237e-07	7.14299e-06	1	8009985	3657	0.08587	IgD+ CD38dim B cell %B cell	Immune	0.0741680473722243	0.0055008992510085	20.2169984339792	2	1	TRUE	NA	NA	0.0055008992510085	3657	1.09873978673237e-07	409998	TRUE	8.51726464269499e-06	ebi-a-GCST90001393+GCST90016564	NA
ebi-a-GCST90001393	GCST90016564	rs7595353	C	T	C	T	-0.1211	-0.0102	0.3054	0.2807	FALSE	FALSE	FALSE	0.1911	2	229232050	0.0078	53400	389286	442686	Irritable bowel syndrome	TRUE	reported	0.00196543107137624	3.86291929633116e-06	6.02005e-06	2	229232050	3657	0.02671	IgD+ CD38dim B cell %B cell	Immune	-0.074784	0.00559264761190766	20.5560899891103	2	1	TRUE	NA	NA	0.00559264761190766	3657	3.86291929633116e-06	442686	TRUE	1.12247127756202e-05	ebi-a-GCST90001393+GCST90016564	NA
ebi-a-GCST90001393	GCST90016564	rs78269238	T	C	T	C	-0.2771	-0.0141	0.0582	0.0279	FALSE	FALSE	FALSE	0.5339	14	65673804	0.0227	50019	398719	448738	Irritable bowel syndrome	TRUE	reported	-0.000927252	8.59795613617162e-07	2.34498e-07	14	65673804	3657	0.05349	IgD+ CD38dim B cell %B cell	Immune	-0.0853752	0.00728892266698632	26.8366224132483	2	1	TRUE	NA	NA	0.00728892266698632	3657	8.59795613617162e-07	448738	TRUE	3.45768298625619e-07	ebi-a-GCST90001393+GCST90016564	NA
ebi-a-GCST90001393	GCST90016564	rs78958229	T	C	T	C	0.2934	-0.0028	0.044	0.0344	FALSE	FALSE	FALSE	0.8901	21	39363957	0.02	50019	405841	455860	Irritable bowel syndrome	TRUE	reported	-0.000207354	4.29958433487653e-08	7.21705e-07	21	39363957	3657	0.0591	IgD+ CD38dim B cell %B cell	Immune	0.0818407523050697	0.00669790873785977	24.6459326444897	2	1	TRUE	NA	NA	0.00669790873785977	3657	4.29958433487653e-08	455860	TRUE	8.39348145935837e-07	ebi-a-GCST90001393+GCST90016564	NA
ebi-a-GCST90001393	GCST90016564	rs9865821	A	C	A	C	0.115	-0.0103	0.6459	0.5486	FALSE	FALSE	FALSE	0.1766	3	7014131	0.0076	50019	349640	399659	Irritable bowel syndrome	TRUE	reported	-0.00214377	4.59576533359592e-06	7.16193e-06	3	7014131	3657	0.02558	IgD+ CD38dim B cell %B cell	Immune	0.0741576813802523	0.00549936170769501	20.211316380993	2	1	TRUE	NA	NA	0.00549936170769501	3657	4.59576533359592e-06	399659	TRUE	1.41473039534557e-05	ebi-a-GCST90001393+GCST90016564	NA
ebi-a-GCST90001394	GCST90016564	rs115150472	T	C	T	C	2.534	-0.0507	4e-04	0.015	FALSE	FALSE	FALSE	0.09073	5	146138788	0.03	50019	399016	449035	Irritable bowel syndrome	TRUE	reported	-0.00252201	6.36051656276631e-06	9.63008e-06	5	146138788	3656	0.5718	IgD+ CD38dim B cell Absolute Count	Immune	0.0731163000181831	0.00534599332834896	19.6392509262124	2	1	TRUE	NA	NA	0.00534599332834896	3656	6.36051656276631e-06	449035	TRUE	2.06873108174223e-05	ebi-a-GCST90001394+GCST90016564	NA
ebi-a-GCST90001394	GCST90016564	rs115951641	T	A	T	A	0.2476	-0.0007	0.049	0.1592	FALSE	TRUE	FALSE	0.9393	6	52336715	0.0093	53400	433201	486601	Irritable bowel syndrome	TRUE	reported	0.000107901997102261	1.16428409786563e-08	9.24996e-06	6	52336715	3656	0.05577	IgD+ CD38dim B cell Absolute Count	Immune	0.0732482957937945	0.00536531283669521	19.7106066763037	2	1	TRUE	NA	NA	0.00536531283669521	3656	1.16428409786563e-08	486601	TRUE	1.02409490019239e-05	ebi-a-GCST90001394+GCST90016564	NA
ebi-a-GCST90001394	GCST90016564	rs116851238	T	C	T	C	-0.4319	-0.026	0.0176	0.0162	FALSE	FALSE	FALSE	0.3532	10	33792014	0.028	53400	421888	475288	Irritable bowel syndrome	TRUE	reported	-0.00134691	1.81415681024e-06	1.64399e-06	10	33792014	3656	0.08996	IgD+ CD38dim B cell Absolute Count	Immune	-0.0791743	0.00626856308150424	23.0498187426218	2	1	TRUE	NA	NA	0.00626856308150424	3656	1.81415681024e-06	475288	TRUE	2.65416834391682e-06	ebi-a-GCST90001394+GCST90016564	NA
ebi-a-GCST90001394	GCST90016564	rs117518951	C	T	C	T	0.2458	0.0261	0.049	0.0683	FALSE	FALSE	FALSE	0.05328	16	55449193	0.0135	53400	433201	486601	Irritable bowel syndrome	TRUE	reported	-0.00277153	7.68137432774731e-06	6.92708e-06	16	55449193	3656	0.0546	IgD+ CD38dim B cell Absolute Count	Immune	0.0742683730238547	0.00551579123161043	20.2664868708825	2	1	TRUE	NA	NA	0.00551579123161043	3656	7.68137432774731e-06	486601	TRUE	1.60768289530491e-05	ebi-a-GCST90001394+GCST90016564	NA
ebi-a-GCST90001394	GCST90016564	rs12197153	A	G	A	G	2.216	-0.0134	7e-04	0.0423	FALSE	FALSE	FALSE	0.4904	6	100821460	0.0195	46130	344990	391120	Irritable bowel syndrome	TRUE	reported	-0.00109879	1.20734683004157e-06	5.95895e-07	6	100821460	3656	0.4431	IgD+ CD38dim B cell Absolute Count	Immune	0.0824522375855047	0.00679837148285651	25.0112854078238	2	1	TRUE	NA	NA	0.00679837148285651	3656	1.20734683004157e-06	391120	TRUE	9.31941098466446e-07	ebi-a-GCST90001394+GCST90016564	NA
ebi-a-GCST90001394	GCST90016564	rs12799241	A	G	A	G	0.13	-0.0012	0.2619	0.2337	FALSE	FALSE	FALSE	0.8848	11	119980729	0.0085	50019	408085	458104	Irritable bowel syndrome	TRUE	reported	-0.000208584	4.35073302029136e-08	1.99301e-06	11	119980729	3656	0.0273	IgD+ CD38dim B cell Absolute Count	Immune	0.0785331541876155	0.00616745630665579	22.6757369614512	2	1	TRUE	NA	NA	0.00616745630665579	3656	4.35073302029136e-08	458104	TRUE	2.30190059720763e-06	ebi-a-GCST90001394+GCST90016564	NA
ebi-a-GCST90001394	GCST90016564	rs12906621	A	G	A	G	0.1764	0.001	0.1091	0.1271	FALSE	FALSE	FALSE	0.9331	15	37177413	0.0114	50019	359979	409998	Irritable bowel syndrome	TRUE	reported	0.0001369951949578	1.87676834415257e-08	3.91102e-06	15	37177413	3656	0.03817	IgD+ CD38dim B cell Absolute Count	Immune	0.0762301227798814	0.00581103161903579	21.3576193372327	2	1	TRUE	NA	NA	0.00581103161903579	3656	1.87676834415257e-08	409998	TRUE	4.48293148956166e-06	ebi-a-GCST90001394+GCST90016564	NA
ebi-a-GCST90001394	GCST90016564	rs139801247	C	T	C	T	0.3801	-0.047	0.0208	0.0268	FALSE	FALSE	FALSE	0.05348	9	138747854	0.0243	50019	312400	362419	Irritable bowel syndrome	TRUE	reported	0.00321281014410372	1.03221490220558e-05	5.63002e-06	9	138747854	3656	0.0836	IgD+ CD38dim B cell Absolute Count	Immune	0.0750036330064498	0.00562554496416621	20.6720327487924	2	1	TRUE	NA	NA	0.00562554496416621	3656	1.03221490220558e-05	362419	TRUE	1.51963192130598e-05	ebi-a-GCST90001394+GCST90016564	NA
ebi-a-GCST90001394	GCST90016564	rs141880653	T	C	T	C	1.849	-0.0439	0.001	0.0143	FALSE	FALSE	FALSE	0.2013	5	166970737	0.0344	44437	305506	349943	Irritable bowel syndrome	TRUE	reported	-0.00215729	4.65388133739641e-06	3.49004e-06	5	166970737	3656	0.3979	IgD+ CD38dim B cell Absolute Count	Immune	0.0766477174261393	0.0058748725866373	21.5936443407558	2	1	TRUE	NA	NA	0.0058748725866373	3656	4.65388133739641e-06	349943	TRUE	7.19132685583815e-06	ebi-a-GCST90001394+GCST90016564	NA
ebi-a-GCST90001394	GCST90016564	rs143176410	C	G	C	G	1.912	0.0142	0.001	0.0154	FALSE	TRUE	FALSE	0.6351	16	84305239	0.03	50019	398719	448738	Irritable bowel syndrome	TRUE	reported	0.00070659657022964	4.99278713060291e-07	1.185e-06	16	84305239	3656	0.3929	IgD+ CD38dim B cell Absolute Count	Immune	0.0802451500520636	0.0064392841068782	23.6816369147429	2	1	TRUE	NA	NA	0.0064392841068782	3656	4.99278713060291e-07	448738	TRUE	1.60038728273372e-06	ebi-a-GCST90001394+GCST90016564	NA
ebi-a-GCST90001394	GCST90016564	rs143397127	C	T	C	T	-0.4549	0.0468	0.0157	0.0125	FALSE	FALSE	FALSE	0.2571	7	12847391	0.0413	40548	293220	333768	Irritable bowel syndrome	TRUE	reported	-0.00196143	3.84722723072855e-06	2.37602e-06	7	12847391	3656	0.09626	IgD+ CD38dim B cell Absolute Count	Immune	-0.0779404	0.00607470731841944	22.3326448224472	2	1	TRUE	NA	NA	0.00607470731841944	3656	3.84722723072855e-06	333768	TRUE	4.72212604003793e-06	ebi-a-GCST90001394+GCST90016564	NA
ebi-a-GCST90001394	GCST90016564	rs147207149	G	A	G	A	0.6732	-0.0452	0.0075	0.0251	FALSE	FALSE	FALSE	0.04254	5	128786753	0.0223	53400	426079	479479	Irritable bowel syndrome	TRUE	reported	0.00292716916413526	8.56831931546433e-06	1.78398e-06	5	128786753	3656	0.1407	IgD+ CD38dim B cell Absolute Count	Immune	0.0789059081004627	0.00622614233315866	22.8928582794223	2	1	TRUE	NA	NA	0.00622614233315866	3656	8.56831931546433e-06	479479	TRUE	4.54721916891365e-06	ebi-a-GCST90001394+GCST90016564	NA
ebi-a-GCST90001394	GCST90016564	rs150663332	T	C	T	C	-0.1942	-0.0077	0.084	0.088	FALSE	FALSE	FALSE	0.5502	8	2044843	0.0129	50019	400963	450982	Irritable bowel syndrome	TRUE	reported	-0.000888837	7.90031493846651e-07	5.88098e-06	8	2044843	3656	0.0428	IgD+ CD38dim B cell Absolute Count	Immune	-0.0748516	0.00560276334717275	20.5878461000961	2	1	TRUE	NA	NA	0.00560276334717275	3656	7.90031493846651e-07	450982	TRUE	8.16689842136394e-06	ebi-a-GCST90001394+GCST90016564	NA
ebi-a-GCST90001394	GCST90016564	rs1510970	A	G	A	G	-0.1966	-0.0153	0.087	0.1285	FALSE	FALSE	FALSE	0.1347	5	118216738	0.0102	53400	433201	486601	Irritable bowel syndrome	TRUE	reported	-0.00215033	4.62390920697388e-06	3.57001e-06	5	118216738	3656	0.04234	IgD+ CD38dim B cell Absolute Count	Immune	-0.0765898	0.00586599523526208	21.5608222703539	2	1	TRUE	NA	NA	0.00586599523526208	3656	4.62390920697388e-06	486601	TRUE	7.07629707836603e-06	ebi-a-GCST90001394+GCST90016564	NA
ebi-a-GCST90001394	GCST90016564	rs17056318	C	T	C	T	-0.2225	-0.0062	0.081	0.0759	FALSE	FALSE	FALSE	0.6281	5	158285953	0.0128	53400	433201	486601	Irritable bowel syndrome	TRUE	reported	0.000694378090314916	4.82160932309389e-07	5.37403e-07	5	158285953	3656	0.04431	IgD+ CD38dim B cell Absolute Count	Immune	-0.0827848	0.00685332583028746	25.2148582230373	2	1	TRUE	NA	NA	0.00685332583028746	3656	4.82160932309389e-07	486601	TRUE	7.25293664964205e-07	ebi-a-GCST90001394+GCST90016564	NA
ebi-a-GCST90001394	GCST90016564	rs190448231	G	T	G	T	0.327	-0.0431	0.028	0.0191	FALSE	FALSE	FALSE	0.1152	7	87868543	0.0274	50019	388677	438696	Irritable bowel syndrome	TRUE	reported	0.00237489621475109	5.64013203083903e-06	8.89406e-06	7	87868543	3656	0.07351	IgD+ CD38dim B cell Absolute Count	Immune	0.0733912495904756	0.00538627551645149	19.7880345430919	2	1	TRUE	NA	NA	0.00538627551645149	3656	5.64013203083903e-06	438696	TRUE	1.84864232383088e-05	ebi-a-GCST90001394+GCST90016564	NA
ebi-a-GCST90001394	GCST90016564	rs2395904	G	T	G	T	-0.1253	-0.0089	0.2657	0.2754	FALSE	FALSE	FALSE	0.2474	8	130617819	0.0077	53400	433201	486601	Irritable bowel syndrome	TRUE	reported	0.00165696402447264	2.74552977839656e-06	3.02503e-06	8	130617819	3656	0.0268	IgD+ CD38dim B cell Absolute Count	Immune	-0.0771146	0.00594666804891186	21.8591139451994	2	1	TRUE	NA	NA	0.00594666804891186	3656	2.74552977839656e-06	486601	TRUE	5.29164452059224e-06	ebi-a-GCST90001394+GCST90016564	NA
ebi-a-GCST90001394	GCST90016564	rs283340	C	T	C	T	0.1175	-0.0049	0.5621	0.5411	FALSE	FALSE	FALSE	0.4991	8	70193536	0.0073	50019	399016	449035	Irritable bowel syndrome	TRUE	reported	0.00100169123243317	1.00338532513348e-06	1.128e-06	8	70193536	3656	0.02409	IgD+ CD38dim B cell Absolute Count	Immune	0.0804280571646031	0.00646867237927267	23.7904213151147	2	1	TRUE	NA	NA	0.00646867237927267	3656	1.00338532513348e-06	449035	TRUE	1.65452276936444e-06	ebi-a-GCST90001394+GCST90016564	NA
ebi-a-GCST90001394	GCST90016564	rs34764986	C	T	C	T	-0.2175	-0.0221	0.0699	0.0296999999999999	FALSE	FALSE	FALSE	0.3349	20	59926554	0.023	44437	305506	349943	Irritable bowel syndrome	TRUE	reported	0.00162430077112298	2.63835299507072e-06	3.31497e-06	20	59926554	3656	0.04671	IgD+ CD38dim B cell Absolute Count	Immune	-0.0768034	0.0058987618080763	21.6819724376498	2	1	TRUE	NA	NA	0.0058987618080763	3656	2.63835299507072e-06	349943	TRUE	5.91490275069931e-06	ebi-a-GCST90001394+GCST90016564	NA
ebi-a-GCST90001394	GCST90016564	rs4792571	T	G	T	G	0.1093	0.0119	0.4699	0.4347	FALSE	FALSE	FALSE	0.083	17	14931234	0.0069	53400	433201	486601	Irritable bowel syndrome	TRUE	reported	0.00247235560916424	6.11254225816589e-06	4.41804e-06	17	14931234	3656	0.02377	IgD+ CD38dim B cell Absolute Count	Immune	0.0758496908433211	0.00575317560102739	21.1437473374502	2	1	TRUE	NA	NA	0.00575317560102739	3656	6.11254225816589e-06	486601	TRUE	9.54797178334592e-06	ebi-a-GCST90001394+GCST90016564	NA
ebi-a-GCST90001394	GCST90016564	rs655580	A	G	A	G	0.1183	-0.0087	0.4571	0.2969	FALSE	FALSE	FALSE	0.2608	19	53039110	0.0078	53400	415577	468977	Irritable bowel syndrome	TRUE	reported	-0.00162873	2.65276302570441e-06	7.70495e-07	19	53039110	3656	0.0239	IgD+ CD38dim B cell Absolute Count	Immune	0.0816115146598758	0.00666043932507912	24.5004289140596	2	1	TRUE	NA	NA	0.00666043932507912	3656	2.65276302570441e-06	468977	TRUE	1.39024597777402e-06	ebi-a-GCST90001394+GCST90016564	NA
ebi-a-GCST90001394	GCST90016564	rs72691696	T	C	T	C	1.476	0.0451	0.0014	0.0157	FALSE	FALSE	FALSE	0.1443	1	166598682	0.0309	50019	361926	411945	Irritable bowel syndrome	TRUE	reported	0.00227404144629449	5.17126449946512e-06	9.04899e-06	1	166598682	3656	0.332	IgD+ CD38dim B cell Absolute Count	Immune	0.073348728264561	0.00538003593802841	19.7649876614893	2	1	TRUE	NA	NA	0.00538003593802841	3656	5.17126449946512e-06	411945	TRUE	1.82922261718643e-05	ebi-a-GCST90001394+GCST90016564	NA
ebi-a-GCST90001394	GCST90016564	rs7690529	G	A	G	A	0.5256	-0.0122	0.0115	0.011	FALSE	FALSE	FALSE	0.7376	4	91412392	0.0364	46130	384027	430157	Irritable bowel syndrome	TRUE	reported	0.000511029419303088	2.61151067393252e-07	7.71898e-06	4	91412392	3656	0.1173	IgD+ CD38dim B cell Absolute Count	Immune	0.0739236111908631	0.0054647002914979	20.0777336621294	2	1	TRUE	NA	NA	0.0054647002914979	3656	2.61151067393252e-07	430157	TRUE	9.57876777539651e-06	ebi-a-GCST90001394+GCST90016564	NA
ebi-a-GCST90001394	GCST90016564	rs8076302	T	C	T	C	-0.1385	-0.0069	0.185	0.2418	FALSE	FALSE	FALSE	0.4119	17	79265701	0.0084	53400	372876	426276	Irritable bowel syndrome	TRUE	reported	-0.00125813	1.58288760260736e-06	6.00703e-06	17	79265701	3656	0.03056	IgD+ CD38dim B cell Absolute Count	Immune	-0.0747644	0.00558971815063122	20.5396409260985	2	1	TRUE	NA	NA	0.00558971815063122	3656	1.58288760260736e-06	426276	TRUE	9.32672906304116e-06	ebi-a-GCST90001394+GCST90016564	NA
ebi-a-GCST90001395	GCST90016564	rs10111625	G	A	G	A	-0.1169	-0.0206	0.5384	0.7549	FALSE	FALSE	FALSE	0.02127	8	79595404	0.0089	44437	312628	357065	Irritable bowel syndrome	TRUE	reported	0.00387348189945573	1.50038620254112e-05	7.72094e-06	8	79595404	3657	0.02611	IgD+ CD38- B cell %B cell	Immune	-0.0738544	0.00545447012152101	20.0454254684501	2	1	TRUE	NA	NA	0.00545447012152101	3657	1.50038620254112e-05	357065	TRUE	2.47739633167682e-05	ebi-a-GCST90001395+GCST90016564	NA
ebi-a-GCST90001395	GCST90016564	rs10254361	T	G	T	G	0.1333	-0.0039	0.2404	0.2357	FALSE	FALSE	FALSE	0.6296	7	119564205	0.0082	53400	424132	477532	Irritable bowel syndrome	TRUE	reported	-0.000688256	4.73697009492011e-07	4.40099e-06	7	119564205	3657	0.02899	IgD+ CD38- B cell %B cell	Immune	0.0758378030677145	0.00575137237413744	21.1428665259196	2	1	TRUE	NA	NA	0.00575137237413744	3657	4.73697009492011e-07	477532	TRUE	5.78307537626745e-06	ebi-a-GCST90001395+GCST90016564	NA
ebi-a-GCST90001395	GCST90016564	rs10444793	A	G	A	G	-0.4608	-0.0028	0.018	0.0303	FALSE	FALSE	FALSE	0.8939	15	44517689	0.0207	53400	389286	442686	Irritable bowel syndrome	TRUE	reported	-0.000203302	4.13315343923572e-08	4.34901e-07	15	44517689	3657	0.09102	IgD+ CD38- B cell %B cell	Immune	-0.0834477	0.00696352434476411	25.6301577072675	2	1	TRUE	NA	NA	0.00696352434476411	3657	4.13315343923572e-08	442686	TRUE	5.08556433734642e-07	ebi-a-GCST90001395+GCST90016564	NA
ebi-a-GCST90001395	GCST90016564	rs113398446	C	A	C	A	0.1793	-0.0093	0.1687	0.2227	FALSE	FALSE	FALSE	0.3371	6	161871755	0.0097	44437	310156	354593	Irritable bowel syndrome	TRUE	reported	0.0016100775598577	2.59234974875734e-06	3.91201e-08	6	161871755	3657	0.03256	IgD+ CD38- B cell %B cell	Immune	0.090710598801235	0.00822841273487862	30.3243699780862	2	1	TRUE	NA	NA	0.00822841273487862	3657	2.59234974875734e-06	354593	TRUE	7.72330854968883e-08	ebi-a-GCST90001395+GCST90016564	NA
ebi-a-GCST90001395	GCST90016564	rs115802369	G	A	G	A	-0.4129	-0.0432	0.0175	0.011	FALSE	FALSE	FALSE	0.2368	6	5380890	0.0365	50019	388905	438924	Irritable bowel syndrome	TRUE	reported	0.00178647323762632	3.19148662875505e-06	7.76497e-06	6	5380890	3657	0.0922	IgD+ CD38- B cell %B cell	Immune	-0.0738724	0.00545712688684891	20.055242776008	2	1	TRUE	NA	NA	0.00545712688684891	3657	3.19148662875505e-06	438924	TRUE	1.3765918499422e-05	ebi-a-GCST90001395+GCST90016564	NA
ebi-a-GCST90001395	GCST90016564	rs12122084	A	G	A	G	-0.1408	0.012	0.1916	0.1897	FALSE	FALSE	FALSE	0.1946	1	111914431	0.0093	50019	400963	450982	Irritable bowel syndrome	TRUE	reported	0.00192140472648497	3.69179612295878e-06	5.93895e-06	1	111914431	3657	0.03104	IgD+ CD38- B cell %B cell	Immune	-0.0748201	0.00559804611997717	20.5760442129876	2	1	TRUE	NA	NA	0.00559804611997717	3657	3.69179612295878e-06	450982	TRUE	1.09609312390082e-05	ebi-a-GCST90001395+GCST90016564	NA
ebi-a-GCST90001395	GCST90016564	rs147135384	C	T	C	T	-2.756	0.1299	4e-04	0.0149	FALSE	FALSE	FALSE	0.2389	15	40195637	0.1103	9471	19180	28651	Irritable bowel syndrome	TRUE	reported	-0.00695774	4.84101897659029e-05	8.78294e-06	15	40195637	3657	0.6192	IgD+ CD38- B cell %B cell	Immune	-0.0734228	0.00539090373352706	19.8105499135335	2	1	TRUE	NA	NA	0.00539090373352706	3657	4.84101897659029e-05	28651	TRUE	0.000149939347727956	ebi-a-GCST90001395+GCST90016564	NA
ebi-a-GCST90001395	GCST90016564	rs1512044	A	G	A	G	0.202	0.012	0.1084	0.0776	FALSE	FALSE	FALSE	0.403	3	188624425	0.0143	50019	349640	399659	Irritable bowel syndrome	TRUE	reported	0.00132739786244693	1.76198508522867e-06	2.07e-07	3	188624425	3657	0.03882	IgD+ CD38- B cell %B cell	Immune	0.0857530227935377	0.00735358091822899	27.0764471008613	2	1	TRUE	NA	NA	0.00735358091822899	3657	1.76198508522867e-06	399659	TRUE	3.52588576766923e-07	ebi-a-GCST90001395+GCST90016564	NA
ebi-a-GCST90001395	GCST90016564	rs181771926	A	G	A	G	-0.5276	0.023	0.0126	0.012	FALSE	FALSE	FALSE	0.5423	16	52294553	0.0377	40548	293220	333768	Irritable bowel syndrome	TRUE	reported	0.00105600310864729	1.11514256547274e-06	1.73002e-06	16	52294553	3657	0.1101	IgD+ CD38- B cell %B cell	Immune	-0.0790158	0.00624349172503737	22.9633336385632	2	1	TRUE	NA	NA	0.00624349172503737	3657	1.11514256547274e-06	333768	TRUE	2.6417231558097e-06	ebi-a-GCST90001395+GCST90016564	NA
ebi-a-GCST90001395	GCST90016564	rs1959342	T	A	T	A	0.112	-0.0026	0.3589	0.2517	FALSE	TRUE	FALSE	0.7445	14	20673865	0.0079	53400	433201	486601	Irritable bowel syndrome	TRUE	reported	0.000471802895973647	2.2259797264912e-07	9.81002e-06	14	20673865	3657	0.02529	IgD+ CD38- B cell %B cell	Immune	0.0730572641665465	0.00533736384750056	19.6127452199015	2	1	TRUE	NA	NA	0.00533736384750056	3657	2.2259797264912e-07	486601	TRUE	1.19148350590827e-05	ebi-a-GCST90001395+GCST90016564	NA
ebi-a-GCST90001395	GCST90016564	rs2251199	G	A	G	A	0.1168	-0.0005	0.628	0.5902	FALSE	FALSE	FALSE	0.9388	8	14671281	0.0071	53400	426079	479479	Irritable bowel syndrome	TRUE	reported	0.000101701594909463	1.03432144071286e-08	5.73799e-06	8	14671281	3657	0.02572	IgD+ CD38- B cell %B cell	Immune	0.0749042432922971	0.00561064566319164	20.6226160904973	2	1	TRUE	NA	NA	0.00561064566319164	3657	1.03432144071286e-08	479479	TRUE	6.39106362451176e-06	ebi-a-GCST90001395+GCST90016564	NA
ebi-a-GCST90001395	GCST90016564	rs2621369	T	C	T	C	0.1498	0.0108	0.2901	0.2887	FALSE	FALSE	FALSE	0.2234	6	32768285	0.0088	40548	293220	333768	Irritable bowel syndrome	TRUE	reported	0.00212431568824621	4.51271714332897e-06	2.13098e-06	6	32768285	3657	0.03155	IgD+ CD38- B cell %B cell	Immune	0.0782949100733057	0.00613009294338702	22.5436845899021	2	1	TRUE	NA	NA	0.00613009294338702	3657	4.51271714332897e-06	333768	TRUE	4.45289977967784e-06	ebi-a-GCST90001395+GCST90016564	NA
ebi-a-GCST90001395	GCST90016564	rs329966	G	A	G	A	0.1246	0.0088	0.5425	0.7066	FALSE	FALSE	FALSE	0.243	19	53070617	0.0075	53400	426079	479479	Irritable bowel syndrome	TRUE	reported	-0.00169448	2.87126839911821e-06	3.62702e-07	19	53070617	3657	0.02445	IgD+ CD38- B cell %B cell	Immune	0.0839958863542134	0.00705530892442994	25.9703831951188	2	1	TRUE	NA	NA	0.00705530892442994	3657	2.87126839911821e-06	479479	TRUE	6.76193551236421e-07	ebi-a-GCST90001395+GCST90016564	NA
ebi-a-GCST90001395	GCST90016564	rs34843244	T	A	T	A	0.308	-0.0197	0.033	0.0221	FALSE	TRUE	FALSE	0.4746	5	90267368	0.0276	44437	305506	349943	Irritable bowel syndrome	TRUE	reported	0.00120658914443226	1.45585736346177e-06	6.80597e-06	5	90267368	3657	0.06835	IgD+ CD38- B cell %B cell	Immune	0.0743302247163058	0.00552498230637652	20.3060006239669	2	1	TRUE	NA	NA	0.00552498230637652	3657	1.45585736346177e-06	349943	TRUE	1.05509780939431e-05	ebi-a-GCST90001395+GCST90016564	NA
ebi-a-GCST90001395	GCST90016564	rs62502412	T	A	T	A	0.1209	-0.0107	0.2759	0.2913	FALSE	TRUE	FALSE	0.164	8	28265475	0.0077	53400	426079	479479	Irritable bowel syndrome	TRUE	reported	0.00200681938886144	4.0273240595102e-06	8.58401e-06	8	28265475	3657	0.02712	IgD+ CD38- B cell %B cell	Immune	0.0735386108452117	0.00540792728504349	19.8734483906336	2	1	TRUE	NA	NA	0.00540792728504349	3657	4.0273240595102e-06	479479	TRUE	1.59167687067104e-05	ebi-a-GCST90001395+GCST90016564	NA
ebi-a-GCST90001395	GCST90016564	rs7012048	C	T	C	T	0.1407	0.0031	0.1874	0.1717	FALSE	FALSE	FALSE	0.7327	8	29631839	0.0091	53400	423835	477235	Irritable bowel syndrome	TRUE	reported	-0.000493123	2.43170020008824e-07	6.25403e-06	8	29631839	3657	0.0311	IgD+ CD38- B cell %B cell	Immune	0.0746238081140365	0.00556871273744053	20.4676233703125	2	1	TRUE	NA	NA	0.00556871273744053	3657	2.43170020008824e-07	477235	TRUE	7.73509110067041e-06	ebi-a-GCST90001395+GCST90016564	NA
ebi-a-GCST90001395	GCST90016564	rs73909843	C	T	C	T	-0.2138	-0.0093	0.0764	0.109	FALSE	FALSE	FALSE	0.4158	20	49554764	0.0115	50019	408085	458104	Irritable bowel syndrome	TRUE	reported	0.00119482335826753	1.42760285746169e-06	4.00904e-06	20	49554764	3657	0.04629	IgD+ CD38- B cell %B cell	Immune	-0.0761751	0.00580264846170394	21.3324649222936	2	1	TRUE	NA	NA	0.00580264846170394	3657	1.42760285746169e-06	458104	TRUE	6.08637435144596e-06	ebi-a-GCST90001395+GCST90016564	NA
ebi-a-GCST90001395	GCST90016564	rs76376526	T	C	T	C	0.4948	-0.0167	0.0133	0.0176	FALSE	FALSE	FALSE	0.5585	4	109408667	0.0286	50019	355329	405348	Irritable bowel syndrome	TRUE	reported	-0.000917144	8.41152265615812e-07	7.20593e-06	4	109408667	3657	0.1101	IgD+ CD38- B cell %B cell	Immune	0.0741313768070039	0.005495461027302	20.1969013389694	2	1	TRUE	NA	NA	0.005495461027302	3657	8.41152265615812e-07	405348	TRUE	1.0144851567312e-05	ebi-a-GCST90001395+GCST90016564	NA
ebi-a-GCST90001395	GCST90016564	rs77762131	C	G	C	G	0.3388	-0.0207	0.045	0.0195	FALSE	TRUE	FALSE	0.4429	14	96205838	0.027	50019	400963	450982	Irritable bowel syndrome	TRUE	reported	-0.00114164	1.30333276798913e-06	4.101e-09	14	96205838	3657	0.05748	IgD+ CD38- B cell %B cell	Immune	0.0970350534704072	0.00941580160200478	34.7418774809695	2	1	TRUE	NA	NA	0.00941580160200478	3657	1.30333276798913e-06	450982	TRUE	6.96795773585454e-09	ebi-a-GCST90001395+GCST90016564	NA
ebi-a-GCST90001395	GCST90016564	rs78009119	G	T	G	T	-0.4914	0.058	0.0137	0.013	FALSE	FALSE	FALSE	0.073	5	136421498	0.0324	50019	401191	451210	Irritable bowel syndrome	TRUE	reported	-0.00266497	7.10208868550382e-06	3.88401e-06	5	136421498	3657	0.1063	IgD+ CD38- B cell %B cell	Immune	-0.0762416	0.00581278909914346	21.3699632467793	2	1	TRUE	NA	NA	0.00581278909914346	3657	7.10208868550382e-06	451210	TRUE	9.05412439330528e-06	ebi-a-GCST90001395+GCST90016564	NA
ebi-a-GCST90001395	GCST90016564	rs79870102	G	A	G	A	0.9733	0.0052	0.0033	0.0178	FALSE	FALSE	FALSE	0.8536	12	66341509	0.028	50019	400963	450982	Irritable bowel syndrome	TRUE	reported	-0.000276546	7.64774342114423e-08	6.83502e-06	12	66341509	3657	0.216	IgD+ CD38- B cell %B cell	Immune	0.0743269525127352	0.00552449586983039	20.3042028892318	2	1	TRUE	NA	NA	0.00552449586983039	3657	7.64774342114423e-08	450982	TRUE	7.95221589255218e-06	ebi-a-GCST90001395+GCST90016564	NA
ebi-a-GCST90001395	GCST90016564	rs80032720	A	G	A	G	0.2539	0.0697	0.0734	0.0143	FALSE	FALSE	FALSE	0.02958	6	32384933	0.032	49511	390338	439849	Irritable bowel syndrome	TRUE	reported	0.00328420033099159	1.07859718140852e-05	3.08901e-06	6	32384933	3657	0.05434	IgD+ CD38- B cell %B cell	Immune	0.0770559528834754	0.00593761987478038	21.8316285539229	2	1	TRUE	NA	NA	0.00593761987478038	3657	1.07859718140852e-05	439849	TRUE	8.57969550402479e-06	ebi-a-GCST90001395+GCST90016564	NA
ebi-a-GCST90001396	GCST90016564	rs10444793	A	G	A	G	-0.4107	-0.0028	0.0181	0.0303	FALSE	FALSE	FALSE	0.8939	15	44517689	0.0207	53400	389286	442686	Irritable bowel syndrome	TRUE	reported	-0.000203302	4.13315343923572e-08	8.83792e-06	15	44517689	3656	0.09229	IgD+ CD38- B cell Absolute Count	Immune	-0.0734196	0.00539043979802934	19.8034161445216	2	1	TRUE	NA	NA	0.00539043979802934	3656	4.13315343923572e-08	442686	TRUE	1.01001486871523e-05	ebi-a-GCST90001396+GCST90016564	NA
ebi-a-GCST90001396	GCST90016564	rs10493766	G	A	G	A	-0.1336	-0.0065	0.233	0.2205	FALSE	FALSE	FALSE	0.4295	1	85945660	0.0083	53400	433201	486601	Irritable bowel syndrome	TRUE	reported	0.00112266293499182	1.26037206560444e-06	5.433e-06	1	85945660	3656	0.02933	IgD+ CD38- B cell Absolute Count	Immune	-0.0751416	0.00564626369884336	20.7485996204122	2	1	TRUE	NA	NA	0.00564626369884336	3656	1.26037206560444e-06	486601	TRUE	7.98610833392446e-06	ebi-a-GCST90001396+GCST90016564	NA
ebi-a-GCST90001396	GCST90016564	rs10866982	A	G	A	G	-0.1114	-0.0013	0.4751	0.4315	FALSE	FALSE	FALSE	0.8491	8	5127400	0.0069	53400	433201	486601	Irritable bowel syndrome	TRUE	reported	-0.00027009	7.29486533922034e-08	6.49307e-06	8	5127400	3656	0.02467	IgD+ CD38- B cell Absolute Count	Immune	-0.0744944	0.0055494091996168	20.3906975399144	2	1	TRUE	NA	NA	0.0055494091996168	3656	7.29486533922034e-08	486601	TRUE	7.54518940494562e-06	ebi-a-GCST90001396+GCST90016564	NA
ebi-a-GCST90001396	GCST90016564	rs1158784	T	A	T	A	0.174	0.0134	0.1554	0.238	FALSE	TRUE	FALSE	0.1042	6	32758761	0.0082	53400	416724	470124	Irritable bowel syndrome	TRUE	reported	-0.00238333	5.68026830596131e-06	4.88405e-06	6	32758761	3656	0.03801	IgD+ CD38- B cell Absolute Count	Immune	0.0755136256969969	0.00570230766590616	20.9557282208998	2	1	TRUE	NA	NA	0.00570230766590616	3656	5.68026830596131e-06	470124	TRUE	1.02610987193666e-05	ebi-a-GCST90001396+GCST90016564	NA
ebi-a-GCST90001396	GCST90016564	rs12216018	T	C	T	C	-0.1686	5e-04	0.1415	0.1604	FALSE	FALSE	FALSE	0.9573	6	130514590	0.0096	53400	426079	479479	Irritable bowel syndrome	TRUE	reported	7.52168047446769e-05	5.65756771599884e-09	2.988e-06	6	130514590	3656	0.03603	IgD+ CD38- B cell Absolute Count	Immune	-0.0771812	0.00595694061526006	21.8971007368963	2	1	TRUE	NA	NA	0.00595694061526006	3656	5.65756771599884e-09	479479	TRUE	3.28891091558059e-06	ebi-a-GCST90001396+GCST90016564	NA
ebi-a-GCST90001396	GCST90016564	rs12763172	C	T	C	T	0.1258	-0.0037	0.7213	0.5866	FALSE	FALSE	FALSE	0.6021	10	85447519	0.0071	53400	422699	476099	Irritable bowel syndrome	TRUE	reported	0.000755258338844344	5.70415158393919e-07	6.38499e-06	10	85447519	3656	0.02784	IgD+ CD38- B cell Absolute Count	Immune	0.0745447570189159	0.00555692079900921	20.4184523219712	2	1	TRUE	NA	NA	0.00555692079900921	3656	5.70415158393919e-07	476099	TRUE	8.54033816753844e-06	ebi-a-GCST90001396+GCST90016564	NA
ebi-a-GCST90001396	GCST90016564	rs12874404	G	A	G	A	0.1363	-0.0219	0.3256	0.055	FALSE	FALSE	FALSE	0.1783	13	108993494	0.0163	50019	361926	411945	Irritable bowel syndrome	TRUE	reported	0.0020933266148828	4.38201631657668e-06	3.41602e-07	13	108993494	3656	0.02669	IgD+ CD38- B cell Absolute Count	Immune	0.0841818950940995	0.00708659146163398	26.0792179641615	2	1	TRUE	NA	NA	0.00708659146163398	3656	4.38201631657668e-06	411945	TRUE	7.36053881674405e-07	ebi-a-GCST90001396+GCST90016564	NA
ebi-a-GCST90001396	GCST90016564	rs144625305	T	C	T	C	0.6074	0.0109	0.0086	0.0113	FALSE	FALSE	FALSE	0.7876	7	7871676	0.0404	40548	293220	333768	Irritable bowel syndrome	TRUE	reported	0.000467007697019224	2.180961890752e-07	8.70001e-06	7	7871676	3656	0.1364	IgD+ CD38- B cell Absolute Count	Immune	0.0734684528429957	0.00539761356314348	19.8299141734247	2	1	TRUE	NA	NA	0.00539761356314348	3656	2.180961890752e-07	333768	TRUE	1.10145244004951e-05	ebi-a-GCST90001396+GCST90016564	NA
ebi-a-GCST90001396	GCST90016564	rs146127735	A	G	A	G	0.3025	0.0175	0.0383	0.0244	FALSE	FALSE	FALSE	0.4838	5	502938	0.025	50019	349193	399212	Irritable bowel syndrome	TRUE	reported	0.00110789108496871	1.22742265615315e-06	2.59298e-06	5	502938	3656	0.06424	IgD+ CD38- B cell Absolute Count	Immune	0.0776643711780739	0.00603175455048564	22.1737779133046	2	1	TRUE	NA	NA	0.00603175455048564	3656	1.22742265615315e-06	399212	TRUE	3.9218660028381e-06	ebi-a-GCST90001396+GCST90016564	NA
ebi-a-GCST90001396	GCST90016564	rs146687492	T	G	T	G	-0.3372	0.0046	0.0291	0.0126	FALSE	FALSE	FALSE	0.8876	11	125619694	0.0327	53400	406301	459701	Irritable bowel syndrome	TRUE	reported	0.000207478591074316	4.30473657541832e-08	4.76903e-06	11	125619694	3656	0.07361	IgD+ CD38- B cell Absolute Count	Immune	-0.0755654	0.00571012963978538	20.9846387112611	2	1	TRUE	NA	NA	0.00571012963978538	3656	4.30473657541832e-08	459701	TRUE	5.48477826828773e-06	ebi-a-GCST90001396+GCST90016564	NA
ebi-a-GCST90001396	GCST90016564	rs149701635	G	C	G	C	-0.3526	-0.0185	0.0263	0.0239	FALSE	TRUE	FALSE	0.4547	3	44741083	0.0248	50019	361926	411945	Irritable bowel syndrome	TRUE	reported	0.00116225437735077	1.35083523767102e-06	5.84804e-06	3	44741083	3656	0.07768	IgD+ CD38- B cell Absolute Count	Immune	-0.0748803	0.00560706600741265	20.6037457535258	2	1	TRUE	NA	NA	0.00560706600741265	3656	1.35083523767102e-06	411945	TRUE	8.81578348390103e-06	ebi-a-GCST90001396+GCST90016564	NA
ebi-a-GCST90001396	GCST90016564	rs1529727	G	T	G	T	0.1176	0.0072	0.5581	0.5439	FALSE	FALSE	FALSE	0.3121	19	11164067	0.0071	53400	376256	429656	Irritable bowel syndrome	TRUE	reported	-0.00154709	2.3934722498902e-06	3.20701e-06	19	11164067	3656	0.02521	IgD+ CD38- B cell Absolute Count	Immune	0.0769415396507317	0.00592000052382512	21.7605041097856	2	1	TRUE	NA	NA	0.00592000052382512	3656	2.3934722498902e-06	429656	TRUE	5.44764278602089e-06	ebi-a-GCST90001396+GCST90016564	NA
ebi-a-GCST90001396	GCST90016564	rs62235484	A	G	A	G	0.4628	-0.0415	0.0175	0.0153	FALSE	FALSE	FALSE	0.161	21	41083050	0.0296	53400	411465	464865	Irritable bowel syndrome	TRUE	reported	-0.00205633	4.22849629384262e-06	8.58005e-07	21	41083050	3656	0.09388	IgD+ CD38- B cell Absolute Count	Immune	0.0812824120126122	0.00660683050258804	24.3019173049786	2	1	TRUE	NA	NA	0.00660683050258804	3656	4.22849629384262e-06	464865	TRUE	1.74821467416124e-06	ebi-a-GCST90001396+GCST90016564	NA
ebi-a-GCST90001396	GCST90016564	rs71615254	C	A	C	A	-0.278	0.0145	0.0406	0.1061	FALSE	FALSE	FALSE	0.202	4	178658413	0.0114	53400	422699	476099	Irritable bowel syndrome	TRUE	reported	-0.00184338	3.39804699720804e-06	8.085e-06	4	178658413	3656	0.0622	IgD+ CD38- B cell Absolute Count	Immune	-0.0737371	0.00543716491582227	19.9760134820773	2	1	TRUE	NA	NA	0.00543716491582227	3656	3.39804699720804e-06	476099	TRUE	1.44598300915795e-05	ebi-a-GCST90001396+GCST90016564	NA
ebi-a-GCST90001396	GCST90016564	rs77762131	C	G	C	G	0.3229	-0.0207	0.045	0.0195	FALSE	TRUE	FALSE	0.4429	14	96205838	0.027	50019	400963	450982	Irritable bowel syndrome	TRUE	reported	-0.00114164	1.30333276798913e-06	2.85299e-08	14	96205838	3656	0.05806	IgD+ CD38- B cell Absolute Count	Immune	0.0916170668393395	0.008393686936244	30.9301500615432	2	1	TRUE	NA	NA	0.008393686936244	3656	1.30333276798913e-06	450982	TRUE	4.71238091932074e-08	ebi-a-GCST90001396+GCST90016564	NA
ebi-a-GCST90001396	GCST90016564	rs7809268	C	T	C	T	-0.2247	0.0122	0.0687	0.1733	FALSE	FALSE	FALSE	0.1766	7	96302607	0.009	53400	433201	486601	Irritable bowel syndrome	TRUE	reported	-0.00194326	3.77625914809688e-06	5.07201e-06	7	96302607	3656	0.04918	IgD+ CD38- B cell Absolute Count	Immune	-0.0753691	0.00568049929070415	20.8751255440795	2	1	TRUE	NA	NA	0.00568049929070415	3656	3.77625914809688e-06	486601	TRUE	9.4268650514012e-06	ebi-a-GCST90001396+GCST90016564	NA
ebi-a-GCST90001396	GCST90016564	rs7909504	A	G	A	G	-0.165	-0.0044	0.1358	0.1912	FALSE	FALSE	FALSE	0.6107	10	32174610	0.0087	53400	433201	486601	Irritable bowel syndrome	TRUE	reported	-0.000725016	5.25648473278025e-07	8.79103e-06	10	32174610	3656	0.03707	IgD+ CD38- B cell Absolute Count	Immune	-0.073435	0.00539269450381322	19.8117444020816	2	1	TRUE	NA	NA	0.00539269450381322	3656	5.25648473278025e-07	486601	TRUE	1.15366940818519e-05	ebi-a-GCST90001396+GCST90016564	NA
ebi-a-GCST90001396	GCST90016564	rs79207264	A	G	A	G	0.1854	-0.0041	0.1184	0.1153	FALSE	FALSE	FALSE	0.7307	3	96406408	0.0119	50019	361926	411945	Irritable bowel syndrome	TRUE	reported	-0.000536807	2.88161886098804e-07	2.73602e-06	3	96406408	3656	0.03946	IgD+ CD38- B cell Absolute Count	Immune	0.0774926394397071	0.00600510916733245	22.0752330819844	2	1	TRUE	NA	NA	0.00600510916733245	3656	2.88161886098804e-07	411945	TRUE	3.48248044728503e-06	ebi-a-GCST90001396+GCST90016564	NA
ebi-a-GCST90001397	GCST90016564	rs11519226	T	A	T	A	0.1229	0.0023	0.299	0.2663	FALSE	TRUE	FALSE	0.7736	12	20322449	0.0082	53400	411465	464865	Irritable bowel syndrome	TRUE	reported	-0.000411388	1.69239959666874e-07	6.23706e-06	12	20322449	3657	0.02717	Unswitched memory B cell %B cell	Immune	0.074611598000734	0.00556689055622314	20.4608885100139	2	1	TRUE	NA	NA	0.00556689055622314	3657	1.69239959666874e-07	464865	TRUE	7.60124657190297e-06	ebi-a-GCST90001397+GCST90016564	NA
ebi-a-GCST90001397	GCST90016564	rs116525939	C	T	C	T	0.9467	0.063	0.0036	0.0149	FALSE	FALSE	FALSE	0.625	5	97611924	0.1289	3889	12286	16175	Irritable bowel syndrome	TRUE	reported	-0.00384317	1.47699240847705e-05	5.22998e-06	5	97611924	3657	0.2075	Unswitched memory B cell %B cell	Immune	0.0752518911922335	0.00566284712800774	20.8155817099724	2	1	TRUE	NA	NA	0.00566284712800774	3657	1.47699240847705e-05	16175	TRUE	9.37196449107223e-05	ebi-a-GCST90001397+GCST90016564	NA
ebi-a-GCST90001397	GCST90016564	rs117004076	G	A	G	A	0.4523	-0.018	0.0146	0.0225	FALSE	FALSE	FALSE	0.4889	14	97702226	0.026	50019	361926	411945	Irritable bowel syndrome	TRUE	reported	0.00107864948576095	1.16348471313236e-06	9.52708e-06	14	97702226	3657	0.102	Unswitched memory B cell %B cell	Immune	0.0731505590530557	0.00535100428977459	19.6631382160707	2	1	TRUE	NA	NA	0.00535100428977459	3657	1.16348471313236e-06	411945	TRUE	1.39079494384088e-05	ebi-a-GCST90001397+GCST90016564	NA
ebi-a-GCST90001397	GCST90016564	rs11779181	T	C	T	C	-0.1402	0.0213	0.4003	0.4203	FALSE	FALSE	FALSE	0.002841	8	9063027	0.0071	53400	420455	473855	Irritable bowel syndrome	TRUE	reported	0.00435808115370624	1.89928713422895e-05	8.41008e-06	8	9063027	3657	0.03143	Unswitched memory B cell %B cell	Immune	-0.0735836	0.00541454525059589	19.8979009761553	2	1	TRUE	NA	NA	0.00541454525059589	3657	1.89928713422895e-05	473855	TRUE	2.9596831752112e-05	ebi-a-GCST90001397+GCST90016564	NA
ebi-a-GCST90001397	GCST90016564	rs12380223	A	T	A	T	-0.5815	-0.0174	0.0096	0.0252	FALSE	TRUE	FALSE	0.4639	9	7639660	0.0237	50019	364170	414189	Irritable bowel syndrome	TRUE	reported	-0.00114078	1.30138194061627e-06	5.76196e-06	9	7639660	3657	0.128	Unswitched memory B cell %B cell	Immune	-0.074933	0.00561496042065827	20.6385650634766	2	1	TRUE	NA	NA	0.00561496042065827	3657	1.30138194061627e-06	414189	TRUE	8.60540981674453e-06	ebi-a-GCST90001397+GCST90016564	NA
ebi-a-GCST90001397	GCST90016564	rs12539793	T	C	T	C	-0.5404	-0.0063	0.0115	0.0945	FALSE	FALSE	FALSE	0.605	7	25971860	0.0122	53400	411465	464865	Irritable bowel syndrome	TRUE	reported	-0.000757387	5.73635747773042e-07	2.47002e-06	7	25971860	3657	0.1145	Unswitched memory B cell %B cell	Immune	-0.07783	0.00605750227702104	22.275102305448	2	1	TRUE	NA	NA	0.00605750227702104	3657	5.73635747773042e-07	464865	TRUE	3.31610803896187e-06	ebi-a-GCST90001397+GCST90016564	NA
ebi-a-GCST90001397	GCST90016564	rs138380722	A	G	A	G	-1.906	0.0164	7e-04	0.0172	FALSE	FALSE	FALSE	0.5965	20	56790125	0.031	44437	310156	354593	Irritable bowel syndrome	TRUE	reported	0.000888419594632712	7.89289376127352e-07	4.94197e-06	20	56790125	3657	0.4167	Unswitched memory B cell %B cell	Immune	-0.0754425	0.00569157586808308	20.9217877400622	2	1	TRUE	NA	NA	0.00569157586808308	3657	7.89289376127352e-07	354593	TRUE	7.04692918153534e-06	ebi-a-GCST90001397+GCST90016564	NA
ebi-a-GCST90001397	GCST90016564	rs143553941	C	G	C	G	0.5187	-0.0449	0.013	0.0203	FALSE	TRUE	FALSE	0.08975	12	109368119	0.0265	50019	398719	448738	Irritable bowel syndrome	TRUE	reported	-0.00252932	6.3974550540267e-06	2.093e-06	12	109368119	3657	0.1092	Unswitched memory B cell %B cell	Immune	0.0783273761348987	0.0061351778521779	22.5625	2	1	TRUE	NA	NA	0.0061351778521779	3657	6.3974550540267e-06	448738	TRUE	4.80783380843884e-06	ebi-a-GCST90001397+GCST90016564	NA
ebi-a-GCST90001397	GCST90016564	rs143666202	A	G	A	G	0.2759	0.0056	0.0503	0.0699	FALSE	FALSE	FALSE	0.7012	14	77579227	0.0145	50019	400963	450982	Irritable bowel syndrome	TRUE	reported	0.000575097277706712	3.30736878825672e-07	1.957e-06	14	77579227	3657	0.0579	Unswitched memory B cell %B cell	Immune	0.0785750407994713	0.00617403703663858	22.7062948744336	2	1	TRUE	NA	NA	0.00617403703663858	3657	3.30736878825672e-07	450982	TRUE	2.52931984754949e-06	ebi-a-GCST90001397+GCST90016564	NA
ebi-a-GCST90001397	GCST90016564	rs146430312	T	G	T	G	1.017	0.011	0.0027	0.0366	FALSE	FALSE	FALSE	0.6213	1	236060214	0.0222	44437	305506	349943	Irritable bowel syndrome	TRUE	reported	0.000837610560207911	7.01591450571811e-07	4.87203e-06	1	236060214	3657	0.2222	Unswitched memory B cell %B cell	Immune	0.075490479982262	0.0056988125679523	20.9485417488643	2	1	TRUE	NA	NA	0.0056988125679523	3657	7.01591450571811e-07	349943	TRUE	6.8622504530498e-06	ebi-a-GCST90001397+GCST90016564	NA
ebi-a-GCST90001397	GCST90016564	rs146720368	T	C	T	C	0.852	0.0036	0.0042	0.0252	FALSE	FALSE	FALSE	0.8854	22	32003463	0.0247	50019	361926	411945	Irritable bowel syndrome	TRUE	reported	0.000227084228514964	5.15672468402366e-08	9.65895e-06	22	32003463	3657	0.1923	Unswitched memory B cell %B cell	Immune	0.0730892493398998	0.00534203836907004	19.6300145297544	2	1	TRUE	NA	NA	0.00534203836907004	3657	5.15672468402366e-08	411945	TRUE	1.11874964997827e-05	ebi-a-GCST90001397+GCST90016564	NA
ebi-a-GCST90001397	GCST90016564	rs150839591	G	T	G	T	0.2459	-0.0064	0.0552	0.0237000000000001	FALSE	FALSE	FALSE	0.8124	17	260039	0.0271	44437	305506	349943	Irritable bowel syndrome	TRUE	reported	0.000399220867689332	1.59377301198623e-07	5.33998e-06	17	260039	3657	0.05396	Unswitched memory B cell %B cell	Immune	0.0751644704591063	0.00564969761939786	20.766971910665	2	1	TRUE	NA	NA	0.00564969761939786	3657	1.59377301198623e-07	349943	TRUE	6.65096509291003e-06	ebi-a-GCST90001397+GCST90016564	NA
ebi-a-GCST90001397	GCST90016564	rs1596383	A	G	A	G	0.1208	-0.0032	0.6259	0.651	FALSE	FALSE	FALSE	0.6526	18	7993103	0.0072	53400	433201	486601	Irritable bowel syndrome	TRUE	reported	-0.000637135	4.05941615193481e-07	3.06302e-06	18	7993103	3657	0.02585	Unswitched memory B cell %B cell	Immune	0.0770671217206401	0.00593934125030396	21.8379955778203	2	1	TRUE	NA	NA	0.00593934125030396	3657	4.05941615193481e-07	486601	TRUE	3.98743012793024e-06	ebi-a-GCST90001397+GCST90016564	NA
ebi-a-GCST90001397	GCST90016564	rs1679013	T	C	T	C	-0.1252	-0.001	0.5945	0.4604	FALSE	FALSE	FALSE	0.8986	9	22206987	0.0076	50019	396772	446791	Irritable bowel syndrome	TRUE	reported	-0.00019685	3.8749876831579e-08	9.97103e-07	9	22206987	3657	0.02555	Unswitched memory B cell %B cell	Immune	-0.0807882	0.00652673010653654	24.0119178465156	2	1	TRUE	NA	NA	0.00652673010653654	3657	3.8749876831579e-08	446791	TRUE	1.1595088181292e-06	ebi-a-GCST90001397+GCST90016564	NA
ebi-a-GCST90001397	GCST90016564	rs17006489	G	A	G	A	-0.1728	0.0097	0.1354	0.0985	FALSE	FALSE	FALSE	0.3998	2	28304630	0.0115	53400	433201	486601	Irritable bowel syndrome	TRUE	reported	-0.00120917	1.4620961743511e-06	4.976e-06	2	28304630	3657	0.03779	Unswitched memory B cell %B cell	Immune	-0.0754196	0.0056881224688963	20.9090206942294	2	1	TRUE	NA	NA	0.0056881224688963	3657	1.4620961743511e-06	486601	TRUE	7.54193016756213e-06	ebi-a-GCST90001397+GCST90016564	NA
ebi-a-GCST90001397	GCST90016564	rs183471524	G	A	G	A	-0.1978	-0.0015	0.0905	0.0376	FALSE	FALSE	FALSE	0.941	4	27108645	0.0206	44437	305506	349943	Irritable bowel syndrome	TRUE	reported	0.000123091091033404	1.51514166917938e-08	7.52905e-06	4	27108645	3657	0.04411	Unswitched memory B cell %B cell	Immune	-0.0739697	0.00547152389712928	20.1084436741044	2	1	TRUE	NA	NA	0.00547152389712928	3657	1.51514166917938e-08	349943	TRUE	8.6302466425296e-06	ebi-a-GCST90001397+GCST90016564	NA
ebi-a-GCST90001397	GCST90016564	rs1883832	C	T	C	T	-0.1236	-0.0288	0.6318	0.7529	FALSE	FALSE	FALSE	0.000264	20	44746982	0.0079	53400	433201	486601	Irritable bowel syndrome	TRUE	reported	0.00522605360033277	2.73116362335511e-05	4.23701e-06	20	44746982	3657	0.02682	Unswitched memory B cell %B cell	Immune	-0.0760077	0.005777177899648	21.2382825598447	2	1	TRUE	NA	NA	0.005777177899648	3657	2.73116362335511e-05	486601	TRUE	1.94160160424651e-05	ebi-a-GCST90001397+GCST90016564	NA
ebi-a-GCST90001397	GCST90016564	rs1930922	G	A	G	A	-0.137	-0.0052	0.2419	0.2951	FALSE	FALSE	FALSE	0.4868	9	93297086	0.0075	53400	433201	486601	Irritable bowel syndrome	TRUE	reported	0.000993931053855983	9.87898939819264e-07	3.54797e-06	9	93297086	3657	0.0295	Unswitched memory B cell %B cell	Immune	-0.0765909	0.00586616905234054	21.5673656995116	2	1	TRUE	NA	NA	0.00586616905234054	3657	9.87898939819264e-07	486601	TRUE	5.07408965478391e-06	ebi-a-GCST90001397+GCST90016564	NA
ebi-a-GCST90001397	GCST90016564	rs2793491	T	C	T	C	-0.1335	-0.0139	0.2052	0.2122	FALSE	FALSE	FALSE	0.09835	13	24826051	0.0084	53400	433201	486601	Irritable bowel syndrome	TRUE	reported	-0.00237219	5.6272650635658e-06	8.71806e-06	13	24826051	3657	0.02997	Unswitched memory B cell %B cell	Immune	-0.073481	0.00539946033017722	19.8421644868091	2	1	TRUE	NA	NA	0.00539946033017722	3657	5.6272650635658e-06	486601	TRUE	1.78390519416599e-05	ebi-a-GCST90001397+GCST90016564	NA
ebi-a-GCST90001397	GCST90016564	rs45608038	G	A	G	A	0.294	0.0195	0.0421	0.0153	FALSE	FALSE	FALSE	0.5501	2	73679013	0.0326	46130	330013	376143	Irritable bowel syndrome	TRUE	reported	-0.000975307	9.51224296490453e-07	2.80698e-06	2	73679013	3657	0.06266	Unswitched memory B cell %B cell	Immune	0.0773765306934199	0.00598712750214976	22.0147561724908	2	1	TRUE	NA	NA	0.00598712750214976	3657	9.51224296490453e-07	376143	TRUE	4.11715723552273e-06	ebi-a-GCST90001397+GCST90016564	NA
ebi-a-GCST90001397	GCST90016564	rs4710879	T	C	T	C	-0.1204	0.0022	0.5621	0.6096	FALSE	FALSE	FALSE	0.7497	6	170426027	0.007	53400	433201	486601	Irritable bowel syndrome	TRUE	reported	0.000450545846835586	2.02991560100795e-07	2.03301e-06	6	170426027	3657	0.0253	Unswitched memory B cell %B cell	Immune	-0.0784731	0.00615803116900482	22.6470652564483	2	1	TRUE	NA	NA	0.00615803116900482	3657	2.02991560100795e-07	486601	TRUE	2.49593136116291e-06	ebi-a-GCST90001397+GCST90016564	NA
ebi-a-GCST90001397	GCST90016564	rs72686460	A	T	A	T	0.1254	0.0042	0.2961	0.2514	FALSE	TRUE	FALSE	0.6448	1	45867753	0.0091	44437	312628	357065	Irritable bowel syndrome	TRUE	reported	0.000772387690355055	5.96582744212016e-07	5.44804e-06	1	45867753	3657	0.02755	Unswitched memory B cell %B cell	Immune	0.0750766402680135	0.00563650191393271	20.718192627824	2	1	TRUE	NA	NA	0.00563650191393271	3657	5.96582744212016e-07	357065	TRUE	7.56027666861762e-06	ebi-a-GCST90001397+GCST90016564	NA
ebi-a-GCST90001397	GCST90016564	rs72844588	A	G	A	G	0.2054	0.0082	0.0913	0.1535	FALSE	FALSE	FALSE	0.3886	2	138420154	0.0095	53400	433201	486601	Irritable bowel syndrome	TRUE	reported	0.00123738346577973	1.53111784138505e-06	2.31398e-06	2	138420154	3657	0.04341	Unswitched memory B cell %B cell	Immune	0.0780262810736079	0.00608810053817766	22.388309747663	2	1	TRUE	NA	NA	0.00608810053817766	3657	1.53111784138505e-06	486601	TRUE	3.58666147531824e-06	ebi-a-GCST90001397+GCST90016564	NA
ebi-a-GCST90001397	GCST90016564	rs73032183	C	T	C	T	0.1675	0.0208	0.1509	0.1013	FALSE	FALSE	FALSE	0.08478	6	169456830	0.012	50019	400963	450982	Irritable bowel syndrome	TRUE	reported	-0.00258108	6.66199039616925e-06	1.852e-06	6	169456830	3657	0.03506	Unswitched memory B cell %B cell	Immune	0.0787784415052073	0.00620604284598937	22.8247379034686	2	1	TRUE	NA	NA	0.00620604284598937	3657	6.66199039616925e-06	450982	TRUE	4.2799429789462e-06	ebi-a-GCST90001397+GCST90016564	NA
ebi-a-GCST90001397	GCST90016564	rs73041424	G	A	G	A	-0.2606	0.017	0.0488	0.0389	FALSE	FALSE	FALSE	0.3433	3	16414269	0.018	53400	426079	479479	Irritable bowel syndrome	TRUE	reported	-0.00136393	1.86030539378426e-06	8.18502e-06	3	16414269	3657	0.05834	Unswitched memory B cell %B cell	Immune	-0.0736855	0.0054295538131952	19.9533570128838	2	1	TRUE	NA	NA	0.0054295538131952	3657	1.86030539378426e-06	479479	TRUE	1.28166776473195e-05	ebi-a-GCST90001397+GCST90016564	NA
ebi-a-GCST90001397	GCST90016564	rs7322292	T	C	T	C	-0.1256	2e-04	0.3275	0.385	FALSE	FALSE	FALSE	0.9787	13	51370899	0.007	53400	433201	486601	Irritable bowel syndrome	TRUE	reported	4.09587174714703e-05	1.67761653690772e-09	2.61403e-06	13	51370899	3657	0.02669	Unswitched memory B cell %B cell	Immune	-0.0776043	0.0060224241198086	22.1453287197232	2	1	TRUE	NA	NA	0.0060224241198086	3657	1.67761653690772e-09	486601	TRUE	2.86199183155077e-06	ebi-a-GCST90001397+GCST90016564	NA
ebi-a-GCST90001397	GCST90016564	rs73518104	A	G	A	G	0.2174	0.0189	0.0708	0.0513	FALSE	FALSE	FALSE	0.2217	13	70177578	0.0155	53400	433201	486601	Irritable bowel syndrome	TRUE	reported	0.0017480096926715	3.05553788567352e-06	7.48204e-06	13	70177578	3657	0.04847	Unswitched memory B cell %B cell	Immune	0.0739862317131038	0.00547396248310509	20.1174550700582	2	1	TRUE	NA	NA	0.00547396248310509	3657	3.05553788567352e-06	486601	TRUE	1.30937364032444e-05	ebi-a-GCST90001397+GCST90016564	NA
ebi-a-GCST90001397	GCST90016564	rs7412746	T	C	T	C	-0.1152	-0.0071	0.5153	0.5595	FALSE	FALSE	FALSE	0.2946	1	150860471	0.0068	53400	433201	486601	Irritable bowel syndrome	TRUE	reported	-0.0014968	2.2404057929637e-06	7.80998e-06	1	150860471	3657	0.02573	Unswitched memory B cell %B cell	Immune	-0.0738552	0.00545459636921413	20.0458919790844	2	1	TRUE	NA	NA	0.00545459636921413	3657	2.2404057929637e-06	486601	TRUE	1.2669932207747e-05	ebi-a-GCST90001397+GCST90016564	NA
ebi-a-GCST90001397	GCST90016564	rs75766272	T	C	T	C	-0.4409	0.0052	0.0201	0.0249	FALSE	FALSE	FALSE	0.8323	1	8009985	0.0245	50019	359979	409998	Irritable bowel syndrome	TRUE	reported	0.000331472440292157	1.09873978673237e-07	4.15002e-07	1	8009985	3657	0.08695	Unswitched memory B cell %B cell	Immune	-0.0835804	0.00698568746681424	25.7123058237418	2	1	TRUE	NA	NA	0.00698568746681424	3657	1.09873978673237e-07	409998	TRUE	5.12039021697711e-07	ebi-a-GCST90001397+GCST90016564	NA
ebi-a-GCST90001397	GCST90016564	rs77201712	C	T	C	T	0.2907	-0.0001	0.0392	0.0638	FALSE	FALSE	FALSE	0.997	2	157311822	0.015	50019	399016	449035	Irritable bowel syndrome	TRUE	reported	9.9487750543583e-06	9.89781250822221e-11	4.38995e-06	2	157311822	3657	0.06322	Unswitched memory B cell %B cell	Immune	0.0758392972806771	0.00575159901202692	21.1437044988646	2	1	TRUE	NA	NA	0.00575159901202692	3657	9.89781250822221e-11	449035	TRUE	4.78490900106715e-06	ebi-a-GCST90001397+GCST90016564	NA
ebi-a-GCST90001397	GCST90016564	rs77762131	C	G	C	G	0.3067	-0.0207	0.045	0.0195	FALSE	TRUE	FALSE	0.4429	14	96205838	0.027	50019	400963	450982	Irritable bowel syndrome	TRUE	reported	-0.00114164	1.30333276798913e-06	1.457e-07	14	96205838	3657	0.05822	Unswitched memory B cell %B cell	Immune	0.0868071263864487	0.00753547719147288	27.7512883351166	2	1	TRUE	NA	NA	0.00753547719147288	3657	1.30333276798913e-06	450982	TRUE	2.33255392310028e-07	ebi-a-GCST90001397+GCST90016564	NA
ebi-a-GCST90001397	GCST90016564	rs895377	A	G	A	G	-0.1186	-0.0085	0.3683	0.3678	FALSE	FALSE	FALSE	0.2528	5	58050530	0.0075	50019	400963	450982	Irritable bowel syndrome	TRUE	reported	-0.00168763	2.84811030689827e-06	5.77604e-06	5	58050530	3657	0.02612	Unswitched memory B cell %B cell	Immune	-0.0748939	0.00560909499227252	20.6168842590095	2	1	TRUE	NA	NA	0.00560909499227252	3657	2.84811030689827e-06	450982	TRUE	1.00620649193452e-05	ebi-a-GCST90001397+GCST90016564	NA
ebi-a-GCST90001398	GCST90016564	rs112839090	A	G	A	G	-0.1468	-0.0117	0.1972	0.1159	FALSE	FALSE	FALSE	0.3157	12	119727983	0.0117	50019	400963	450982	Irritable bowel syndrome	TRUE	reported	-0.00148909	2.21738831569401e-06	2.18902e-06	12	119727983	3656	0.03096	Unswitched memory B cell Absolute Count	Immune	-0.0782004	0.00611529862826273	22.4827901635185	2	1	TRUE	NA	NA	0.00611529862826273	3656	2.21738831569401e-06	450982	TRUE	3.70283923237754e-06	ebi-a-GCST90001398+GCST90016564	NA
ebi-a-GCST90001398	GCST90016564	rs11657118	C	T	C	T	-0.1112	-0.011	0.475	0.4866	FALSE	FALSE	FALSE	0.124	17	2714118	0.0072	50019	408085	458104	Irritable bowel syndrome	TRUE	reported	0.00225724130309268	5.09513830038755e-06	4.20998e-06	17	2714118	3656	0.02412	Unswitched memory B cell Absolute Count	Immune	-0.0760473	0.00578319086824314	21.2546994161311	2	1	TRUE	NA	NA	0.00578319086824314	3656	5.09513830038755e-06	458104	TRUE	8.54497977375148e-06	ebi-a-GCST90001398+GCST90016564	NA
ebi-a-GCST90001398	GCST90016564	rs11737576	T	C	T	C	-0.2347	0.0162	0.0584	0.1748	FALSE	FALSE	FALSE	0.09898	4	55923201	0.0098	50019	359979	409998	Irritable bowel syndrome	TRUE	reported	0.00258165189080107	6.66492648527676e-06	7.42506e-06	4	55923201	3656	0.05231	Unswitched memory B cell Absolute Count	Immune	-0.0740203	0.00547901071087824	20.130600915582	2	1	TRUE	NA	NA	0.00547901071087824	3656	6.66492648527676e-06	409998	TRUE	1.65624746132556e-05	ebi-a-GCST90001398+GCST90016564	NA
ebi-a-GCST90001398	GCST90016564	rs11794578	G	T	G	T	0.1114	0.0034	0.4521	0.5176	FALSE	FALSE	FALSE	0.6172	9	808529	0.0068	53400	433201	486601	Irritable bowel syndrome	TRUE	reported	-0.000716777	5.13769801330356e-07	5.41701e-06	9	808529	3656	0.02446	Unswitched memory B cell Absolute Count	Immune	0.0751303292800206	0.00564456637772433	20.742326985704	2	1	TRUE	NA	NA	0.00564456637772433	3656	5.13769801330356e-07	486601	TRUE	7.1453508986007e-06	ebi-a-GCST90001398+GCST90016564	NA
ebi-a-GCST90001398	GCST90016564	rs118092259	G	T	G	T	-0.2912	-0.0059	0.0414	0.0218	FALSE	FALSE	FALSE	0.804	8	89432719	0.024	53400	421888	475288	Irritable bowel syndrome	TRUE	reported	0.000356585132222003	1.27152956521784e-07	4.00101e-06	8	89432719	3656	0.06306	Unswitched memory B cell Absolute Count	Immune	-0.076171	0.0058020189418929	21.3243012132385	2	1	TRUE	NA	NA	0.0058020189418929	3656	1.27152956521784e-07	475288	TRUE	4.79372080385327e-06	ebi-a-GCST90001398+GCST90016564	NA
ebi-a-GCST90001398	GCST90016564	rs12461001	A	G	A	G	0.1184	-0.0088	0.6291	0.5829	FALSE	FALSE	FALSE	0.271	19	14885525	0.008	44437	305506	349943	Irritable bowel syndrome	TRUE	reported	-0.00185949	3.45771377508303e-06	2.94802e-06	19	14885525	3656	0.02528	Unswitched memory B cell Absolute Count	Immune	0.0772486122911885	0.00596734810091435	21.9355872456337	2	1	TRUE	NA	NA	0.00596734810091435	3656	3.45771377508303e-06	349943	TRUE	5.56711522988518e-06	ebi-a-GCST90001398+GCST90016564	NA
ebi-a-GCST90001398	GCST90016564	rs12874404	G	A	G	A	0.1523	-0.0219	0.3256	0.055	FALSE	FALSE	FALSE	0.1783	13	108993494	0.0163	50019	361926	411945	Irritable bowel syndrome	TRUE	reported	0.0020933266148828	4.38201631657668e-06	8.62303e-09	13	108993494	3656	0.02639	Unswitched memory B cell Absolute Count	Immune	0.0950398910177501	0.00903258088466582	33.3058886860614	2	1	TRUE	NA	NA	0.00903258088466582	3656	4.38201631657668e-06	411945	TRUE	2.02018024841741e-08	ebi-a-GCST90001398+GCST90016564	NA
ebi-a-GCST90001398	GCST90016564	rs143666202	A	G	A	G	0.268	0.0056	0.0502	0.0699	FALSE	FALSE	FALSE	0.7012	14	77579227	0.0145	50019	400963	450982	Irritable bowel syndrome	TRUE	reported	0.000575097277706712	3.30736878825672e-07	2.711e-06	14	77579227	3656	0.05703	Unswitched memory B cell Absolute Count	Immune	0.0775066121095499	0.00600727492070023	22.0832426700984	2	1	TRUE	NA	NA	0.00600727492070023	3656	3.30736878825672e-07	450982	TRUE	3.4773026876518e-06	ebi-a-GCST90001398+GCST90016564	NA
ebi-a-GCST90001398	GCST90016564	rs144625305	T	C	T	C	0.5999	0.0109	0.0086	0.0113	FALSE	FALSE	FALSE	0.7876	7	7871676	0.0404	40548	293220	333768	Irritable bowel syndrome	TRUE	reported	0.000467007697019224	2.180961890752e-07	8.69901e-06	7	7871676	3656	0.1347	Unswitched memory B cell Absolute Count	Immune	0.0734770088888852	0.00539887083525731	19.8345582500969	2	1	TRUE	NA	NA	0.00539887083525731	3656	2.180961890752e-07	333768	TRUE	1.09883272267365e-05	ebi-a-GCST90001398+GCST90016564	NA
ebi-a-GCST90001398	GCST90016564	rs145371905	T	G	T	G	0.4126	0.0772	0.0194	0.0141	FALSE	FALSE	FALSE	0.01494	13	70325772	0.0317	53400	404571	457971	Irritable bowel syndrome	TRUE	reported	0.0035986299097975	1.29501372276891e-05	3.42997e-06	13	70325772	3656	0.08871	Unswitched memory B cell Absolute Count	Immune	0.0767168184193093	0.00588547022838127	21.6328275771663	2	1	TRUE	NA	NA	0.00588547022838127	3656	1.29501372276891e-05	457971	TRUE	1.02971169032632e-05	ebi-a-GCST90001398+GCST90016564	NA
ebi-a-GCST90001398	GCST90016564	rs2436878	G	A	G	A	0.2056	-0.0153	0.077	0.152	FALSE	FALSE	FALSE	0.1659	8	103767171	0.011	44437	305506	349943	Irritable bowel syndrome	TRUE	reported	0.00235125715915019	5.52841022845503e-06	6.40693e-06	8	103767171	3656	0.04549	Unswitched memory B cell Absolute Count	Immune	0.0745611048074668	0.00555935835011005	20.4274589759315	2	1	TRUE	NA	NA	0.00555935835011005	3656	5.52841022845503e-06	349943	TRUE	1.36075766506275e-05	ebi-a-GCST90001398+GCST90016564	NA
ebi-a-GCST90001398	GCST90016564	rs55712190	T	C	T	C	0.214	0.0087	0.074	0.1899	FALSE	FALSE	FALSE	0.3845	22	22613458	0.01	44437	305506	349943	Irritable bowel syndrome	TRUE	reported	0.00147069077630447	2.16293135950704e-06	5.75798e-06	22	22613458	3656	0.04712	Unswitched memory B cell Absolute Count	Immune	0.0749207151504324	0.00561311355865223	20.6260935486753	2	1	TRUE	NA	NA	0.00561311355865223	3656	2.16293135950704e-06	349943	TRUE	9.65364459057566e-06	ebi-a-GCST90001398+GCST90016564	NA
ebi-a-GCST90001398	GCST90016564	rs557577736	G	A	G	A	1.924	-0.066	0.001	0.0256	FALSE	FALSE	FALSE	0.5037	13	46224092	0.0987	3889	12286	16175	Irritable bowel syndrome	TRUE	reported	0.00525805937585991	2.76471884000683e-05	6.08793e-07	13	46224092	3656	0.3849	Unswitched memory B cell Absolute Count	Immune	0.0824124887241623	0.00679181829771017	24.987011300388	2	1	TRUE	NA	NA	0.00679181829771017	3656	2.76471884000683e-05	16175	TRUE	2.42188910775437e-05	ebi-a-GCST90001398+GCST90016564	NA
ebi-a-GCST90001398	GCST90016564	rs6032660	A	G	A	G	-0.1345	-0.0295	0.6359	0.7539	FALSE	FALSE	FALSE	0.0001947	20	44730245	0.0079	53400	433201	486601	Irritable bowel syndrome	TRUE	reported	-0.00535307	2.86553813335591e-05	3.65797e-07	20	44730245	3656	0.02641	Unswitched memory B cell Absolute Count	Immune	-0.0839525	0.00704802550475891	25.9362847910954	2	1	TRUE	NA	NA	0.00704802550475891	3656	2.86553813335591e-05	486601	TRUE	2.08767641143945e-06	ebi-a-GCST90001398+GCST90016564	NA
ebi-a-GCST90001398	GCST90016564	rs7254039	A	G	A	G	-0.2602	-0.0083	0.0435	0.0468	FALSE	FALSE	FALSE	0.6062	19	14993354	0.0162	53400	433201	486601	Irritable bowel syndrome	TRUE	reported	-0.000734476	5.39454362209703e-07	7.42506e-06	19	14993354	3656	0.05799	Unswitched memory B cell Absolute Count	Immune	-0.0740247	0.00547965851103077	20.1329941319541	2	1	TRUE	NA	NA	0.00547965851103077	3656	5.39454362209703e-07	486601	TRUE	9.81087394422876e-06	ebi-a-GCST90001398+GCST90016564	NA
ebi-a-GCST90001398	GCST90016564	rs75766272	T	C	T	C	-0.3814	0.0052	0.0201	0.0249	FALSE	FALSE	FALSE	0.8323	1	8009985	0.0245	50019	359979	409998	Irritable bowel syndrome	TRUE	reported	0.000331472440292157	1.09873978673237e-07	8.57808e-06	1	8009985	3656	0.08558	Unswitched memory B cell Absolute Count	Immune	-0.073527	0.00540622364215223	19.8617180782728	2	1	TRUE	NA	NA	0.00540622364215223	3656	1.09873978673237e-07	409998	TRUE	1.02247818319335e-05	ebi-a-GCST90001398+GCST90016564	NA
ebi-a-GCST90001398	GCST90016564	rs77762131	C	G	C	G	0.3067	-0.0207	0.045	0.0195	FALSE	TRUE	FALSE	0.4429	14	96205838	0.027	50019	400963	450982	Irritable bowel syndrome	TRUE	reported	-0.00114164	1.30333276798913e-06	8.86605e-08	14	96205838	3656	0.05723	Unswitched memory B cell Absolute Count	Immune	0.0883091484481945	0.00779850569964526	28.719710653729	2	1	TRUE	NA	NA	0.00779850569964526	3656	1.30333276798913e-06	450982	TRUE	1.43208505381677e-07	ebi-a-GCST90001398+GCST90016564	NA
ebi-a-GCST90001398	GCST90016564	rs79831025	G	C	G	C	0.3026	-0.0003	0.0334	0.0289	FALSE	TRUE	FALSE	0.9873	6	40981212	0.0214	53400	411465	464865	Irritable bowel syndrome	TRUE	reported	2.05610358812573e-05	4.2275619651035e-10	8.29392e-06	6	40981212	3656	0.06778	Unswitched memory B cell Absolute Count	Immune	0.0736549342439848	0.00542504933848572	19.9312583427141	2	1	TRUE	NA	NA	0.00542504933848572	3656	4.2275619651035e-10	464865	TRUE	8.94892150676199e-06	ebi-a-GCST90001398+GCST90016564	NA
ebi-a-GCST90001398	GCST90016564	rs8014978	C	T	C	T	-0.123	9e-04	0.5737	0.4434	FALSE	FALSE	FALSE	0.9007	14	94936964	0.0074	50019	398719	448738	Irritable bowel syndrome	TRUE	reported	-0.000181558	3.29632977035178e-08	6.71104e-07	14	94936964	3656	0.02471	Unswitched memory B cell Absolute Count	Immune	-0.0820693	0.00673536540106164	24.7779134766202	2	1	TRUE	NA	NA	0.00673536540106164	3656	3.29632977035178e-08	448738	TRUE	7.79580483786125e-07	ebi-a-GCST90001398+GCST90016564	NA
ebi-a-GCST90001398	GCST90016564	rs880311	T	C	T	C	-0.1813	0.0042	0.1034	0.0835	FALSE	FALSE	FALSE	0.7669	16	8963504	0.0143	44437	305506	349943	Irritable bowel syndrome	TRUE	reported	0.000496496035629508	2.46508313395817e-07	6.62995e-06	16	8963504	3656	0.04019	Unswitched memory B cell Absolute Count	Immune	-0.07442	0.00553833344757027	20.3497742528167	2	1	TRUE	NA	NA	0.00553833344757027	3656	2.46508313395817e-07	349943	TRUE	8.46439222872766e-06	ebi-a-GCST90001398+GCST90016564	NA
ebi-a-GCST90001399	GCST90016564	rs11086984	T	C	T	C	-0.1811	-0.0067	0.1514	0.1038	FALSE	FALSE	FALSE	0.592	20	44511627	0.0124	50019	359979	409998	Irritable bowel syndrome	TRUE	reported	-0.000843846	7.12075930656771e-07	2.36799e-07	20	44511627	3657	0.03498	IgD- CD27- B cell %B cell	Immune	-0.0853234	0.00728008821816659	26.8038568800729	2	1	TRUE	NA	NA	0.00728008821816659	3657	7.12075930656771e-07	409998	TRUE	3.45881180388857e-07	ebi-a-GCST90001399+GCST90016564	NA
ebi-a-GCST90001399	GCST90016564	rs116473015	T	C	T	C	0.3455	0.0067	0.029	0.0148	FALSE	FALSE	FALSE	0.8439	2	147859010	0.0341	44437	305506	349943	Irritable bowel syndrome	TRUE	reported	0.000332141379785674	1.10317896165931e-07	3.14101e-06	2	147859010	3657	0.07401	IgD- CD27- B cell %B cell	Immune	0.0769880044098268	0.00592715282300751	21.7929134968468	2	1	TRUE	NA	NA	0.00592715282300751	3657	1.10317896165931e-07	349943	TRUE	3.85791213208031e-06	ebi-a-GCST90001399+GCST90016564	NA
ebi-a-GCST90001399	GCST90016564	rs11658240	G	A	G	A	-0.1678	0.0159	0.1362	0.0994	FALSE	FALSE	FALSE	0.1726	17	80484139	0.0117	53400	422699	476099	Irritable bowel syndrome	TRUE	reported	-0.00196953	3.87905016094633e-06	2.76599e-06	17	80484139	3657	0.03574	IgD- CD27- B cell %B cell	Immune	-0.0774262	0.00599481911404838	22.0432089119673	2	1	TRUE	NA	NA	0.00599481911404838	3657	3.87905016094633e-06	476099	TRUE	5.28417264599565e-06	ebi-a-GCST90001399+GCST90016564	NA
ebi-a-GCST90001399	GCST90016564	rs2250246	G	A	G	A	0.1466	-0.0104	0.5339	0.6034	FALSE	FALSE	FALSE	0.1518	12	6553016	0.0073	53400	411465	464865	Irritable bowel syndrome	TRUE	reported	0.00208952244607438	4.36610405264866e-06	2.12501e-09	12	6553016	3657	0.02442	IgD- CD27- B cell %B cell	Immune	0.0988129749385395	0.00976400401620443	36.0393227715095	2	1	TRUE	NA	NA	0.00976400401620443	3657	4.36610405264866e-06	464865	TRUE	5.11445314294971e-09	ebi-a-GCST90001399+GCST90016564	NA
ebi-a-GCST90001399	GCST90016564	rs35574803	C	T	C	T	-0.3526	0.009	0.0562	0.0266999999999999	FALSE	FALSE	FALSE	0.6704	3	32533246	0.0212	53400	433201	486601	Irritable bowel syndrome	TRUE	reported	-0.000608585	3.70375221388199e-07	5.92243e-11	3	32533246	3657	0.05371	IgD- CD27- B cell %B cell	Immune	-0.107954	0.0116540245344319	43.0977215779966	2	1	TRUE	NA	NA	0.0116540245344319	3657	3.70375221388199e-07	486601	TRUE	8.58105146178572e-11	ebi-a-GCST90001399+GCST90016564	NA
ebi-a-GCST90001399	GCST90016564	rs35661323	T	C	T	C	0.1158	-0.0031	0.5505	0.3808	FALSE	FALSE	FALSE	0.659	7	44284783	0.0071	53400	433201	486601	Irritable bowel syndrome	TRUE	reported	-0.000625918	3.9177372688908e-07	4.73097e-06	7	44284783	3657	0.02527	IgD- CD27- B cell %B cell	Immune	0.0755815166280109	0.00571256565579029	20.9993878537595	2	1	TRUE	NA	NA	0.00571256565579029	3657	3.9177372688908e-07	486601	TRUE	6.10497780768234e-06	ebi-a-GCST90001399+GCST90016564	NA
ebi-a-GCST90001399	GCST90016564	rs4810485	G	T	G	T	0.3898	-0.0286	0.6314	0.7532	FALSE	FALSE	FALSE	0.0002901	20	44747947	0.0079	53400	433201	486601	Irritable bowel syndrome	TRUE	reported	0.00518976254233576	2.69336352458313e-05	7.1978e-50	20	44747947	3657	0.02585	IgD- CD27- B cell %B cell	Immune	0.24200924948204	0.0585684768348603	227.385399324327	2	1	TRUE	NA	NA	0.0585684768348603	3657	2.69336352458313e-05	486601	TRUE	5.2827917439032e-48	ebi-a-GCST90001399+GCST90016564	NA
ebi-a-GCST90001399	GCST90016564	rs6073079	A	G	A	G	0.1776	-0.0023	0.12	0.1059	FALSE	FALSE	FALSE	0.8369	20	42024537	0.0113	53400	422699	476099	Irritable bowel syndrome	TRUE	reported	-0.000294986	8.70168388910247e-08	2.21299e-06	20	42024537	3657	0.03746	IgD- CD27- B cell %B cell	Immune	0.0781808106052115	0.00611223914688795	22.4776226871931	2	1	TRUE	NA	NA	0.00611223914688795	3657	8.70168388910247e-08	476099	TRUE	2.60504223820373e-06	ebi-a-GCST90001399+GCST90016564	NA
ebi-a-GCST90001399	GCST90016564	rs62223906	T	C	T	C	0.2217	-0.0029	0.0649	0.0653	FALSE	FALSE	FALSE	0.8484	21	38699025	0.0151	50019	400963	450982	Irritable bowel syndrome	TRUE	reported	-0.000285984	8.17870951285905e-08	8.39093e-06	21	38699025	3657	0.0497	IgD- CD27- B cell %B cell	Immune	0.0735845494084505	0.0054146859116447	19.8984207053184	2	1	TRUE	NA	NA	0.0054146859116447	3657	8.17870951285905e-08	450982	TRUE	9.82651984595934e-06	ebi-a-GCST90001399+GCST90016564	NA
ebi-a-GCST90001399	GCST90016564	rs645554	A	G	A	G	-0.1226	0.004	0.2811	0.2535	FALSE	FALSE	FALSE	0.6448	19	14389948	0.0086	50019	356018	406037	Irritable bowel syndrome	TRUE	reported	0.000729927437520627	5.3279406404543e-07	5.52205e-06	19	14389948	3657	0.02695	IgD- CD27- B cell %B cell	Immune	-0.0750347	0.00563020159150803	20.6949032944262	2	1	TRUE	NA	NA	0.00563020159150803	3657	5.3279406404543e-07	406037	TRUE	7.46342570221013e-06	ebi-a-GCST90001399+GCST90016564	NA
ebi-a-GCST90001399	GCST90016564	rs7209088	G	C	G	C	-0.12	-0.002	0.2786	0.2748	FALSE	TRUE	FALSE	0.7965	17	8030165	0.0079	53400	415577	468977	Irritable bowel syndrome	TRUE	reported	0.000369681764710553	1.36664607159508e-07	9.40503e-06	17	8030165	3657	0.02705	IgD- CD27- B cell %B cell	Immune	-0.073182	0.00535560344491939	19.6801295608529	2	1	TRUE	NA	NA	0.00535560344491939	3657	1.36664607159508e-07	468977	TRUE	1.12195497464633e-05	ebi-a-GCST90001399+GCST90016564	NA
ebi-a-GCST90001399	GCST90016564	rs7224129	A	G	A	G	-0.1297	0.0019	0.4751	0.4825	FALSE	FALSE	FALSE	0.7761	17	38075426	0.0068	53400	433201	486601	Irritable bowel syndrome	TRUE	reported	0.000400552131711049	1.60442010218265e-07	2.61e-06	17	38075426	3657	0.02756	IgD- CD27- B cell %B cell	Immune	-0.0776078	0.00602296714294085	22.1473375940816	2	1	TRUE	NA	NA	0.00602296714294085	3657	1.60442010218265e-07	486601	TRUE	3.17687810955752e-06	ebi-a-GCST90001399+GCST90016564	NA
ebi-a-GCST90001399	GCST90016564	rs72897237	C	T	C	T	0.4671	-0.0382	0.0161	0.0345	FALSE	FALSE	FALSE	0.06832	18	37553257	0.0209	50019	355329	405348	Irritable bowel syndrome	TRUE	reported	0.00287079605874512	8.24147001090652e-06	1.69699e-06	18	37553257	3657	0.09743	IgD- CD27- B cell %B cell	Immune	0.0790518830885792	0.0062492002198504	22.9844613041885	2	1	TRUE	NA	NA	0.0062492002198504	3657	8.24147001090652e-06	405348	TRUE	4.34103055624413e-06	ebi-a-GCST90001399+GCST90016564	NA
ebi-a-GCST90001399	GCST90016564	rs76625665	T	G	T	G	-0.6497	-0.0029	0.0068	0.0285	FALSE	FALSE	FALSE	0.8883	1	233049739	0.021	53400	426079	479479	Irritable bowel syndrome	TRUE	reported	-0.000199432	3.97731153446264e-08	6.61302e-06	1	233049739	3657	0.144	IgD- CD27- B cell %B cell	Immune	-0.0744219	0.00553861645363458	20.356389371142	2	1	TRUE	NA	NA	0.00553861645363458	3657	3.97731153446264e-08	479479	TRUE	7.53718568862949e-06	ebi-a-GCST90001399+GCST90016564	NA
ebi-a-GCST90001399	GCST90016564	rs79430021	A	G	A	G	0.7602	0.0823	0.006	0.0107	FALSE	FALSE	FALSE	0.04746	4	25037515	0.0415	40548	293220	333768	Irritable bowel syndrome	TRUE	reported	0.0034326390033345	1.17830105272132e-05	3.80697e-06	4	25037515	3657	0.1642	IgD- CD27- B cell %B cell	Immune	0.0763556726674707	0.00583018874850193	21.4343059250105	2	1	TRUE	NA	NA	0.00583018874850193	3657	1.17830105272132e-05	333768	TRUE	1.11748844285338e-05	ebi-a-GCST90001399+GCST90016564	NA
ebi-a-GCST90001399	GCST90016564	rs9842571	A	G	A	G	-0.1134	0.0119	0.554	0.5721	FALSE	FALSE	FALSE	0.08553	3	125931267	0.0069	53400	433201	486601	Irritable bowel syndrome	TRUE	reported	0.00247235560916424	6.11254225816589e-06	6.97108e-06	3	125931267	3657	0.02519	IgD- CD27- B cell %B cell	Immune	-0.0742575	0.00551418062075333	20.266080999962	2	1	TRUE	NA	NA	0.00551418062075333	3657	6.11254225816589e-06	486601	TRUE	1.48205311032691e-05	ebi-a-GCST90001399+GCST90016564	NA
ebi-a-GCST90001400	GCST90016564	rs11638959	A	G	A	G	0.1525	-0.0091	0.1557	0.1335	FALSE	FALSE	FALSE	0.4287	15	25171150	0.0115	50019	349640	399659	Irritable bowel syndrome	TRUE	reported	-0.0012517	1.56674746057207e-06	3.46801e-06	15	25171150	3657	0.03281	IgD+ B cell Absolute Count	Immune	0.076654950231923	0.00587598139505858	21.6036546718562	2	1	TRUE	NA	NA	0.00587598139505858	3657	1.56674746057207e-06	399659	TRUE	5.4578526744848e-06	ebi-a-GCST90001400+GCST90016564	NA
ebi-a-GCST90001400	GCST90016564	rs11653761	T	G	T	G	-0.1212	-0.0093	0.5919	0.6193	FALSE	FALSE	FALSE	0.2109	17	2716535	0.0075	50019	400963	450982	Irritable bowel syndrome	TRUE	reported	-0.00184647	3.40945220991237e-06	7.76998e-07	17	2716535	3657	0.02449	IgD+ B cell Absolute Count	Immune	-0.0815868	0.00665640569724397	24.4921927950859	2	1	TRUE	NA	NA	0.00665640569724397	3657	3.40945220991237e-06	450982	TRUE	1.49650413283021e-06	ebi-a-GCST90001400+GCST90016564	NA
ebi-a-GCST90001400	GCST90016564	rs116906133	G	A	G	A	-0.9845	-0.0309	0.0037	0.0452	FALSE	FALSE	FALSE	0.09696	13	100023905	0.0186	50019	361926	411945	Irritable bowel syndrome	TRUE	reported	0.00258836498828268	6.69963331256759e-06	8.4349e-06	13	100023905	3657	0.2207	IgD+ B cell Absolute Count	Immune	-0.0735852	0.00541478717145517	19.8987948507539	2	1	TRUE	NA	NA	0.00541478717145517	3657	6.69963331256759e-06	411945	TRUE	1.86262198614306e-05	ebi-a-GCST90001400+GCST90016564	NA
ebi-a-GCST90001400	GCST90016564	rs12197153	A	G	A	G	2.08	-0.0134	7e-04	0.0423	FALSE	FALSE	FALSE	0.4904	6	100821460	0.0195	46130	344990	391120	Irritable bowel syndrome	TRUE	reported	-0.00109879	1.20734683004157e-06	3.74498e-06	6	100821460	3657	0.4491	IgD+ B cell Absolute Count	Immune	0.0763846176823588	0.00583460981848012	21.450655089342	2	1	TRUE	NA	NA	0.00583460981848012	3657	1.20734683004157e-06	391120	TRUE	5.65856527293488e-06	ebi-a-GCST90001400+GCST90016564	NA
ebi-a-GCST90001400	GCST90016564	rs12461001	A	G	A	G	0.1175	-0.0088	0.6292	0.5829	FALSE	FALSE	FALSE	0.271	19	14885525	0.008	44437	305506	349943	Irritable bowel syndrome	TRUE	reported	-0.00185949	3.45771377508303e-06	3.43202e-06	19	14885525	3657	0.02527	IgD+ B cell Absolute Count	Immune	0.0766846118921692	0.00588052970105262	21.6204759080756	2	1	TRUE	NA	NA	0.00588052970105262	3657	3.45771377508303e-06	349943	TRUE	6.52281510286095e-06	ebi-a-GCST90001400+GCST90016564	NA
ebi-a-GCST90001400	GCST90016564	rs143176410	C	G	C	G	1.831	0.0142	0.001	0.0154	FALSE	TRUE	FALSE	0.6351	16	84305239	0.03	50019	398719	448738	Irritable bowel syndrome	TRUE	reported	0.00070659657022964	4.99278713060291e-07	5.75705e-06	16	84305239	3657	0.4032	IgD+ B cell Absolute Count	Immune	0.0749035473836521	0.00561054141065501	20.6222307354655	2	1	TRUE	NA	NA	0.00561054141065501	3657	4.99278713060291e-07	448738	TRUE	7.62707357364539e-06	ebi-a-GCST90001400+GCST90016564	NA
ebi-a-GCST90001400	GCST90016564	rs146233710	G	C	G	C	-0.3853	0.0266	0.0221	0.0256999999999999	FALSE	TRUE	FALSE	0.2843	7	106139682	0.0249	50019	355329	405348	Irritable bowel syndrome	TRUE	reported	-0.00167791	2.81538287523468e-06	5.72704e-06	7	106139682	3657	0.08481	IgD+ B cell Absolute Count	Immune	-0.0749351	0.00561527403089415	20.6397242907327	2	1	TRUE	NA	NA	0.00561527403089415	3657	2.81538287523468e-06	405348	TRUE	1.00117327512403e-05	ebi-a-GCST90001400+GCST90016564	NA
ebi-a-GCST90001400	GCST90016564	rs150663332	T	C	T	C	-0.2314	-0.0077	0.0839	0.088	FALSE	FALSE	FALSE	0.5502	8	2044843	0.0129	50019	400963	450982	Irritable bowel syndrome	TRUE	reported	-0.000888837	7.90031493846651e-07	1.28399e-07	8	2044843	3657	0.04374	IgD+ B cell Absolute Count	Immune	-0.0871735	0.0075992173920268	27.9878251353918	2	1	TRUE	NA	NA	0.0075992173920268	3657	7.90031493846651e-07	450982	TRUE	1.90768218031499e-07	ebi-a-GCST90001400+GCST90016564	NA
ebi-a-GCST90001400	GCST90016564	rs189761842	T	C	T	C	0.8269	0.0141	0.0055	0.0271	FALSE	FALSE	FALSE	0.5117	10	125485345	0.0215	53400	426079	479479	Irritable bowel syndrome	TRUE	reported	0.000947101595599811	8.97001432387708e-07	1.15199e-06	10	125485345	3657	0.1697	IgD+ B cell Absolute Count	Immune	0.0803380717298626	0.00645420576927254	23.7433666607751	2	1	TRUE	NA	NA	0.00645420576927254	3657	8.97001432387708e-07	479479	TRUE	1.65689752626171e-06	ebi-a-GCST90001400+GCST90016564	NA
ebi-a-GCST90001400	GCST90016564	rs2390504	A	G	A	G	-0.2583	0.0111	0.0485	0.2212	FALSE	FALSE	FALSE	0.1763	7	21321670	0.0082	53400	433201	486601	Irritable bowel syndrome	TRUE	reported	0.00194054046222299	3.7656972855246e-06	6.222e-06	7	21321670	3657	0.05708	IgD+ B cell Absolute Count	Immune	-0.074642	0.00557143531874654	20.4776861941268	2	1	TRUE	NA	NA	0.00557143531874654	3657	3.7656972855246e-06	486601	TRUE	1.1510860054561e-05	ebi-a-GCST90001400+GCST90016564	NA
ebi-a-GCST90001400	GCST90016564	rs3019260	A	C	A	C	0.1185	0.0092	0.3173	0.3048	FALSE	FALSE	FALSE	0.2867	8	102068804	0.0086	50019	312103	362122	Irritable bowel syndrome	TRUE	reported	0.00177771621606938	3.16027494487605e-06	5.12495e-06	8	102068804	3657	0.02595	IgD+ B cell Absolute Count	Immune	0.0753185480151869	0.00567288367511601	20.8526846870928	2	1	TRUE	NA	NA	0.00567288367511601	3657	3.16027494487605e-06	362122	TRUE	9.34690535841795e-06	ebi-a-GCST90001400+GCST90016564	NA
ebi-a-GCST90001400	GCST90016564	rs3811215	T	G	T	G	-0.1332	-0.0084	0.3033	0.248	FALSE	FALSE	FALSE	0.3275	14	22954777	0.0086	50019	361926	411945	Irritable bowel syndrome	TRUE	reported	-0.00152181	2.3159199100857e-06	6.85993e-07	14	22954777	3657	0.02679	IgD+ B cell Absolute Count	Immune	-0.0819642	0.00671812610083475	24.7208285420134	2	1	TRUE	NA	NA	0.00671812610083475	3657	2.3159199100857e-06	411945	TRUE	1.22054266352621e-06	ebi-a-GCST90001400+GCST90016564	NA
ebi-a-GCST90001400	GCST90016564	rs67017503	A	C	A	C	0.2021	-0.0164	0.0759	0.0905	FALSE	FALSE	FALSE	0.1796	17	74280991	0.0123	53400	422699	476099	Irritable bowel syndrome	TRUE	reported	-0.00193237	3.73405238735473e-06	9.09704e-06	17	74280991	3657	0.04547	IgD+ B cell Absolute Count	Immune	0.0733207923017373	0.00537593858375449	19.7552585804574	2	1	TRUE	NA	NA	0.00537593858375449	3657	3.73405238735473e-06	476099	TRUE	1.65646045735419e-05	ebi-a-GCST90001400+GCST90016564	NA
ebi-a-GCST90001400	GCST90016564	rs701839	G	A	G	A	0.1309	-0.0047	0.7123	0.7386	FALSE	FALSE	FALSE	0.5541	10	102955294	0.0079	53400	433201	486601	Irritable bowel syndrome	TRUE	reported	0.000852874250534413	7.27394487224636e-07	2.713e-06	10	102955294	3657	0.02785	IgD+ B cell Absolute Count	Immune	0.0775107996757091	0.00600792406636791	22.0916876444404	2	1	TRUE	NA	NA	0.00600792406636791	3657	7.27394487224636e-07	486601	TRUE	3.72931806029596e-06	ebi-a-GCST90001400+GCST90016564	NA
ebi-a-GCST90001400	GCST90016564	rs71615254	C	A	C	A	-0.3043	0.0145	0.0406	0.1061	FALSE	FALSE	FALSE	0.202	4	178658413	0.0114	53400	422699	476099	Irritable bowel syndrome	TRUE	reported	-0.00184338	3.39804699720804e-06	7.40406e-07	4	178658413	3657	0.06135	IgD+ B cell Absolute Count	Immune	-0.0817687	0.0066861158176846	24.6022467850171	2	1	TRUE	NA	NA	0.0066861158176846	3657	3.39804699720804e-06	476099	TRUE	1.40753931650077e-06	ebi-a-GCST90001400+GCST90016564	NA
ebi-a-GCST90001400	GCST90016564	rs77110486	T	C	T	C	0.522	-0.0256	0.0107	0.016	FALSE	FALSE	FALSE	0.4112	20	56359017	0.0312	44437	310156	354593	Irritable bowel syndrome	TRUE	reported	-0.00137791	1.89863817858967e-06	8.14798e-06	20	56359017	3657	0.1168	IgD+ B cell Absolute Count	Immune	0.0737225843829435	0.00543501944810023	19.9735527303434	2	1	TRUE	NA	NA	0.00543501944810023	3657	1.89863817858967e-06	354593	TRUE	1.30769578388993e-05	ebi-a-GCST90001400+GCST90016564	NA
ebi-a-GCST90001400	GCST90016564	rs9354413	C	T	C	T	0.1254	-0.0092	0.2963	0.2438	FALSE	FALSE	FALSE	0.2919	6	67039330	0.0087	50019	400963	450982	Irritable bowel syndrome	TRUE	reported	0.00157466942566522	2.47958380012485e-06	4.385e-06	6	67039330	3657	0.02726	IgD+ B cell Absolute Count	Immune	0.0758707544473947	0.00575637138041687	21.1613499848474	2	1	TRUE	NA	NA	0.00575637138041687	3657	2.47958380012485e-06	450982	TRUE	7.40214718860566e-06	ebi-a-GCST90001400+GCST90016564	NA
ebi-a-GCST90001401	GCST90016564	rs1047792	T	G	T	G	-0.1467	0.0028	0.176	0.2029	FALSE	FALSE	FALSE	0.7461	12	6649099	0.0085	53400	433201	486601	Irritable bowel syndrome	TRUE	reported	0.000472229866825058	2.23001047121612e-07	6.49995e-06	12	6649099	3656	0.03249	IgD- CD27- B cell Absolute Count	Immune	-0.0744883	0.00554850354192668	20.3873512327254	2	1	TRUE	NA	NA	0.00554850354192668	3656	2.23001047121612e-07	486601	TRUE	8.0009255559085e-06	ebi-a-GCST90001401+GCST90016564	NA
ebi-a-GCST90001401	GCST90016564	rs112432445	A	G	A	G	0.2796	-0.0291	0.0528	0.0223	FALSE	FALSE	FALSE	0.2203	9	4162626	0.0238	53400	433201	486601	Irritable bowel syndrome	TRUE	reported	-0.00175279	3.07227097202625e-06	5.767e-07	9	4162626	3656	0.05583	IgD- CD27- B cell Absolute Count	Immune	0.0825657412331821	0.00681710162538479	25.0806667935199	2	1	TRUE	NA	NA	0.00681710162538479	3656	3.07227097202625e-06	486601	TRUE	1.07465260203322e-06	ebi-a-GCST90001401+GCST90016564	NA
ebi-a-GCST90001401	GCST90016564	rs113442137	A	G	A	G	-0.2567	-0.0006	0.0472	0.0618	FALSE	FALSE	FALSE	0.971	1	160254955	0.0158	50019	357276	407295	Irritable bowel syndrome	TRUE	reported	-5.95033e-05	3.54063680245953e-09	8.20994e-06	1	160254955	3656	0.05748	IgD- CD27- B cell Absolute Count	Immune	-0.0736788	0.00542857264358326	19.944273376501	2	1	TRUE	NA	NA	0.00542857264358326	3656	3.54063680245953e-09	407295	TRUE	9.0889453384824e-06	ebi-a-GCST90001401+GCST90016564	NA
ebi-a-GCST90001401	GCST90016564	rs114551034	A	G	A	G	-0.2787	-0.0239	0.0509	0.0182	FALSE	FALSE	FALSE	0.3926	2	66709035	0.0279	50019	393555	443574	Irritable bowel syndrome	TRUE	reported	-0.00128621	1.6543315522395e-06	1.033e-06	2	66709035	3656	0.05695	IgD- CD27- B cell Absolute Count	Immune	-0.0806938	0.00651149608303642	23.9489501827227	2	1	TRUE	NA	NA	0.00651149608303642	3656	1.6543315522395e-06	443574	TRUE	1.66495568885771e-06	ebi-a-GCST90001401+GCST90016564	NA
ebi-a-GCST90001401	GCST90016564	rs11661511	C	T	C	T	-0.1204	0.0231	0.6704	0.727	FALSE	FALSE	FALSE	0.002765	18	60852258	0.0077	53400	426079	479479	Irritable bowel syndrome	TRUE	reported	-0.00433245	1.87700996483735e-05	5.03999e-06	18	60852258	3656	0.02636	IgD- CD27- B cell Absolute Count	Immune	-0.0753461	0.00567702872588817	20.862298834165	2	1	TRUE	NA	NA	0.00567702872588817	3656	1.87700996483735e-05	479479	TRUE	1.8321491591842e-05	ebi-a-GCST90001401+GCST90016564	NA
ebi-a-GCST90001401	GCST90016564	rs11688492	C	T	C	T	-0.1216	0.0109	0.5196	0.4555	FALSE	FALSE	FALSE	0.1448	2	64865804	0.0074	50019	361926	411945	Irritable bowel syndrome	TRUE	reported	-0.00229496	5.2668401985524e-06	1.243e-06	2	64865804	3656	0.02504	IgD- CD27- B cell Absolute Count	Immune	-0.0800789	0.00641262761840889	23.5829701232022	2	1	TRUE	NA	NA	0.00641262761840889	3656	5.2668401985524e-06	411945	TRUE	2.72009988344756e-06	ebi-a-GCST90001401+GCST90016564	NA
ebi-a-GCST90001401	GCST90016564	rs117833074	C	T	C	T	-0.1795	-0.0168	0.1146	0.0610000000000001	FALSE	FALSE	FALSE	0.2829	12	77551907	0.0156	50019	398719	448738	Irritable bowel syndrome	TRUE	reported	0.0016076394912204	2.5845047337314e-06	8.64908e-06	12	77551907	3656	0.0403	IgD- CD27- B cell Absolute Count	Immune	-0.0734851	0.00540006140904868	19.8389559691889	2	1	TRUE	NA	NA	0.00540006140904868	3656	2.5845047337314e-06	448738	TRUE	1.45965089781441e-05	ebi-a-GCST90001401+GCST90016564	NA
ebi-a-GCST90001401	GCST90016564	rs11843493	C	A	C	A	-0.1109	-0.0098	0.4944	0.5372	FALSE	FALSE	FALSE	0.223	13	47527957	0.008	44437	312628	357065	Irritable bowel syndrome	TRUE	reported	0.00205004196515463	4.20267205889504e-06	8.19691e-06	13	47527957	3656	0.02482	IgD- CD27- B cell Absolute Count	Immune	-0.0737161	0.00543406184002837	19.9645505658469	2	1	TRUE	NA	NA	0.00543406184002837	3656	4.20267205889504e-06	357065	TRUE	1.57758842472342e-05	ebi-a-GCST90001401+GCST90016564	NA
ebi-a-GCST90001401	GCST90016564	rs12129123	T	C	T	C	-0.1387	0.0054	0.2221	0.0922	FALSE	FALSE	FALSE	0.7116	1	10083709	0.0146	40548	293220	333768	Irritable bowel syndrome	TRUE	reported	0.000640206041302253	4.09863775319902e-07	7.36207e-06	1	10083709	3656	0.0309	IgD- CD27- B cell Absolute Count	Immune	-0.0740525	0.00548377080270178	20.1481865502037	2	1	TRUE	NA	NA	0.00548377080270178	3656	4.09863775319902e-07	333768	TRUE	9.81896704944343e-06	ebi-a-GCST90001401+GCST90016564	NA
ebi-a-GCST90001401	GCST90016564	rs13099360	G	A	G	A	-0.263	-0.0068	0.0466	0.0417999999999999	FALSE	FALSE	FALSE	0.7348	3	60476875	0.0201	50019	399016	449035	Irritable bowel syndrome	TRUE	reported	0.000504863147397202	2.54886797599809e-07	9.95612e-06	3	60476875	3656	0.05944	IgD- CD27- B cell Absolute Count	Immune	-0.0730016	0.00532923297975543	19.5773495649843	2	1	TRUE	NA	NA	0.00532923297975543	3656	2.54886797599809e-07	449035	TRUE	1.23213706104031e-05	ebi-a-GCST90001401+GCST90016564	NA
ebi-a-GCST90001401	GCST90016564	rs144306835	A	G	A	G	0.3826	-0.0016	0.0234	0.0366	FALSE	FALSE	FALSE	0.938	8	96356983	0.0199	50019	400963	450982	Irritable bowel syndrome	TRUE	reported	-0.000119726	1.43343011385358e-08	1.617e-06	8	96356983	3656	0.07964	IgD- CD27- B cell Absolute Count	Immune	0.0792249915051311	0.0062765992789881	23.0795548829603	2	1	TRUE	NA	NA	0.0062765992789881	3656	1.43343011385358e-08	450982	TRUE	1.82500661022762e-06	ebi-a-GCST90001401+GCST90016564	NA
ebi-a-GCST90001401	GCST90016564	rs185621536	T	C	T	C	-0.3205	0.0447	0.0312	0.0135	FALSE	FALSE	FALSE	0.1685	1	113524501	0.0325	50019	399016	449035	Irritable bowel syndrome	TRUE	reported	0.00205250449947138	4.21277472035026e-06	4.89396e-06	1	113524501	3656	0.07004	IgD- CD27- B cell Absolute Count	Immune	-0.0754843	0.00569788413151798	20.9393787705875	2	1	TRUE	NA	NA	0.00569788413151798	3656	4.21277472035026e-06	449035	TRUE	9.4697673091453e-06	ebi-a-GCST90001401+GCST90016564	NA
ebi-a-GCST90001401	GCST90016564	rs2250246	G	A	G	A	0.1359	-0.0104	0.5341	0.6034	FALSE	FALSE	FALSE	0.1518	12	6553016	0.0073	53400	411465	464865	Irritable bowel syndrome	TRUE	reported	0.00208952244607438	4.36610405264866e-06	3.12903e-08	12	6553016	3656	0.02451	IgD- CD27- B cell Absolute Count	Immune	0.0913424211605447	0.00834343790347032	30.7434279815847	2	1	TRUE	NA	NA	0.00834343790347032	3656	4.36610405264866e-06	464865	TRUE	7.09496454846321e-08	ebi-a-GCST90001401+GCST90016564	NA
ebi-a-GCST90001401	GCST90016564	rs35574803	C	T	C	T	-0.2808	0.009	0.0562	0.0266999999999999	FALSE	FALSE	FALSE	0.6704	3	32533246	0.0212	53400	433201	486601	Irritable bowel syndrome	TRUE	reported	-0.000608585	3.70375221388199e-07	2.01999e-07	3	32533246	3656	0.05393	IgD- CD27- B cell Absolute Count	Immune	-0.0858178	0.00736469121625284	27.1102402524456	2	1	TRUE	NA	NA	0.00736469121625284	3656	3.70375221388199e-07	486601	TRUE	2.69570352506597e-07	ebi-a-GCST90001401+GCST90016564	NA
ebi-a-GCST90001401	GCST90016564	rs421516	A	C	A	C	-0.2897	-0.0367	0.9583	0.9871	FALSE	FALSE	FALSE	0.2844	17	63135589	0.0343	46130	344990	391120	Irritable bowel syndrome	TRUE	reported	-0.00171087	2.92708149240498e-06	3.96798e-06	17	63135589	3656	0.0627	IgD- CD27- B cell Absolute Count	Immune	-0.0762135	0.00580849225835969	21.3482317509011	2	1	TRUE	NA	NA	0.00580849225835969	3656	2.92708149240498e-06	391120	TRUE	7.09006811191172e-06	ebi-a-GCST90001401+GCST90016564	NA
ebi-a-GCST90001401	GCST90016564	rs4239702	C	T	C	T	0.2841	-0.0268	0.6002	0.724	FALSE	FALSE	FALSE	0.0004411	20	44749251	0.0076	53400	433201	486601	Irritable bowel syndrome	TRUE	reported	0.00505510343853519	2.55540707742903e-05	1.6421e-27	20	44749251	3656	0.02593	IgD- CD27- B cell Absolute Count	Immune	0.178346785260617	0.0318075758127965	120.043164061658	2	1	TRUE	NA	NA	0.0318075758127965	3656	2.55540707742903e-05	486601	TRUE	5.03953088964138e-26	ebi-a-GCST90001401+GCST90016564	NA
ebi-a-GCST90001401	GCST90016564	rs59951351	T	A	T	A	0.173	0.0153	0.1171	0.0553	FALSE	TRUE	FALSE	0.336	4	38152090	0.0159	50019	400963	450982	Irritable bowel syndrome	TRUE	reported	-0.0014329	2.05319613958299e-06	8.37298e-06	4	38152090	3656	0.03878	IgD- CD27- B cell Absolute Count	Immune	0.0735994500403972	0.00541687904624892	19.9010777661428	2	1	TRUE	NA	NA	0.00541687904624892	3656	2.05319613958299e-06	450982	TRUE	1.34767659163522e-05	ebi-a-GCST90001401+GCST90016564	NA
ebi-a-GCST90001401	GCST90016564	rs61786059	T	G	T	G	-0.1238	0.0077	0.3135	0.2625	FALSE	FALSE	FALSE	0.3276	1	29035758	0.0078	53400	426079	479479	Irritable bowel syndrome	TRUE	reported	0.00142564630055533	2.03246737428711e-06	4.44601e-06	1	29035758	3656	0.02692	IgD- CD27- B cell Absolute Count	Immune	-0.0758592	0.00575461428372843	21.1490653060413	2	1	TRUE	NA	NA	0.00575461428372843	3656	2.03246737428711e-06	479479	TRUE	7.10501512398424e-06	ebi-a-GCST90001401+GCST90016564	NA
ebi-a-GCST90001401	GCST90016564	rs72953104	G	C	G	C	0.2313	-0.0016	0.0643	0.0984	FALSE	TRUE	FALSE	0.8897	1	41379583	0.0116	53400	433201	486601	Irritable bowel syndrome	TRUE	reported	0.00019773173581786	3.90978393495439e-08	4.17503e-06	1	41379583	3656	0.05018	IgD- CD27- B cell Absolute Count	Immune	0.0760329309315727	0.00578100658604531	21.2466249441429	2	1	TRUE	NA	NA	0.00578100658604531	3656	3.90978393495439e-08	486601	TRUE	4.75701206587243e-06	ebi-a-GCST90001401+GCST90016564	NA
ebi-a-GCST90001401	GCST90016564	rs72977632	A	T	A	T	-0.2296	0.0235	0.0643	0.0684	FALSE	TRUE	FALSE	0.1166	19	1930174	0.015	50019	351140	401159	Irritable bowel syndrome	TRUE	reported	0.00247353515540366	6.11837616501783e-06	5.325e-06	19	1930174	3656	0.05036	IgD- CD27- B cell Absolute Count	Immune	-0.0752091	0.00565640195233499	20.7860670842689	2	1	TRUE	NA	NA	0.00565640195233499	3656	6.11837616501783e-06	401159	TRUE	1.16082265125687e-05	ebi-a-GCST90001401+GCST90016564	NA
ebi-a-GCST90001401	GCST90016564	rs74356874	A	G	A	G	0.6631	0.0106	0.0066	0.0512	FALSE	FALSE	FALSE	0.5354	5	22936562	0.017	50019	357276	407295	Irritable bowel syndrome	TRUE	reported	0.000977019571586652	9.54567243263364e-07	5.96499e-06	5	22936562	3656	0.1462	IgD- CD27- B cell Absolute Count	Immune	0.074821827507794	0.00559830587160608	20.5713745015074	2	1	TRUE	NA	NA	0.00559830587160608	3656	9.54567243263364e-07	407295	TRUE	8.51803262546348e-06	ebi-a-GCST90001401+GCST90016564	NA
ebi-a-GCST90001401	GCST90016564	rs7518494	A	G	A	G	0.2278	0.0071	0.9334	0.9036	FALSE	FALSE	FALSE	0.5442	1	217233446	0.0117	53400	433201	486601	Irritable bowel syndrome	TRUE	reported	0.000869934824685378	7.56786599200379e-07	3.211e-06	1	217233446	3656	0.04884	IgD- CD27- B cell Absolute Count	Immune	0.0769316053212441	0.00591847189730367	21.7548517917068	2	1	TRUE	NA	NA	0.00591847189730367	3656	7.56786599200379e-07	486601	TRUE	4.4498328920553e-06	ebi-a-GCST90001401+GCST90016564	NA
ebi-a-GCST90001401	GCST90016564	rs7606024	A	T	A	T	-0.1375	0.0054	0.7882	0.8695	FALSE	TRUE	FALSE	0.6567	2	56616595	0.0122	40548	293220	333768	Irritable bowel syndrome	TRUE	reported	0.0007661481455119	5.86982980871324e-07	6.15404e-06	2	56616595	3656	0.03037	IgD- CD27- B cell Absolute Count	Immune	-0.0746894	0.00557850431114659	20.4982040727201	2	1	TRUE	NA	NA	0.00557850431114659	3656	5.86982980871324e-07	333768	TRUE	8.50544943434748e-06	ebi-a-GCST90001401+GCST90016564	NA
ebi-a-GCST90001401	GCST90016564	rs78763642	A	G	A	G	-0.3304	-0.0079	0.0279	0.0786	FALSE	FALSE	FALSE	0.5689	9	25294308	0.0139	50019	364170	414189	Irritable bowel syndrome	TRUE	reported	-0.000883108	7.79879994070883e-07	9.2841e-06	9	25294308	3656	0.07442	IgD- CD27- B cell Absolute Count	Immune	-0.0732484	0.00536532210432138	19.7106409065365	2	1	TRUE	NA	NA	0.00536532210432138	3656	7.79879994070883e-07	414189	TRUE	1.28580442440189e-05	ebi-a-GCST90001401+GCST90016564	NA
ebi-a-GCST90001401	GCST90016564	rs9615714	G	A	G	A	-0.1733	0.0226	0.1421	0.0897	FALSE	FALSE	FALSE	0.05702	22	48376963	0.0119	53400	433201	486601	Irritable bowel syndrome	TRUE	reported	-0.00272254	7.41222381137237e-06	6.94592e-07	22	48376963	3656	0.03486	IgD- CD27- B cell Absolute Count	Immune	-0.081964	0.00671809807035733	24.7139611638917	2	1	TRUE	NA	NA	0.00671809807035733	3656	7.41222381137237e-06	486601	TRUE	1.73061119734728e-06	ebi-a-GCST90001401+GCST90016564	NA
ebi-a-GCST90001402	GCST90016564	rs11068290	T	C	T	C	-0.407	-0.0186	0.0231	0.0134	FALSE	FALSE	FALSE	0.5564	12	110228055	0.0317	50019	400963	450982	Irritable bowel syndrome	TRUE	reported	-0.000873725	7.63395771773899e-07	7.305e-07	12	110228055	3657	0.08203	Switched memory B cell %B cell	Immune	-0.0817938	0.00669022499280669	24.6174687534223	2	1	TRUE	NA	NA	0.00669022499280669	3657	7.63395771773899e-07	450982	TRUE	1.04583544865469e-06	ebi-a-GCST90001402+GCST90016564	NA
ebi-a-GCST90001402	GCST90016564	rs11204752	C	T	C	T	0.1189	-0.0024	0.5387	0.5076	FALSE	FALSE	FALSE	0.7291	1	150958133	0.007	53400	422699	476099	Irritable bowel syndrome	TRUE	reported	0.000496895914116935	2.46905549466104e-07	3.58501e-06	1	150958133	3657	0.02561	Switched memory B cell %B cell	Immune	0.0765687844681622	0.00586277875493188	21.5548275342098	2	1	TRUE	NA	NA	0.00586277875493188	3657	2.46905549466104e-07	476099	TRUE	4.43425609373919e-06	ebi-a-GCST90001402+GCST90016564	NA
ebi-a-GCST90001402	GCST90016564	rs114917376	G	A	G	A	0.1985	0.0059	0.0958	0.1159	FALSE	FALSE	FALSE	0.5787	17	51764168	0.0107	53400	433201	486601	Irritable bowel syndrome	TRUE	reported	-0.000790465	6.24834476303318e-07	3.74197e-06	17	51764168	3657	0.04285	Switched memory B cell %B cell	Immune	0.0764002522427377	0.00583699854275394	21.4594886779068	2	1	TRUE	NA	NA	0.00583699854275394	3657	6.24834476303318e-07	486601	TRUE	5.05712025434496e-06	ebi-a-GCST90001402+GCST90016564	NA
ebi-a-GCST90001402	GCST90016564	rs138919897	G	A	G	A	-1.348	0.0206	0.0019	0.0175	FALSE	FALSE	FALSE	0.506	3	106834795	0.0309	44437	305506	349943	Irritable bowel syndrome	TRUE	reported	-0.00112697	1.27005375184991e-06	8.49298e-06	3	106834795	3657	0.3023	Switched memory B cell %B cell	Immune	-0.073558	0.0054107797576637	19.8839878934564	2	1	TRUE	NA	NA	0.0054107797576637	3657	1.27005375184991e-06	349943	TRUE	1.27905785562119e-05	ebi-a-GCST90001402+GCST90016564	NA
ebi-a-GCST90001402	GCST90016564	rs1519529	G	C	G	C	0.1327	-0.0149	0.2363	0.2813	FALSE	TRUE	FALSE	0.05408	2	136974257	0.0078	53400	423835	477235	Irritable bowel syndrome	TRUE	reported	0.00276518869006565	7.64626849166696e-06	7.13806e-06	2	136974257	3657	0.02951	Switched memory B cell %B cell	Immune	0.0741754144309742	0.00550199210600678	20.2210371341421	2	1	TRUE	NA	NA	0.00550199210600678	3657	7.64626849166696e-06	477235	TRUE	1.64427877390039e-05	ebi-a-GCST90001402+GCST90016564	NA
ebi-a-GCST90001402	GCST90016564	rs17405603	T	A	T	A	-0.1414	0.0136	0.2841	0.3041	FALSE	TRUE	FALSE	0.08429	5	144608340	0.0079	50019	408085	458104	Irritable bowel syndrome	TRUE	reported	-0.00254349	6.46932004471198e-06	4.40301e-07	5	144608340	3657	0.02795	Switched memory B cell %B cell	Immune	-0.083389	0.00695372163355132	25.5938249045542	2	1	TRUE	NA	NA	0.00695372163355132	3657	6.46932004471198e-06	458104	TRUE	1.06470448957009e-06	ebi-a-GCST90001402+GCST90016564	NA
ebi-a-GCST90001402	GCST90016564	rs2105800	A	G	A	G	-0.1181	-0.0186	0.4881	0.5008	FALSE	FALSE	FALSE	0.0155	11	90592716	0.0077	44437	312628	357065	Irritable bowel syndrome	TRUE	reported	-0.00404246	1.63415215669236e-05	6.11406e-06	11	90592716	3657	0.02607	Switched memory B cell %B cell	Immune	-0.0747221	0.00558339967820644	20.5219078374604	2	1	TRUE	NA	NA	0.00558339967820644	3657	1.63415215669236e-05	357065	TRUE	2.05192613390367e-05	ebi-a-GCST90001402+GCST90016564	NA
ebi-a-GCST90001402	GCST90016564	rs2450220	T	C	T	C	0.1522	-0.0215	0.816	0.9188	FALSE	FALSE	FALSE	0.1193	8	119323401	0.0138	50019	364170	414189	Irritable bowel syndrome	TRUE	reported	-0.00242081	5.860298506354e-06	2.24698e-06	8	119323401	3657	0.03212	Switched memory B cell %B cell	Immune	0.0781385843205798	0.00610563835962436	22.4531993194884	2	1	TRUE	NA	NA	0.00610563835962436	3657	5.860298506354e-06	414189	TRUE	4.95788773611749e-06	ebi-a-GCST90001402+GCST90016564	NA
ebi-a-GCST90001402	GCST90016564	rs55658041	T	G	T	G	1.008	-0.0221	0.0037	0.0244	FALSE	FALSE	FALSE	0.3371	4	164291862	0.023	53400	418587	471987	Irritable bowel syndrome	TRUE	reported	-0.00139862	1.95613952840766e-06	1.75102e-06	4	164291862	3657	0.2105	Switched memory B cell %B cell	Immune	0.0789599132209371	0.00623466789585792	22.9306763107859	2	1	TRUE	NA	NA	0.00623466789585792	3657	1.95613952840766e-06	471987	TRUE	2.86420955153174e-06	ebi-a-GCST90001402+GCST90016564	NA
ebi-a-GCST90001402	GCST90016564	rs72757888	T	C	T	C	-0.5733	-0.0027	0.01	0.0831	FALSE	FALSE	FALSE	0.8291	1	233045963	0.0124	53400	433201	486601	Irritable bowel syndrome	TRUE	reported	-0.000312145	9.7434532024809e-08	2.36701e-06	1	233045963	3657	0.1213	Switched memory B cell %B cell	Immune	-0.0779389	0.00607447493544605	22.3378968837865	2	1	TRUE	NA	NA	0.00607447493544605	3657	9.7434532024809e-08	486601	TRUE	2.80743661657104e-06	ebi-a-GCST90001402+GCST90016564	NA
ebi-a-GCST90001402	GCST90016564	rs73426855	C	T	C	T	0.1769	-0.0094	0.1471	0.2027	FALSE	FALSE	FALSE	0.3406	17	77637123	0.0098	44437	310156	354593	Irritable bowel syndrome	TRUE	reported	0.00161078419728725	2.59462573023034e-06	5.427e-07	17	77637123	3657	0.03524	Switched memory B cell %B cell	Immune	0.0827477664020743	0.00684719284453225	25.199032481663	2	1	TRUE	NA	NA	0.00684719284453225	3657	2.59462573023034e-06	354593	TRUE	1.0036440413781e-06	ebi-a-GCST90001402+GCST90016564	NA
ebi-a-GCST90001402	GCST90016564	rs830682	C	T	C	T	-0.1286	0.0091	0.7383	0.7865	FALSE	FALSE	FALSE	0.2795	5	165597506	0.0085	53400	426079	479479	Irritable bowel syndrome	TRUE	reported	-0.0015461	2.39043046848206e-06	6.85394e-06	5	165597506	3657	0.02855	Switched memory B cell %B cell	Immune	-0.0743	0.00552049685987225	20.2894237227833	2	1	TRUE	NA	NA	0.00552049685987225	3657	2.39043046848206e-06	479479	TRUE	1.13636455340379e-05	ebi-a-GCST90001402+GCST90016564	NA
ebi-a-GCST90001402	GCST90016564	rs9265880	C	T	C	T	-0.1543	0.0314	0.4717	0.3424	FALSE	FALSE	FALSE	0.0002113	6	31313054	0.0085	40548	293220	333768	Irritable bowel syndrome	TRUE	reported	-0.00639412	4.08847733323344e-05	1.096e-06	6	31313054	3657	0.0316	Switched memory B cell %B cell	Immune	-0.0805051	0.00648106614196663	23.8428236660791	2	1	TRUE	NA	NA	0.00648106614196663	3657	4.08847733323344e-05	333768	TRUE	7.9676456033464e-06	ebi-a-GCST90001402+GCST90016564	NA
ebi-a-GCST90001403	GCST90016564	rs115414430	G	C	G	C	0.3537	0.039	0.0286	0.0374	FALSE	TRUE	FALSE	0.03482	2	36720835	0.0185	53400	433201	486601	Irritable bowel syndrome	TRUE	reported	-0.00302208	9.13293945855645e-06	2.19599e-06	2	36720835	3656	0.07458	Switched memory B cell Absolute Count	Immune	0.0782160493953184	0.00611775038301089	22.4918594814792	2	1	TRUE	NA	NA	0.00611775038301089	3656	9.13293945855645e-06	486601	TRUE	5.6951139071365e-06	ebi-a-GCST90001403+GCST90016564	NA
ebi-a-GCST90001403	GCST90016564	rs1161387	G	C	G	C	0.1297	-0.0109	0.286	0.368	FALSE	TRUE	FALSE	0.1731	6	50598963	0.008	44437	312628	357065	Irritable bowel syndrome	TRUE	reported	0.00228014758036925	5.19907298826372e-06	8.86605e-06	6	50598963	3656	0.02914	Switched memory B cell Absolute Count	Immune	0.0734331297657118	0.00539242454718786	19.8107472552216	2	1	TRUE	NA	NA	0.00539242454718786	3656	5.19907298826372e-06	357065	TRUE	1.8141090720195e-05	ebi-a-GCST90001403+GCST90016564	NA
ebi-a-GCST90001403	GCST90016564	rs11653761	T	G	T	G	-0.1273	-0.0093	0.592	0.6193	FALSE	FALSE	FALSE	0.2109	17	2716535	0.0075	50019	400963	450982	Irritable bowel syndrome	TRUE	reported	-0.00184647	3.40945220991237e-06	2.65497e-07	17	2716535	3656	0.02469	Switched memory B cell Absolute Count	Immune	-0.0849863	0.00722267269653305	26.5836510436993	2	1	TRUE	NA	NA	0.00722267269653305	3656	3.40945220991237e-06	450982	TRUE	5.24523914878404e-07	ebi-a-GCST90001403+GCST90016564	NA
ebi-a-GCST90001403	GCST90016564	rs117605782	A	G	A	G	0.9179	0.0163	0.0034	0.0214	FALSE	FALSE	FALSE	0.5038	18	46442174	0.0244	53400	418587	471987	Irritable bowel syndrome	TRUE	reported	0.000972374305718597	9.45511790421724e-07	7.27998e-06	18	46442174	3656	0.2043	Switched memory B cell Absolute Count	Immune	0.0741218796379918	0.00549405304106895	20.1861737211864	2	1	TRUE	NA	NA	0.00549405304106895	3656	9.45511790421724e-07	471987	TRUE	1.02254974292154e-05	ebi-a-GCST90001403+GCST90016564	NA
ebi-a-GCST90001403	GCST90016564	rs11777835	C	T	C	T	-0.1238	0.0049	0.5715	0.468	FALSE	FALSE	FALSE	0.4915	8	144986103	0.0071	53400	381134	434534	Irritable bowel syndrome	TRUE	reported	-0.00104695	1.09610768358736e-06	6.82606e-07	8	144986103	3656	0.02489	Switched memory B cell Absolute Count	Immune	-0.0820061	0.00672500260237975	24.739532932448	2	1	TRUE	NA	NA	0.00672500260237975	3656	1.09610768358736e-06	434534	TRUE	1.04036313936302e-06	ebi-a-GCST90001403+GCST90016564	NA
ebi-a-GCST90001403	GCST90016564	rs141352577	T	C	T	C	0.3583	0.0194	0.0235	0.0171	FALSE	FALSE	FALSE	0.5307	3	8492010	0.031	44437	310156	354593	Irritable bowel syndrome	TRUE	reported	0.00105093520852404	1.10446481251548e-06	5.91099e-06	3	8492010	3656	0.07898	Switched memory B cell Absolute Count	Immune	0.0748386226676371	0.00560081944278897	20.580662820421	2	1	TRUE	NA	NA	0.00560081944278897	3656	1.10446481251548e-06	354593	TRUE	8.77426234001067e-06	ebi-a-GCST90001403+GCST90016564	NA
ebi-a-GCST90001403	GCST90016564	rs142587763	T	C	T	C	-0.2707	0.0091	0.0435	0.0524	FALSE	FALSE	FALSE	0.5671	1	165680636	0.0159	53400	415577	468977	Irritable bowel syndrome	TRUE	reported	0.000835736308171319	6.98455176795825e-07	5.51099e-06	1	165680636	3656	0.05949	Switched memory B cell Absolute Count	Immune	-0.0750642	0.00563463797953892	20.7056359398926	2	1	TRUE	NA	NA	0.00563463797953892	3656	6.98455176795825e-07	468977	TRUE	7.55153901217836e-06	ebi-a-GCST90001403+GCST90016564	NA
ebi-a-GCST90001403	GCST90016564	rs149462070	C	A	C	A	-0.7487	0.066	0.0056	0.0139	FALSE	FALSE	FALSE	0.2497	21	14412199	0.0574	40548	293220	333768	Irritable bowel syndrome	TRUE	reported	-0.00199026	3.96114072873089e-06	5.05406e-06	21	14412199	3656	0.1638	Switched memory B cell Absolute Count	Immune	-0.0754	0.00568516726163741	20.892377836517	2	1	TRUE	NA	NA	0.00568516726163741	3656	3.96114072873089e-06	333768	TRUE	9.80512367848058e-06	ebi-a-GCST90001403+GCST90016564	NA
ebi-a-GCST90001403	GCST90016564	rs1519526	C	T	C	T	0.1511	-0.0126	0.1957	0.2688	FALSE	FALSE	FALSE	0.1063	2	136967396	0.0078	53400	430957	484357	Irritable bowel syndrome	TRUE	reported	0.00232109480143234	5.38748107723625e-06	1.34999e-06	2	136967396	3656	0.03122	Switched memory B cell Absolute Count	Immune	0.0798104401587668	0.0063697063583361	23.4241117468927	2	1	TRUE	NA	NA	0.0063697063583361	3656	5.38748107723625e-06	484357	TRUE	2.92324300146836e-06	ebi-a-GCST90001403+GCST90016564	NA
ebi-a-GCST90001403	GCST90016564	rs192544457	A	G	A	G	0.7964	0.0186	0.006	0.0428	FALSE	FALSE	FALSE	0.375	13	42337460	0.021	44437	305506	349943	Irritable bowel syndrome	TRUE	reported	0.00149725491849589	2.24177229096013e-06	7.87209e-07	13	42337460	3656	0.161	Switched memory B cell Absolute Count	Immune	0.081558990813822	0.00665186898256911	24.4686917942981	2	1	TRUE	NA	NA	0.00665186898256911	3656	2.24177229096013e-06	349943	TRUE	1.40149566658588e-06	ebi-a-GCST90001403+GCST90016564	NA
ebi-a-GCST90001403	GCST90016564	rs2454536	C	T	C	T	-0.1356	0.0102	0.283	0.2616	FALSE	FALSE	FALSE	0.1858	10	53764740	0.0077	53400	433201	486601	Irritable bowel syndrome	TRUE	reported	-0.00189899	3.60616932592337e-06	1.02301e-06	10	53764740	3656	0.02771	Switched memory B cell Absolute Count	Immune	-0.0806901	0.00651089800401338	23.9467360626982	2	1	TRUE	NA	NA	0.00651089800401338	3656	3.60616932592337e-06	486601	TRUE	1.98493749243581e-06	ebi-a-GCST90001403+GCST90016564	NA
ebi-a-GCST90001403	GCST90016564	rs421516	A	C	A	C	-0.2923	-0.0367	0.9583	0.9871	FALSE	FALSE	FALSE	0.2844	17	63135589	0.0343	46130	344990	391120	Irritable bowel syndrome	TRUE	reported	-0.00171087	2.92708149240498e-06	3.03103e-06	17	63135589	3656	0.06252	Switched memory B cell Absolute Count	Immune	-0.0771135	0.00594649298437177	21.8584665830799	2	1	TRUE	NA	NA	0.00594649298437177	3656	2.92708149240498e-06	391120	TRUE	5.48224338135533e-06	ebi-a-GCST90001403+GCST90016564	NA
ebi-a-GCST90001403	GCST90016564	rs452973	T	G	T	G	0.1223	0.0012	0.2705	0.2724	FALSE	FALSE	FALSE	0.8799	5	11308990	0.0077	53400	433201	486601	Irritable bowel syndrome	TRUE	reported	0.000223411180819907	4.99125557153452e-08	9.50101e-06	5	11308990	3656	0.02758	Switched memory B cell Absolute Count	Immune	0.0731614828061531	0.00535260256639503	19.6636615428464	2	1	TRUE	NA	NA	0.00535260256639503	3656	4.99125557153452e-08	486601	TRUE	1.08344915402157e-05	ebi-a-GCST90001403+GCST90016564	NA
ebi-a-GCST90001403	GCST90016564	rs4697617	A	G	A	G	0.1212	-0.0036	0.7103	0.7426	FALSE	FALSE	FALSE	0.6484	4	25771115	0.0079	53400	433201	486601	Irritable bowel syndrome	TRUE	reported	-0.000653265	4.26755789432509e-07	7.07001e-06	4	25771115	3656	0.02695	Switched memory B cell Absolute Count	Immune	0.0741926662726861	0.00550455172865018	20.2249613625177	2	1	TRUE	NA	NA	0.00550455172865018	3656	4.26755789432509e-07	486601	TRUE	9.1493142532182e-06	ebi-a-GCST90001403+GCST90016564	NA
ebi-a-GCST90001403	GCST90016564	rs5994482	G	C	G	C	-0.1828	0.0064	0.103	0.2445	FALSE	TRUE	FALSE	0.4269	22	32570873	0.0081	53400	426079	479479	Irritable bowel syndrome	TRUE	reported	-0.00114107	1.30203172230989e-06	6.51703e-06	22	32570873	3656	0.04049	Switched memory B cell Absolute Count	Immune	-0.0744794	0.00554718268504656	20.3824708203734	2	1	TRUE	NA	NA	0.00554718268504656	3656	1.30203172230989e-06	479479	TRUE	9.68434484788586e-06	ebi-a-GCST90001403+GCST90016564	NA
ebi-a-GCST90001403	GCST90016564	rs60508745	C	T	C	T	-0.1161	0.006	0.5137	0.4872	FALSE	FALSE	FALSE	0.4338	7	40554169	0.0076	50019	359979	409998	Irritable bowel syndrome	TRUE	reported	-0.00123296	1.5201800763429e-06	3.37202e-06	7	40554169	3656	0.02496	Switched memory B cell Absolute Count	Immune	-0.0767223	0.00588630540100727	21.6359155417899	2	1	TRUE	NA	NA	0.00588630540100727	3656	1.5201800763429e-06	409998	TRUE	5.32706824456476e-06	ebi-a-GCST90001403+GCST90016564	NA
ebi-a-GCST90001403	GCST90016564	rs62521107	T	C	T	C	-0.2543	0.023	0.058	0.0199	FALSE	FALSE	FALSE	0.3753	8	118851954	0.0259	53400	418587	471987	Irritable bowel syndrome	TRUE	reported	0.00129259839039382	1.67081059884869e-06	2.146e-06	8	118851954	3656	0.05357	Switched memory B cell Absolute Count	Immune	-0.0782898	0.00612929850699713	22.5345778992412	2	1	TRUE	NA	NA	0.00612929850699713	3656	1.67081059884869e-06	471987	TRUE	3.39290160506002e-06	ebi-a-GCST90001403+GCST90016564	NA
ebi-a-GCST90001403	GCST90016564	rs73178168	T	C	T	C	0.16	0.0047	0.1703	0.0738	FALSE	FALSE	FALSE	0.7445	13	47809629	0.0145	50019	359979	409998	Irritable bowel syndrome	TRUE	reported	0.000506220805118609	2.56259503534933e-07	1.77599e-06	13	47809629	3656	0.03344	Switched memory B cell Absolute Count	Immune	0.0789065768875947	0.00622624787611789	22.8932487809345	2	1	TRUE	NA	NA	0.00622624787611789	3656	2.56259503534933e-07	409998	TRUE	2.2736488349864e-06	ebi-a-GCST90001403+GCST90016564	NA
ebi-a-GCST90001403	GCST90016564	rs73185679	C	T	C	T	0.1794	-0.0076	0.1041	0.0938	FALSE	FALSE	FALSE	0.5587	3	186485863	0.0129	50019	396772	446791	Irritable bowel syndrome	TRUE	reported	0.000881398845252312	7.76863924412109e-07	6.65794e-06	3	186485863	3656	0.03978	Switched memory B cell Absolute Count	Immune	0.0743991695935633	0.00553523643621179	20.3383314109958	2	1	TRUE	NA	NA	0.00553523643621179	3656	7.76863924412109e-07	446791	TRUE	9.26492005206449e-06	ebi-a-GCST90001403+GCST90016564	NA
ebi-a-GCST90001403	GCST90016564	rs7595246	C	T	C	T	0.1458	0.0075	0.1893	0.249	FALSE	FALSE	FALSE	0.3511	2	238554657	0.0081	53400	396408	449808	Irritable bowel syndrome	TRUE	reported	-0.00138059	1.90601545155188e-06	3.01502e-06	2	238554657	3656	0.03118	Switched memory B cell Absolute Count	Immune	0.0771261400905167	0.005948441485262	21.865671856723	2	1	TRUE	NA	NA	0.005948441485262	3656	1.90601545155188e-06	449808	TRUE	4.90462698988018e-06	ebi-a-GCST90001403+GCST90016564	NA
ebi-a-GCST90001403	GCST90016564	rs77741094	G	C	G	C	-0.5466	-0.0149	0.0126	0.0303	FALSE	TRUE	FALSE	0.4898	21	42362418	0.0216	50019	396772	446791	Irritable bowel syndrome	TRUE	reported	0.00103200321415836	1.06503063403318e-06	9.03192e-07	21	42362418	3656	0.1111	Switched memory B cell Absolute Count	Immune	-0.0811218	0.00658074657786941	24.2053371853837	2	1	TRUE	NA	NA	0.00658074657786941	3656	1.06503063403318e-06	446791	TRUE	1.35360423189556e-06	ebi-a-GCST90001403+GCST90016564	NA
ebi-a-GCST90001403	GCST90016564	rs80076964	C	G	C	G	0.481	-0.0038	0.0141	0.0249	FALSE	TRUE	FALSE	0.8762	4	94935625	0.0241	50019	359979	409998	Irritable bowel syndrome	TRUE	reported	-0.00024625	6.06391998549739e-08	1.88499e-06	4	94935625	3656	0.1008	Switched memory B cell Absolute Count	Immune	0.078695752727449	0.0061930214973398	22.7703176177878	2	1	TRUE	NA	NA	0.0061930214973398	3656	6.06391998549739e-08	409998	TRUE	2.24165127505265e-06	ebi-a-GCST90001403+GCST90016564	NA
ebi-a-GCST90001403	GCST90016564	rs9520836	G	A	G	A	0.1323	-0.0095	0.5044	0.2363	FALSE	FALSE	FALSE	0.2655	13	108957063	0.0086	50019	400963	450982	Irritable bowel syndrome	TRUE	reported	0.00164492433407654	2.70577606483715e-06	7.42694e-08	13	108957063	3656	0.02454	Switched memory B cell Absolute Count	Immune	0.0888342812957919	0.00789152953333989	29.0650163497349	2	1	TRUE	NA	NA	0.00789152953333989	3656	2.70577606483715e-06	450982	TRUE	1.4199453226235e-07	ebi-a-GCST90001403+GCST90016564	NA
ebi-a-GCST90001404	GCST90016564	rs10849436	A	G	A	G	0.1576	0.0102	0.1595	0.2111	FALSE	FALSE	FALSE	0.2304	12	6409619	0.0085	53400	426079	479479	Irritable bowel syndrome	TRUE	reported	0.00173299258389725	3.00326329584287e-06	3.01599e-06	12	6409619	3658	0.0337	Plasma Blast-Plasma Cell %B cell	Immune	0.077113091346486	0.0059464288570115	21.8701934506776	2	1	TRUE	NA	NA	0.0059464288570115	3658	3.00326329584287e-06	479479	TRUE	5.38523394496029e-06	ebi-a-GCST90001404+GCST90016564	NA
ebi-a-GCST90001404	GCST90016564	rs11089305	G	A	G	A	0.1338	0.0052	0.2881	0.3472	FALSE	FALSE	FALSE	0.5132	22	19729361	0.0079	50019	351140	401159	Irritable bowel syndrome	TRUE	reported	-0.00103925	1.08003458016694e-06	6.51793e-07	22	19729361	3658	0.02685	Plasma Blast-Plasma Cell %B cell	Immune	0.0821369902907283	0.0067464851740192	24.8326831247464	2	1	TRUE	NA	NA	0.0067464851740192	3658	1.08003458016694e-06	401159	TRUE	9.98818265087074e-07	ebi-a-GCST90001404+GCST90016564	NA
ebi-a-GCST90001404	GCST90016564	rs11754551	C	T	C	T	0.2127	-0.0069	0.0681	0.1088	FALSE	FALSE	FALSE	0.5288	6	145631063	0.011	53400	433201	486601	Irritable bowel syndrome	TRUE	reported	0.000899229661676501	8.08613984438834e-07	8.67301e-06	6	145631063	3658	0.04774	Plasma Blast-Plasma Cell %B cell	Immune	0.0734862623273086	0.00540023075083802	19.8504405847271	2	1	TRUE	NA	NA	0.00540023075083802	3658	8.08613984438834e-07	486601	TRUE	1.1869606826645e-05	ebi-a-GCST90001404+GCST90016564	NA
ebi-a-GCST90001404	GCST90016564	rs12412378	A	C	A	C	-0.1669	-0.0049	0.1607	0.1638	FALSE	FALSE	FALSE	0.6503	10	130483163	0.0108	50019	306939	356958	Irritable bowel syndrome	TRUE	reported	-0.00075939	5.76673125113448e-07	3.77798e-07	10	130483163	3658	0.0328	Plasma Blast-Plasma Cell %B cell	Immune	-0.0838585	0.007032244222739	25.8919634889946	2	1	TRUE	NA	NA	0.007032244222739	3658	5.76673125113448e-07	356958	TRUE	5.43630974160204e-07	ebi-a-GCST90001404+GCST90016564	NA
ebi-a-GCST90001404	GCST90016564	rs12709039	A	C	A	C	-0.1407	-0.0088	0.7365	0.823	FALSE	FALSE	FALSE	0.3277	16	59861376	0.009	53400	426079	479479	Irritable bowel syndrome	TRUE	reported	-0.00141207	1.99393813762229e-06	4.57499e-07	16	59861376	3658	0.02784	Plasma Blast-Plasma Cell %B cell	Immune	-0.0832933	0.00693777177933448	25.5416960835315	2	1	TRUE	NA	NA	0.00693777177933448	3658	1.99393813762229e-06	479479	TRUE	7.68706969733964e-07	ebi-a-GCST90001404+GCST90016564	NA
ebi-a-GCST90001404	GCST90016564	rs138542577	C	G	C	G	0.3534	-0.0006	0.0376	0.0164	FALSE	TRUE	FALSE	0.9842	8	16074805	0.0288	50019	408085	458104	Irritable bowel syndrome	TRUE	reported	-3.07806e-05	9.47447898866539e-10	3.708e-08	8	16074805	3658	0.06406	Plasma Blast-Plasma Cell %B cell	Immune	0.0908607628218404	0.00825567822056673	30.4340129926196	2	1	TRUE	NA	NA	0.00825567822056673	3658	9.47447898866539e-10	458104	TRUE	4.14342622999931e-08	ebi-a-GCST90001404+GCST90016564	NA
ebi-a-GCST90001404	GCST90016564	rs140642786	A	G	A	G	0.1711	0.005	0.1223	0.08	FALSE	FALSE	FALSE	0.7139	5	148927495	0.0137	50019	400963	450982	Irritable bowel syndrome	TRUE	reported	0.000543463938626086	2.95353052586978e-07	4.75499e-06	5	148927495	3658	0.03733	Plasma Blast-Plasma Cell %B cell	Immune	0.0755865867018271	0.00571333208923282	21.0079676137323	2	1	TRUE	NA	NA	0.00571333208923282	3658	2.95353052586978e-07	450982	TRUE	5.97489874487349e-06	ebi-a-GCST90001404+GCST90016564	NA
ebi-a-GCST90001404	GCST90016564	rs150152228	G	A	G	A	-1.507	0.0477	0.0012	0.0169	FALSE	FALSE	FALSE	0.09941	2	235278654	0.0289	50019	361926	411945	Irritable bowel syndrome	TRUE	reported	-0.00257158	6.61303883506857e-06	6.01395e-06	2	235278654	3658	0.3325	Plasma Blast-Plasma Cell %B cell	Immune	-0.0747484	0.00558732161879573	20.5420227259879	2	1	TRUE	NA	NA	0.00558732161879573	3658	6.61303883506857e-06	411945	TRUE	1.34445970022038e-05	ebi-a-GCST90001404+GCST90016564	NA
ebi-a-GCST90001404	GCST90016564	rs185836310	C	T	C	T	-0.257	-0.1425	0.051	0.0107	FALSE	FALSE	FALSE	0.6828	10	73504848	0.3487	3889	4650	8539	Irritable bowel syndrome	TRUE	reported	0.00442288888037298	1.95619460481269e-05	4.23e-06	10	73504848	3658	0.05578	Plasma Blast-Plasma Cell %B cell	Immune	-0.0759791	0.00577282865920984	21.2280072265666	2	1	TRUE	NA	NA	0.00577282865920984	3658	1.95619460481269e-05	8539	TRUE	0.000286357428604211	ebi-a-GCST90001404+GCST90016564	NA
ebi-a-GCST90001404	GCST90016564	rs186329	C	T	C	T	0.154	0.0047	0.1706	0.353	FALSE	FALSE	FALSE	0.541	19	56065534	0.0077	53400	359398	412798	Irritable bowel syndrome	TRUE	reported	-0.000950034	9.02564802464338e-07	1.79999e-06	19	56065534	3658	0.03221	Plasma Blast-Plasma Cell %B cell	Immune	0.0788267127657801	0.0062136506454588	22.859145504013	2	1	TRUE	NA	NA	0.0062136506454588	3658	9.02564802464338e-07	412798	TRUE	2.6360170280385e-06	ebi-a-GCST90001404+GCST90016564	NA
ebi-a-GCST90001404	GCST90016564	rs2019885	C	T	C	T	-0.1749	-0.0023	0.1211	0.0934	FALSE	FALSE	FALSE	0.8617	5	163177849	0.013	50019	359979	409998	Irritable bowel syndrome	TRUE	reported	0.000276308762183192	7.63465320592079e-08	3.15798e-06	5	163177849	3658	0.03747	Plasma Blast-Plasma Cell %B cell	Immune	-0.0769685	0.00592414352582449	21.7877424437548	2	1	TRUE	NA	NA	0.00592414352582449	3658	7.63465320592079e-08	409998	TRUE	3.74241725759237e-06	ebi-a-GCST90001404+GCST90016564	NA
ebi-a-GCST90001404	GCST90016564	rs2792563	A	G	A	G	-0.1287	0.0083	0.5671	0.5619	FALSE	FALSE	FALSE	0.2354	1	213100225	0.007	53400	433201	486601	Irritable bowel syndrome	TRUE	reported	0.00169978432092134	2.88926673765002e-06	3.14702e-07	1	213100225	3658	0.02511	Plasma Blast-Plasma Cell %B cell	Immune	-0.0844645	0.00713424489322524	26.2702174946365	2	1	TRUE	NA	NA	0.00713424489322524	3658	2.88926673765002e-06	486601	TRUE	5.81887184468276e-07	ebi-a-GCST90001404+GCST90016564	NA
ebi-a-GCST90001404	GCST90016564	rs3138500	T	C	T	C	-0.2223	0.0247	0.0678	0.0419	FALSE	FALSE	FALSE	0.1782	9	92219945	0.0183	50019	400963	450982	Irritable bowel syndrome	TRUE	reported	0.0020098624907916	4.03954723189101e-06	6.48993e-06	9	92219945	3658	0.04922	Plasma Blast-Plasma Cell %B cell	Immune	-0.074488	0.00554846870009031	20.3983813479719	2	1	TRUE	NA	NA	0.00554846870009031	3658	4.03954723189101e-06	450982	TRUE	1.22855528385292e-05	ebi-a-GCST90001404+GCST90016564	NA
ebi-a-GCST90001404	GCST90016564	rs34629	A	G	A	G	-0.2427	0.0025	0.0633	0.0638	FALSE	FALSE	FALSE	0.8618	5	60527506	0.0146	53400	411465	464865	Irritable bowel syndrome	TRUE	reported	0.000251145065111572	6.30738437298956e-08	1.31299e-06	5	60527506	3658	0.05008	Plasma Blast-Plasma Cell %B cell	Immune	-0.0798936	0.00638298384988774	23.4861003544489	2	1	TRUE	NA	NA	0.00638298384988774	3658	6.30738437298956e-08	464865	TRUE	1.5369642294258e-06	ebi-a-GCST90001404+GCST90016564	NA
ebi-a-GCST90001404	GCST90016564	rs4458909	A	G	A	G	-0.1199	0.0086	0.3324	0.2166	FALSE	FALSE	FALSE	0.3614	8	118447297	0.0094	44437	312628	357065	Irritable bowel syndrome	TRUE	reported	0.00153107922562969	2.34420359515482e-06	3.09599e-06	8	118447297	3658	0.02567	Plasma Blast-Plasma Cell %B cell	Immune	-0.0770191	0.00593193744831241	21.8165778863885	2	1	TRUE	NA	NA	0.00593193744831241	3658	2.34420359515482e-06	357065	TRUE	5.37071886597663e-06	ebi-a-GCST90001404+GCST90016564	NA
ebi-a-GCST90001404	GCST90016564	rs55728331	A	G	A	G	1.708	-0.0203	0.0015	0.0295	FALSE	FALSE	FALSE	0.3616	11	117526440	0.0223	50019	349193	399212	Irritable bowel syndrome	TRUE	reported	-0.00144075	2.07577385047485e-06	7.60694e-07	11	117526440	3658	0.3449	Plasma Blast-Plasma Cell %B cell	Immune	0.0816281307614738	0.00666315173161226	24.523889125064	2	1	TRUE	NA	NA	0.00666315173161226	3658	2.07577385047485e-06	399212	TRUE	1.31966480139911e-06	ebi-a-GCST90001404+GCST90016564	NA
ebi-a-GCST90001404	GCST90016564	rs61294310	G	A	G	A	0.5	0.1069	0.0124	0.0119	FALSE	FALSE	FALSE	0.7641	6	5266557	0.3562	5582	2244	7826	Irritable bowel syndrome	TRUE	reported	-0.00339287	1.15115482710863e-05	4.853e-06	6	5266557	3658	0.1092	Plasma Blast-Plasma Cell %B cell	Immune	0.0755096780147026	0.00570171147388406	20.964993492466	2	1	TRUE	NA	NA	0.00570171147388406	3658	1.15115482710863e-05	7826	TRUE	0.000310215033070372	ebi-a-GCST90001404+GCST90016564	NA
ebi-a-GCST90001404	GCST90016564	rs62012610	C	G	C	G	0.2879	-0.0176	0.0381	0.0682	FALSE	TRUE	FALSE	0.2331	15	34006114	0.0147	50019	361926	411945	Irritable bowel syndrome	TRUE	reported	-0.00186542	3.47978192102002e-06	4.51898e-06	15	34006114	3658	0.06268	Plasma Blast-Plasma Cell %B cell	Immune	0.0757460727235071	0.00573746753303482	21.0972259496988	2	1	TRUE	NA	NA	0.00573746753303482	3658	3.47978192102002e-06	411945	TRUE	8.36440236342817e-06	ebi-a-GCST90001404+GCST90016564	NA
ebi-a-GCST90001404	GCST90016564	rs74326785	C	T	C	T	0.3429	-0.0356	0.0279	0.0394	FALSE	FALSE	FALSE	0.06686	8	24549984	0.0195	50019	359979	409998	Irritable bowel syndrome	TRUE	reported	0.00285117458763456	8.12919652917309e-06	4.69397e-06	8	24549984	3658	0.07479	Plasma Blast-Plasma Cell %B cell	Immune	0.0756094210139333	0.00571678454606221	21.0207353152003	2	1	TRUE	NA	NA	0.00571678454606221	3658	8.12919652917309e-06	409998	TRUE	1.14428910353592e-05	ebi-a-GCST90001404+GCST90016564	NA
ebi-a-GCST90001404	GCST90016564	rs76195952	T	C	T	C	-0.4648	0.0028	0.0142	0.0277	FALSE	FALSE	FALSE	0.8948	11	129797755	0.0214	53400	422699	476099	Irritable bowel syndrome	TRUE	reported	0.000189625407786587	3.59577952782292e-08	6.24698e-06	11	129797755	3658	0.1027	Plasma Blast-Plasma Cell %B cell	Immune	-0.0746413	0.00557132895432152	20.4828956063595	2	1	TRUE	NA	NA	0.00557132895432152	3658	3.59577952782292e-08	476099	TRUE	7.04598483795419e-06	ebi-a-GCST90001404+GCST90016564	NA
ebi-a-GCST90001404	GCST90016564	rs78370279	G	A	G	A	0.5592	-0.0514	0.0104	0.0194	FALSE	FALSE	FALSE	0.05972	7	71338898	0.0273	50019	396772	446791	Irritable bowel syndrome	TRUE	reported	0.00281674487625146	7.93405169788884e-06	3.54103e-06	7	71338898	3658	0.1204	Plasma Blast-Plasma Cell %B cell	Immune	0.0765878909616718	0.00586570504195694	21.571549982892	2	1	TRUE	NA	NA	0.00586570504195694	3658	7.93405169788884e-06	446791	TRUE	8.5523583736445e-06	ebi-a-GCST90001404+GCST90016564	NA
ebi-a-GCST90001404	GCST90016564	rs78804535	T	C	T	C	0.3286	0.0175	0.0316	0.0563	FALSE	FALSE	FALSE	0.2901	4	144419847	0.0166	50019	361926	411945	Irritable bowel syndrome	TRUE	reported	0.0016425205471643	2.6978737478569e-06	3.46897e-06	4	144419847	3658	0.07069	Plasma Blast-Plasma Cell %B cell	Immune	0.0766525922063637	0.00587561989195508	21.6082280596047	2	1	TRUE	NA	NA	0.00587561989195508	3658	2.6978737478569e-06	411945	TRUE	6.06999195777762e-06	ebi-a-GCST90001404+GCST90016564	NA
ebi-a-GCST90001404	GCST90016564	rs79423067	T	A	T	A	0.4869	0.0246	0.0149	0.0211	FALSE	TRUE	FALSE	0.3726	4	143873369	0.0275	46130	343043	389173	Irritable bowel syndrome	TRUE	reported	-0.00143394	2.05619104419412e-06	4.44795e-06	4	143873369	3658	0.1059	Plasma Blast-Plasma Cell %B cell	Immune	0.0758208732080242	0.00574880481402727	21.1391552777087	2	1	TRUE	NA	NA	0.00574880481402727	3658	2.05619104419412e-06	389173	TRUE	7.29197013723518e-06	ebi-a-GCST90001404+GCST90016564	NA
ebi-a-GCST90001404	GCST90016564	rs80148662	A	G	A	G	0.4702	0.0032	0.0137	0.0496	FALSE	FALSE	FALSE	0.8537	17	52836239	0.0173	50019	361926	411945	Irritable bowel syndrome	TRUE	reported	0.000288194237945276	8.30559187848586e-08	7.45504e-06	17	52836239	3658	0.1048	Plasma Blast-Plasma Cell %B cell	Immune	0.0739990108622312	0.00547585360858861	20.1299494493328	2	1	TRUE	NA	NA	0.00547585360858861	3658	8.30559187848586e-08	411945	TRUE	8.79643471282842e-06	ebi-a-GCST90001404+GCST90016564	NA
ebi-a-GCST90001404	GCST90016564	rs8132059	T	C	T	C	-0.1288	-0.004	0.2243	0.2092	FALSE	FALSE	FALSE	0.6322	21	16916284	0.0084	53400	433201	486601	Irritable bowel syndrome	TRUE	reported	-0.000682645	4.66004377207075e-07	7.73891e-06	21	16916284	3658	0.02877	Plasma Blast-Plasma Cell %B cell	Immune	-0.073839	0.00545219622696426	20.0425050763375	2	1	TRUE	NA	NA	0.00545219622696426	3658	4.66004377207075e-07	486601	TRUE	1.01302137185562e-05	ebi-a-GCST90001404+GCST90016564	NA
ebi-a-GCST90001404	GCST90016564	rs8191161	C	G	C	G	-0.2036	0.0092	0.0832	0.0338	FALSE	TRUE	FALSE	0.6702	16	82103595	0.0216	44437	305506	349943	Irritable bowel syndrome	TRUE	reported	0.00072000671921572	5.18409675715785e-07	5.427e-06	16	82103595	3658	0.0447	Plasma Blast-Plasma Cell %B cell	Immune	-0.075117	0.00564256847166054	20.7462927095376	2	1	TRUE	NA	NA	0.00564256847166054	3658	5.18409675715785e-07	349943	TRUE	7.35972824163241e-06	ebi-a-GCST90001404+GCST90016564	NA
ebi-a-GCST90001405	GCST90016564	rs10800645	A	G	A	G	0.1124	0.0078	0.5844	0.5576	FALSE	FALSE	FALSE	0.2561	1	199586940	0.0069	53400	433201	486601	Irritable bowel syndrome	TRUE	reported	0.00162053843429856	2.62614481703884e-06	5.95498e-06	1	199586940	3657	0.02479	Plasma Blast-Plasma Cell Absolute Count	Immune	0.0747873505429723	0.00559314780123741	20.5579388037409	2	1	TRUE	NA	NA	0.00559314780123741	3657	2.62614481703884e-06	486601	TRUE	1.01139267639069e-05	ebi-a-GCST90001405+GCST90016564	NA
ebi-a-GCST90001405	GCST90016564	rs112471525	G	A	G	A	0.3865	0.007	0.0189	0.0596	FALSE	FALSE	FALSE	0.6546	17	52797903	0.0156	50019	400963	450982	Irritable bowel syndrome	TRUE	reported	-0.000668182	4.46467044229207e-07	7.58298e-06	17	52797903	3657	0.0862	Plasma Blast-Plasma Cell Absolute Count	Immune	0.073961789484555	0.00547034630375764	20.1040920860676	2	1	TRUE	NA	NA	0.00547034630375764	3657	4.46467044229207e-07	450982	TRUE	9.83444476073583e-06	ebi-a-GCST90001405+GCST90016564	NA
ebi-a-GCST90001405	GCST90016564	rs116540222	T	C	T	C	1.671	-0.0284	0.0011	0.0223	FALSE	FALSE	FALSE	0.2677	3	117331256	0.0256	50019	400963	450982	Irritable bowel syndrome	TRUE	reported	-0.00165196	2.72896698756076e-06	5.67806e-06	3	117331256	3657	0.3677	Plasma Blast-Plasma Cell Absolute Count	Immune	0.0749575903077282	0.00561864034474123	20.6521675618988	2	1	TRUE	NA	NA	0.00561864034474123	3657	2.72896698756076e-06	450982	TRUE	9.78639776982215e-06	ebi-a-GCST90001405+GCST90016564	NA
ebi-a-GCST90001405	GCST90016564	rs12412378	A	C	A	C	-0.16	-0.0049	0.1608	0.1638	FALSE	FALSE	FALSE	0.6503	10	130483163	0.0108	50019	306939	356958	Irritable bowel syndrome	TRUE	reported	-0.00075939	5.76673125113448e-07	7.18704e-07	10	130483163	3657	0.03222	Plasma Blast-Plasma Cell Absolute Count	Immune	-0.0818636	0.00670164207943177	24.6597627037272	2	1	TRUE	NA	NA	0.00670164207943177	3657	5.76673125113448e-07	356958	TRUE	1.01477346066009e-06	ebi-a-GCST90001405+GCST90016564	NA
ebi-a-GCST90001405	GCST90016564	rs148362575	T	A	T	A	2.566	0.0129	8e-04	0.0135999999999999	FALSE	TRUE	FALSE	0.7166	2	187165335	0.0354	50019	359979	409998	Irritable bowel syndrome	TRUE	reported	-0.00056911	3.23886716097841e-07	3.02998e-06	2	187165335	3657	0.5486	Plasma Blast-Plasma Cell Absolute Count	Immune	0.0771367357099901	0.00595007599599286	21.8777017534043	2	1	TRUE	NA	NA	0.00595007599599286	3657	3.23886716097841e-07	409998	TRUE	3.89070794617096e-06	ebi-a-GCST90001405+GCST90016564	NA
ebi-a-GCST90001405	GCST90016564	rs149048155	C	A	C	A	-0.2902	0.0345	0.036	0.0116000000000001	FALSE	FALSE	FALSE	0.3836	3	957228	0.0396	40548	293220	333768	Irritable bowel syndrome	TRUE	reported	-0.001508	2.27407475327077e-06	7.45401e-06	3	957228	3657	0.06467	Plasma Blast-Plasma Cell Absolute Count	Immune	-0.0740215	0.00547918030673577	20.1367368330166	2	1	TRUE	NA	NA	0.00547918030673577	3657	2.27407475327077e-06	333768	TRUE	1.25576517396949e-05	ebi-a-GCST90001405+GCST90016564	NA
ebi-a-GCST90001405	GCST90016564	rs149559870	T	C	T	C	0.4466	0.0901	0.0157	0.013	FALSE	FALSE	FALSE	0.008318	8	39638049	0.0341	50019	349640	399659	Irritable bowel syndrome	TRUE	reported	0.00417948630759324	1.74681057953594e-05	5.432e-06	8	39638049	3657	0.09807	Plasma Blast-Plasma Cell Absolute Count	Immune	0.0751121640225933	0.00564183718415696	20.7379148472005	2	1	TRUE	NA	NA	0.00564183718415696	3657	1.74681057953594e-05	399659	TRUE	1.89580998506144e-05	ebi-a-GCST90001405+GCST90016564	NA
ebi-a-GCST90001405	GCST90016564	rs1681588	C	T	C	T	0.1086	-0.0035	0.5559	0.5554	FALSE	FALSE	FALSE	0.672	14	23098304	0.0083	44437	310156	354593	Irritable bowel syndrome	TRUE	reported	0.000708151189312597	5.01478106924846e-07	6.61698e-06	14	23098304	3657	0.02407	Plasma Blast-Plasma Cell Absolute Count	Immune	0.0744224541956086	0.00553870168849746	20.3567043844044	2	1	TRUE	NA	NA	0.00553870168849746	3657	5.01478106924846e-07	354593	TRUE	8.93696194330688e-06	ebi-a-GCST90001405+GCST90016564	NA
ebi-a-GCST90001405	GCST90016564	rs17765677	C	T	C	T	-0.3422	-0.017	0.0304	0.0314	FALSE	FALSE	FALSE	0.3972	16	65999760	0.02	53400	426079	479479	Irritable bowel syndrome	TRUE	reported	0.00122753733204849	1.50684790157274e-06	1.34499e-06	16	65999760	3657	0.07069	Plasma Blast-Plasma Cell Absolute Count	Immune	-0.0798161	0.00637061110164723	23.433871659469	2	1	TRUE	NA	NA	0.00637061110164723	3657	1.50684790157274e-06	479479	TRUE	2.10789950361728e-06	ebi-a-GCST90001405+GCST90016564	NA
ebi-a-GCST90001405	GCST90016564	rs28652751	A	T	A	T	-0.1141	0.0031	0.3179	0.244	FALSE	TRUE	FALSE	0.7175	22	35861208	0.0085	50019	399016	449035	Irritable bowel syndrome	TRUE	reported	0.000544256437098039	2.96215069322652e-07	8.85707e-06	22	35861208	3657	0.02564	Plasma Blast-Plasma Cell Absolute Count	Immune	-0.0734092	0.00538891287155918	19.8031942338536	2	1	TRUE	NA	NA	0.00538891287155918	3657	2.96215069322652e-07	449035	TRUE	1.10917243331044e-05	ebi-a-GCST90001405+GCST90016564	NA
ebi-a-GCST90001405	GCST90016564	rs4506076	C	A	C	A	-0.1344	0.0211	0.8043	0.8095	FALSE	FALSE	FALSE	0.01583	6	8860293	0.0087	53400	433201	486601	Irritable bowel syndrome	TRUE	reported	-0.00347676	1.20878745324791e-05	8.53591e-06	6	8860293	3657	0.03016	Plasma Blast-Plasma Cell Absolute Count	Immune	-0.0735102	0.00540375062682617	19.8580163091276	2	1	TRUE	NA	NA	0.00540375062682617	3657	1.20878745324791e-05	486601	TRUE	2.38307357379658e-05	ebi-a-GCST90001405+GCST90016564	NA
ebi-a-GCST90001405	GCST90016564	rs4806937	A	C	A	C	-0.1145	-0.0165	0.3229	0.3781	FALSE	FALSE	FALSE	0.03483	19	3443405	0.0078	50019	351140	401159	Irritable bowel syndrome	TRUE	reported	-0.00333987	1.11547403016604e-05	7.79292e-06	19	3443405	3657	0.02557	Plasma Blast-Plasma Cell Absolute Count	Immune	-0.0738657	0.00545614713594323	20.0516223839135	2	1	TRUE	NA	NA	0.00545614713594323	3657	1.11547403016604e-05	401159	TRUE	2.11873691953652e-05	ebi-a-GCST90001405+GCST90016564	NA
ebi-a-GCST90001405	GCST90016564	rs6014246	A	G	A	G	-0.1186	0.0017	0.3112	0.2934	FALSE	FALSE	FALSE	0.8246	20	53613034	0.0075	53400	433201	486601	Irritable bowel syndrome	TRUE	reported	0.000324939141725136	1.05585445825068e-07	4.30299e-06	20	53613034	3657	0.02577	Plasma Blast-Plasma Cell Absolute Count	Immune	-0.0759053	0.00576160775990941	21.180711313131	2	1	TRUE	NA	NA	0.00576160775990941	3657	1.05585445825068e-07	486601	TRUE	5.10428177642672e-06	ebi-a-GCST90001405+GCST90016564	NA
ebi-a-GCST90001405	GCST90016564	rs61294310	G	A	G	A	0.5137	0.1069	0.0124	0.0119	FALSE	FALSE	FALSE	0.7641	6	5266557	0.3562	5582	2244	7826	Irritable bowel syndrome	TRUE	reported	-0.00339287	1.15115482710863e-05	1.736e-06	6	5266557	3657	0.1072	Plasma Blast-Plasma Cell Absolute Count	Immune	0.079015282920676	0.00624341493503448	22.9630494333371	2	1	TRUE	NA	NA	0.00624341493503448	3657	1.15115482710863e-05	7826	TRUE	0.000155396028432473	ebi-a-GCST90001405+GCST90016564	NA
ebi-a-GCST90001405	GCST90016564	rs62353585	C	T	C	T	0.3653	-0.0051	0.0227	0.0232	FALSE	FALSE	FALSE	0.8388	4	168102710	0.0252	50019	400963	450982	Irritable bowel syndrome	TRUE	reported	0.000301363724405162	9.08200943873506e-08	3.53403e-06	4	168102710	3657	0.07865	Plasma Blast-Plasma Cell Absolute Count	Immune	0.0766001065772033	0.0058675763276389	21.5725701796325	2	1	TRUE	NA	NA	0.0058675763276389	3657	9.08200943873506e-08	450982	TRUE	4.17226840901769e-06	ebi-a-GCST90001405+GCST90016564	NA
ebi-a-GCST90001405	GCST90016564	rs62519719	A	G	A	G	-0.1239	0.0091	0.2815	0.1733	FALSE	FALSE	FALSE	0.316	8	118376967	0.009	53400	433201	486601	Irritable bowel syndrome	TRUE	reported	0.00144948198016331	2.10099801081816e-06	2.791e-06	8	118376967	3657	0.02639	Plasma Blast-Plasma Cell Absolute Count	Immune	-0.0774252	0.00599466840173815	22.042651394156	2	1	TRUE	NA	NA	0.00599466840173815	3657	2.10099801081816e-06	486601	TRUE	4.54396635433254e-06	ebi-a-GCST90001405+GCST90016564	NA
ebi-a-GCST90001405	GCST90016564	rs7185719	G	C	G	C	-0.1228	-0.0063	0.732	0.8123	FALSE	TRUE	FALSE	0.472	16	59859266	0.0088	53400	433201	486601	Irritable bowel syndrome	TRUE	reported	0.00102629459701543	1.05328059986307e-06	6.561e-06	16	59859266	3657	0.02721	Plasma Blast-Plasma Cell Absolute Count	Immune	-0.0744422	0.00554164713638701	20.3675902818551	2	1	TRUE	NA	NA	0.00554164713638701	3657	1.05328059986307e-06	486601	TRUE	9.44034367986236e-06	ebi-a-GCST90001405+GCST90016564	NA
ebi-a-GCST90001405	GCST90016564	rs72883992	C	G	C	G	0.1932	-0.0232	0.0807	0.0687	FALSE	TRUE	FALSE	0.0969	18	24475181	0.014	53400	426079	479479	Irritable bowel syndrome	TRUE	reported	-0.00239318	5.72729603531218e-06	8.82104e-06	18	24475181	3657	0.04342	Plasma Blast-Plasma Cell Absolute Count	Immune	0.0734007557454126	0.00538767094399772	19.7986056728268	2	1	TRUE	NA	NA	0.00538767094399772	3657	5.72729603531218e-06	479479	TRUE	1.83570929118979e-05	ebi-a-GCST90001405+GCST90016564	NA
ebi-a-GCST90001405	GCST90016564	rs7449190	C	T	C	T	0.1236	-0.0209	0.7401	0.8563	FALSE	FALSE	FALSE	0.0417	5	1297918	0.0102	53400	376256	429656	Irritable bowel syndrome	TRUE	reported	0.00312596825094238	9.77167750589973e-06	7.09807e-06	5	1297918	3657	0.02749	Plasma Blast-Plasma Cell Absolute Count	Immune	0.0741655664392271	0.00550053124525141	20.2156384523437	2	1	TRUE	NA	NA	0.00550053124525141	3657	9.77167750589973e-06	429656	TRUE	1.83322088230847e-05	ebi-a-GCST90001405+GCST90016564	NA
ebi-a-GCST90001405	GCST90016564	rs74565954	T	C	T	C	0.4919	-0.036	0.0135	0.0343	FALSE	FALSE	FALSE	0.07876	8	24520468	0.0205	50019	359979	409998	Irritable bowel syndrome	TRUE	reported	-0.00274257	7.52167203519237e-06	2.10199e-06	8	24520468	3657	0.1035	Plasma Blast-Plasma Cell Absolute Count	Immune	0.0783709210447578	0.00614200126540366	22.5877486055684	2	1	TRUE	NA	NA	0.00614200126540366	3657	7.52167203519237e-06	409998	TRUE	5.08955126510036e-06	ebi-a-GCST90001405+GCST90016564	NA
ebi-a-GCST90001405	GCST90016564	rs76709581	C	T	C	T	-0.1773	0.0198	0.1061	0.2161	FALSE	FALSE	FALSE	0.01792	5	179574693	0.0084	53400	433201	486601	Irritable bowel syndrome	TRUE	reported	-0.00337907	1.14181471979096e-05	4.06097e-06	5	179574693	3657	0.03843	Plasma Blast-Plasma Cell Absolute Count	Immune	-0.0760911	0.00578985266593594	21.285149372837	2	1	TRUE	NA	NA	0.00578985266593594	3657	1.14181471979096e-05	486601	TRUE	1.14512245354951e-05	ebi-a-GCST90001405+GCST90016564	NA
ebi-a-GCST90001405	GCST90016564	rs80297308	T	C	T	C	1.467	-0.0237	0.0015	0.0229	FALSE	FALSE	FALSE	0.3481	1	102294391	0.0253	50019	359979	409998	Irritable bowel syndrome	TRUE	reported	-0.00146298	2.14030221267597e-06	1.911e-06	1	102294391	3657	0.3075	Plasma Blast-Plasma Cell Absolute Count	Immune	0.0786671303770403	0.00618851740175826	22.7598810232005	2	1	TRUE	NA	NA	0.00618851740175826	3657	2.14030221267597e-06	409998	TRUE	3.22402801255063e-06	ebi-a-GCST90001405+GCST90016564	NA
ebi-a-GCST90001406	GCST90016564	rs10750504	A	C	A	C	-0.1775	-0.0008	0.1135	0.1793	FALSE	FALSE	FALSE	0.9273	11	132156175	0.0089	53400	433201	486601	Irritable bowel syndrome	TRUE	reported	-0.000128859	1.66046123633746e-08	6.93202e-06	11	132156175	3657	0.03942	Memory B cell %B cell	Immune	-0.074274	0.0055166269923256	20.2751219419276	2	1	TRUE	NA	NA	0.0055166269923256	3657	1.66046123633746e-08	486601	TRUE	7.69610018267201e-06	ebi-a-GCST90001406+GCST90016564	NA
ebi-a-GCST90001406	GCST90016564	rs112570989	T	C	T	C	-0.4739	-0.005	0.0149	0.0199	FALSE	FALSE	FALSE	0.8492	12	2866164	0.0262	50019	400963	450982	Irritable bowel syndrome	TRUE	reported	-0.000284178	8.07569872620279e-08	3.63203e-06	12	2866164	3657	0.1022	Memory B cell %B cell	Immune	-0.0764748	0.00584839721372577	21.5016419590918	2	1	TRUE	NA	NA	0.00584839721372577	3657	8.07569872620279e-08	450982	TRUE	4.30558623814621e-06	ebi-a-GCST90001406+GCST90016564	NA
ebi-a-GCST90001406	GCST90016564	rs115405874	G	A	G	A	0.9926	5e-04	0.0037	0.0164	FALSE	FALSE	FALSE	0.9882	5	119742816	0.031	50019	362223	412242	Irritable bowel syndrome	TRUE	reported	-2.51208e-05	6.31053952594411e-10	8.60994e-07	5	119742816	3657	0.2014	Memory B cell %B cell	Immune	0.081251761993502	0.0066018488270487	24.2901171442406	2	1	TRUE	NA	NA	0.0066018488270487	3657	6.31053952594411e-10	412242	TRUE	9.62271737800237e-07	ebi-a-GCST90001406+GCST90016564	NA
ebi-a-GCST90001406	GCST90016564	rs116391651	A	G	A	G	0.426	-0.0284	0.0161	0.0215	FALSE	FALSE	FALSE	0.3321	2	183843344	0.0293	40548	293220	333768	Irritable bowel syndrome	TRUE	reported	-0.00167776	2.81486857681509e-06	9.69393e-06	2	183843344	3657	0.09616	Memory B cell %B cell	Immune	0.0730816891418607	0.00534093328782756	19.6259319603213	2	1	TRUE	NA	NA	0.00534093328782756	3657	2.81486857681509e-06	333768	TRUE	1.7028957522141e-05	ebi-a-GCST90001406+GCST90016564	NA
ebi-a-GCST90001406	GCST90016564	rs116844769	A	G	A	G	0.2839	1e-04	0.0662	0.0422	FALSE	FALSE	FALSE	0.9954	14	65713895	0.018	53400	415577	468977	Irritable bowel syndrome	TRUE	reported	8.11246150189116e-06	6.58120316196662e-11	2.26199e-08	14	65713895	3657	0.05066	Memory B cell %B cell	Immune	0.0922993573013036	0.00851917135823371	31.4051168866267	2	1	TRUE	NA	NA	0.00851917135823371	3657	6.58120316196662e-11	468977	TRUE	2.50235485967243e-08	ebi-a-GCST90001406+GCST90016564	NA
ebi-a-GCST90001406	GCST90016564	rs145123647	T	C	T	C	-1.082	0.0068	0.003	0.0355	FALSE	FALSE	FALSE	0.7313	10	26959594	0.0197	50019	400963	450982	Irritable bowel syndrome	TRUE	reported	0.000514001028539151	2.64197057339305e-07	1.48898e-06	10	26959594	3657	0.2244	Memory B cell %B cell	Immune	-0.0795031	0.00632073615583833	23.2492429802905	2	1	TRUE	NA	NA	0.00632073615583833	3657	2.64197057339305e-07	450982	TRUE	1.88243370609409e-06	ebi-a-GCST90001406+GCST90016564	NA
ebi-a-GCST90001406	GCST90016564	rs149876490	T	C	T	C	-1.002	0.0184	0.0027	0.0277	FALSE	FALSE	FALSE	0.4404	1	16668240	0.0239	44437	305506	349943	Irritable bowel syndrome	TRUE	reported	0.0013014339745333	1.69373039006955e-06	7.993e-06	1	16668240	3657	0.224	Memory B cell %B cell	Immune	-0.0737888	0.0054447873538094	20.0096460459184	2	1	TRUE	NA	NA	0.0054447873538094	3657	1.69373039006955e-06	349943	TRUE	1.25895123626013e-05	ebi-a-GCST90001406+GCST90016564	NA
ebi-a-GCST90001406	GCST90016564	rs329966	G	A	G	A	0.1104	0.0088	0.5425	0.7066	FALSE	FALSE	FALSE	0.243	19	53070617	0.0075	53400	426079	479479	Irritable bowel syndrome	TRUE	reported	-0.00169448	2.87126839911821e-06	8.72509e-06	19	53070617	3657	0.02479	Memory B cell %B cell	Immune	0.0734638613638861	0.00539693892649228	19.8328484481423	2	1	TRUE	NA	NA	0.00539693892649228	3657	2.87126839911821e-06	479479	TRUE	1.4918642973442e-05	ebi-a-GCST90001406+GCST90016564	NA
ebi-a-GCST90001406	GCST90016564	rs35698683	G	A	G	A	-0.2768	0.0029	0.0447	0.0271	FALSE	FALSE	FALSE	0.8997	4	11590243	0.023	50019	359979	409998	Irritable bowel syndrome	TRUE	reported	-0.000196916	3.87757929064197e-08	3.09899e-06	4	11590243	3657	0.05925	Memory B cell %B cell	Immune	-0.0770444	0.00593584422369022	21.8250607986612	2	1	TRUE	NA	NA	0.00593584422369022	3657	3.87757929064197e-08	409998	TRUE	3.58757942034303e-06	ebi-a-GCST90001406+GCST90016564	NA
ebi-a-GCST90001406	GCST90016564	rs4658141	C	T	C	T	-0.1354	-0.0061	0.3805	0.3604	FALSE	FALSE	FALSE	0.3957	1	89814066	0.0071	53400	433201	486601	Irritable bowel syndrome	TRUE	reported	0.00123164500772791	1.51694942506108e-06	1.73201e-07	1	89814066	3657	0.02587	Memory B cell %B cell	Immune	-0.0862496	0.00743899554615666	27.3933074130427	2	1	TRUE	NA	NA	0.00743899554615666	3657	1.51694942506108e-06	486601	TRUE	2.8524562438611e-07	ebi-a-GCST90001406+GCST90016564	NA
ebi-a-GCST90001406	GCST90016564	rs55710170	A	G	A	G	-0.1745	0.0087	0.1181	0.1515	FALSE	FALSE	FALSE	0.3659	3	16416145	0.0096	53400	426079	479479	Irritable bowel syndrome	TRUE	reported	0.0013087712853726	1.71288227741585e-06	4.11604e-06	3	16416145	3657	0.03783	Memory B cell %B cell	Immune	-0.0760773	0.00578775192098069	21.2773814766996	2	1	TRUE	NA	NA	0.00578775192098069	3657	1.71288227741585e-06	479479	TRUE	6.4408331270835e-06	ebi-a-GCST90001406+GCST90016564	NA
ebi-a-GCST90001406	GCST90016564	rs60515154	T	C	T	C	0.1306	-0.0113	0.7517	0.7566	FALSE	FALSE	FALSE	0.1542	4	47914545	0.0079	53400	433201	486601	Irritable bowel syndrome	TRUE	reported	-0.00205052	4.20464821650828e-06	6.30304e-06	4	47914545	3657	0.02887	Memory B cell %B cell	Immune	0.074617432279398	0.00556776119997054	20.4641064437419	2	1	TRUE	NA	NA	0.00556776119997054	3657	4.20464821650828e-06	486601	TRUE	1.19478104295312e-05	ebi-a-GCST90001406+GCST90016564	NA
ebi-a-GCST90001406	GCST90016564	rs61896866	A	G	A	G	0.1294	-0.0014	0.2428	0.159	FALSE	FALSE	FALSE	0.885	11	111318165	0.0097	53400	415577	468977	Irritable bowel syndrome	TRUE	reported	-0.000210757	4.44183980296664e-08	6.71506e-06	11	111318165	3657	0.0287	Memory B cell %B cell	Immune	0.0743711162667792	0.00553106293476679	20.3284730906045	2	1	TRUE	NA	NA	0.00553106293476679	3657	4.44183980296664e-08	468977	TRUE	7.68449520970889e-06	ebi-a-GCST90001406+GCST90016564	NA
ebi-a-GCST90001406	GCST90016564	rs62398379	C	T	C	T	0.1256	0.0095	0.4032	0.3998	FALSE	FALSE	FALSE	0.195	6	37585447	0.0074	50019	400963	450982	Irritable bowel syndrome	TRUE	reported	-0.00191167	3.65447421296803e-06	1.28301e-06	6	37585447	3657	0.0259	Memory B cell %B cell	Immune	0.0799564490739741	0.00639303374851901	23.5168825747976	2	1	TRUE	NA	NA	0.00639303374851901	3657	3.65447421296803e-06	450982	TRUE	2.48963080334479e-06	ebi-a-GCST90001406+GCST90016564	NA
ebi-a-GCST90001406	GCST90016564	rs633090	T	A	T	A	0.115	-0.0041	0.3414	0.3856	FALSE	TRUE	FALSE	0.5593	8	12933368	0.007	53400	433201	486601	Irritable bowel syndrome	TRUE	reported	0.000839653412883969	7.05017853767697e-07	7.96196e-06	8	12933368	3657	0.02571	Memory B cell %B cell	Immune	0.0737847571782574	0.00544419039185441	20.007440195908	2	1	TRUE	NA	NA	0.00544419039185441	3657	7.05017853767697e-07	486601	TRUE	1.0773501326212e-05	ebi-a-GCST90001406+GCST90016564	NA
ebi-a-GCST90001406	GCST90016564	rs690488	A	C	A	C	0.1701	-0.0062	0.8588	0.7624	FALSE	FALSE	FALSE	0.4391	5	40183220	0.008	53400	433201	486601	Irritable bowel syndrome	TRUE	reported	-0.001111	1.23433105828394e-06	2.43703e-06	5	40183220	3657	0.03602	Memory B cell %B cell	Immune	0.0778746351006265	0.00606445879205573	22.3008394065731	2	1	TRUE	NA	NA	0.00606445879205573	3657	1.23433105828394e-06	486601	TRUE	3.61410737102075e-06	ebi-a-GCST90001406+GCST90016564	NA
ebi-a-GCST90001406	GCST90016564	rs72844588	A	G	A	G	0.2178	0.0082	0.0913	0.1535	FALSE	FALSE	FALSE	0.3886	2	138420154	0.0095	53400	433201	486601	Irritable bowel syndrome	TRUE	reported	0.00123738346577973	1.53111784138505e-06	4.671e-07	2	138420154	3657	0.04314	Memory B cell %B cell	Immune	0.0832194734084482	0.00692548075437942	25.4891568222748	2	1	TRUE	NA	NA	0.00692548075437942	3657	1.53111784138505e-06	486601	TRUE	7.46743018693013e-07	ebi-a-GCST90001406+GCST90016564	NA
ebi-a-GCST90001406	GCST90016564	rs72914692	A	G	A	G	0.4209	-0.0449	0.018	0.0147	FALSE	FALSE	FALSE	0.1701	18	54422995	0.0327	50019	355329	405348	Irritable bowel syndrome	TRUE	reported	-0.00215667	4.65124552255715e-06	6.44896e-06	18	54422995	3657	0.09317	Memory B cell %B cell	Immune	0.0745160864076981	0.00555264713351953	20.4082450564266	2	1	TRUE	NA	NA	0.00555264713351953	3657	4.65124552255715e-06	405348	TRUE	1.28437680106143e-05	ebi-a-GCST90001406+GCST90016564	NA
ebi-a-GCST90001406	GCST90016564	rs7412746	T	C	T	C	-0.138	-0.0071	0.5153	0.5595	FALSE	FALSE	FALSE	0.2946	1	150860471	0.0068	53400	433201	486601	Irritable bowel syndrome	TRUE	reported	-0.0014968	2.2404057929637e-06	6.03295e-08	1	150860471	3657	0.02542	Memory B cell %B cell	Immune	-0.0894367	0.00799892896676466	29.4718284357027	2	1	TRUE	NA	NA	0.00799892896676466	3657	2.2404057929637e-06	486601	TRUE	1.09382080369236e-07	ebi-a-GCST90001406+GCST90016564	NA
ebi-a-GCST90001406	GCST90016564	rs75766272	T	C	T	C	-0.468	0.0052	0.0201	0.0249	FALSE	FALSE	FALSE	0.8323	1	8009985	0.0245	50019	359979	409998	Irritable bowel syndrome	TRUE	reported	0.000331472440292157	1.09873978673237e-07	6.601e-08	1	8009985	3657	0.08646	Memory B cell %B cell	Immune	-0.0891771	0.00795254816985642	29.2995698010239	2	1	TRUE	NA	NA	0.00795254816985642	3657	1.09873978673237e-07	409998	TRUE	8.27220119762485e-08	ebi-a-GCST90001406+GCST90016564	NA
ebi-a-GCST90001406	GCST90016564	rs77312528	G	T	G	T	-0.6233	-0.2662	0.0107	0.0122	FALSE	FALSE	FALSE	0.08814	4	36385921	0.1561	5582	36793	42375	Irritable bowel syndrome	TRUE	reported	0.00828410584154827	6.86264095939742e-05	7.26993e-07	4	36385921	3657	0.1256	Memory B cell %B cell	Immune	-0.0818098	0.00669285097333112	24.6271964633454	2	1	TRUE	NA	NA	0.00669285097333112	3657	6.86264095939742e-05	42375	TRUE	1.91091986858621e-05	ebi-a-GCST90001406+GCST90016564	NA
ebi-a-GCST90001406	GCST90016564	rs77762131	C	G	C	G	0.2733	-0.0207	0.045	0.0195	FALSE	TRUE	FALSE	0.4429	14	96205838	0.027	50019	400963	450982	Irritable bowel syndrome	TRUE	reported	-0.00114164	1.30333276798913e-06	2.73401e-06	14	96205838	3657	0.05819	Memory B cell %B cell	Immune	0.0774534888564454	0.00599904293603552	22.0588338224294	2	1	TRUE	NA	NA	0.00599904293603552	3657	1.30333276798913e-06	450982	TRUE	4.15036221826956e-06	ebi-a-GCST90001406+GCST90016564	NA
ebi-a-GCST90001406	GCST90016564	rs895377	A	G	A	G	-0.1351	-0.0085	0.3683	0.3678	FALSE	FALSE	FALSE	0.2528	5	58050530	0.0075	50019	400963	450982	Irritable bowel syndrome	TRUE	reported	-0.00168763	2.84811030689827e-06	2.13e-07	5	58050530	3657	0.02599	Memory B cell %B cell	Immune	-0.0856655	0.00733857778658741	27.0207960234506	2	1	TRUE	NA	NA	0.00733857778658741	3657	2.84811030689827e-06	450982	TRUE	4.00852999524876e-07	ebi-a-GCST90001406+GCST90016564	NA
ebi-a-GCST90001406	GCST90016564	rs9270558	A	G	A	G	-0.1488	-0.0128	0.5249	0.3832	FALSE	FALSE	FALSE	0.1266	6	32560667	0.0084	40548	293220	333768	Irritable bowel syndrome	TRUE	reported	-0.0026376	6.95690786642166e-06	4.79899e-06	6	32560667	3657	0.03249	Memory B cell %B cell	Immune	-0.0755383	0.00570602756182992	20.9752158985207	2	1	TRUE	NA	NA	0.00570602756182992	3657	6.95690786642166e-06	333768	TRUE	1.12590010988986e-05	ebi-a-GCST90001406+GCST90016564	NA
ebi-a-GCST90001406	GCST90016564	rs9492229	C	T	C	T	0.3141	0.0473	0.9556	0.9649	FALSE	FALSE	FALSE	0.01365	6	129409652	0.0192	53400	389286	442686	Irritable bowel syndrome	TRUE	reported	-0.00370263	1.37094503985543e-05	2.74998e-07	6	129409652	3657	0.06101	Memory B cell %B cell	Immune	0.0848504583063739	0.00719960027480169	26.5053670523137	2	1	TRUE	NA	NA	0.00719960027480169	3657	1.37094503985543e-05	442686	TRUE	9.70926581562655e-07	ebi-a-GCST90001406+GCST90016564	NA
ebi-a-GCST90001406	GCST90016564	rs9584780	C	T	C	T	0.3691	0.0032	0.0257	0.0192	FALSE	FALSE	FALSE	0.9052	13	98901269	0.0272	50019	398719	448738	Irritable bowel syndrome	TRUE	reported	-0.000175625	3.08440375252262e-08	1.754e-06	13	98901269	3657	0.07708	Memory B cell %B cell	Immune	0.0789588124047139	0.00623449405636281	22.9300329300205	2	1	TRUE	NA	NA	0.00623449405636281	3657	3.08440375252262e-08	448738	TRUE	2.00464211279999e-06	ebi-a-GCST90001406+GCST90016564	NA
ebi-a-GCST90001407	GCST90016564	rs10018308	G	A	G	A	0.1198	0.0088	0.3441	0.3482	FALSE	FALSE	FALSE	0.2174	4	120657899	0.0072	53400	433201	486601	Irritable bowel syndrome	TRUE	reported	-0.00175212	3.06992528664476e-06	8.09003e-06	4	120657899	3656	0.0268	Memory B cell Absolute Count	Immune	0.0737485520655737	0.00543884893176863	19.9822343506349	2	1	TRUE	NA	NA	0.00543884893176863	3656	3.06992528664476e-06	486601	TRUE	1.40356397850088e-05	ebi-a-GCST90001407+GCST90016564	NA
ebi-a-GCST90001407	GCST90016564	rs11653761	T	G	T	G	-0.1161	-0.0093	0.592	0.6193	FALSE	FALSE	FALSE	0.2109	17	2716535	0.0075	50019	400963	450982	Irritable bowel syndrome	TRUE	reported	-0.00184647	3.40945220991237e-06	2.93799e-06	17	2716535	3656	0.02478	Memory B cell Absolute Count	Immune	-0.0772762	0.00597161880240094	21.9513803797876	2	1	TRUE	NA	NA	0.00597161880240094	3656	3.40945220991237e-06	450982	TRUE	5.36663610351858e-06	ebi-a-GCST90001407+GCST90016564	NA
ebi-a-GCST90001407	GCST90016564	rs12216018	T	C	T	C	-0.1641	5e-04	0.1415	0.1604	FALSE	FALSE	FALSE	0.9573	6	130514590	0.0096	53400	426079	479479	Irritable bowel syndrome	TRUE	reported	7.52168047446769e-05	5.65756771599884e-09	5.39399e-06	6	130514590	3656	0.03601	Memory B cell Absolute Count	Immune	-0.0751745	0.00565120585798104	20.7668640287137	2	1	TRUE	NA	NA	0.00565120585798104	3656	5.65756771599884e-09	479479	TRUE	5.8881113434618e-06	ebi-a-GCST90001407+GCST90016564	NA
ebi-a-GCST90001407	GCST90016564	rs12763172	C	T	C	T	0.1259	-0.0037	0.7213	0.5866	FALSE	FALSE	FALSE	0.6021	10	85447519	0.0071	53400	422699	476099	Irritable bowel syndrome	TRUE	reported	0.000755258338844344	5.70415158393919e-07	6.26801e-06	10	85447519	3656	0.02783	Memory B cell Absolute Count	Immune	0.0746303415575635	0.0055696878809986	20.4656266700099	2	1	TRUE	NA	NA	0.0055696878809986	3656	5.70415158393919e-07	476099	TRUE	8.3365864775765e-06	ebi-a-GCST90001407+GCST90016564	NA
ebi-a-GCST90001407	GCST90016564	rs12874404	G	A	G	A	0.173	-0.0219	0.3256	0.055	FALSE	FALSE	FALSE	0.1783	13	108993494	0.0163	50019	361926	411945	Irritable bowel syndrome	TRUE	reported	0.0020933266148828	4.38201631657668e-06	9.13903e-11	13	108993494	3656	0.02661	Memory B cell Absolute Count	Immune	0.106934921557107	0.0114350774484247	42.2671005650254	2	1	TRUE	NA	NA	0.0114350774484247	3656	4.38201631657668e-06	411945	TRUE	2.3978920788921e-10	ebi-a-GCST90001407+GCST90016564	NA
ebi-a-GCST90001407	GCST90016564	rs16867231	A	G	A	G	0.538	0.0011	0.0108	0.0401	FALSE	FALSE	FALSE	0.9493	2	181050023	0.0175	53400	433201	486601	Irritable bowel syndrome	TRUE	reported	9.01091781469908e-05	8.11966398632613e-09	3.44897e-06	2	181050023	3656	0.1157	Memory B cell Absolute Count	Immune	0.0766979029519755	0.00588256831723065	21.6220981003982	2	1	TRUE	NA	NA	0.00588256831723065	3656	8.11966398632613e-09	486601	TRUE	3.80086551046057e-06	ebi-a-GCST90001407+GCST90016564	NA
ebi-a-GCST90001407	GCST90016564	rs17708396	A	C	A	C	2.504	-0.0029	5e-04	0.0147	FALSE	FALSE	FALSE	0.9348	5	148410250	0.0353	44437	305506	349943	Irritable bowel syndrome	TRUE	reported	-0.000138876	1.92864256824139e-08	1.67699e-06	5	148410250	3656	0.522	Memory B cell Absolute Count	Immune	0.0791072671452805	0.00625795971519477	23.0105841076907	2	1	TRUE	NA	NA	0.00625795971519477	3656	1.92864256824139e-08	349943	TRUE	1.95428754244087e-06	ebi-a-GCST90001407+GCST90016564	NA
ebi-a-GCST90001407	GCST90016564	rs2879633	A	G	A	G	-0.1301	0.0098	0.2884	0.2504	FALSE	FALSE	FALSE	0.2132	10	53757050	0.0079	53400	433201	486601	Irritable bowel syndrome	TRUE	reported	0.00177833137848305	3.16246249169742e-06	2.84302e-06	10	53757050	3656	0.02775	Memory B cell Absolute Count	Immune	-0.0773264	0.00597937061480956	21.9800470741011	2	1	TRUE	NA	NA	0.00597937061480956	3656	3.16246249169742e-06	486601	TRUE	5.15451061116901e-06	ebi-a-GCST90001407+GCST90016564	NA
ebi-a-GCST90001407	GCST90016564	rs36072728	T	C	T	C	0.305	-0.0395	0.0356	0.0823	FALSE	FALSE	FALSE	0.001662	11	29448646	0.0126	53400	433201	486601	Irritable bowel syndrome	TRUE	reported	-0.00449404	2.01963606643753e-05	5.80805e-06	11	29448646	3656	0.06718	Memory B cell Absolute Count	Immune	0.0748952192776308	0.0056092938706444	20.6119784477032	2	1	TRUE	NA	NA	0.0056092938706444	3656	2.01963606643753e-05	486601	TRUE	2.1604603838511e-05	ebi-a-GCST90001407+GCST90016564	NA
ebi-a-GCST90001407	GCST90016564	rs557577736	G	A	G	A	1.829	-0.066	0.001	0.0256	FALSE	FALSE	FALSE	0.5037	13	46224092	0.0987	3889	12286	16175	Irritable bowel syndrome	TRUE	reported	0.00525805937585991	2.76471884000683e-05	2.68701e-06	13	46224092	3656	0.3891	Memory B cell Absolute Count	Immune	0.0775280889245226	0.00601060457228869	22.0955567616416	2	1	TRUE	NA	NA	0.00601060457228869	3656	2.76471884000683e-05	16175	TRUE	7.6980783675848e-05	ebi-a-GCST90001407+GCST90016564	NA
ebi-a-GCST90001407	GCST90016564	rs61997631	G	C	G	C	-0.2972	-0.0107	0.0432	0.0637	FALSE	TRUE	FALSE	0.505	14	104600920	0.016	44437	305506	349943	Irritable bowel syndrome	TRUE	reported	0.00113048838141186	1.27800398050721e-06	1.357e-06	14	104600920	3656	0.06141	Memory B cell Absolute Count	Immune	-0.0798064	0.00636906930337842	23.421754009035	2	1	TRUE	NA	NA	0.00636906930337842	3656	1.27800398050721e-06	349943	TRUE	2.12898237760085e-06	ebi-a-GCST90001407+GCST90016564	NA
ebi-a-GCST90001407	GCST90016564	rs74565175	A	G	A	G	0.1371	0.0114	0.2009	0.1388	FALSE	FALSE	FALSE	0.2778	7	81370578	0.0105	50019	398719	448738	Irritable bowel syndrome	TRUE	reported	0.00162076304456941	2.6268728466419e-06	7.27394e-06	7	81370578	3656	0.03052	Memory B cell Absolute Count	Immune	0.0741093071663391	0.0054921894086748	20.1793	2	1	TRUE	NA	NA	0.0054921894086748	3656	2.6268728466419e-06	448738	TRUE	1.23293849292239e-05	ebi-a-GCST90001407+GCST90016564	NA
ebi-a-GCST90001407	GCST90016564	rs77643931	G	T	G	T	0.1235	0.0019	0.2798	0.1491	FALSE	FALSE	FALSE	0.8413	9	129171041	0.0096	53400	433201	486601	Irritable bowel syndrome	TRUE	reported	-0.000283724	8.04995567010942e-08	8.97408e-06	9	129171041	3656	0.02777	Memory B cell Absolute Count	Immune	0.0733727208065061	0.00538355615854949	19.7779901238749	2	1	TRUE	NA	NA	0.00538355615854949	3656	8.04995567010942e-08	486601	TRUE	1.03864336129958e-05	ebi-a-GCST90001407+GCST90016564	NA
ebi-a-GCST90001407	GCST90016564	rs77762131	C	G	C	G	0.2713	-0.0207	0.045	0.0195	FALSE	TRUE	FALSE	0.4429	14	96205838	0.027	50019	400963	450982	Irritable bowel syndrome	TRUE	reported	-0.00114164	1.30333276798913e-06	2.94503e-06	14	96205838	3656	0.05795	Memory B cell Absolute Count	Immune	0.077217097064181	0.00596248007901915	21.9175853749141	2	1	TRUE	NA	NA	0.00596248007901915	3656	1.30333276798913e-06	450982	TRUE	4.45872920483581e-06	ebi-a-GCST90001407+GCST90016564	NA
ebi-a-GCST90001407	GCST90016564	rs9614226	G	T	G	T	-0.4235	-0.0247	0.9792	0.9476	FALSE	FALSE	FALSE	0.158	22	44688150	0.0175	44437	305506	349943	Irritable bowel syndrome	TRUE	reported	0.00238594404352718	5.69272897884281e-06	1.22101e-06	22	44688150	3656	0.08713	Memory B cell Absolute Count	Immune	-0.0801497	0.00642397675677047	23.6249773747741	2	1	TRUE	NA	NA	0.00642397675677047	3656	5.69272897884281e-06	349943	TRUE	2.78508968103755e-06	ebi-a-GCST90001407+GCST90016564	NA
ebi-a-GCST90001408	GCST90016564	rs112570989	T	C	T	C	0.4852	-0.005	0.0149	0.0199	FALSE	FALSE	FALSE	0.8492	12	2866164	0.0262	50019	400963	450982	Irritable bowel syndrome	TRUE	reported	-0.000284178	8.07569872620279e-08	2.19099e-06	12	2866164	3657	0.1023	Naive-mature B cell %B cell	Immune	0.078211227095885	0.00611699604384409	22.4952237348416	2	1	TRUE	NA	NA	0.00611699604384409	3657	8.07569872620279e-08	450982	TRUE	2.58601736139379e-06	ebi-a-GCST90001408+GCST90016564	NA
ebi-a-GCST90001408	GCST90016564	rs115405874	G	A	G	A	-1.013	5e-04	0.0037	0.0164	FALSE	FALSE	FALSE	0.9882	5	119742816	0.031	50019	362223	412242	Irritable bowel syndrome	TRUE	reported	-2.51208e-05	6.31053952594411e-10	5.36896e-07	5	119742816	3657	0.2016	Naive-mature B cell %B cell	Immune	-0.0828286	0.00686057751074948	25.2486309917485	2	1	TRUE	NA	NA	0.00686057751074948	3657	6.31053952594411e-10	412242	TRUE	5.89145316849257e-07	ebi-a-GCST90001408+GCST90016564	NA
ebi-a-GCST90001408	GCST90016564	rs116844769	A	G	A	G	-0.2677	1e-04	0.0662	0.0422	FALSE	FALSE	FALSE	0.9954	14	65713895	0.018	53400	415577	468977	Irritable bowel syndrome	TRUE	reported	8.11246150189116e-06	6.58120316196662e-11	1.41599e-07	14	65713895	3657	0.05076	Naive-mature B cell %B cell	Immune	-0.0869034	0.00755220560902889	27.8133637426639	2	1	TRUE	NA	NA	0.00755220560902889	3657	6.58120316196662e-11	468977	TRUE	1.55804036857638e-07	ebi-a-GCST90001408+GCST90016564	NA
ebi-a-GCST90001408	GCST90016564	rs13421263	T	C	T	C	0.2616	-0.0011	0.0528	0.0723	FALSE	FALSE	FALSE	0.9349	2	169182294	0.0136	53400	422699	476099	Irritable bowel syndrome	TRUE	reported	-0.000117221	1.37408026671231e-08	3.61801e-06	2	169182294	3657	0.05638	Naive-mature B cell %B cell	Immune	0.076523295677841	0.00585581478139827	21.5290732916216	2	1	TRUE	NA	NA	0.00585581478139827	3657	1.37408026671231e-08	476099	TRUE	4.02624032291158e-06	ebi-a-GCST90001408+GCST90016564	NA
ebi-a-GCST90001408	GCST90016564	rs145123647	T	C	T	C	1.077	0.0068	0.003	0.0355	FALSE	FALSE	FALSE	0.7313	10	26959594	0.0197	50019	400963	450982	Irritable bowel syndrome	TRUE	reported	0.000514001028539151	2.64197057339305e-07	1.71902e-06	10	26959594	3657	0.2247	Naive-mature B cell %B cell	Immune	0.0790329765904059	0.00624621138873965	22.973399334404	2	1	TRUE	NA	NA	0.00624621138873965	3657	2.64197057339305e-07	450982	TRUE	2.16720735624006e-06	ebi-a-GCST90001408+GCST90016564	NA
ebi-a-GCST90001408	GCST90016564	rs149876490	T	C	T	C	1.014	0.0184	0.0027	0.0277	FALSE	FALSE	FALSE	0.4404	1	16668240	0.0239	44437	305506	349943	Irritable bowel syndrome	TRUE	reported	0.0013014339745333	1.69373039006955e-06	6.30798e-06	1	16668240	3657	0.2243	Naive-mature B cell %B cell	Immune	0.0745682909188411	0.00556043001055692	20.4370102537264	2	1	TRUE	NA	NA	0.00556043001055692	3657	1.69373039006955e-06	349943	TRUE	1.01358519234784e-05	ebi-a-GCST90001408+GCST90016564	NA
ebi-a-GCST90001408	GCST90016564	rs2334904	A	G	A	G	0.1801	-0.0017	0.114	0.1831	FALSE	FALSE	FALSE	0.8509	11	132133144	0.0088	53400	433201	486601	Irritable bowel syndrome	TRUE	reported	-0.000276937	7.66939759717428e-08	4.91405e-06	11	132133144	3657	0.03937	Naive-mature B cell %B cell	Immune	0.0754509806034316	0.00569285047401942	20.926499917516	2	1	TRUE	NA	NA	0.00569285047401942	3657	7.66939759717428e-08	486601	TRUE	5.73771198357915e-06	ebi-a-GCST90001408+GCST90016564	NA
ebi-a-GCST90001408	GCST90016564	rs2476213	T	C	T	C	0.1119	0.0059	0.5659	0.3538	FALSE	FALSE	FALSE	0.4127	13	102612226	0.0072	53400	433201	486601	Irritable bowel syndrome	TRUE	reported	0.00117471796237609	1.37996229112903e-06	9.30294e-06	13	102612226	3657	0.02521	Naive-mature B cell %B cell	Immune	0.0732227721415212	0.00536157436008914	19.702189037708	2	1	TRUE	NA	NA	0.00536157436008914	3657	1.37996229112903e-06	486601	TRUE	1.38119240715374e-05	ebi-a-GCST90001408+GCST90016564	NA
ebi-a-GCST90001408	GCST90016564	rs35698683	G	A	G	A	0.2687	0.0029	0.0447	0.0271	FALSE	FALSE	FALSE	0.8997	4	11590243	0.023	50019	359979	409998	Irritable bowel syndrome	TRUE	reported	-0.000196916	3.87757929064197e-08	6.16595e-06	4	11590243	3657	0.05935	Naive-mature B cell %B cell	Immune	0.0746773497701043	0.00557670656868649	20.4971692067036	2	1	TRUE	NA	NA	0.00557670656868649	3657	3.87757929064197e-08	409998	TRUE	7.09993922599881e-06	ebi-a-GCST90001408+GCST90016564	NA
ebi-a-GCST90001408	GCST90016564	rs4658141	C	T	C	T	0.1371	-0.0061	0.3805	0.3604	FALSE	FALSE	FALSE	0.3957	1	89814066	0.0071	53400	433201	486601	Irritable bowel syndrome	TRUE	reported	0.00123164500772791	1.51694942506108e-06	1.28499e-07	1	89814066	3657	0.0259	Naive-mature B cell %B cell	Immune	0.0872239247729228	0.0076080130527925	28.0204677926686	2	1	TRUE	NA	NA	0.0076080130527925	3657	1.51694942506108e-06	486601	TRUE	2.07975561644979e-07	ebi-a-GCST90001408+GCST90016564	NA
ebi-a-GCST90001408	GCST90016564	rs55710170	A	G	A	G	0.1678	0.0087	0.1181	0.1515	FALSE	FALSE	FALSE	0.3659	3	16416145	0.0096	53400	426079	479479	Irritable bowel syndrome	TRUE	reported	0.0013087712853726	1.71288227741585e-06	9.81002e-06	3	16416145	3657	0.03789	Naive-mature B cell %B cell	Immune	0.0730569559406667	0.00533731881131651	19.6125788413502	2	1	TRUE	NA	NA	0.00533731881131651	3657	1.71288227741585e-06	479479	TRUE	1.50143554880165e-05	ebi-a-GCST90001408+GCST90016564	NA
ebi-a-GCST90001408	GCST90016564	rs61896866	A	G	A	G	-0.1306	-0.0014	0.2428	0.159	FALSE	FALSE	FALSE	0.885	11	111318165	0.0097	53400	415577	468977	Irritable bowel syndrome	TRUE	reported	-0.000210757	4.44183980296664e-08	5.65601e-06	11	111318165	3657	0.02874	Naive-mature B cell %B cell	Immune	-0.0749531	0.00561796095194942	20.6496562418128	2	1	TRUE	NA	NA	0.00561796095194942	3657	4.44183980296664e-08	468977	TRUE	6.51252100361203e-06	ebi-a-GCST90001408+GCST90016564	NA
ebi-a-GCST90001408	GCST90016564	rs62398379	C	T	C	T	-0.1251	0.0095	0.4032	0.3998	FALSE	FALSE	FALSE	0.195	6	37585447	0.0074	50019	400963	450982	Irritable bowel syndrome	TRUE	reported	-0.00191167	3.65447421296803e-06	1.46201e-06	6	37585447	3657	0.02593	Naive-mature B cell %B cell	Immune	-0.0795486	0.00632798242843889	23.276066314586	2	1	TRUE	NA	NA	0.00632798242843889	3657	3.65447421296803e-06	450982	TRUE	2.80964415304392e-06	ebi-a-GCST90001408+GCST90016564	NA
ebi-a-GCST90001408	GCST90016564	rs633090	T	A	T	A	-0.1163	-0.0041	0.3414	0.3856	FALSE	TRUE	FALSE	0.5593	8	12933368	0.007	53400	433201	486601	Irritable bowel syndrome	TRUE	reported	0.000839653412883969	7.05017853767697e-07	6.45996e-06	8	12933368	3657	0.02575	Naive-mature B cell %B cell	Immune	-0.074499	0.00555009595426329	20.3988160995381	2	1	TRUE	NA	NA	0.00555009595426329	3657	7.05017853767697e-07	486601	TRUE	8.81843329576841e-06	ebi-a-GCST90001408+GCST90016564	NA
ebi-a-GCST90001408	GCST90016564	rs690488	A	C	A	C	-0.1667	-0.0062	0.8588	0.7624	FALSE	FALSE	FALSE	0.4391	5	40183220	0.008	53400	433201	486601	Irritable bowel syndrome	TRUE	reported	-0.001111	1.23433105828394e-06	3.98502e-06	5	40183220	3657	0.03608	Naive-mature B cell %B cell	Immune	-0.076201	0.00580659636563567	21.3470634977212	2	1	TRUE	NA	NA	0.00580659636563567	3657	1.23433105828394e-06	486601	TRUE	5.86962149664003e-06	ebi-a-GCST90001408+GCST90016564	NA
ebi-a-GCST90001408	GCST90016564	rs72844588	A	G	A	G	-0.2131	0.0082	0.0913	0.1535	FALSE	FALSE	FALSE	0.3886	2	138420154	0.0095	53400	433201	486601	Irritable bowel syndrome	TRUE	reported	0.00123738346577973	1.53111784138505e-06	8.50492e-07	2	138420154	3657	0.04321	Naive-mature B cell %B cell	Immune	-0.0813046	0.00661044316475181	24.3219486262175	2	1	TRUE	NA	NA	0.00661044316475181	3657	1.53111784138505e-06	486601	TRUE	1.34698688337037e-06	ebi-a-GCST90001408+GCST90016564	NA
ebi-a-GCST90001408	GCST90016564	rs72914692	A	G	A	G	-0.4239	-0.0449	0.018	0.0147	FALSE	FALSE	FALSE	0.1701	18	54422995	0.0327	50019	355329	405348	Irritable bowel syndrome	TRUE	reported	-0.00215667	4.65124552255715e-06	5.72203e-06	18	54422995	3657	0.0933	Naive-mature B cell %B cell	Immune	-0.0749402	0.00561604105746987	20.6425595268866	2	1	TRUE	NA	NA	0.00561604105746987	3657	4.65124552255715e-06	405348	TRUE	1.14177889254358e-05	ebi-a-GCST90001408+GCST90016564	NA
ebi-a-GCST90001408	GCST90016564	rs7412746	T	C	T	C	0.1312	-0.0071	0.5153	0.5595	FALSE	FALSE	FALSE	0.2946	1	150860471	0.0068	53400	433201	486601	Irritable bowel syndrome	TRUE	reported	-0.0014968	2.2404057929637e-06	2.74802e-07	1	150860471	3657	0.02547	Naive-mature B cell %B cell	Immune	0.0848966311137307	0.00720743797446087	26.5344310627267	2	1	TRUE	NA	NA	0.00720743797446087	3657	2.2404057929637e-06	486601	TRUE	4.78113212148199e-07	ebi-a-GCST90001408+GCST90016564	NA
ebi-a-GCST90001408	GCST90016564	rs75766272	T	C	T	C	0.463	0.0052	0.0201	0.0249	FALSE	FALSE	FALSE	0.8323	1	8009985	0.0245	50019	359979	409998	Irritable bowel syndrome	TRUE	reported	0.000331472440292157	1.09873978673237e-07	9.55103e-08	1	8009985	3657	0.0866	Naive-mature B cell %B cell	Immune	0.0880902409005688	0.00775989054192024	28.5842102736694	2	1	TRUE	NA	NA	0.00775989054192024	3657	1.09873978673237e-07	409998	TRUE	1.18909062366066e-07	ebi-a-GCST90001408+GCST90016564	NA
ebi-a-GCST90001408	GCST90016564	rs77312528	G	T	G	T	0.6035	-0.2662	0.0107	0.0122	FALSE	FALSE	FALSE	0.08814	4	36385921	0.1561	5582	36793	42375	Irritable bowel syndrome	TRUE	reported	0.00828410584154827	6.86264095939742e-05	1.68101e-06	4	36385921	3657	0.1258	Naive-mature B cell %B cell	Immune	0.0791024510583958	0.0062571977634459	23.014061358656	2	1	TRUE	NA	NA	0.0062571977634459	3657	6.86264095939742e-05	42375	TRUE	3.83831382864099e-05	ebi-a-GCST90001408+GCST90016564	NA
ebi-a-GCST90001408	GCST90016564	rs77762131	C	G	C	G	-0.2722	-0.0207	0.045	0.0195	FALSE	TRUE	FALSE	0.4429	14	96205838	0.027	50019	400963	450982	Irritable bowel syndrome	TRUE	reported	-0.00114164	1.30333276798913e-06	3.10099e-06	14	96205838	3657	0.05828	Naive-mature B cell %B cell	Immune	-0.0770252	0.00593287890248902	21.814092759306	2	1	TRUE	NA	NA	0.00593287890248902	3657	1.30333276798913e-06	450982	TRUE	4.6996758180861e-06	ebi-a-GCST90001408+GCST90016564	NA
ebi-a-GCST90001408	GCST90016564	rs895377	A	G	A	G	0.1314	-0.0085	0.3683	0.3678	FALSE	FALSE	FALSE	0.2528	5	58050530	0.0075	50019	400963	450982	Irritable bowel syndrome	TRUE	reported	-0.00168763	2.84811030689827e-06	4.65297e-07	5	58050530	3657	0.02603	Naive-mature B cell %B cell	Immune	0.0832087154042945	0.00692369031923288	25.4825212021532	2	1	TRUE	NA	NA	0.00692369031923288	3657	2.84811030689827e-06	450982	TRUE	8.67303111597934e-07	ebi-a-GCST90001408+GCST90016564	NA
ebi-a-GCST90001408	GCST90016564	rs9270578	A	G	A	G	0.1477	-0.0154	0.5261	0.3517	FALSE	FALSE	FALSE	0.06401	6	32561093	0.0083	50019	347693	397712	Irritable bowel syndrome	TRUE	reported	-0.0029421	8.65595493387216e-06	6.89001e-06	6	32561093	3657	0.03279	Naive-mature B cell %B cell	Immune	0.0743007645964639	0.00552060361961914	20.2898182739123	2	1	TRUE	NA	NA	0.00552060361961914	3657	8.65595493387216e-06	397712	TRUE	1.69197676255403e-05	ebi-a-GCST90001408+GCST90016564	NA
ebi-a-GCST90001408	GCST90016564	rs9492229	C	T	C	T	-0.3012	0.0473	0.9556	0.9649	FALSE	FALSE	FALSE	0.01365	6	129409652	0.0192	53400	389286	442686	Irritable bowel syndrome	TRUE	reported	-0.00370263	1.37094503985543e-05	8.684e-07	6	129409652	3657	0.06111	Naive-mature B cell %B cell	Immune	-0.0812569	0.00660269088480918	24.2932359112916	2	1	TRUE	NA	NA	0.00660269088480918	3657	1.37094503985543e-05	442686	TRUE	2.87424719086596e-06	ebi-a-GCST90001408+GCST90016564	NA
ebi-a-GCST90001408	GCST90016564	rs9584780	C	T	C	T	-0.388	0.0032	0.0257	0.0192	FALSE	FALSE	FALSE	0.9052	13	98901269	0.0272	50019	398719	448738	Irritable bowel syndrome	TRUE	reported	-0.000175625	3.08440375252262e-08	5.199e-07	13	98901269	3657	0.07717	Naive-mature B cell %B cell	Immune	-0.0828787	0.00686887577378566	25.2793818870065	2	1	TRUE	NA	NA	0.00686887577378566	3657	3.08440375252262e-08	448738	TRUE	6.02225393705275e-07	ebi-a-GCST90001408+GCST90016564	NA
ebi-a-GCST90001408	GCST90016564	rs9614418	G	C	G	C	-2.179	-0.0178	5e-04	0.02	FALSE	TRUE	FALSE	0.5227	22	44674143	0.0279	44437	310156	354593	Irritable bowel syndrome	TRUE	reported	0.00107140013204356	1.14789824294297e-06	6.418e-06	22	44674143	3657	0.4823	Naive-mature B cell %B cell	Immune	-0.0745224	0.00555359159349301	20.4117357181097	2	1	TRUE	NA	NA	0.00555359159349301	3657	1.14789824294297e-06	354593	TRUE	9.61682757080715e-06	ebi-a-GCST90001408+GCST90016564	NA
ebi-a-GCST90001408	GCST90016564	rs974368	A	G	A	G	-0.1154	-0.0169	0.5141	0.5275	FALSE	FALSE	FALSE	0.01385	14	63009549	0.0069	53400	433201	486601	Irritable bowel syndrome	TRUE	reported	-0.00351115	1.23281713369347e-05	4.08e-06	14	63009549	3657	0.025	Naive-mature B cell %B cell	Immune	-0.0761307	0.00579588520683293	21.3075	2	1	TRUE	NA	NA	0.00579588520683293	3657	1.23281713369347e-05	486601	TRUE	1.17471255987381e-05	ebi-a-GCST90001408+GCST90016564	NA
ebi-a-GCST90001409	GCST90016564	rs10042327	A	G	A	G	0.233	0.0073	0.0613	0.0749	FALSE	FALSE	FALSE	0.5737	5	58278611	0.013	53400	433201	486601	Irritable bowel syndrome	TRUE	reported	0.000804996071691994	6.48018675439542e-07	7.40491e-06	5	58278611	3656	0.05192	Naive-mature B cell Absolute Count	Immune	0.0740360829692458	0.00548134158142904	20.1392120389078	2	1	TRUE	NA	NA	0.00548134158142904	3656	6.48018675439542e-07	486601	TRUE	9.97373087351902e-06	ebi-a-GCST90001409+GCST90016564	NA
ebi-a-GCST90001409	GCST90016564	rs115150472	T	C	T	C	2.627	-0.0507	4e-04	0.015	FALSE	FALSE	FALSE	0.09073	5	146138788	0.03	50019	399016	449035	Irritable bowel syndrome	TRUE	reported	-0.00252201	6.36051656276631e-06	5.91398e-06	5	146138788	3656	0.579	Naive-mature B cell Absolute Count	Immune	0.074847504680072	0.00560214895683341	20.5855757499828	2	1	TRUE	NA	NA	0.00560214895683341	3656	6.36051656276631e-06	449035	TRUE	1.28805143176594e-05	ebi-a-GCST90001409+GCST90016564	NA
ebi-a-GCST90001409	GCST90016564	rs117344365	A	G	A	G	-0.4129	-0.026	0.0178	0.0161	FALSE	FALSE	FALSE	0.3612	10	33779474	0.0285	53400	411386	464786	Irritable bowel syndrome	TRUE	reported	-0.00133814	1.79062658898243e-06	8.12905e-06	10	33779474	3656	0.09241	Naive-mature B cell Absolute Count	Immune	-0.0737154	0.00543396586082451	19.9641960150373	2	1	TRUE	NA	NA	0.00543396586082451	3656	1.79062658898243e-06	464786	TRUE	1.26854204645603e-05	ebi-a-GCST90001409+GCST90016564	NA
ebi-a-GCST90001409	GCST90016564	rs12799241	A	G	A	G	0.138	-0.0012	0.2619	0.2337	FALSE	FALSE	FALSE	0.8848	11	119980729	0.0085	50019	408085	458104	Irritable bowel syndrome	TRUE	reported	-0.000208584	4.35073302029136e-08	9.06797e-07	11	119980729	3656	0.02805	Naive-mature B cell Absolute Count	Immune	0.0811200663495874	0.00658046516456147	24.2042952329206	2	1	TRUE	NA	NA	0.00658046516456147	3656	4.35073302029136e-08	458104	TRUE	1.05193164530988e-06	ebi-a-GCST90001409+GCST90016564	NA
ebi-a-GCST90001409	GCST90016564	rs139077655	T	C	T	C	-0.1159	-0.0064	0.382	0.4645	FALSE	FALSE	FALSE	0.426	2	132741527	0.008	44437	305506	349943	Irritable bowel syndrome	TRUE	reported	-0.00135236	1.8288763806445e-06	4.36697e-06	2	132741527	3656	0.02519	Naive-mature B cell Absolute Count	Immune	-0.0758956	0.00576014165194232	21.1694968970245	2	1	TRUE	NA	NA	0.00576014165194232	3656	1.8288763806445e-06	349943	TRUE	7.09374231440256e-06	ebi-a-GCST90001409+GCST90016564	NA
ebi-a-GCST90001409	GCST90016564	rs143176410	C	G	C	G	1.819	0.0142	0.001	0.0154	FALSE	TRUE	FALSE	0.6351	16	84305239	0.03	50019	398719	448738	Irritable bowel syndrome	TRUE	reported	0.00070659657022964	4.99278713060291e-07	7.65297e-06	16	84305239	3656	0.4058	Naive-mature B cell Absolute Count	Immune	0.0739512626017641	0.00546878924039507	20.0928393882591	2	1	TRUE	NA	NA	0.00546878924039507	3656	4.99278713060291e-07	448738	TRUE	1.00013912518504e-05	ebi-a-GCST90001409+GCST90016564	NA
ebi-a-GCST90001409	GCST90016564	rs143397127	C	T	C	T	-0.4624	0.0468	0.0157	0.0125	FALSE	FALSE	FALSE	0.2571	7	12847391	0.0413	40548	293220	333768	Irritable bowel syndrome	TRUE	reported	-0.00196143	3.84722723072855e-06	3.298e-06	7	12847391	3656	0.09926	Naive-mature B cell Absolute Count	Immune	-0.0768375	0.00590400734600888	21.7013678776847	2	1	TRUE	NA	NA	0.00590400734600888	3656	3.84722723072855e-06	333768	TRUE	6.48050951695462e-06	ebi-a-GCST90001409+GCST90016564	NA
ebi-a-GCST90001409	GCST90016564	rs17056318	C	T	C	T	-0.2366	-0.0062	0.081	0.0759	FALSE	FALSE	FALSE	0.6281	5	158285953	0.0128	53400	433201	486601	Irritable bowel syndrome	TRUE	reported	0.000694378090314916	4.82160932309389e-07	2.36499e-07	5	158285953	3656	0.0457	Naive-mature B cell Absolute Count	Immune	-0.085335	0.00728206257710536	26.8038439255156	2	1	TRUE	NA	NA	0.00728206257710536	3656	4.82160932309389e-07	486601	TRUE	3.23668843651672e-07	ebi-a-GCST90001409+GCST90016564	NA
ebi-a-GCST90001409	GCST90016564	rs189761842	T	C	T	C	0.7902	0.0141	0.0055	0.0271	FALSE	FALSE	FALSE	0.5117	10	125485345	0.0215	53400	426079	479479	Irritable bowel syndrome	TRUE	reported	0.000947101595599811	8.97001432387708e-07	3.91796e-06	10	125485345	3656	0.1709	Naive-mature B cell Absolute Count	Immune	0.0762682691387015	0.0058168488774134	21.3791249369582	2	1	TRUE	NA	NA	0.0058168488774134	3656	8.97001432387708e-07	479479	TRUE	5.51685702766503e-06	ebi-a-GCST90001409+GCST90016564	NA
ebi-a-GCST90001409	GCST90016564	rs2286599	A	G	A	G	0.1183	-0.0065	0.32	0.1405	FALSE	FALSE	FALSE	0.557	12	6499533	0.0111	50019	319225	369244	Irritable bowel syndrome	TRUE	reported	-0.000963684	9.28686767998195e-07	8.96004e-06	12	6499533	3656	0.0266	Naive-mature B cell Absolute Count	Immune	0.0733747423493958	0.00538385281484022	19.7790858725762	2	1	TRUE	NA	NA	0.00538385281484022	3656	9.28686767998195e-07	369244	TRUE	1.28300476879953e-05	ebi-a-GCST90001409+GCST90016564	NA
ebi-a-GCST90001409	GCST90016564	rs2390504	A	G	A	G	-0.2668	0.0111	0.0486	0.2212	FALSE	FALSE	FALSE	0.1763	7	21321670	0.0082	53400	433201	486601	Irritable bowel syndrome	TRUE	reported	0.00194054046222299	3.7656972855246e-06	3.51002e-06	7	21321670	3656	0.05743	Naive-mature B cell Absolute Count	Immune	-0.0766274	0.00587175448534514	21.5821157745536	2	1	TRUE	NA	NA	0.00587175448534514	3656	3.7656972855246e-06	486601	TRUE	6.59710300439719e-06	ebi-a-GCST90001409+GCST90016564	NA
ebi-a-GCST90001409	GCST90016564	rs2395904	G	T	G	T	-0.1445	-0.0089	0.2657	0.2754	FALSE	FALSE	FALSE	0.2474	8	130617819	0.0077	53400	433201	486601	Irritable bowel syndrome	TRUE	reported	0.00165696402447264	2.74552977839656e-06	1.74e-07	8	130617819	3656	0.02761	Naive-mature B cell Absolute Count	Immune	-0.0862572	0.00744030899158593	27.3906842092628	2	1	TRUE	NA	NA	0.00744030899158593	3656	2.74552977839656e-06	486601	TRUE	3.27144512091769e-07	ebi-a-GCST90001409+GCST90016564	NA
ebi-a-GCST90001409	GCST90016564	rs283340	C	T	C	T	0.1251	-0.0049	0.5621	0.5411	FALSE	FALSE	FALSE	0.4991	8	70193536	0.0073	50019	399016	449035	Irritable bowel syndrome	TRUE	reported	0.00100169123243317	1.00338532513348e-06	4.59505e-07	8	70193536	3656	0.02477	Naive-mature B cell Absolute Count	Immune	0.0832600131598411	0.0069322297913769	25.5071893556366	2	1	TRUE	NA	NA	0.0069322297913769	3656	1.00338532513348e-06	449035	TRUE	6.93316790479178e-07	ebi-a-GCST90001409+GCST90016564	NA
ebi-a-GCST90001409	GCST90016564	rs34764986	C	T	C	T	-0.2347	-0.0221	0.0699	0.0296999999999999	FALSE	FALSE	FALSE	0.3349	20	59926554	0.023	44437	305506	349943	Irritable bowel syndrome	TRUE	reported	0.00162430077112298	2.63835299507072e-06	1.08201e-06	20	59926554	3656	0.04805	Naive-mature B cell Absolute Count	Immune	-0.080542	0.00648700754488773	23.858294505485	2	1	TRUE	NA	NA	0.00648700754488773	3656	2.63835299507072e-06	349943	TRUE	1.9786025217425e-06	ebi-a-GCST90001409+GCST90016564	NA
ebi-a-GCST90001409	GCST90016564	rs35607968	T	C	T	C	0.1584	-0.007	0.1536	0.1822	FALSE	FALSE	FALSE	0.428	7	67653879	0.0088	53400	433201	486601	Irritable bowel syndrome	TRUE	reported	-0.00114033	1.30034609831296e-06	3.71304e-06	7	67653879	3656	0.03419	Naive-mature B cell Absolute Count	Immune	0.0764187598328825	0.00583982685439578	21.4640738005473	2	1	TRUE	NA	NA	0.00583982685439578	3656	1.30034609831296e-06	486601	TRUE	5.57657436213177e-06	ebi-a-GCST90001409+GCST90016564	NA
ebi-a-GCST90001409	GCST90016564	rs3811215	T	G	T	G	-0.1229	-0.0084	0.3032	0.248	FALSE	FALSE	FALSE	0.3275	14	22954777	0.0086	50019	361926	411945	Irritable bowel syndrome	TRUE	reported	-0.00152181	2.3159199100857e-06	5.33495e-06	14	22954777	3656	0.02697	Naive-mature B cell Absolute Count	Immune	-0.075172	0.00565083004224111	20.7654751451406	2	1	TRUE	NA	NA	0.00565083004224111	3656	2.3159199100857e-06	411945	TRUE	8.98069411253617e-06	ebi-a-GCST90001409+GCST90016564	NA
ebi-a-GCST90001409	GCST90016564	rs58114937	G	A	G	A	0.1702	0.0045	0.1302	0.0594	FALSE	FALSE	FALSE	0.7577	12	67638132	0.0146	53400	433201	486601	Irritable bowel syndrome	TRUE	reported	-0.000441849	1.95230658490734e-07	2.84499e-06	12	67638132	3656	0.0363	Naive-mature B cell Absolute Count	Immune	0.0773332259388748	0.00598042783411305	21.9839567728373	2	1	TRUE	NA	NA	0.00598042783411305	3656	1.95230658490734e-07	486601	TRUE	3.49610739533228e-06	ebi-a-GCST90001409+GCST90016564	NA
ebi-a-GCST90001409	GCST90016564	rs62115322	G	C	G	C	0.1382	-0.0009	0.2083	0.133	FALSE	TRUE	FALSE	0.9312	19	53848484	0.0108	50019	396772	446791	Irritable bowel syndrome	TRUE	reported	0.00012467159464785	1.55430065120379e-08	3.31002e-06	19	53848484	3656	0.02968	Naive-mature B cell Absolute Count	Immune	0.0768024745785353	0.00589862010138657	21.6814484782877	2	1	TRUE	NA	NA	0.00589862010138657	3656	1.55430065120379e-08	446791	TRUE	3.75136757343019e-06	ebi-a-GCST90001409+GCST90016564	NA
ebi-a-GCST90001409	GCST90016564	rs76263497	A	G	A	G	-0.1886	-0.0075	0.0989	0.1574	FALSE	FALSE	FALSE	0.4392	15	60878804	0.0097	53400	415577	468977	Irritable bowel syndrome	TRUE	reported	-0.00112905	1.27476113016039e-06	5.33703e-06	15	60878804	3656	0.04138	Naive-mature B cell Absolute Count	Immune	-0.0751858	0.0056529073740362	20.7731522502658	2	1	TRUE	NA	NA	0.0056529073740362	3656	1.27476113016039e-06	468977	TRUE	7.92418596223929e-06	ebi-a-GCST90001409+GCST90016564	NA
ebi-a-GCST90001409	GCST90016564	rs76981518	T	C	T	C	-0.2134	-0.0324	0.0744	0.0324	FALSE	FALSE	FALSE	0.1289	4	152777207	0.0213	50019	400963	450982	Irritable bowel syndrome	TRUE	reported	-0.00226509	5.13063716860432e-06	6.00897e-06	4	152777207	3656	0.04708	Naive-mature B cell Absolute Count	Immune	-0.074775	0.00559129358870627	20.5454624858066	2	1	TRUE	NA	NA	0.00559129358870627	3656	5.13063716860432e-06	450982	TRUE	1.22396522047478e-05	ebi-a-GCST90001409+GCST90016564	NA
ebi-a-GCST90001409	GCST90016564	rs77983244	A	G	A	G	-0.3088	-0.0162	0.0325	0.0806	FALSE	FALSE	FALSE	0.277	17	7316027	0.0149	44437	310156	354593	Irritable bowel syndrome	TRUE	reported	-0.00182585	3.33371397807579e-06	4.341e-06	17	7316027	3656	0.06711	Naive-mature B cell Absolute Count	Immune	-0.0759016	0.00576105911522509	21.1728882679844	2	1	TRUE	NA	NA	0.00576105911522509	3656	3.33371397807579e-06	354593	TRUE	8.07994281422443e-06	ebi-a-GCST90001409+GCST90016564	NA
ebi-a-GCST90001409	GCST90016564	rs9354413	C	T	C	T	0.1232	-0.0092	0.2964	0.2438	FALSE	FALSE	FALSE	0.2919	6	67039330	0.0087	50019	400963	450982	Irritable bowel syndrome	TRUE	reported	0.00157466942566522	2.47958380012485e-06	7.29794e-06	6	67039330	3656	0.02743	Naive-mature B cell Absolute Count	Immune	0.0740977637716772	0.00549047859596328	20.1729680388844	2	1	TRUE	NA	NA	0.00549047859596328	3656	2.47958380012485e-06	450982	TRUE	1.22077447105031e-05	ebi-a-GCST90001409+GCST90016564	NA
ebi-a-GCST90001409	GCST90016564	rs9564767	G	A	G	A	-0.1163	0.0091	0.6075	0.5096	FALSE	FALSE	FALSE	0.1866	13	71534535	0.0069	53400	433201	486601	Irritable bowel syndrome	TRUE	reported	-0.00189063	3.5744715000796e-06	3.62602e-06	13	71534535	3656	0.02507	Naive-mature B cell Absolute Count	Immune	-0.0765184	0.00585506770693713	21.5204209227327	2	1	TRUE	NA	NA	0.00585506770693713	3656	3.5744715000796e-06	486601	TRUE	6.70969989144529e-06	ebi-a-GCST90001409+GCST90016564	NA
ebi-a-GCST90001410	GCST90016564	rs10270812	C	T	C	T	-0.118	-0.0076	0.5103	0.4959	FALSE	FALSE	FALSE	0.2666	7	68026886	0.0069	53400	433201	486601	Irritable bowel syndrome	TRUE	reported	0.00157898627171359	2.49319764625999e-06	1.38599e-06	7	68026886	3657	0.0244	IgD- CD38+ B cell %B cell	Immune	-0.0797377	0.00635809306158711	23.3875302338081	2	1	TRUE	NA	NA	0.00635809306158711	3657	2.49319764625999e-06	486601	TRUE	2.39186874165572e-06	ebi-a-GCST90001410+GCST90016564	NA
ebi-a-GCST90001410	GCST90016564	rs113087021	A	T	A	T	0.2024	0.0294	0.0766	0.0425	FALSE	TRUE	FALSE	0.09441	11	97765784	0.0176	53400	415577	468977	Irritable bowel syndrome	TRUE	reported	0.00243926241755944	5.9500011417179e-06	8.53002e-06	11	97765784	3657	0.04541	IgD- CD38+ B cell %B cell	Immune	0.0735255415475557	0.00540600525986134	19.8663468000887	2	1	TRUE	NA	NA	0.00540600525986134	3657	5.9500011417179e-06	468977	TRUE	1.79958967670881e-05	ebi-a-GCST90001410+GCST90016564	NA
ebi-a-GCST90001410	GCST90016564	rs11705673	G	C	G	C	0.1701	0.013	0.12	0.1285	FALSE	TRUE	FALSE	0.2444	22	45016637	0.0112	53400	361642	415042	Irritable bowel syndrome	TRUE	reported	-0.00180169	3.24608056995551e-06	3.95103e-06	22	45016637	3657	0.0368	IgD- CD38+ B cell %B cell	Immune	0.076233727284783	0.00581158117573067	21.3654965146503	2	1	TRUE	NA	NA	0.00581158117573067	3657	3.24608056995551e-06	415042	TRUE	7.17146458325799e-06	ebi-a-GCST90001410+GCST90016564	NA
ebi-a-GCST90001410	GCST90016564	rs11938966	A	C	A	C	0.3165	0.0268	0.0294	0.081	FALSE	FALSE	FALSE	0.03227	4	55386841	0.0125	53400	433201	486601	Irritable bowel syndrome	TRUE	reported	0.00307352764438402	9.44657218079277e-06	6.1e-06	4	55386841	3657	0.06988	IgD- CD38+ B cell %B cell	Immune	0.0747070868454106	0.00558114882492772	20.5135883445953	2	1	TRUE	NA	NA	0.00558114882492772	3657	9.44657218079277e-06	486601	TRUE	1.54369651182593e-05	ebi-a-GCST90001410+GCST90016564	NA
ebi-a-GCST90001410	GCST90016564	rs12493961	G	A	G	A	0.3884	-0.0079	0.0219	0.0399	FALSE	FALSE	FALSE	0.6674	3	11244825	0.0184	50019	400963	450982	Irritable bowel syndrome	TRUE	reported	0.000639338029809296	4.08753116360432e-07	1.883e-06	3	11244825	3657	0.08136	IgD- CD38+ B cell %B cell	Immune	0.0787181432257539	0.0061965460729103	22.7895926573714	2	1	TRUE	NA	NA	0.0061965460729103	3657	4.08753116360432e-07	450982	TRUE	2.47045093716781e-06	ebi-a-GCST90001410+GCST90016564	NA
ebi-a-GCST90001410	GCST90016564	rs12636371	A	G	A	G	0.1185	-0.0058	0.4619	0.3898	FALSE	FALSE	FALSE	0.409	3	125894785	0.007	53400	433201	486601	Irritable bowel syndrome	TRUE	reported	-0.0011878	1.41087351933941e-06	9.60993e-07	3	125894785	3657	0.02414	IgD- CD38+ B cell %B cell	Immune	0.0809301728802666	0.00654969288242984	24.0969551408554	2	1	TRUE	NA	NA	0.00654969288242984	3657	1.41087351933941e-06	486601	TRUE	1.48697468443344e-06	ebi-a-GCST90001410+GCST90016564	NA
ebi-a-GCST90001410	GCST90016564	rs13075403	G	A	G	A	0.1247	0.0026	0.7616	0.7247	FALSE	FALSE	FALSE	0.7372	3	28830276	0.0078	53400	433201	486601	Irritable bowel syndrome	TRUE	reported	-0.000477852	2.28342199099784e-07	8.55894e-06	3	28830276	3657	0.02799	IgD- CD38+ B cell %B cell	Immune	0.0734926380490132	0.00540116784740326	19.8484734187081	2	1	TRUE	NA	NA	0.00540116784740326	3657	2.28342199099784e-07	486601	TRUE	1.05717026933082e-05	ebi-a-GCST90001410+GCST90016564	NA
ebi-a-GCST90001410	GCST90016564	rs13235778	A	G	A	G	-0.1235	-0.0197	0.2801	0.2663	FALSE	FALSE	FALSE	0.0265	7	57550983	0.0089	44437	305506	349943	Irritable bowel syndrome	TRUE	reported	-0.00374176	1.4000757387979e-05	5.46298e-06	7	57550983	3657	0.02712	IgD- CD38+ B cell %B cell	Immune	-0.0751113	0.0056417010084174	20.7374114609166	2	1	TRUE	NA	NA	0.0056417010084174	3657	1.4000757387979e-05	349943	TRUE	1.70536455350095e-05	ebi-a-GCST90001410+GCST90016564	NA
ebi-a-GCST90001410	GCST90016564	rs137930158	C	G	C	G	-0.6636	-0.0072	0.007	0.0139	FALSE	TRUE	FALSE	0.8165	8	109663198	0.031	50019	405841	455860	Irritable bowel syndrome	TRUE	reported	-0.000343998	1.18334661559863e-07	2.76102e-06	8	109663198	3657	0.1413	IgD- CD38+ B cell %B cell	Immune	-0.0774487	0.00599829991793562	22.0560852141849	2	1	TRUE	NA	NA	0.00599829991793562	3657	1.18334661559863e-07	455860	TRUE	3.29308329794197e-06	ebi-a-GCST90001410+GCST90016564	NA
ebi-a-GCST90001410	GCST90016564	rs138542577	C	G	C	G	0.3227	-0.0006	0.0376	0.0164	FALSE	TRUE	FALSE	0.9842	8	16074805	0.0288	50019	408085	458104	Irritable bowel syndrome	TRUE	reported	-3.07806e-05	9.47447898866539e-10	3.63898e-07	8	16074805	3657	0.06331	IgD- CD38+ B cell %B cell	Immune	0.0840126866021441	0.00705813151011008	25.9808469036423	2	1	TRUE	NA	NA	0.00705813151011008	3657	9.47447898866539e-10	458104	TRUE	4.01192946042365e-07	ebi-a-GCST90001410+GCST90016564	NA
ebi-a-GCST90001410	GCST90016564	rs139843122	T	A	T	A	-0.5032	-0.0116	0.0123	0.0253	FALSE	TRUE	FALSE	0.6258	6	107939307	0.0238	50019	400963	450982	Irritable bowel syndrome	TRUE	reported	0.000725775454906639	5.26750010944938e-07	3.39899e-06	6	107939307	3657	0.1082	IgD- CD38+ B cell %B cell	Immune	-0.0766988	0.00588270393760967	21.6285170544039	2	1	TRUE	NA	NA	0.00588270393760967	3657	5.26750010944938e-07	450982	TRUE	4.58273992912678e-06	ebi-a-GCST90001410+GCST90016564	NA
ebi-a-GCST90001410	GCST90016564	rs148377259	C	T	C	T	-0.3437	0.0234	0.034	0.0369	FALSE	FALSE	FALSE	0.2639	7	106306631	0.0209	50019	361926	411945	Irritable bowel syndrome	TRUE	reported	-0.00174442	3.04299118016176e-06	2.037e-07	7	106306631	3657	0.06603	IgD- CD38+ B cell %B cell	Immune	-0.0857809	0.00735836918868554	27.0942085742099	2	1	TRUE	NA	NA	0.00735836918868554	3657	3.04299118016176e-06	411945	TRUE	3.97388395848429e-07	ebi-a-GCST90001410+GCST90016564	NA
ebi-a-GCST90001410	GCST90016564	rs188550599	G	A	G	A	0.44	-0.0096	0.0142	0.0157	FALSE	FALSE	FALSE	0.7433	8	15730211	0.0292	53400	409221	462621	Irritable bowel syndrome	TRUE	reported	0.00048336655567996	2.33643227149908e-07	7.33297e-06	8	15730211	3657	0.098	IgD- CD38+ B cell %B cell	Immune	0.0740608304691012	0.00548500660977294	20.1582673885881	2	1	TRUE	NA	NA	0.00548500660977294	3657	2.33643227149908e-07	462621	TRUE	9.06498881805215e-06	ebi-a-GCST90001410+GCST90016564	NA
ebi-a-GCST90001410	GCST90016564	rs238926	A	G	A	G	-0.1152	0.0136	0.369	0.4037	FALSE	FALSE	FALSE	0.05303	11	113975210	0.007	53400	433201	486601	Irritable bowel syndrome	TRUE	reported	0.00278518198767261	7.75723870445598e-06	4.39805e-06	11	113975210	3657	0.02506	IgD- CD38+ B cell %B cell	Immune	-0.0758186	0.00574846266079032	21.1321081598895	2	1	TRUE	NA	NA	0.00574846266079032	3657	7.75723870445598e-06	486601	TRUE	1.04790513120489e-05	ebi-a-GCST90001410+GCST90016564	NA
ebi-a-GCST90001410	GCST90016564	rs2792563	A	G	A	G	-0.1407	0.0083	0.567	0.5619	FALSE	FALSE	FALSE	0.2354	1	213100225	0.007	53400	433201	486601	Irritable bowel syndrome	TRUE	reported	0.00169978432092134	2.88926673765002e-06	1.494e-08	1	213100225	3657	0.02479	IgD- CD38+ B cell %B cell	Immune	-0.0934692	0.00873648791204873	32.2132943754565	2	1	TRUE	NA	NA	0.00873648791204873	3657	2.88926673765002e-06	486601	TRUE	2.97207840615245e-08	ebi-a-GCST90001410+GCST90016564	NA
ebi-a-GCST90001410	GCST90016564	rs478251	C	A	C	A	0.1745	-0.0041	0.1333	0.1438	FALSE	FALSE	FALSE	0.6854	11	127827727	0.01	53400	415577	468977	Irritable bowel syndrome	TRUE	reported	0.000598699551559961	3.58441153038098e-07	6.44496e-07	11	127827727	3657	0.03499	IgD- CD38+ B cell %B cell	Immune	0.0822119896103008	0.00675881123568421	24.8715572268597	2	1	TRUE	NA	NA	0.00675881123568421	3657	3.58441153038098e-07	468977	TRUE	8.41546762258202e-07	ebi-a-GCST90001410+GCST90016564	NA
ebi-a-GCST90001410	GCST90016564	rs7185719	G	C	G	C	-0.1257	-0.0063	0.732	0.8123	FALSE	TRUE	FALSE	0.472	16	59859266	0.0088	53400	433201	486601	Irritable bowel syndrome	TRUE	reported	0.00102629459701543	1.05328059986307e-06	4.43803e-06	16	59859266	3657	0.02735	IgD- CD38+ B cell %B cell	Immune	-0.0758024	0.00574600313030542	21.1230143478304	2	1	TRUE	NA	NA	0.00574600313030542	3657	1.05328059986307e-06	486601	TRUE	6.42229723943434e-06	ebi-a-GCST90001410+GCST90016564	NA
ebi-a-GCST90001410	GCST90016564	rs76912165	G	A	G	A	0.4094	-0.0145	0.0209	0.0538	FALSE	FALSE	FALSE	0.3773	5	92965344	0.0164	50019	364170	414189	Irritable bowel syndrome	TRUE	reported	0.00137380632812823	1.88734382720517e-06	3.21699e-06	5	92965344	3657	0.08778	IgD- CD38+ B cell %B cell	Immune	0.0769165997928607	0.0059161633236951	21.7522669118165	2	1	TRUE	NA	NA	0.0059161633236951	3657	1.88734382720517e-06	414189	TRUE	5.22396998399203e-06	ebi-a-GCST90001410+GCST90016564	NA
ebi-a-GCST90001411	GCST90016564	rs11134931	A	G	A	G	-0.1214	-0.0039	0.6924	0.6133	FALSE	FALSE	FALSE	0.5799	5	175234476	0.007	53400	433201	486601	Irritable bowel syndrome	TRUE	reported	-0.000798695	6.37913282295721e-07	8.45999e-06	5	175234476	3657	0.02723	IgD+ CD24+ B cell %B cell	Immune	-0.0735444	0.00540878016761634	19.8765996707364	2	1	TRUE	NA	NA	0.00540878016761634	3657	6.37913282295721e-07	486601	TRUE	1.13899372363398e-05	ebi-a-GCST90001411+GCST90016564	NA
ebi-a-GCST90001411	GCST90016564	rs112570989	T	C	T	C	-0.4808	-0.005	0.0149	0.0199	FALSE	FALSE	FALSE	0.8492	12	2866164	0.0262	50019	400963	450982	Irritable bowel syndrome	TRUE	reported	-0.000284178	8.07569872620279e-08	3.23601e-06	12	2866164	3657	0.1031	IgD+ CD24+ B cell %B cell	Immune	-0.0769084	0.00591490492601536	21.7476125652776	2	1	TRUE	NA	NA	0.00591490492601536	3657	8.07569872620279e-08	450982	TRUE	3.79476207244076e-06	ebi-a-GCST90001411+GCST90016564	NA
ebi-a-GCST90001411	GCST90016564	rs11584183	C	T	C	T	-0.1336	0.0021	0.2311	0.2323	FALSE	FALSE	FALSE	0.82	1	230130712	0.0093	50019	355329	405348	Irritable bowel syndrome	TRUE	reported	-0.000354669	1.25790182155864e-07	9.70197e-06	1	230130712	3657	0.03015	IgD+ CD24+ B cell %B cell	Immune	-0.0730991	0.00534347813496739	19.6353335588503	2	1	TRUE	NA	NA	0.00534347813496739	3657	1.25790182155864e-07	405348	TRUE	1.15744874222294e-05	ebi-a-GCST90001411+GCST90016564	NA
ebi-a-GCST90001411	GCST90016564	rs12874404	G	A	G	A	0.1313	-0.0219	0.3257	0.055	FALSE	FALSE	FALSE	0.1783	13	108993494	0.0163	50019	361926	411945	Irritable bowel syndrome	TRUE	reported	0.0020933266148828	4.38201631657668e-06	1.20301e-06	13	108993494	3657	0.027	IgD+ CD24+ B cell %B cell	Immune	0.0801782958190062	0.00642855912044006	23.6484087791495	2	1	TRUE	NA	NA	0.00642855912044006	3657	4.38201631657668e-06	411945	TRUE	2.4809442898376e-06	ebi-a-GCST90001411+GCST90016564	NA
ebi-a-GCST90001411	GCST90016564	rs144479315	T	A	T	A	0.2862	-0.0067	0.0418	0.0262	FALSE	TRUE	FALSE	0.7954	18	23575118	0.0259	44437	305506	349943	Irritable bowel syndrome	TRUE	reported	0.000437298092374033	1.91229621593969e-07	6.54395e-06	18	23575118	3657	0.06339	IgD+ CD24+ B cell %B cell	Immune	0.074472767714926	0.00554619313112132	20.3843916672957	2	1	TRUE	NA	NA	0.00554619313112132	3657	1.91229621593969e-07	349943	TRUE	8.17902439974195e-06	ebi-a-GCST90001411+GCST90016564	NA
ebi-a-GCST90001411	GCST90016564	rs145371905	T	G	T	G	0.4126	0.0772	0.0194	0.0141	FALSE	FALSE	FALSE	0.01494	13	70325772	0.0317	53400	404571	457971	Irritable bowel syndrome	TRUE	reported	0.0035986299097975	1.29501372276891e-05	5.50402e-06	13	70325772	3657	0.09065	IgD+ CD24+ B cell %B cell	Immune	0.0750741447059369	0.00563612720332796	20.7168074904266	2	1	TRUE	NA	NA	0.00563612720332796	3657	1.29501372276891e-05	457971	TRUE	1.61812874204433e-05	ebi-a-GCST90001411+GCST90016564	NA
ebi-a-GCST90001411	GCST90016564	rs147867176	T	A	T	A	-0.2834	-0.0065	0.0418	0.0175999999999999	FALSE	TRUE	FALSE	0.8323	6	169106376	0.0307	44437	310156	354593	Irritable bowel syndrome	TRUE	reported	0.000355558527946801	1.26421866795696e-07	7.04693e-06	6	169106376	3657	0.06299	IgD+ CD24+ B cell %B cell	Immune	-0.0742139	0.00550770305412116	20.242142372178	2	1	TRUE	NA	NA	0.00550770305412116	3657	1.26421866795696e-07	354593	TRUE	8.58675455875023e-06	ebi-a-GCST90001411+GCST90016564	NA
ebi-a-GCST90001411	GCST90016564	rs17256322	A	T	A	T	0.1207	0.001	0.3234	0.3705	FALSE	TRUE	FALSE	0.889	16	4127619	0.0071	53400	433201	486601	Irritable bowel syndrome	TRUE	reported	0.000201909166687724	4.07673115925313e-08	4.73097e-06	16	4127619	3657	0.02634	IgD+ CD24+ B cell %B cell	Immune	0.0755794716840237	0.00571225654003615	20.9982450162555	2	1	TRUE	NA	NA	0.00571225654003615	3657	4.07673115925313e-08	486601	TRUE	5.41242404438937e-06	ebi-a-GCST90001411+GCST90016564	NA
ebi-a-GCST90001411	GCST90016564	rs34418535	G	A	G	A	0.4368	-0.0002	0.064	0.1192	FALSE	FALSE	FALSE	0.988	6	32553200	0.0123	40548	293220	333768	Irritable bowel syndrome	TRUE	reported	2.81451674640512e-05	7.92150451579485e-10	1.52398e-06	6	32553200	3657	0.09069	IgD+ CD24+ B cell %B cell	Immune	0.0794155757364373	0.0063068336695498	23.1977816123361	2	1	TRUE	NA	NA	0.0063068336695498	3657	7.92150451579485e-10	333768	TRUE	1.72820248367487e-06	ebi-a-GCST90001411+GCST90016564	NA
ebi-a-GCST90001411	GCST90016564	rs35130455	A	T	A	T	-0.1204	-0.0198	0.704	0.7233	FALSE	TRUE	FALSE	0.009364	14	93256694	0.0076	53400	433201	486601	Irritable bowel syndrome	TRUE	reported	-0.00373476	1.39484492328045e-05	9.00306e-06	14	93256694	3657	0.02707	IgD+ CD24+ B cell %B cell	Immune	-0.0733707	0.00538325370723654	19.7822853609565	2	1	TRUE	NA	NA	0.00538325370723654	3657	1.39484492328045e-05	486601	TRUE	2.65022745157829e-05	ebi-a-GCST90001411+GCST90016564	NA
ebi-a-GCST90001411	GCST90016564	rs45575344	C	T	C	T	-0.1674	-0.0053	0.1333	0.1586	FALSE	FALSE	FALSE	0.5931	6	133003242	0.0099	50019	400963	450982	Irritable bowel syndrome	TRUE	reported	0.000797190098427163	6.35512053030309e-07	5.27898e-06	6	133003242	3657	0.0367	IgD+ CD24+ B cell %B cell	Immune	-0.0752338	0.00566012799302534	20.8055297760025	2	1	TRUE	NA	NA	0.00566012799302534	3657	6.35512053030309e-07	450982	TRUE	7.12144675700012e-06	ebi-a-GCST90001411+GCST90016564	NA
ebi-a-GCST90001411	GCST90016564	rs45608038	G	A	G	A	0.2797	0.0195	0.0421	0.0153	FALSE	FALSE	FALSE	0.5501	2	73679013	0.0326	46130	330013	376143	Irritable bowel syndrome	TRUE	reported	-0.000975307	9.51224296490453e-07	9.25295e-06	2	73679013	3657	0.063	IgD+ CD24+ B cell %B cell	Immune	0.0732386508022696	0.00536389997133678	19.710781053162	2	1	TRUE	NA	NA	0.00536389997133678	3657	9.51224296490453e-07	376143	TRUE	1.33044487957916e-05	ebi-a-GCST90001411+GCST90016564	NA
ebi-a-GCST90001411	GCST90016564	rs62562996	A	G	A	G	-0.4312	0.0136	0.0172	0.0295	FALSE	FALSE	FALSE	0.5297	9	21576571	0.0217	50019	396772	446791	Irritable bowel syndrome	TRUE	reported	0.000937621910646672	8.79134847324716e-07	2.51102e-06	9	21576571	3657	0.09145	IgD+ CD24+ B cell %B cell	Immune	-0.0777561	0.00604601171178679	22.2325913140488	2	1	TRUE	NA	NA	0.00604601171178679	3657	8.79134847324716e-07	446791	TRUE	3.58416907113744e-06	ebi-a-GCST90001411+GCST90016564	NA
ebi-a-GCST90001411	GCST90016564	rs6781675	C	G	C	G	0.3685	-0.0191	0.0235	0.0119	FALSE	TRUE	FALSE	0.6104	3	4408435	0.0375	40548	293220	333768	Irritable bowel syndrome	TRUE	reported	-0.000881619	7.77251855519803e-07	7.49307e-06	3	4408435	3657	0.08216	IgD+ CD24+ B cell %B cell	Immune	0.0739846292177659	0.0054737253604903	20.1165788202467	2	1	TRUE	NA	NA	0.0054737253604903	3657	7.77251855519803e-07	333768	TRUE	1.06712596969964e-05	ebi-a-GCST90001411+GCST90016564	NA
ebi-a-GCST90001411	GCST90016564	rs7457479	C	T	C	T	-0.1289	-0.0044	0.2762	0.3345	FALSE	FALSE	FALSE	0.5484	7	66493985	0.0073	53400	423835	477235	Irritable bowel syndrome	TRUE	reported	0.000872497954798023	7.61252681126733e-07	7.625e-06	7	66493985	3657	0.02875	IgD+ CD24+ B cell %B cell	Immune	-0.0739572	0.00546966577461847	20.1016	2	1	TRUE	NA	NA	0.00546966577461847	3657	7.61252681126733e-07	477235	TRUE	1.03764059812925e-05	ebi-a-GCST90001411+GCST90016564	NA
ebi-a-GCST90001411	GCST90016564	rs75766272	T	C	T	C	-0.4552	0.0052	0.0201	0.0249	FALSE	FALSE	FALSE	0.8323	1	8009985	0.0245	50019	359979	409998	Irritable bowel syndrome	TRUE	reported	0.000331472440292157	1.09873978673237e-07	1.99402e-07	1	8009985	3657	0.08737	IgD+ CD24+ B cell %B cell	Immune	-0.0858597	0.00737189299115816	27.1443743053742	2	1	TRUE	NA	NA	0.00737189299115816	3657	1.09873978673237e-07	409998	TRUE	2.47071527998758e-07	ebi-a-GCST90001411+GCST90016564	NA
ebi-a-GCST90001411	GCST90016564	rs77762131	C	G	C	G	0.2816	-0.0207	0.045	0.0195	FALSE	TRUE	FALSE	0.4429	14	96205838	0.027	50019	400963	450982	Irritable bowel syndrome	TRUE	reported	-0.00114164	1.30333276798913e-06	1.567e-06	14	96205838	3657	0.05855	IgD+ CD24+ B cell %B cell	Immune	0.079303453587133	0.00628903775084656	23.1319104373338	2	1	TRUE	NA	NA	0.00628903775084656	3657	1.30333276798913e-06	450982	TRUE	2.40795414990668e-06	ebi-a-GCST90001411+GCST90016564	NA
ebi-a-GCST90001411	GCST90016564	rs78269238	T	C	T	C	0.2453	-0.0141	0.0582	0.0279	FALSE	FALSE	FALSE	0.5339	14	65673804	0.0227	50019	398719	448738	Irritable bowel syndrome	TRUE	reported	-0.000927252	8.59795613617162e-07	7.14595e-06	14	65673804	3657	0.05457	IgD+ CD24+ B cell %B cell	Immune	0.074148561868676	0.00549800922719288	20.2063182495737	2	1	TRUE	NA	NA	0.00549800922719288	3657	8.59795613617162e-07	448738	TRUE	1.00357193702357e-05	ebi-a-GCST90001411+GCST90016564	NA
ebi-a-GCST90001411	GCST90016564	rs7988851	T	C	T	C	-0.1353	-0.0001	0.3266	0.3862	FALSE	FALSE	FALSE	0.9855	13	51367583	0.007	53400	433201	486601	Irritable bowel syndrome	TRUE	reported	-2.04794e-05	4.19404134754631e-10	4.79204e-07	13	51367583	3657	0.02683	IgD+ CD24+ B cell %B cell	Immune	-0.0831243	0.00690964334973379	25.4304618649831	2	1	TRUE	NA	NA	0.00690964334973379	3657	4.19404134754631e-10	486601	TRUE	5.26742333444835e-07	ebi-a-GCST90001411+GCST90016564	NA
ebi-a-GCST90001411	GCST90016564	rs9369326	C	T	C	T	-0.1237	0.0033	0.3121	0.4307	FALSE	FALSE	FALSE	0.6489	6	42013868	0.0072	50019	408085	458104	Irritable bowel syndrome	TRUE	reported	-0.000677174	4.58564573204307e-07	3.92103e-06	6	42013868	3657	0.02675	IgD+ CD24+ B cell %B cell	Immune	-0.0762668	0.00581662335092909	21.3841418464495	2	1	TRUE	NA	NA	0.00581662335092909	3657	4.58564573204307e-07	458104	TRUE	5.11328683152603e-06	ebi-a-GCST90001411+GCST90016564	NA
ebi-a-GCST90001412	GCST90016564	rs10513789	G	T	G	T	0.1323	0.0149	0.2261	0.1949	FALSE	FALSE	FALSE	0.08302	3	182760073	0.0086	53400	433201	486601	Irritable bowel syndrome	TRUE	reported	-0.00248371	6.16881495765658e-06	7.519e-06	3	182760073	3656	0.0295	IgD+ CD24+ B cell Absolute Count	Immune	0.0739880492334726	0.00547423142937477	20.112944556162	2	1	TRUE	NA	NA	0.00547423142937477	3656	6.16881495765658e-06	486601	TRUE	1.60507901643686e-05	ebi-a-GCST90001412+GCST90016564	NA
ebi-a-GCST90001412	GCST90016564	rs10749417	T	A	T	A	-0.1304	6e-04	0.2247	0.3089	FALSE	TRUE	FALSE	0.9333	10	85446387	0.0075	53400	422699	476099	Irritable bowel syndrome	TRUE	reported	-0.000115942	1.34426386092899e-08	6.46606e-06	10	85446387	3656	0.02887	IgD+ CD24+ B cell Absolute Count	Immune	-0.0745139	0.00555232664691358	20.4014772335022	2	1	TRUE	NA	NA	0.00555232664691358	3656	1.34426386092899e-08	476099	TRUE	7.19632435687674e-06	ebi-a-GCST90001412+GCST90016564	NA
ebi-a-GCST90001412	GCST90016564	rs10942726	G	A	G	A	0.1176	-0.0054	0.3155	0.2954	FALSE	FALSE	FALSE	0.4871	5	74257985	0.0078	50019	408085	458104	Irritable bowel syndrome	TRUE	reported	0.00102286386402433	1.04625048432679e-06	7.85507e-06	5	74257985	3656	0.02628	IgD+ CD24+ B cell Absolute Count	Immune	0.0738262706884511	0.00545031824376445	20.0246033235337	2	1	TRUE	NA	NA	0.00545031824376445	3656	1.04625048432679e-06	458104	TRUE	1.12881072550998e-05	ebi-a-GCST90001412+GCST90016564	NA
ebi-a-GCST90001412	GCST90016564	rs11047113	C	A	C	A	-0.1831	-0.0112	0.1027	0.0886	FALSE	FALSE	FALSE	0.3576	12	23968609	0.0122	53400	426079	479479	Irritable bowel syndrome	TRUE	reported	0.0013257875018751	1.75771250012821e-06	5.67296e-06	12	23968609	3656	0.04029	IgD+ CD24+ B cell Absolute Count	Immune	-0.0749692	0.00562038187757769	20.6529528626566	2	1	TRUE	NA	NA	0.00562038187757769	3656	1.75771250012821e-06	479479	TRUE	8.88625155362462e-06	ebi-a-GCST90001412+GCST90016564	NA
ebi-a-GCST90001412	GCST90016564	rs11653761	T	G	T	G	-0.125	-0.0093	0.592	0.6193	FALSE	FALSE	FALSE	0.2109	17	2716535	0.0075	50019	400963	450982	Irritable bowel syndrome	TRUE	reported	-0.00184647	3.40945220991237e-06	2.83302e-07	17	2716535	3656	0.02429	IgD+ CD24+ B cell Absolute Count	Immune	-0.0848262	0.00719548705219252	26.4828668139764	2	1	TRUE	NA	NA	0.00719548705219252	3656	3.40945220991237e-06	450982	TRUE	5.51670855000135e-07	ebi-a-GCST90001412+GCST90016564	NA
ebi-a-GCST90001412	GCST90016564	rs12595433	A	G	A	G	-0.1118	-0.0031	0.4579	0.3245	FALSE	FALSE	FALSE	0.6689	15	63290645	0.0073	53400	433201	486601	Irritable bowel syndrome	TRUE	reported	-0.00060877	3.70600750434049e-07	5.79696e-06	15	63290645	3656	0.02462	IgD+ CD24+ B cell Absolute Count	Immune	-0.0749113	0.00561170677045194	20.6208949550635	2	1	TRUE	NA	NA	0.00561170677045194	3656	3.70600750434049e-07	486601	TRUE	7.37549640730976e-06	ebi-a-GCST90001412+GCST90016564	NA
ebi-a-GCST90001412	GCST90016564	rs12874404	G	A	G	A	0.1963	-0.0219	0.3256	0.055	FALSE	FALSE	FALSE	0.1783	13	108993494	0.0163	50019	361926	411945	Irritable bowel syndrome	TRUE	reported	0.0020933266148828	4.38201631657668e-06	5.61824e-14	13	108993494	3656	0.02601	IgD+ CD24+ B cell Absolute Count	Immune	0.123890181224678	0.0153487770038835	56.9586772070778	2	1	TRUE	NA	NA	0.0153487770038835	3656	4.38201631657668e-06	411945	TRUE	1.73882645181549e-13	ebi-a-GCST90001412+GCST90016564	NA
ebi-a-GCST90001412	GCST90016564	rs13132141	A	G	A	G	-0.1191	0.0062	0.6385	0.5888	FALSE	FALSE	FALSE	0.3836	4	156739300	0.0071	53400	426079	479479	Irritable bowel syndrome	TRUE	reported	0.00126109878059114	1.59037013440846e-06	3.304e-06	4	156739300	3656	0.02557	IgD+ CD24+ B cell Absolute Count	Immune	-0.0768265	0.00590231773905228	21.6951205131527	2	1	TRUE	NA	NA	0.00590231773905228	3656	1.59037013440846e-06	479479	TRUE	5.13944638265671e-06	ebi-a-GCST90001412+GCST90016564	NA
ebi-a-GCST90001412	GCST90016564	rs139981802	C	T	C	T	0.3005	-0.0123	0.0418	0.0212	FALSE	FALSE	FALSE	0.6347	13	108488351	0.0259	50019	396772	446791	Irritable bowel syndrome	TRUE	reported	0.000710483508440363	5.04786815765728e-07	5.22998e-07	13	108488351	3656	0.05978	IgD+ CD24+ B cell Absolute Count	Immune	0.082872002374994	0.00686776877764101	25.268364397572	2	1	TRUE	NA	NA	0.00686776877764101	3656	5.04786815765728e-07	446791	TRUE	7.15396934901244e-07	ebi-a-GCST90001412+GCST90016564	NA
ebi-a-GCST90001412	GCST90016564	rs144607178	T	C	T	C	0.2175	0.0038	0.0636	0.093	FALSE	FALSE	FALSE	0.7751	7	63248560	0.0133	50019	347693	397712	Irritable bowel syndrome	TRUE	reported	0.000453052629710071	2.05256685287211e-07	9.7089e-06	7	63248560	3656	0.0491	IgD+ CD24+ B cell Absolute Count	Immune	0.0730853788927512	0.00534147260789701	19.6225542452537	2	1	TRUE	NA	NA	0.00534147260789701	3656	2.05256685287211e-07	397712	TRUE	1.19920207342852e-05	ebi-a-GCST90001412+GCST90016564	NA
ebi-a-GCST90001412	GCST90016564	rs145371905	T	G	T	G	0.4292	0.0772	0.0194	0.0141	FALSE	FALSE	FALSE	0.01494	13	70325772	0.0317	53400	404571	457971	Irritable bowel syndrome	TRUE	reported	0.0035986299097975	1.29501372276891e-05	1.02101e-06	13	70325772	3656	0.08767	IgD+ CD24+ B cell Absolute Count	Immune	0.0807243915799917	0.00651642739595984	23.9672062643428	2	1	TRUE	NA	NA	0.00651642739595984	3656	1.29501372276891e-05	457971	TRUE	3.26188169471365e-06	ebi-a-GCST90001412+GCST90016564	NA
ebi-a-GCST90001412	GCST90016564	rs147556975	T	C	T	C	-0.3012	0.0503	0.039	0.0147	FALSE	FALSE	FALSE	0.1504	5	148456360	0.035	44437	305506	349943	Irritable bowel syndrome	TRUE	reported	0.00242941240544628	5.90204463573629e-06	1.508e-06	5	148456360	3656	0.06251	IgD+ CD24+ B cell Absolute Count	Immune	-0.0794595	0.00631381201888433	23.2172585229109	2	1	TRUE	NA	NA	0.00631381201888433	3656	5.90204463573629e-06	349943	TRUE	3.45581215735257e-06	ebi-a-GCST90001412+GCST90016564	NA
ebi-a-GCST90001412	GCST90016564	rs4702913	C	A	C	A	0.197	-0.0002	0.9123	0.8263	FALSE	FALSE	FALSE	0.9829	5	4700587	0.0094	50019	408085	458104	Irritable bowel syndrome	TRUE	reported	3.1435548893306e-05	9.88193734223432e-10	3.07999e-06	5	4700587	3656	0.04215	IgD+ CD24+ B cell Absolute Count	Immune	0.0770885888924421	0.00594265053742794	21.8442578544401	2	1	TRUE	NA	NA	0.00594265053742794	3656	9.88193734223432e-10	458104	TRUE	3.34998113201394e-06	ebi-a-GCST90001412+GCST90016564	NA
ebi-a-GCST90001412	GCST90016564	rs557577736	G	A	G	A	1.819	-0.066	0.001	0.0256	FALSE	FALSE	FALSE	0.5037	13	46224092	0.0987	3889	12286	16175	Irritable bowel syndrome	TRUE	reported	0.00525805937585991	2.76471884000683e-05	1.91898e-06	13	46224092	3656	0.3815	IgD+ CD24+ B cell Absolute Count	Immune	0.0786333991667476	0.00618321146451706	22.734023968985	2	1	TRUE	NA	NA	0.00618321146451706	3656	2.76471884000683e-05	16175	TRUE	5.96180772745022e-05	ebi-a-GCST90001412+GCST90016564	NA
ebi-a-GCST90001412	GCST90016564	rs7254039	A	G	A	G	-0.2566	-0.0083	0.0435	0.0468	FALSE	FALSE	FALSE	0.6062	19	14993354	0.0162	53400	433201	486601	Irritable bowel syndrome	TRUE	reported	-0.000734476	5.39454362209703e-07	8.81089e-06	19	14993354	3656	0.05765	IgD+ CD24+ B cell Absolute Count	Immune	-0.0734343	0.00539259526423507	19.8113778378212	2	1	TRUE	NA	NA	0.00539259526423507	3656	5.39454362209703e-07	486601	TRUE	1.15691006496982e-05	ebi-a-GCST90001412+GCST90016564	NA
ebi-a-GCST90001412	GCST90016564	rs7586359	G	T	G	T	-0.1868	-0.0027	0.8907	0.8049	FALSE	FALSE	FALSE	0.7784	2	237195419	0.0094	50019	361926	411945	Irritable bowel syndrome	TRUE	reported	0.000447525002174998	2.00278627571732e-07	1.16899e-06	2	237195419	3656	0.03837	IgD+ CD24+ B cell Absolute Count	Immune	-0.0802781	0.00644456643634265	23.701189649714	2	1	TRUE	NA	NA	0.00644456643634265	3656	2.00278627571732e-07	411945	TRUE	1.47844789541015e-06	ebi-a-GCST90001412+GCST90016564	NA
ebi-a-GCST90001412	GCST90016564	rs77762131	C	G	C	G	0.291	-0.0207	0.045	0.0195	FALSE	TRUE	FALSE	0.4429	14	96205838	0.027	50019	400963	450982	Irritable bowel syndrome	TRUE	reported	-0.00114164	1.30333276798913e-06	3.22404e-07	14	96205838	3656	0.05685	IgD+ CD24+ B cell Absolute Count	Immune	0.0843775138516329	0.00711956484378251	26.2014327385635	2	1	TRUE	NA	NA	0.00711956484378251	3656	1.30333276798913e-06	450982	TRUE	5.09674791013515e-07	ebi-a-GCST90001412+GCST90016564	NA
ebi-a-GCST90001412	GCST90016564	rs8014978	C	T	C	T	-0.1136	9e-04	0.5737	0.4434	FALSE	FALSE	FALSE	0.9007	14	94936964	0.0074	50019	398719	448738	Irritable bowel syndrome	TRUE	reported	-0.000181558	3.29632977035178e-08	3.565e-06	14	94936964	3656	0.02446	IgD+ CD24+ B cell Absolute Count	Immune	-0.0766054	0.0058683917338311	21.5696827433312	2	1	TRUE	NA	NA	0.0058683917338311	3656	3.29632977035178e-08	448738	TRUE	4.03778500388252e-06	ebi-a-GCST90001412+GCST90016564	NA
ebi-a-GCST90001412	GCST90016564	rs880312	A	G	A	G	-0.1821	0.005	0.1034	0.0835	FALSE	FALSE	FALSE	0.7256	16	8963501	0.0143	44437	305506	349943	Irritable bowel syndrome	TRUE	reported	0.000591066678686688	3.49359818653713e-07	4.67897e-06	16	8963501	3656	0.03971	IgD+ CD24+ B cell Absolute Count	Immune	-0.0756449	0.00572215132055344	21.0290724600495	2	1	TRUE	NA	NA	0.00572215132055344	3656	3.49359818653713e-07	349943	TRUE	6.14116581055865e-06	ebi-a-GCST90001412+GCST90016564	NA
ebi-a-GCST90001412	GCST90016564	rs9314892	G	A	G	A	-0.1608	0.0049	0.8553	0.7715	FALSE	FALSE	FALSE	0.5439	13	114873368	0.0082	53400	433201	486601	Irritable bowel syndrome	TRUE	reported	-0.000856636	7.33825711803445e-07	3.926e-06	13	114873368	3656	0.03478	IgD+ CD24+ B cell Absolute Count	Immune	-0.0762615	0.00581582375422717	21.3753351800407	2	1	TRUE	NA	NA	0.00581582375422717	3656	7.33825711803445e-07	486601	TRUE	5.37993585380143e-06	ebi-a-GCST90001412+GCST90016564	NA
ebi-a-GCST90001412	GCST90016564	rs9614226	G	T	G	T	-0.4122	-0.0247	0.9792	0.9476	FALSE	FALSE	FALSE	0.158	22	44688150	0.0175	44437	305506	349943	Irritable bowel syndrome	TRUE	reported	0.00238594404352718	5.69272897884281e-06	1.46501e-06	22	44688150	3656	0.08546	IgD+ CD24+ B cell Absolute Count	Immune	-0.0795395	0.00632652678527642	23.2643111611018	2	1	TRUE	NA	NA	0.00632652678527642	3656	5.69272897884281e-06	349943	TRUE	3.33327796695414e-06	ebi-a-GCST90001412+GCST90016564	NA
ebi-a-GCST90001413	GCST90016564	rs111237501	C	T	C	T	1.055	-0.02	0.003	0.0151	FALSE	FALSE	FALSE	0.5102	1	163272701	0.0304	50019	405841	455860	Irritable bowel syndrome	TRUE	reported	0.000974409289162879	9.49473462806907e-07	2.813e-06	1	163272701	3657	0.2248	IgD- CD24- B cell %B cell	Immune	0.077394103198635	0.00598984720992096	22.024816839959	2	1	TRUE	NA	NA	0.00598984720992096	3657	9.49473462806907e-07	455860	TRUE	4.01940757340445e-06	ebi-a-GCST90001413+GCST90016564	NA
ebi-a-GCST90001413	GCST90016564	rs112898282	C	T	C	T	0.4712	0.0147	0.0152	0.0226	FALSE	FALSE	FALSE	0.5249	10	28462184	0.0231	53400	433201	486601	Irritable bowel syndrome	TRUE	reported	-0.000912262	8.32221892503834e-07	2.97201e-06	10	28462184	3657	0.1007	IgD- CD24- B cell %B cell	Immune	0.0771676326825779	0.00595484353383327	21.8953364186543	2	1	TRUE	NA	NA	0.00595484353383327	3657	8.32221892503834e-07	486601	TRUE	4.19344633281126e-06	ebi-a-GCST90001413+GCST90016564	NA
ebi-a-GCST90001413	GCST90016564	rs114209430	C	T	C	T	-0.6384	-0.0009	0.0085	0.0192	FALSE	FALSE	FALSE	0.975	4	83018399	0.0287	50019	355329	405348	Irritable bowel syndrome	TRUE	reported	4.9254698651162e-05	2.42602533921678e-09	2.75797e-06	4	83018399	3657	0.136	IgD- CD24- B cell %B cell	Immune	-0.0774114	0.00599252986158246	22.0347404844291	2	1	TRUE	NA	NA	0.00599252986158246	3657	2.42602533921678e-09	405348	TRUE	3.08892527550892e-06	ebi-a-GCST90001413+GCST90016564	NA
ebi-a-GCST90001413	GCST90016564	rs115218594	A	G	A	G	-0.2776	-0.0028	0.0421	0.0874	FALSE	FALSE	FALSE	0.8288	22	27642688	0.013	50019	396772	446791	Irritable bowel syndrome	TRUE	reported	-0.000322228	1.038309531515e-07	7.95591e-06	22	27642688	3657	0.06207	IgD- CD24- B cell %B cell	Immune	-0.0737749	0.00544274317751401	20.0020925666669	2	1	TRUE	NA	NA	0.00544274317751401	3657	1.038309531515e-07	446791	TRUE	9.41751999024926e-06	ebi-a-GCST90001413+GCST90016564	NA
ebi-a-GCST90001413	GCST90016564	rs11887461	G	A	G	A	0.1136	0.0154	0.4754	0.3282	FALSE	FALSE	FALSE	0.03452	2	128660247	0.0073	53400	433201	486601	Irritable bowel syndrome	TRUE	reported	-0.0030242	9.14577551590568e-06	5.25303e-06	2	128660247	3657	0.0249	IgD- CD24- B cell %B cell	Immune	0.0752492565746631	0.00566245061503948	20.8141159013564	2	1	TRUE	NA	NA	0.00566245061503948	3657	9.14577551590568e-06	486601	TRUE	1.31157266048983e-05	ebi-a-GCST90001413+GCST90016564	NA
ebi-a-GCST90001413	GCST90016564	rs13020544	A	G	A	G	-2.752	-0.0185	4e-04	0.0162	FALSE	FALSE	FALSE	0.568	2	217809198	0.0325	40548	293220	333768	Irritable bowel syndrome	TRUE	reported	-0.000985297	9.7080995090468e-07	1.287e-06	2	217809198	3657	0.5674	IgD- CD24- B cell %B cell	Immune	-0.0799691	0.00639505902681455	23.5243805451627	2	1	TRUE	NA	NA	0.00639505902681455	3657	9.7080995090468e-07	333768	TRUE	1.94742180069171e-06	ebi-a-GCST90001413+GCST90016564	NA
ebi-a-GCST90001413	GCST90016564	rs142305616	C	A	C	A	0.466	0.0117	0.0148	0.0281	FALSE	FALSE	FALSE	0.638	14	103946237	0.0249	50019	299817	349836	Irritable bowel syndrome	TRUE	reported	-0.00079443	6.31118250831228e-07	8.83792e-06	14	103946237	3657	0.1047	IgD- CD24- B cell %B cell	Immune	0.0734212554647998	0.00539068075402739	19.8097260650113	2	1	TRUE	NA	NA	0.00539068075402739	3657	6.31118250831228e-07	349836	TRUE	1.21221228070487e-05	ebi-a-GCST90001413+GCST90016564	NA
ebi-a-GCST90001413	GCST90016564	rs145137909	A	G	A	G	-2.77	-0.1748	4e-04	0.0256	FALSE	FALSE	FALSE	0.5205	2	215618238	0.272	5582	1947	7529	Irritable bowel syndrome	TRUE	reported	-0.00740712	5.48654952871021e-05	1.087e-06	2	215618238	3657	0.5672	IgD- CD24- B cell %B cell	Immune	-0.080517	0.00648298507383148	23.8499291797382	2	1	TRUE	NA	NA	0.00648298507383148	3657	5.48654952871021e-05	7529	TRUE	0.000278408565306965	ebi-a-GCST90001413+GCST90016564	NA
ebi-a-GCST90001413	GCST90016564	rs17044633	G	A	G	A	0.3561	-0.0031	0.0286	0.0228	FALSE	FALSE	FALSE	0.9004	4	113331648	0.0251	50019	388905	438924	Irritable bowel syndrome	TRUE	reported	0.000186420766829357	3.47527023052457e-08	2.256e-06	4	113331648	3657	0.07517	IgD- CD24- B cell %B cell	Immune	0.0781186137600889	0.00610251781579794	22.4416532052424	2	1	TRUE	NA	NA	0.00610251781579794	3657	3.47527023052457e-08	438924	TRUE	2.58910414653344e-06	ebi-a-GCST90001413+GCST90016564	NA
ebi-a-GCST90001413	GCST90016564	rs183821560	A	G	A	G	-1.841	-0.0224	0.0016	0.024	FALSE	FALSE	FALSE	0.365	5	62072324	0.0247	50019	400963	450982	Irritable bowel syndrome	TRUE	reported	-0.00135043	1.82366077028568e-06	2.25102e-06	5	62072324	3657	0.3885	IgD- CD24- B cell %B cell	Immune	-0.0781428	0.00610629930113996	22.4556448340232	2	1	TRUE	NA	NA	0.00610629930113996	3657	1.82366077028568e-06	450982	TRUE	3.60596095865093e-06	ebi-a-GCST90001413+GCST90016564	NA
ebi-a-GCST90001413	GCST90016564	rs35192093	T	C	T	C	0.1597	0.0067	0.1593	0.1296	FALSE	FALSE	FALSE	0.5793	18	29387367	0.0121	40548	293220	333768	Irritable bowel syndrome	TRUE	reported	0.000958447184415802	9.18621005314579e-07	5.36402e-06	18	29387367	3657	0.03505	IgD- CD24- B cell %B cell	Immune	0.075152477448109	0.00564789486658853	20.7603077730815	2	1	TRUE	NA	NA	0.00564789486658853	3657	9.18621005314579e-07	333768	TRUE	7.85532125106374e-06	ebi-a-GCST90001413+GCST90016564	NA
ebi-a-GCST90001413	GCST90016564	rs6073000	C	T	C	T	-0.3098	0.0077	0.959	0.9309	FALSE	FALSE	FALSE	0.57	20	41777449	0.0135	53400	433201	486601	Irritable bowel syndrome	TRUE	reported	-0.000817657	6.68563112332546e-07	8.163e-07	20	41777449	3657	0.06272	IgD- CD24- B cell %B cell	Immune	-0.0814305	0.00663092296867183	24.3978034054821	2	1	TRUE	NA	NA	0.00663092296867183	3657	6.68563112332546e-07	486601	TRUE	1.14110650356764e-06	ebi-a-GCST90001413+GCST90016564	NA
ebi-a-GCST90001413	GCST90016564	rs7198605	T	C	T	C	0.146	-0.0008	0.182	0.2811	FALSE	FALSE	FALSE	0.9215	16	6107421	0.0077	53400	433201	486601	Irritable bowel syndrome	TRUE	reported	-0.000148941	2.21833587108357e-08	5.38295e-06	16	6107421	3657	0.03204	IgD- CD24- B cell %B cell	Immune	0.0751599549351444	0.00564901882585293	20.7644626489048	2	1	TRUE	NA	NA	0.00564901882585293	3657	2.21833587108357e-08	486601	TRUE	6.01353339839019e-06	ebi-a-GCST90001413+GCST90016564	NA
ebi-a-GCST90001413	GCST90016564	rs73045003	T	C	T	C	-0.1605	0.0023	0.1396	0.1352	FALSE	FALSE	FALSE	0.8288	7	2651996	0.0106	53400	376256	429656	Irritable bowel syndrome	TRUE	reported	0.000331026313332906	1.09578420118775e-07	9.03608e-06	7	2651996	3657	0.03611	IgD- CD24- B cell %B cell	Immune	-0.0733218	0.0053760909840541	19.7558216413263	2	1	TRUE	NA	NA	0.0053760909840541	3657	1.09578420118775e-07	429656	TRUE	1.07523077546605e-05	ebi-a-GCST90001413+GCST90016564	NA
ebi-a-GCST90001413	GCST90016564	rs76377003	G	A	G	A	-0.3971	0.0213	0.0219	0.0219	FALSE	FALSE	FALSE	0.396	8	112881828	0.0251	50019	396772	446791	Irritable bowel syndrome	TRUE	reported	-0.00126956	1.61179050017861e-06	3.76296e-06	8	112881828	3657	0.08574	IgD- CD24- B cell %B cell	Immune	-0.0763839	0.00583450638792073	21.4502726003597	2	1	TRUE	NA	NA	0.00583450638792073	3657	1.61179050017861e-06	446791	TRUE	5.8688725804686e-06	ebi-a-GCST90001413+GCST90016564	NA
ebi-a-GCST90001413	GCST90016564	rs7966251	A	G	A	G	0.1908	0.001	0.1349	0.253	FALSE	FALSE	FALSE	0.895	12	103731395	0.0078	53400	433201	486601	Irritable bowel syndrome	TRUE	reported	0.000183789113909271	3.37784383915549e-08	1.43199e-07	12	103731395	3657	0.03619	IgD- CD24- B cell %B cell	Immune	0.086876229950476	0.00754747933040798	27.7958253700936	2	1	TRUE	NA	NA	0.00754747933040798	3657	3.37784383915549e-08	486601	TRUE	1.658179423478e-07	ebi-a-GCST90001413+GCST90016564	NA
ebi-a-GCST90001413	GCST90016564	rs8109503	A	T	A	T	-0.2029	0.0183	0.0919	0.1175	FALSE	TRUE	FALSE	0.1396	19	19073798	0.0124	44437	310156	354593	Irritable bowel syndrome	TRUE	reported	0.00247835900413876	6.14226335339567e-06	4.27297e-06	19	19073798	3657	0.04406	IgD- CD24- B cell %B cell	Immune	-0.0759517	0.00576866307921424	21.2067984296576	2	1	TRUE	NA	NA	0.00576866307921424	3657	6.14226335339567e-06	354593	TRUE	9.53552821577173e-06	ebi-a-GCST90001413+GCST90016564	NA
ebi-a-GCST90001413	GCST90016564	rs9398107	G	A	G	A	0.2678	0.014	0.0555	0.0547	FALSE	FALSE	FALSE	0.3735	6	107155687	0.0158	50019	408085	458104	Irritable bowel syndrome	TRUE	reported	-0.00130915	1.71387429531339e-06	1.274e-06	6	107155687	3657	0.0552	IgD- CD24- B cell %B cell	Immune	0.0799896794813021	0.00639834882352145	23.5365600714136	2	1	TRUE	NA	NA	0.00639834882352145	3657	1.71387429531339e-06	458104	TRUE	2.05883471925588e-06	ebi-a-GCST90001413+GCST90016564	NA
ebi-a-GCST90001414	GCST90016564	rs111237501	C	T	C	T	1.052	-0.02	0.003	0.0151	FALSE	FALSE	FALSE	0.5102	1	163272701	0.0304	50019	405841	455860	Irritable bowel syndrome	TRUE	reported	0.000974409289162879	9.49473462806907e-07	3.34703e-06	1	163272701	3656	0.2261	IgD- CD24- B cell Absolute Count	Immune	0.0767446629859188	0.00588974329682226	21.6486268615316	2	1	TRUE	NA	NA	0.00588974329682226	3656	9.49473462806907e-07	455860	TRUE	4.86745551258224e-06	ebi-a-GCST90001414+GCST90016564	NA
ebi-a-GCST90001414	GCST90016564	rs112898282	C	T	C	T	0.4601	0.0147	0.0152	0.0226	FALSE	FALSE	FALSE	0.5249	10	28462184	0.0231	53400	433201	486601	Irritable bowel syndrome	TRUE	reported	-0.000912262	8.32221892503834e-07	6.27798e-06	10	28462184	3656	0.1017	IgD- CD24- B cell Absolute Count	Immune	0.0746335468530705	0.00557016631586946	20.4673945096583	2	1	TRUE	NA	NA	0.00557016631586946	3656	8.32221892503834e-07	486601	TRUE	8.68920232033536e-06	ebi-a-GCST90001414+GCST90016564	NA
ebi-a-GCST90001414	GCST90016564	rs114114265	A	G	A	G	0.2343	-0.004	0.0647	0.0494	FALSE	FALSE	FALSE	0.8018	2	79806712	0.0161	53400	422699	476099	Irritable bowel syndrome	TRUE	reported	-0.00036007	1.29650062180814e-07	5.50896e-06	2	79806712	3656	0.05149	IgD- CD24- B cell Absolute Count	Immune	0.0750651039341712	0.00563476982864792	20.7061231921107	2	1	TRUE	NA	NA	0.00563476982864792	3656	1.29650062180814e-07	476099	TRUE	6.59146714801629e-06	ebi-a-GCST90001414+GCST90016564	NA
ebi-a-GCST90001414	GCST90016564	rs17044633	G	A	G	A	0.3458	-0.0031	0.0286	0.0228	FALSE	FALSE	FALSE	0.9004	4	113331648	0.0251	50019	388905	438924	Irritable bowel syndrome	TRUE	reported	0.000186420766829357	3.47527023052457e-08	5.62406e-06	4	113331648	3656	0.07605	IgD- CD24- B cell Absolute Count	Immune	0.0750095027115674	0.00562642549703664	20.6752867265688	2	1	TRUE	NA	NA	0.00562642549703664	3656	3.47527023052457e-08	438924	TRUE	6.41874072770253e-06	ebi-a-GCST90001414+GCST90016564	NA
ebi-a-GCST90001414	GCST90016564	rs191543445	G	A	G	A	0.3337	-0.0068	0.031	0.0114	FALSE	FALSE	FALSE	0.868	14	31505138	0.0408	44437	305506	349943	Irritable bowel syndrome	TRUE	reported	0.000281741821539848	7.93784540045914e-08	4.14295e-06	14	31505138	3656	0.07236	IgD- CD24- B cell Absolute Count	Immune	0.0760699576877063	0.00578663846260942	21.2674439515462	2	1	TRUE	NA	NA	0.00578663846260942	3656	7.93784540045914e-08	349943	TRUE	4.9765464879841e-06	ebi-a-GCST90001414+GCST90016564	NA
ebi-a-GCST90001414	GCST90016564	rs421516	A	C	A	C	-0.2921	-0.0367	0.9583	0.9871	FALSE	FALSE	FALSE	0.2844	17	63135589	0.0343	46130	344990	391120	Irritable bowel syndrome	TRUE	reported	-0.00171087	2.92708149240498e-06	4.54496e-06	17	63135589	3656	0.06361	IgD- CD24- B cell Absolute Count	Immune	-0.0757482	0.00573779083474943	21.0868798159157	2	1	TRUE	NA	NA	0.00573779083474943	3656	2.92708149240498e-06	391120	TRUE	8.0890184893665e-06	ebi-a-GCST90001414+GCST90016564	NA
ebi-a-GCST90001414	GCST90016564	rs451367	C	T	C	T	-0.146	-0.0007	0.7674	0.7999	FALSE	FALSE	FALSE	0.9427	19	16412842	0.0096	50019	312103	362122	Irritable bowel syndrome	TRUE	reported	0.000121171517805811	1.46825367273641e-08	8.51805e-07	19	16412842	3656	0.0296	IgD- CD24- B cell Absolute Count	Immune	-0.0813272	0.00661411484128929	24.3288897005113	2	1	TRUE	NA	NA	0.00661411484128929	3656	1.46825367273641e-08	362122	TRUE	9.86298412555196e-07	ebi-a-GCST90001414+GCST90016564	NA
ebi-a-GCST90001414	GCST90016564	rs4697616	A	G	A	G	0.1246	-0.0041	0.6779	0.6769	FALSE	FALSE	FALSE	0.5807	4	25767183	0.0074	53400	426079	479479	Irritable bowel syndrome	TRUE	reported	-0.000800144	6.40230288999194e-07	3.53403e-06	4	25767183	3656	0.02682	IgD- CD24- B cell Absolute Count	Immune	0.0766295247240203	0.00587208405942925	21.5833343064849	2	1	TRUE	NA	NA	0.00587208405942925	3656	6.40230288999194e-07	479479	TRUE	4.76594985628504e-06	ebi-a-GCST90001414+GCST90016564	NA
ebi-a-GCST90001414	GCST90016564	rs496760	A	G	A	G	0.1331	0.0086	0.6422	0.5851	FALSE	FALSE	FALSE	0.2205	15	54695686	0.007	53400	433201	486601	Irritable bowel syndrome	TRUE	reported	0.00176122212117379	3.1019033601119e-06	5.69102e-07	15	54695686	3656	0.02656	IgD- CD24- B cell Absolute Count	Immune	0.0826187113253221	0.00682585146105691	25.1130793883365	2	1	TRUE	NA	NA	0.00682585146105691	3656	3.1019033601119e-06	486601	TRUE	1.06002386739203e-06	ebi-a-GCST90001414+GCST90016564	NA
ebi-a-GCST90001414	GCST90016564	rs72953104	G	C	G	C	0.2344	-0.0016	0.0643	0.0984	FALSE	TRUE	FALSE	0.8897	1	41379583	0.0116	53400	433201	486601	Irritable bowel syndrome	TRUE	reported	0.00019773173581786	3.90978393495439e-08	4.19701e-06	1	41379583	3656	0.05087	IgD- CD24- B cell Absolute Count	Immune	0.076006981875588	0.00577706129383596	21.232	2	1	TRUE	NA	NA	0.00577706129383596	3656	3.90978393495439e-08	486601	TRUE	4.79285146464687e-06	ebi-a-GCST90001414+GCST90016564	NA
ebi-a-GCST90001414	GCST90016564	rs72977632	A	T	A	T	-0.2323	0.0235	0.0643	0.0684	FALSE	TRUE	FALSE	0.1166	19	1930174	0.015	50019	351140	401159	Irritable bowel syndrome	TRUE	reported	0.00247353515540366	6.11837616501783e-06	5.75294e-06	19	1930174	3656	0.05115	IgD- CD24- B cell Absolute Count	Immune	-0.0749199	0.00561298709984487	20.6256262368267	2	1	TRUE	NA	NA	0.00561298709984487	3656	6.11837616501783e-06	401159	TRUE	1.25779717862823e-05	ebi-a-GCST90001414+GCST90016564	NA
ebi-a-GCST90001414	GCST90016564	rs74356874	A	G	A	G	0.6821	0.0106	0.0066	0.0512	FALSE	FALSE	FALSE	0.5354	5	22936562	0.017	50019	357276	407295	Irritable bowel syndrome	TRUE	reported	0.000977019571586652	9.54567243263364e-07	4.73598e-06	5	22936562	3656	0.1488	IgD- CD24- B cell Absolute Count	Immune	0.0756163434022486	0.00571783138952679	21.0131052903515	2	1	TRUE	NA	NA	0.00571783138952679	3656	9.54567243263364e-07	407295	TRUE	6.80139143842504e-06	ebi-a-GCST90001414+GCST90016564	NA
ebi-a-GCST90001414	GCST90016564	rs75453701	G	A	G	A	0.2658	0.024	0.0464	0.0165	FALSE	FALSE	FALSE	0.4136	13	55229646	0.0293	50019	359979	409998	Irritable bowel syndrome	TRUE	reported	-0.00127924	1.63646572002506e-06	9.47305e-06	13	55229646	3656	0.05994	IgD- CD24- B cell Absolute Count	Immune	0.0731624953377327	0.00535275072404375	19.6642087532978	2	1	TRUE	NA	NA	0.00535275072404375	3656	1.63646572002506e-06	409998	TRUE	1.46903347984632e-05	ebi-a-GCST90001414+GCST90016564	NA
ebi-a-GCST90001414	GCST90016564	rs7615875	C	T	C	T	0.1425	0.0054	0.1956	0.1871	FALSE	FALSE	FALSE	0.5614	3	29345411	0.0094	50019	400963	450982	Irritable bowel syndrome	TRUE	reported	-0.000855435	7.31769345230326e-07	8.8481e-06	3	29345411	3656	0.03201	IgD- CD24- B cell Absolute Count	Immune	0.0734463766117892	0.00539437023740077	19.817934121454	2	1	TRUE	NA	NA	0.00539437023740077	3656	7.31769345230326e-07	450982	TRUE	1.1993058394273e-05	ebi-a-GCST90001414+GCST90016564	NA
ebi-a-GCST90001414	GCST90016564	rs76225955	C	T	C	T	-0.1924	0.0057	0.0909	0.0592	FALSE	FALSE	FALSE	0.6969	4	31594004	0.0147	53400	426079	479479	Irritable bowel syndrome	TRUE	reported	-0.000559981	3.13579112263579e-07	8.65506e-06	4	31594004	3656	0.0432	IgD- CD24- B cell Absolute Count	Immune	-0.0734787	0.00539911947780173	19.8354766803841	2	1	TRUE	NA	NA	0.00539911947780173	3656	3.13579112263579e-07	479479	TRUE	1.08998552027941e-05	ebi-a-GCST90001414+GCST90016564	NA
ebi-a-GCST90001414	GCST90016564	rs76499400	T	G	T	G	0.2069	0.0053	0.0792	0.0821	FALSE	FALSE	FALSE	0.6771	3	191888629	0.0128	53400	396408	449808	Irritable bowel syndrome	TRUE	reported	0.000617380907884869	3.81159185420745e-07	6.76893e-06	3	191888629	3656	0.04589	IgD- CD24- B cell Absolute Count	Immune	0.0743795418406623	0.00553231624442684	20.327541947662	2	1	TRUE	NA	NA	0.00553231624442684	3656	3.81159185420745e-07	449808	TRUE	8.64802880515363e-06	ebi-a-GCST90001414+GCST90016564	NA
ebi-a-GCST90001414	GCST90016564	rs7982713	G	A	G	A	-0.1482	7e-04	0.2157	0.2276	FALSE	FALSE	FALSE	0.9306	13	71376322	0.0085	53400	415577	468977	Irritable bowel syndrome	TRUE	reported	-0.000120255	1.4461339777895e-08	1.068e-06	13	71376322	3656	0.03033	IgD- CD24- B cell Absolute Count	Immune	-0.0805707	0.00649164210761469	23.8754511452167	2	1	TRUE	NA	NA	0.00649164210761469	3656	1.4461339777895e-08	468977	TRUE	1.20909775629592e-06	ebi-a-GCST90001414+GCST90016564	NA
ebi-a-GCST90001415	GCST90016564	rs11184230	T	C	T	C	-0.1946	-0.0068	0.1095	0.1299	FALSE	FALSE	FALSE	0.5053	1	105159724	0.0102	53400	433201	486601	Irritable bowel syndrome	TRUE	reported	-0.000955703	9.13368170717645e-07	1.083e-06	1	105159724	3657	0.03983	IgD+ CD24- B cell %B cell	Immune	-0.0805518	0.00648859302801754	23.8706947408737	2	1	TRUE	NA	NA	0.00648859302801754	3657	9.13368170717645e-07	486601	TRUE	1.5551131488919e-06	ebi-a-GCST90001415+GCST90016564	NA
ebi-a-GCST90001415	GCST90016564	rs116844769	A	G	A	G	-0.2773	1e-04	0.0662	0.0422	FALSE	FALSE	FALSE	0.9954	14	65713895	0.018	53400	415577	468977	Irritable bowel syndrome	TRUE	reported	8.11246150189116e-06	6.58120316196662e-11	7.29693e-08	14	65713895	3657	0.0514	IgD+ CD24- B cell %B cell	Immune	-0.0888834	0.00790026128853414	29.1053952368696	2	1	TRUE	NA	NA	0.00790026128853414	3657	6.58120316196662e-11	468977	TRUE	8.06284208415331e-08	ebi-a-GCST90001415+GCST90016564	NA
ebi-a-GCST90001415	GCST90016564	rs12465275	C	T	C	T	-0.6051	-0.0315	0.009	0.0446	FALSE	FALSE	FALSE	0.1205	2	4082267	0.0203	40548	293220	333768	Irritable bowel syndrome	TRUE	reported	0.00268591275953794	7.21412735184871e-06	8.84199e-06	2	4082267	3657	0.136	IgD+ CD24- B cell %B cell	Immune	-0.0733959	0.00538695390376979	19.7959564230104	2	1	TRUE	NA	NA	0.00538695390376979	3657	7.21412735184871e-06	333768	TRUE	2.05306228665768e-05	ebi-a-GCST90001415+GCST90016564	NA
ebi-a-GCST90001415	GCST90016564	rs145123647	T	C	T	C	1.016	0.0068	0.003	0.0355	FALSE	FALSE	FALSE	0.7313	10	26959594	0.0197	50019	400963	450982	Irritable bowel syndrome	TRUE	reported	0.000514001028539151	2.64197057339305e-07	7.67892e-06	10	26959594	3657	0.2269	IgD+ CD24- B cell %B cell	Immune	0.0738631075026397	0.00545575864994652	20.0501868458719	2	1	TRUE	NA	NA	0.00545575864994652	3657	2.64197057339305e-07	450982	TRUE	9.68494354892753e-06	ebi-a-GCST90001415+GCST90016564	NA
ebi-a-GCST90001415	GCST90016564	rs182854545	T	C	T	C	1.363	-0.0162	0.0018	0.0498	FALSE	FALSE	FALSE	0.3282	14	54016223	0.0165	53400	411465	464865	Irritable bowel syndrome	TRUE	reported	-0.00144002	2.07365383610873e-06	5.84602e-06	14	54016223	3657	0.3003	IgD+ CD24- B cell %B cell	Immune	0.0748645749976567	0.00560470458957976	20.6006558653911	2	1	TRUE	NA	NA	0.00560470458957976	3657	2.07365383610873e-06	464865	TRUE	9.44519119543112e-06	ebi-a-GCST90001415+GCST90016564	NA
ebi-a-GCST90001415	GCST90016564	rs1972883	A	G	A	G	-0.1408	-0.0098	0.7849	0.8026	FALSE	FALSE	FALSE	0.25	4	47951945	0.0086	53400	433201	486601	Irritable bowel syndrome	TRUE	reported	-0.00163358	2.66859628963173e-06	6.88906e-06	4	47951945	3657	0.03125	IgD+ CD24- B cell %B cell	Immune	-0.0743201	0.00552347535640456	20.3004	2	1	TRUE	NA	NA	0.00552347535640456	3657	2.66859628963173e-06	486601	TRUE	1.15644952246344e-05	ebi-a-GCST90001415+GCST90016564	NA
ebi-a-GCST90001415	GCST90016564	rs2159343	G	A	G	A	-0.1247	0.0026	0.6266	0.7172	FALSE	FALSE	FALSE	0.7682	17	49451837	0.0087	44437	305506	349943	Irritable bowel syndrome	TRUE	reported	-0.000505192	2.55219146119004e-07	2.37197e-06	17	49451837	3657	0.02639	IgD+ CD24- B cell %B cell	Immune	-0.0779221	0.00607185975416028	22.3282212293201	2	1	TRUE	NA	NA	0.00607185975416028	3657	2.55219146119004e-07	349943	TRUE	3.08615885111286e-06	ebi-a-GCST90001415+GCST90016564	NA
ebi-a-GCST90001415	GCST90016564	rs2450220	T	C	T	C	-0.1439	-0.0215	0.816	0.9188	FALSE	FALSE	FALSE	0.1193	8	119323401	0.0138	50019	364170	414189	Irritable bowel syndrome	TRUE	reported	-0.00242081	5.860298506354e-06	8.69201e-06	8	119323401	3657	0.03231	IgD+ CD24- B cell %B cell	Immune	-0.0734691	0.00539771244318395	19.8357064191956	2	1	TRUE	NA	NA	0.00539771244318395	3657	5.860298506354e-06	414189	TRUE	1.83634645991983e-05	ebi-a-GCST90001415+GCST90016564	NA
ebi-a-GCST90001415	GCST90016564	rs35698683	G	A	G	A	0.2735	0.0029	0.0447	0.0271	FALSE	FALSE	FALSE	0.8997	4	11590243	0.023	50019	359979	409998	Irritable bowel syndrome	TRUE	reported	-0.000196916	3.87757929064197e-08	5.36402e-06	4	11590243	3657	0.06003	IgD+ CD24- B cell %B cell	Immune	0.0751476757905013	0.0056471731767143	20.7576399484194	2	1	TRUE	NA	NA	0.0056471731767143	3657	3.87757929064197e-08	409998	TRUE	6.20929189519483e-06	ebi-a-GCST90001415+GCST90016564	NA
ebi-a-GCST90001415	GCST90016564	rs45608038	G	A	G	A	-0.2927	0.0195	0.0421	0.0153	FALSE	FALSE	FALSE	0.5501	2	73679013	0.0326	46130	330013	376143	Irritable bowel syndrome	TRUE	reported	-0.000975307	9.51224296490453e-07	3.85496e-06	2	73679013	3657	0.06326	IgD+ CD24- B cell %B cell	Immune	-0.07631	0.00582322141276102	21.4085409376456	2	1	TRUE	NA	NA	0.00582322141276102	3657	9.51224296490453e-07	376143	TRUE	5.60303597946527e-06	ebi-a-GCST90001415+GCST90016564	NA
ebi-a-GCST90001415	GCST90016564	rs533239981	C	G	C	G	0.3029	0.0121	0.0387	0.0454	FALSE	TRUE	FALSE	0.5628	8	75515052	0.021	44437	305506	349943	Irritable bowel syndrome	TRUE	reported	0.000974021302517219	9.48717497757339e-07	4.42802e-06	8	75515052	3657	0.06589	IgD+ CD24- B cell %B cell	Immune	0.0758200667979706	0.00574868252924872	21.1329210987163	2	1	TRUE	NA	NA	0.00574868252924872	3657	9.48717497757339e-07	349943	TRUE	6.49353788821103e-06	ebi-a-GCST90001415+GCST90016564	NA
ebi-a-GCST90001415	GCST90016564	rs56335940	A	G	A	G	-0.1728	0.007	0.1326	0.1819	FALSE	FALSE	FALSE	0.4619	3	106579815	0.0096	50019	364170	414189	Irritable bowel syndrome	TRUE	reported	0.0011329957907475	1.28367946185156e-06	4.83905e-06	3	106579815	3657	0.03773	IgD+ CD24- B cell %B cell	Immune	-0.0755389	0.00570612457528736	20.9755745641767	2	1	TRUE	NA	NA	0.00570612457528736	3657	1.28367946185156e-06	414189	TRUE	7.23418346714902e-06	ebi-a-GCST90001415+GCST90016564	NA
ebi-a-GCST90001415	GCST90016564	rs58706313	T	C	T	C	-0.3021	0.0034	0.0343	0.0595	FALSE	FALSE	FALSE	0.8385	22	44492562	0.0165	50019	312103	362122	Irritable bowel syndrome	TRUE	reported	0.000342427544444974	1.17256623194615e-07	7.53095e-06	22	44492562	3657	0.06737	IgD+ CD24- B cell %B cell	Immune	-0.0739689	0.00547139730931192	20.1079758907192	2	1	TRUE	NA	NA	0.00547139730931192	3657	1.17256623194615e-07	362122	TRUE	9.14540764633586e-06	ebi-a-GCST90001415+GCST90016564	NA
ebi-a-GCST90001415	GCST90016564	rs6910508	A	G	A	G	0.1159	-0.0062	0.4199	0.3299	FALSE	FALSE	FALSE	0.3941	6	166531345	0.0072	53400	433201	486601	Irritable bowel syndrome	TRUE	reported	-0.00123445	1.52386506284282e-06	5.71202e-06	6	166531345	3657	0.0255	IgD+ CD24- B cell %B cell	Immune	0.0749679633499318	0.00562019552883671	20.6579161860823	2	1	TRUE	NA	NA	0.00562019552883671	3657	1.52386506284282e-06	486601	TRUE	8.63059780378887e-06	ebi-a-GCST90001415+GCST90016564	NA
ebi-a-GCST90001415	GCST90016564	rs73426855	C	T	C	T	-0.1632	-0.0094	0.1471	0.2027	FALSE	FALSE	FALSE	0.3406	17	77637123	0.0098	44437	310156	354593	Irritable bowel syndrome	TRUE	reported	0.00161078419728725	2.59462573023034e-06	4.13904e-06	17	77637123	3657	0.03539	IgD+ CD24- B cell %B cell	Immune	-0.0760565	0.00578458616063126	21.2656755495879	2	1	TRUE	NA	NA	0.00578458616063126	3657	2.59462573023034e-06	354593	TRUE	7.25869903810769e-06	ebi-a-GCST90001415+GCST90016564	NA
ebi-a-GCST90001415	GCST90016564	rs7412746	T	C	T	C	0.1263	-0.0071	0.5153	0.5595	FALSE	FALSE	FALSE	0.2946	1	150860471	0.0068	53400	433201	486601	Irritable bowel syndrome	TRUE	reported	-0.0014968	2.2404057929637e-06	1.11199e-06	1	150860471	3657	0.02588	IgD+ CD24- B cell %B cell	Immune	0.0804609238850028	0.00647396027242821	23.8165119479036	2	1	TRUE	NA	NA	0.00647396027242821	3657	2.2404057929637e-06	486601	TRUE	1.87989176234597e-06	ebi-a-GCST90001415+GCST90016564	NA
ebi-a-GCST90001415	GCST90016564	rs75766272	T	C	T	C	0.483	0.0052	0.0201	0.0249	FALSE	FALSE	FALSE	0.8323	1	8009985	0.0245	50019	359979	409998	Irritable bowel syndrome	TRUE	reported	0.000331472440292157	1.09873978673237e-07	3.86002e-08	1	8009985	3657	0.08768	IgD+ CD24- B cell %B cell	Immune	0.0907418208477579	0.00823407805076658	30.3454218475278	2	1	TRUE	NA	NA	0.00823407805076658	3657	1.09873978673237e-07	409998	TRUE	4.86910956484777e-08	ebi-a-GCST90001415+GCST90016564	NA
ebi-a-GCST90001415	GCST90016564	rs7870388	G	C	G	C	-0.142	-0.0065	0.7737	0.797	FALSE	TRUE	FALSE	0.4499	9	8660693	0.0085	53400	433201	486601	Irritable bowel syndrome	TRUE	reported	0.00109624736864906	1.20175829326998e-06	2.97303e-06	9	8660693	3657	0.03034	IgD+ CD24- B cell %B cell	Immune	-0.0771848	0.00595748713426674	21.9051149160318	2	1	TRUE	NA	NA	0.00595748713426674	3657	1.20175829326998e-06	486601	TRUE	4.40041306847657e-06	ebi-a-GCST90001415+GCST90016564	NA
ebi-a-GCST90001415	GCST90016564	rs78958229	T	C	T	C	0.2723	-0.0028	0.044	0.0344	FALSE	FALSE	FALSE	0.8901	21	39363957	0.02	50019	405841	455860	Irritable bowel syndrome	TRUE	reported	-0.000207354	4.29958433487653e-08	6.74295e-06	21	39363957	3657	0.06041	IgD+ CD24- B cell %B cell	Immune	0.0743517772565244	0.00552818678120381	20.3178435192657	2	1	TRUE	NA	NA	0.00552818678120381	3657	4.29958433487653e-08	455860	TRUE	7.73729136449068e-06	ebi-a-GCST90001415+GCST90016564	NA
ebi-a-GCST90001416	GCST90016564	rs115150472	T	C	T	C	2.619	-0.0507	4e-04	0.015	FALSE	FALSE	FALSE	0.09073	5	146138788	0.03	50019	399016	449035	Irritable bowel syndrome	TRUE	reported	-0.00252201	6.36051656276631e-06	5.73099e-06	5	146138788	3656	0.5765	IgD+ CD24- B cell Absolute Count	Immune	0.0749426235382757	0.00561639682279972	20.6382264600285	2	1	TRUE	NA	NA	0.00561639682279972	3656	6.36051656276631e-06	449035	TRUE	1.25456547500934e-05	ebi-a-GCST90001416+GCST90016564	NA
ebi-a-GCST90001416	GCST90016564	rs117190494	A	G	A	G	0.4148	0.0414	0.022	0.0183	FALSE	FALSE	FALSE	0.1464	8	75563339	0.0285	50019	359979	409998	Irritable bowel syndrome	TRUE	reported	0.00226863461177291	5.14670300173404e-06	3.642e-07	8	75563339	3656	0.08139	IgD+ CD24- B cell Absolute Count	Immune	0.0840127762064347	0.00705814656591247	25.9737943995894	2	1	TRUE	NA	NA	0.00705814656591247	3656	5.14670300173404e-06	409998	TRUE	8.19354375676518e-07	ebi-a-GCST90001416+GCST90016564	NA
ebi-a-GCST90001416	GCST90016564	rs12197153	A	G	A	G	2.118	-0.0134	7e-04	0.0423	FALSE	FALSE	FALSE	0.4904	6	100821460	0.0195	46130	344990	391120	Irritable bowel syndrome	TRUE	reported	-0.00109879	1.20734683004157e-06	2.63099e-06	6	100821460	3656	0.4501	IgD+ CD24- B cell Absolute Count	Immune	0.077610548392801	0.00602339722183131	22.1428687426394	2	1	TRUE	NA	NA	0.00602339722183131	3656	1.20734683004157e-06	391120	TRUE	3.98165843717953e-06	ebi-a-GCST90001416+GCST90016564	NA
ebi-a-GCST90001416	GCST90016564	rs12799241	A	G	A	G	0.132	-0.0012	0.2619	0.2337	FALSE	FALSE	FALSE	0.8848	11	119980729	0.0085	50019	408085	458104	Irritable bowel syndrome	TRUE	reported	-0.000208584	4.35073302029136e-08	2.391e-06	11	119980729	3656	0.02794	IgD+ CD24- B cell Absolute Count	Immune	0.0779185520198148	0.00607130074886459	22.3200446400893	2	1	TRUE	NA	NA	0.00607130074886459	3656	4.35073302029136e-08	458104	TRUE	2.76283359110539e-06	ebi-a-GCST90001416+GCST90016564	NA
ebi-a-GCST90001416	GCST90016564	rs141108367	A	G	A	G	1.503	0.0112	0.0012	0.0132	FALSE	FALSE	FALSE	0.7572	5	21916806	0.0363	44437	305506	349943	Irritable bowel syndrome	TRUE	reported	0.000521571586327033	2.72036919663698e-07	5.30506e-06	5	21916806	3656	0.3297	IgD+ CD24- B cell Absolute Count	Immune	0.0752011122146589	0.00565520727832172	20.7816519443186	2	1	TRUE	NA	NA	0.00565520727832172	3656	2.72036919663698e-07	349943	TRUE	6.83342271244955e-06	ebi-a-GCST90001416+GCST90016564	NA
ebi-a-GCST90001416	GCST90016564	rs143176410	C	G	C	G	1.816	0.0142	0.001	0.0154	FALSE	TRUE	FALSE	0.6351	16	84305239	0.03	50019	398719	448738	Irritable bowel syndrome	TRUE	reported	0.00070659657022964	4.99278713060291e-07	7.18208e-06	16	84305239	3656	0.404	IgD+ CD24- B cell Absolute Count	Immune	0.0741571036710871	0.00549927602488436	20.2054700519557	2	1	TRUE	NA	NA	0.00549927602488436	3656	4.99278713060291e-07	448738	TRUE	9.44069912992898e-06	ebi-a-GCST90001416+GCST90016564	NA
ebi-a-GCST90001416	GCST90016564	rs143397127	C	T	C	T	-0.4464	0.0468	0.0157	0.0125	FALSE	FALSE	FALSE	0.2571	7	12847391	0.0413	40548	293220	333768	Irritable bowel syndrome	TRUE	reported	-0.00196143	3.84722723072855e-06	6.50999e-06	7	12847391	3656	0.09885	IgD+ CD24- B cell Absolute Count	Immune	-0.0744997	0.00555020906401868	20.393652957417	2	1	TRUE	NA	NA	0.00555020906401868	3656	3.84722723072855e-06	333768	TRUE	1.24968992871261e-05	ebi-a-GCST90001416+GCST90016564	NA
ebi-a-GCST90001416	GCST90016564	rs150663332	T	C	T	C	-0.2005	-0.0077	0.084	0.088	FALSE	FALSE	FALSE	0.5502	8	2044843	0.0129	50019	400963	450982	Irritable bowel syndrome	TRUE	reported	-0.000888837	7.90031493846651e-07	5.02597e-06	8	2044843	3656	0.04387	IgD+ CD24- B cell Absolute Count	Immune	-0.0753919	0.00568393884643852	20.887837737219	2	1	TRUE	NA	NA	0.00568393884643852	3656	7.90031493846651e-07	450982	TRUE	7.00719509135558e-06	ebi-a-GCST90001416+GCST90016564	NA
ebi-a-GCST90001416	GCST90016564	rs17056318	C	T	C	T	-0.2103	-0.0062	0.081	0.0759	FALSE	FALSE	FALSE	0.6281	5	158285953	0.0128	53400	433201	486601	Irritable bowel syndrome	TRUE	reported	0.000694378090314916	4.82160932309389e-07	3.98602e-06	5	158285953	3656	0.04553	IgD+ CD24- B cell Absolute Count	Immune	-0.0761892	0.00580478807652895	21.3345381040414	2	1	TRUE	NA	NA	0.00580478807652895	3656	4.82160932309389e-07	486601	TRUE	5.24391980729517e-06	ebi-a-GCST90001416+GCST90016564	NA
ebi-a-GCST90001416	GCST90016564	rs189761842	T	C	T	C	0.7675	0.0141	0.0055	0.0271	FALSE	FALSE	FALSE	0.5117	10	125485345	0.0215	53400	426079	479479	Irritable bowel syndrome	TRUE	reported	0.000947101595599811	8.97001432387708e-07	6.72404e-06	10	125485345	3656	0.1702	IgD+ CD24- B cell Absolute Count	Immune	0.0743925544623538	0.00553425215943427	20.3346947187314	2	1	TRUE	NA	NA	0.00553425215943427	3656	8.97001432387708e-07	479479	TRUE	9.40044874268575e-06	ebi-a-GCST90001416+GCST90016564	NA
ebi-a-GCST90001416	GCST90016564	rs190448231	G	T	G	T	0.3363	-0.0431	0.028	0.0191	FALSE	FALSE	FALSE	0.1152	7	87868543	0.0274	50019	388677	438696	Irritable bowel syndrome	TRUE	reported	0.00237489621475109	5.64013203083903e-06	8.64908e-06	7	87868543	3656	0.07548	IgD+ CD24- B cell Absolute Count	Immune	0.0735079288076234	0.00540341559758664	19.8513456643776	2	1	TRUE	NA	NA	0.00540341559758664	3656	5.64013203083903e-06	438696	TRUE	1.79083967276243e-05	ebi-a-GCST90001416+GCST90016564	NA
ebi-a-GCST90001416	GCST90016564	rs2395904	G	T	G	T	-0.1335	-0.0089	0.2657	0.2754	FALSE	FALSE	FALSE	0.2474	8	130617819	0.0077	53400	433201	486601	Irritable bowel syndrome	TRUE	reported	0.00165696402447264	2.74552977839656e-06	1.26e-06	8	130617819	3656	0.0275	IgD+ CD24- B cell Absolute Count	Immune	-0.0800513	0.00640820794274763	23.5666115702479	2	1	TRUE	NA	NA	0.00640820794274763	3656	2.74552977839656e-06	486601	TRUE	2.23628865828275e-06	ebi-a-GCST90001416+GCST90016564	NA
ebi-a-GCST90001416	GCST90016564	rs34764986	C	T	C	T	-0.2158	-0.0221	0.0699	0.0296999999999999	FALSE	FALSE	FALSE	0.3349	20	59926554	0.023	44437	305506	349943	Irritable bowel syndrome	TRUE	reported	0.00162430077112298	2.63835299507072e-06	6.69607e-06	20	59926554	3656	0.04786	IgD+ CD24- B cell Absolute Count	Immune	-0.0743857	0.00553323636041088	20.330941566056	2	1	TRUE	NA	NA	0.00553323636041088	3656	2.63835299507072e-06	349943	TRUE	1.16945622193032e-05	ebi-a-GCST90001416+GCST90016564	NA
ebi-a-GCST90001416	GCST90016564	rs34771848	T	C	T	C	-0.3693	-0.0081	0.023	0.114	FALSE	FALSE	FALSE	0.4862	12	14302579	0.0116	50019	400963	450982	Irritable bowel syndrome	TRUE	reported	-0.0010398	1.08117577803571e-06	4.43598e-06	12	14302579	3656	0.08033	IgD+ CD24- B cell Absolute Count	Immune	-0.0758342	0.00575082007098913	21.1350403536613	2	1	TRUE	NA	NA	0.00575082007098913	3656	1.08117577803571e-06	450982	TRUE	6.44745843613932e-06	ebi-a-GCST90001416+GCST90016564	NA
ebi-a-GCST90001416	GCST90016564	rs34910780	T	A	T	A	-0.2677	0.0018	0.048	0.0268	FALSE	TRUE	FALSE	0.9386	7	77469688	0.0235	50019	359979	409998	Irritable bowel syndrome	TRUE	reported	-0.000119623	1.4309671360844e-08	2.94198e-06	7	77469688	3656	0.05716	IgD+ CD24- B cell Absolute Count	Immune	-0.0772453	0.00596684326346497	21.9337203562514	2	1	TRUE	NA	NA	0.00596684326346497	3656	1.4309671360844e-08	409998	TRUE	3.31722931143865e-06	ebi-a-GCST90001416+GCST90016564	NA
ebi-a-GCST90001416	GCST90016564	rs3811215	T	G	T	G	-0.1264	-0.0084	0.3032	0.248	FALSE	FALSE	FALSE	0.3275	14	22954777	0.0086	50019	361926	411945	Irritable bowel syndrome	TRUE	reported	-0.00152181	2.3159199100857e-06	2.59801e-06	14	22954777	3656	0.02685	IgD+ CD24- B cell Absolute Count	Immune	-0.0776436	0.00602852334079096	22.1618273808905	2	1	TRUE	NA	NA	0.00602852334079096	3656	2.3159199100857e-06	411945	TRUE	4.43329585617783e-06	ebi-a-GCST90001416+GCST90016564	NA
ebi-a-GCST90001416	GCST90016564	rs701839	G	A	G	A	0.1269	-0.0047	0.7124	0.7386	FALSE	FALSE	FALSE	0.5541	10	102955294	0.0079	53400	433201	486601	Irritable bowel syndrome	TRUE	reported	0.000852874250534413	7.27394487224636e-07	5.63106e-06	10	102955294	3656	0.02791	IgD+ CD24- B cell Absolute Count	Immune	0.0750053835536054	0.00562580756202345	20.6730031691927	2	1	TRUE	NA	NA	0.00562580756202345	3656	7.27394487224636e-07	486601	TRUE	7.6931189877577e-06	ebi-a-GCST90001416+GCST90016564	NA
ebi-a-GCST90001416	GCST90016564	rs71615254	C	A	C	A	-0.2989	0.0145	0.0406	0.1061	FALSE	FALSE	FALSE	0.202	4	178658413	0.0114	53400	422699	476099	Irritable bowel syndrome	TRUE	reported	-0.00184338	3.39804699720804e-06	1.21099e-06	4	178658413	3656	0.06147	IgD+ CD24- B cell Absolute Count	Immune	-0.0801822	0.00642918153114114	23.6442424416132	2	1	TRUE	NA	NA	0.00642918153114114	3656	3.39804699720804e-06	476099	TRUE	2.27719520233114e-06	ebi-a-GCST90001416+GCST90016564	NA
ebi-a-GCST90001416	GCST90016564	rs73426855	C	T	C	T	-0.1616	-0.0094	0.1469	0.2027	FALSE	FALSE	FALSE	0.3406	17	77637123	0.0098	44437	310156	354593	Irritable bowel syndrome	TRUE	reported	0.00161078419728725	2.59462573023034e-06	3.09699e-06	17	77637123	3656	0.03458	IgD+ CD24- B cell Absolute Count	Immune	-0.0770794	0.0059412284747199	21.8389993313131	2	1	TRUE	NA	NA	0.0059412284747199	3656	2.59462573023034e-06	354593	TRUE	5.43588481034529e-06	ebi-a-GCST90001416+GCST90016564	NA
ebi-a-GCST90001416	GCST90016564	rs76578043	A	G	A	G	0.3166	0.0194	0.0298	0.0237	FALSE	FALSE	FALSE	0.3909	13	105214810	0.0227	53400	433201	486601	Irritable bowel syndrome	TRUE	reported	0.00122515190812137	1.50099719797344e-06	5.73905e-06	13	105214810	3656	0.0697	IgD+ CD24- B cell Absolute Count	Immune	0.0749326624936497	0.00561490390838721	20.6327095628117	2	1	TRUE	NA	NA	0.00561490390838721	3656	1.50099719797344e-06	486601	TRUE	8.7186946666484e-06	ebi-a-GCST90001416+GCST90016564	NA
ebi-a-GCST90001416	GCST90016564	rs77983244	A	G	A	G	-0.3049	-0.0162	0.0325	0.0806	FALSE	FALSE	FALSE	0.277	17	7316027	0.0149	44437	310156	354593	Irritable bowel syndrome	TRUE	reported	-0.00182585	3.33371397807579e-06	5.22902e-06	17	7316027	3656	0.06682	IgD+ CD24- B cell Absolute Count	Immune	-0.0752719	0.0056658583774193	20.8210154358235	2	1	TRUE	NA	NA	0.0056658583774193	3656	3.33371397807579e-06	354593	TRUE	9.64557653361348e-06	ebi-a-GCST90001416+GCST90016564	NA
ebi-a-GCST90001416	GCST90016564	rs9354413	C	T	C	T	0.138	-0.0092	0.2964	0.2438	FALSE	FALSE	FALSE	0.2919	6	67039330	0.0087	50019	400963	450982	Irritable bowel syndrome	TRUE	reported	0.00157466942566522	2.47958380012485e-06	4.42099e-07	6	67039330	3656	0.02729	IgD+ CD24- B cell Absolute Count	Immune	0.0833636929428779	0.00694950530107444	25.5711995570022	2	1	TRUE	NA	NA	0.00694950530107444	3656	2.47958380012485e-06	450982	TRUE	8.01071584923627e-07	ebi-a-GCST90001416+GCST90016564	NA
ebi-a-GCST90001417	GCST90016564	rs10505439	T	C	T	C	-0.1852	-0.0025	0.0941	0.0605	FALSE	FALSE	FALSE	0.8644	8	124662104	0.0146	53400	422699	476099	Irritable bowel syndrome	TRUE	reported	-0.000248164	6.15855513927797e-08	9.38102e-06	8	124662104	3657	0.04175	CD24+ CD27+ B cell %B cell	Immune	-0.073177	0.00535488045370765	19.6774584961813	2	1	TRUE	NA	NA	0.00535488045370765	3657	6.15855513927797e-08	476099	TRUE	1.08500889012076e-05	ebi-a-GCST90001417+GCST90016564	NA
ebi-a-GCST90001417	GCST90016564	rs10743163	A	G	A	G	-0.1205	-0.0087	0.4035	0.3339	FALSE	FALSE	FALSE	0.2277	11	11033950	0.0072	53400	433201	486601	Irritable bowel syndrome	TRUE	reported	-0.00173221	3.00055089186737e-06	2.20699e-06	11	11033950	3657	0.02541	CD24+ CD27+ B cell %B cell	Immune	-0.0782	0.00611523870672516	22.4887213724822	2	1	TRUE	NA	NA	0.00611523870672516	3657	3.00055089186737e-06	486601	TRUE	3.93613852994435e-06	ebi-a-GCST90001417+GCST90016564	NA
ebi-a-GCST90001417	GCST90016564	rs112294465	A	C	A	C	1.249	-0.0305	0.0021	0.0183	FALSE	FALSE	FALSE	0.3104	12	123744082	0.0301	44437	297870	342307	Irritable bowel syndrome	TRUE	reported	-0.00173191	2.99952262399943e-06	7.44098e-06	12	123744082	3657	0.2784	CD24+ CD27+ B cell %B cell	Immune	0.0740043096300879	0.00547663784382592	20.1273414792245	2	1	TRUE	NA	NA	0.00547663784382592	3657	2.99952262399943e-06	342307	TRUE	1.33820558124352e-05	ebi-a-GCST90001417+GCST90016564	NA
ebi-a-GCST90001417	GCST90016564	rs115405874	G	A	G	A	0.9325	5e-04	0.0037	0.0164	FALSE	FALSE	FALSE	0.9882	5	119742816	0.031	50019	362223	412242	Irritable bowel syndrome	TRUE	reported	-2.51208e-05	6.31053952594411e-10	3.925e-06	5	119742816	3657	0.2017	CD24+ CD27+ B cell %B cell	Immune	0.0762488150734429	0.0058138818001041	21.3740039117182	2	1	TRUE	NA	NA	0.0058138818001041	3657	6.31053952594411e-10	412242	TRUE	4.30197344056778e-06	ebi-a-GCST90001417+GCST90016564	NA
ebi-a-GCST90001417	GCST90016564	rs116844769	A	G	A	G	0.2482	1e-04	0.0662	0.0422	FALSE	FALSE	FALSE	0.9954	14	65713895	0.018	53400	415577	468977	Irritable bowel syndrome	TRUE	reported	8.11246150189116e-06	6.58120316196662e-11	1.064e-06	14	65713895	3657	0.05078	CD24+ CD27+ B cell %B cell	Immune	0.0805843436256462	0.00649383643757622	23.8901106503803	2	1	TRUE	NA	NA	0.00649383643757622	3657	6.58120316196662e-11	468977	TRUE	1.15983909741762e-06	ebi-a-GCST90001417+GCST90016564	NA
ebi-a-GCST90001417	GCST90016564	rs117004076	G	A	G	A	0.4553	-0.018	0.0146	0.0225	FALSE	FALSE	FALSE	0.4889	14	97702226	0.026	50019	361926	411945	Irritable bowel syndrome	TRUE	reported	0.00107864948576095	1.16348471313236e-06	8.56091e-06	14	97702226	3657	0.1022	CD24+ CD27+ B cell %B cell	Immune	0.0734898104261282	0.00540075223646826	19.8469378180997	2	1	TRUE	NA	NA	0.00540075223646826	3657	1.16348471313236e-06	411945	TRUE	1.26637140733503e-05	ebi-a-GCST90001417+GCST90016564	NA
ebi-a-GCST90001417	GCST90016564	rs145208372	A	G	A	G	-0.56	-0.0069	0.0097	0.0328	FALSE	FALSE	FALSE	0.7534	1	83678678	0.022	50019	355329	405348	Irritable bowel syndrome	TRUE	reported	-0.000492622	2.4267599710752e-07	5.91003e-06	1	83678678	3657	0.1234	CD24+ CD27+ B cell %B cell	Immune	-0.074853	0.00560296839262261	20.5942383415334	2	1	TRUE	NA	NA	0.00560296839262261	3657	2.4267599710752e-07	405348	TRUE	7.35056903794707e-06	ebi-a-GCST90001417+GCST90016564	NA
ebi-a-GCST90001417	GCST90016564	rs145442262	A	G	A	G	-0.2083	-0.018	0.0906	0.0266	FALSE	FALSE	FALSE	0.498	3	186702869	0.0265	44437	305506	349943	Irritable bowel syndrome	TRUE	reported	-0.00114823	1.31843238206657e-06	1.15001e-06	3	186702869	3657	0.04276	CD24+ CD27+ B cell %B cell	Immune	-0.0803161	0.00645067553843152	23.7302955298615	2	1	TRUE	NA	NA	0.00645067553843152	3657	1.31843238206657e-06	349943	TRUE	1.83131957090175e-06	ebi-a-GCST90001417+GCST90016564	NA
ebi-a-GCST90001417	GCST90016564	rs148702078	C	G	C	G	0.9264	0.0304	0.0034	0.0296	FALSE	TRUE	FALSE	0.1777	6	100574892	0.0225	50019	398719	448738	Irritable bowel syndrome	TRUE	reported	0.00201694811315016	4.06807969114001e-06	7.59906e-06	6	100574892	3657	0.2067	CD24+ CD27+ B cell %B cell	Immune	0.0739306040442965	0.00546573421435455	20.087049024585	2	1	TRUE	NA	NA	0.00546573421435455	3657	4.06807969114001e-06	448738	TRUE	1.44044207718613e-05	ebi-a-GCST90001417+GCST90016564	NA
ebi-a-GCST90001417	GCST90016564	rs265612	T	C	T	C	0.1143	-0.0025	0.3411	0.3254	FALSE	FALSE	FALSE	0.7342	12	130112732	0.0073	53400	433201	486601	Irritable bowel syndrome	TRUE	reported	-0.000490943	2.41025493271822e-07	9.29608e-06	12	130112732	3657	0.02575	CD24+ CD27+ B cell %B cell	Immune	0.0732247436497236	0.00536186308256774	19.7032557262702	2	1	TRUE	NA	NA	0.00536186308256774	3657	2.41025493271822e-07	486601	TRUE	1.14330478256317e-05	ebi-a-GCST90001417+GCST90016564	NA
ebi-a-GCST90001417	GCST90016564	rs35698683	G	A	G	A	-0.293	0.0029	0.0447	0.0271	FALSE	FALSE	FALSE	0.8997	4	11590243	0.023	50019	359979	409998	Irritable bowel syndrome	TRUE	reported	-0.000196916	3.87757929064197e-08	8.17504e-07	4	11590243	3657	0.05931	CD24+ CD27+ B cell %B cell	Immune	-0.0814425	0.00663287472102906	24.4050326293544	2	1	TRUE	NA	NA	0.00663287472102906	3657	3.87757929064197e-08	409998	TRUE	9.56916902195313e-07	ebi-a-GCST90001417+GCST90016564	NA
ebi-a-GCST90001417	GCST90016564	rs45608038	G	A	G	A	0.3527	0.0195	0.0421	0.0153	FALSE	FALSE	FALSE	0.5501	2	73679013	0.0326	46130	330013	376143	Irritable bowel syndrome	TRUE	reported	-0.000975307	9.51224296490453e-07	1.71002e-08	2	73679013	3657	0.0624	CD24+ CD27+ B cell %B cell	Immune	0.0930866437720762	0.00866512324874941	31.9478575977975	2	1	TRUE	NA	NA	0.00866512324874941	3657	9.51224296490453e-07	376143	TRUE	2.73845632506159e-08	ebi-a-GCST90001417+GCST90016564	NA
ebi-a-GCST90001417	GCST90016564	rs4658141	C	T	C	T	-0.1269	-0.0061	0.3805	0.3604	FALSE	FALSE	FALSE	0.3957	1	89814066	0.0071	53400	433201	486601	Irritable bowel syndrome	TRUE	reported	0.00123164500772791	1.51694942506108e-06	1.009e-06	1	89814066	3657	0.02592	CD24+ CD27+ B cell %B cell	Immune	-0.0807167	0.0065151902146503	23.9691840277778	2	1	TRUE	NA	NA	0.0065151902146503	3657	1.51694942506108e-06	486601	TRUE	1.60739056695368e-06	ebi-a-GCST90001417+GCST90016564	NA
ebi-a-GCST90001417	GCST90016564	rs55710170	A	G	A	G	-0.1708	0.0087	0.1181	0.1515	FALSE	FALSE	FALSE	0.3659	3	16416145	0.0096	53400	426079	479479	Irritable bowel syndrome	TRUE	reported	0.0013087712853726	1.71288227741585e-06	6.70595e-06	3	16416145	3657	0.03788	CD24+ CD27+ B cell %B cell	Immune	-0.0743755	0.00553170931867358	20.3308619784146	2	1	TRUE	NA	NA	0.00553170931867358	3657	1.71288227741585e-06	479479	TRUE	1.04179876817475e-05	ebi-a-GCST90001417+GCST90016564	NA
ebi-a-GCST90001417	GCST90016564	rs62233948	T	C	T	C	-0.737	-0.0153	0.006	0.0287	FALSE	FALSE	FALSE	0.4961	3	7831627	0.0225	50019	398719	448738	Irritable bowel syndrome	TRUE	reported	-0.00101511	1.03044891321495e-06	7.48101e-06	3	7831627	3657	0.1643	CD24+ CD27+ B cell %B cell	Immune	-0.0739936	0.00547505076225939	20.1214766420851	2	1	TRUE	NA	NA	0.00547505076225939	3657	1.03044891321495e-06	448738	TRUE	1.07390472935502e-05	ebi-a-GCST90001417+GCST90016564	NA
ebi-a-GCST90001417	GCST90016564	rs62459310	C	G	C	G	0.3676	0.0047	0.022	0.0513	FALSE	TRUE	FALSE	0.7636	7	56242182	0.0157	53400	430957	484357	Irritable bowel syndrome	TRUE	reported	0.000430146379351649	1.85025907669333e-07	6.15205e-06	7	56242182	3657	0.08119	CD24+ CD27+ B cell %B cell	Immune	0.0746817988002415	0.00557737107203975	20.4996252853595	2	1	TRUE	NA	NA	0.00557737107203975	3657	1.85025907669333e-07	484357	TRUE	7.46632270970207e-06	ebi-a-GCST90001417+GCST90016564	NA
ebi-a-GCST90001417	GCST90016564	rs7221794	A	G	A	G	-0.1563	-0.0153	0.1574	0.2068	FALSE	FALSE	FALSE	0.1224	17	76979729	0.0099	44437	305506	349943	Irritable bowel syndrome	TRUE	reported	-0.00261251	6.82518896208713e-06	4.29903e-06	17	76979729	3657	0.03395	CD24+ CD27+ B cell %B cell	Immune	-0.0759311	0.00576553788323854	21.1952429393481	2	1	TRUE	NA	NA	0.00576553788323854	3657	6.82518896208713e-06	349943	TRUE	9.96945817970953e-06	ebi-a-GCST90001417+GCST90016564	NA
ebi-a-GCST90001417	GCST90016564	rs72758947	G	A	G	A	-0.2365	-0.0016	0.0641	0.126	FALSE	FALSE	FALSE	0.8884	1	207087053	0.0113	50019	359979	409998	Irritable bowel syndrome	TRUE	reported	0.000221132063573791	4.8899389540403e-08	3.67401e-06	1	207087053	3657	0.05101	CD24+ CD27+ B cell %B cell	Immune	-0.0764643	0.00584679114336303	21.4957025120598	2	1	TRUE	NA	NA	0.00584679114336303	3657	4.8899389540403e-08	409998	TRUE	4.27854553111246e-06	ebi-a-GCST90001417+GCST90016564	NA
ebi-a-GCST90001417	GCST90016564	rs72844588	A	G	A	G	0.2066	0.0082	0.0913	0.1535	FALSE	FALSE	FALSE	0.3886	2	138420154	0.0095	53400	433201	486601	Irritable bowel syndrome	TRUE	reported	0.00123738346577973	1.53111784138505e-06	1.826e-06	2	138420154	3657	0.04322	CD24+ CD27+ B cell %B cell	Immune	0.078822196514562	0.00621293866338023	22.8502580664641	2	1	TRUE	NA	NA	0.00621293866338023	3657	1.53111784138505e-06	486601	TRUE	2.8377187941794e-06	ebi-a-GCST90001417+GCST90016564	NA
ebi-a-GCST90001417	GCST90016564	rs72944931	G	A	G	A	0.4657	0.0532	0.0138	0.0179	FALSE	FALSE	FALSE	0.06796	2	178116262	0.0291	50019	355329	405348	Irritable bowel syndrome	TRUE	reported	-0.00287147	8.24532567223607e-06	9.91791e-06	2	178116262	3657	0.1052	CD24+ CD27+ B cell %B cell	Immune	0.0730273704510838	0.00533299683499982	19.5966121022423	2	1	TRUE	NA	NA	0.00533299683499982	3657	8.24532567223607e-06	405348	TRUE	2.34047469171626e-05	ebi-a-GCST90001417+GCST90016564	NA
ebi-a-GCST90001417	GCST90016564	rs7412746	T	C	T	C	-0.1301	-0.0071	0.5153	0.5595	FALSE	FALSE	FALSE	0.2946	1	150860471	0.0068	53400	433201	486601	Irritable bowel syndrome	TRUE	reported	-0.0014968	2.2404057929637e-06	3.41099e-07	1	150860471	3657	0.02547	CD24+ CD27+ B cell %B cell	Immune	-0.0841899	0.0070879412162466	26.0913591653976	2	1	TRUE	NA	NA	0.0070879412162466	3657	2.2404057929637e-06	486601	TRUE	5.97488568875629e-07	ebi-a-GCST90001417+GCST90016564	NA
ebi-a-GCST90001417	GCST90016564	rs75766272	T	C	T	C	-0.4865	0.0052	0.0201	0.0249	FALSE	FALSE	FALSE	0.8323	1	8009985	0.0245	50019	359979	409998	Irritable bowel syndrome	TRUE	reported	0.000331472440292157	1.09873978673237e-07	2.04899e-08	1	8009985	3657	0.08656	CD24+ CD27+ B cell %B cell	Immune	-0.0925664	0.00856853373475206	31.5886592933091	2	1	TRUE	NA	NA	0.00856853373475206	3657	1.09873978673237e-07	409998	TRUE	2.595217919552e-08	ebi-a-GCST90001417+GCST90016564	NA
ebi-a-GCST90001417	GCST90016564	rs77762131	C	G	C	G	0.2675	-0.0207	0.045	0.0195	FALSE	TRUE	FALSE	0.4429	14	96205838	0.027	50019	400963	450982	Irritable bowel syndrome	TRUE	reported	-0.00114164	1.30333276798913e-06	4.59896e-06	14	96205838	3657	0.05828	CD24+ CD27+ B cell %B cell	Immune	0.0757029001616302	0.00573092909288175	21.067280927659	2	1	TRUE	NA	NA	0.00573092909288175	3657	1.30333276798913e-06	450982	TRUE	6.86953577874381e-06	ebi-a-GCST90001417+GCST90016564	NA
ebi-a-GCST90001417	GCST90016564	rs9492229	C	T	C	T	0.2715	0.0473	0.9556	0.9649	FALSE	FALSE	FALSE	0.01365	6	129409652	0.0192	53400	389286	442686	Irritable bowel syndrome	TRUE	reported	-0.00370263	1.37094503985543e-05	9.27705e-06	6	129409652	3657	0.06115	CD24+ CD27+ B cell %B cell	Immune	0.0732422497220096	0.00536442714434121	19.7127287095457	2	1	TRUE	NA	NA	0.00536442714434121	3657	1.37094503985543e-05	442686	TRUE	2.73811425508671e-05	ebi-a-GCST90001417+GCST90016564	NA
ebi-a-GCST90001418	GCST90016564	rs10759006	C	T	C	T	0.1133	-0.011	0.6198	0.6873	FALSE	FALSE	FALSE	0.1546	9	8855603	0.0077	50019	408085	458104	Irritable bowel syndrome	TRUE	reported	0.00211066786815068	4.45491884964373e-06	9.50692e-06	9	8855603	3656	0.02556	CD24+ CD27+ B cell Absolute Count	Immune	0.0731341531763229	0.00534860436081786	19.6488944972216	2	1	TRUE	NA	NA	0.00534860436081786	3656	4.45491884964373e-06	458104	TRUE	1.83956143384458e-05	ebi-a-GCST90001418+GCST90016564	NA
ebi-a-GCST90001418	GCST90016564	rs10762541	T	C	T	C	0.1488	-0.0019	0.772	0.7422	FALSE	FALSE	FALSE	0.8096	10	53790461	0.0078	53400	433201	486601	Irritable bowel syndrome	TRUE	reported	-0.000349199	1.21940151843059e-07	6.08695e-07	10	53790461	3656	0.02978	CD24+ CD27+ B cell Absolute Count	Immune	0.0823787741730419	0.00678626243425303	24.9664316922712	2	1	TRUE	NA	NA	0.00678626243425303	3656	1.21940151843059e-07	486601	TRUE	7.39725576642218e-07	ebi-a-GCST90001418+GCST90016564	NA
ebi-a-GCST90001418	GCST90016564	rs10942726	G	A	G	A	0.1188	-0.0054	0.3155	0.2954	FALSE	FALSE	FALSE	0.4871	5	74257985	0.0078	50019	408085	458104	Irritable bowel syndrome	TRUE	reported	0.00102286386402433	1.04625048432679e-06	8.92504e-06	5	74257985	3656	0.02672	CD24+ CD27+ B cell Absolute Count	Immune	0.0733540557120911	0.00538081748941256	19.7678744307792	2	1	TRUE	NA	NA	0.00538081748941256	3656	1.04625048432679e-06	458104	TRUE	1.28690286743975e-05	ebi-a-GCST90001418+GCST90016564	NA
ebi-a-GCST90001418	GCST90016564	rs11649808	A	G	A	G	0.1546	0.0126	0.8487	0.7153	FALSE	FALSE	FALSE	0.1021	17	62258665	0.0077	53400	396408	449808	Irritable bowel syndrome	TRUE	reported	0.00243986560716835	5.95294418104299e-06	8.74802e-06	17	62258665	3656	0.03472	CD24+ CD27+ B cell Absolute Count	Immune	0.0734632970073307	0.00539685600718728	19.8271159400285	2	1	TRUE	NA	NA	0.00539685600718728	3656	5.95294418104299e-06	449808	TRUE	1.84128927462663e-05	ebi-a-GCST90001418+GCST90016564	NA
ebi-a-GCST90001418	GCST90016564	rs11653761	T	G	T	G	-0.118	-0.0093	0.592	0.6193	FALSE	FALSE	FALSE	0.2109	17	2716535	0.0075	50019	400963	450982	Irritable bowel syndrome	TRUE	reported	-0.00184647	3.40945220991237e-06	1.84001e-06	17	2716535	3656	0.0247	CD24+ CD27+ B cell Absolute Count	Immune	-0.0787859	0.00620722375159486	22.8228622006589	2	1	TRUE	NA	NA	0.00620722375159486	3656	3.40945220991237e-06	450982	TRUE	3.4613225441366e-06	ebi-a-GCST90001418+GCST90016564	NA
ebi-a-GCST90001418	GCST90016564	rs118092259	G	T	G	T	-0.2901	-0.0059	0.0414	0.0218	FALSE	FALSE	FALSE	0.804	8	89432719	0.024	53400	421888	475288	Irritable bowel syndrome	TRUE	reported	0.000356585132222003	1.27152956521784e-07	4.97898e-06	8	89432719	3656	0.06345	CD24+ CD27+ B cell Absolute Count	Immune	-0.0754211	0.00568834842785562	20.9041351597561	2	1	TRUE	NA	NA	0.00568834842785562	3656	1.27152956521784e-07	475288	TRUE	5.94853719579089e-06	ebi-a-GCST90001418+GCST90016564	NA
ebi-a-GCST90001418	GCST90016564	rs12874404	G	A	G	A	0.1691	-0.0219	0.3256	0.055	FALSE	FALSE	FALSE	0.1783	13	108993494	0.0163	50019	361926	411945	Irritable bowel syndrome	TRUE	reported	0.0020933266148828	4.38201631657668e-06	2.04202e-10	13	108993494	3656	0.02653	CD24+ CD27+ B cell Absolute Count	Immune	0.104862708031274	0.0109961875356522	40.6268092689697	2	1	TRUE	NA	NA	0.0109961875356522	3656	4.38201631657668e-06	411945	TRUE	5.38990775693561e-10	ebi-a-GCST90001418+GCST90016564	NA
ebi-a-GCST90001418	GCST90016564	rs138329462	A	G	A	G	-0.4374	-0.0218	0.0174	0.0385	FALSE	FALSE	FALSE	0.2752	12	11634360	0.02	50019	361926	411945	Irritable bowel syndrome	TRUE	reported	-0.00169827	2.8841285647938e-06	3.10799e-06	12	11634360	3656	0.09365	CD24+ CD27+ B cell Absolute Count	Immune	-0.0770361	0.00593455865749847	21.8143357898185	2	1	TRUE	NA	NA	0.00593455865749847	3656	2.8841285647938e-06	411945	TRUE	5.55730178362773e-06	ebi-a-GCST90001418+GCST90016564	NA
ebi-a-GCST90001418	GCST90016564	rs144625305	T	C	T	C	0.6162	0.0109	0.0086	0.0113	FALSE	FALSE	FALSE	0.7876	7	7871676	0.0404	40548	293220	333768	Irritable bowel syndrome	TRUE	reported	0.000467007697019224	2.180961890752e-07	5.74804e-06	7	7871676	3656	0.1357	CD24+ CD27+ B cell Absolute Count	Immune	0.0749092834871253	0.0056114007525545	20.6197641096767	2	1	TRUE	NA	NA	0.0056114007525545	3656	2.180961890752e-07	333768	TRUE	7.34890603989508e-06	ebi-a-GCST90001418+GCST90016564	NA
ebi-a-GCST90001418	GCST90016564	rs149085540	T	C	T	C	-0.4318	-0.0412	0.0167	0.0106	FALSE	FALSE	FALSE	0.3274	4	110550623	0.0421	40548	293220	333768	Irritable bowel syndrome	TRUE	reported	-0.00169392	2.86937229211009e-06	6.66807e-06	4	110550623	3656	0.09574	CD24+ CD27+ B cell Absolute Count	Immune	-0.0744045	0.00553603639888595	20.3412871073558	2	1	TRUE	NA	NA	0.00553603639888595	3656	2.86937229211009e-06	333768	TRUE	1.19191642111302e-05	ebi-a-GCST90001418+GCST90016564	NA
ebi-a-GCST90001418	GCST90016564	rs16867231	A	G	A	G	0.5129	0.0011	0.0108	0.0401	FALSE	FALSE	FALSE	0.9493	2	181050023	0.0175	53400	433201	486601	Irritable bowel syndrome	TRUE	reported	9.01091781469908e-05	8.11966398632613e-09	8.98008e-06	2	181050023	3656	0.1154	CD24+ CD27+ B cell Absolute Count	Immune	0.073328340691693	0.005377045548597	19.7539422819881	2	1	TRUE	NA	NA	0.005377045548597	3656	8.11966398632613e-09	486601	TRUE	9.96461981995674e-06	ebi-a-GCST90001418+GCST90016564	NA
ebi-a-GCST90001418	GCST90016564	rs17708396	A	C	A	C	2.539	-0.0029	5e-04	0.0147	FALSE	FALSE	FALSE	0.9348	5	148410250	0.0353	44437	305506	349943	Irritable bowel syndrome	TRUE	reported	-0.000138876	1.92864256824139e-08	1.09499e-06	5	148410250	3656	0.5201	CD24+ CD27+ B cell Absolute Count	Immune	0.0804970438963962	0.00647977407605834	23.8315173220537	2	1	TRUE	NA	NA	0.00647977407605834	3656	1.92864256824139e-08	349943	TRUE	1.2841361550661e-06	ebi-a-GCST90001418+GCST90016564	NA
ebi-a-GCST90001418	GCST90016564	rs184496770	T	C	T	C	1.162	0.0097	0.0021	0.0107	FALSE	FALSE	FALSE	0.8094	8	124255582	0.0402	40548	293220	333768	Irritable bowel syndrome	TRUE	reported	0.00041766164658944	1.74441251031802e-07	8.56091e-06	8	124255582	3656	0.2608	CD24+ CD27+ B cell Absolute Count	Immune	0.0735085289843668	0.0054035038334455	19.8516715909519	2	1	TRUE	NA	NA	0.0054035038334455	3656	1.74441251031802e-07	333768	TRUE	1.07444464223962e-05	ebi-a-GCST90001418+GCST90016564	NA
ebi-a-GCST90001418	GCST90016564	rs35057381	C	T	C	T	0.1344	0.0043	0.2211	0.2387	FALSE	FALSE	FALSE	0.6033	5	26412301	0.0083	53400	422699	476099	Irritable bowel syndrome	TRUE	reported	-0.000750832	5.63748029251682e-07	6.17703e-06	5	26412301	3656	0.02969	CD24+ CD27+ B cell Absolute Count	Immune	0.0746776143153988	0.00557674607983945	20.4917072236621	2	1	TRUE	NA	NA	0.00557674607983945	3656	5.63748029251682e-07	476099	TRUE	8.21582102542856e-06	ebi-a-GCST90001418+GCST90016564	NA
ebi-a-GCST90001418	GCST90016564	rs557577736	G	A	G	A	1.818	-0.066	0.001	0.0256	FALSE	FALSE	FALSE	0.5037	13	46224092	0.0987	3889	12286	16175	Irritable bowel syndrome	TRUE	reported	0.00525805937585991	2.76471884000683e-05	2.869e-06	13	46224092	3656	0.3878	CD24+ CD27+ B cell Absolute Count	Immune	0.0773213931256378	0.00597859783488943	21.9771892648417	2	1	TRUE	NA	NA	0.00597859783488943	3656	2.76471884000683e-05	16175	TRUE	8.07177524363702e-05	ebi-a-GCST90001418+GCST90016564	NA
ebi-a-GCST90001418	GCST90016564	rs56033406	T	C	T	C	0.312	-0.0147	0.0349	0.0259	FALSE	FALSE	FALSE	0.5153	6	41084740	0.0227	53400	411465	464865	Irritable bowel syndrome	TRUE	reported	-0.000949793	9.02106023584071e-07	3.22901e-06	6	41084740	3656	0.06692	CD24+ CD27+ B cell Absolute Count	Immune	0.0769000201338263	0.00591361309658289	21.7368857873851	2	1	TRUE	NA	NA	0.00591361309658289	3656	9.02106023584071e-07	464865	TRUE	4.61291623311817e-06	ebi-a-GCST90001418+GCST90016564	NA
ebi-a-GCST90001418	GCST90016564	rs7254039	A	G	A	G	-0.2606	-0.0083	0.0435	0.0468	FALSE	FALSE	FALSE	0.6062	19	14993354	0.0162	53400	433201	486601	Irritable bowel syndrome	TRUE	reported	-0.000734476	5.39454362209703e-07	8.63794e-06	19	14993354	3656	0.0585	CD24+ CD27+ B cell Absolute Count	Immune	-0.0734951	0.00540152433307399	19.8443597048725	2	1	TRUE	NA	NA	0.00540152433307399	3656	5.39454362209703e-07	486601	TRUE	1.1375111340056e-05	ebi-a-GCST90001418+GCST90016564	NA
ebi-a-GCST90001418	GCST90016564	rs728776	G	A	G	A	-0.1712	-0.016	0.121	0.099	FALSE	FALSE	FALSE	0.1856	22	45400116	0.0121	50019	408085	458104	Irritable bowel syndrome	TRUE	reported	0.00195367666653704	3.81685251737128e-06	7.09006e-06	22	45400116	3656	0.03808	CD24+ CD27+ B cell Absolute Count	Immune	-0.0741694	0.00550109830732228	20.2122	2	1	TRUE	NA	NA	0.00550109830732228	3656	3.81685251737128e-06	458104	TRUE	1.3268064201991e-05	ebi-a-GCST90001418+GCST90016564	NA
ebi-a-GCST90001418	GCST90016564	rs75766272	T	C	T	C	-0.4055	0.0052	0.0201	0.0249	FALSE	FALSE	FALSE	0.8323	1	8009985	0.0245	50019	359979	409998	Irritable bowel syndrome	TRUE	reported	0.000331472440292157	1.09873978673237e-07	2.56998e-06	1	8009985	3656	0.08609	CD24+ CD27+ B cell Absolute Count	Immune	-0.0776854	0.00603502176919812	22.1858617029959	2	1	TRUE	NA	NA	0.00603502176919812	3656	1.09873978673237e-07	409998	TRUE	3.10085825773643e-06	ebi-a-GCST90001418+GCST90016564	NA
ebi-a-GCST90001418	GCST90016564	rs7640784	A	C	A	C	-0.1111	0.0152	0.4714	0.6087	FALSE	FALSE	FALSE	0.05572	3	176029498	0.0079	44437	305506	349943	Irritable bowel syndrome	TRUE	reported	0.00325249610562081	1.05787309170785e-05	7.47894e-06	3	176029498	3656	0.02476	CD24+ CD27+ B cell Absolute Count	Immune	-0.0740263	0.00547989028481486	20.1338503918718	2	1	TRUE	NA	NA	0.00547989028481486	3656	1.05787309170785e-05	349943	TRUE	2.01182466149123e-05	ebi-a-GCST90001418+GCST90016564	NA
ebi-a-GCST90001418	GCST90016564	rs76552872	T	G	T	G	0.283	0.0445	0.042	0.0162	FALSE	FALSE	FALSE	0.1167	13	70167316	0.0284	53400	423835	477235	Irritable bowel syndrome	TRUE	reported	0.00226816852935697	5.14458847756534e-06	5.54102e-06	13	70167316	3656	0.06219	CD24+ CD27+ B cell Absolute Count	Immune	0.0750679367358219	0.00563519512577336	20.707694890891	2	1	TRUE	NA	NA	0.00563519512577336	3656	5.14458847756534e-06	477235	TRUE	1.12417919120222e-05	ebi-a-GCST90001418+GCST90016564	NA
ebi-a-GCST90001418	GCST90016564	rs77762131	C	G	C	G	0.2815	-0.0207	0.045	0.0195	FALSE	TRUE	FALSE	0.4429	14	96205838	0.027	50019	400963	450982	Irritable bowel syndrome	TRUE	reported	-0.00114164	1.30333276798913e-06	1.12699e-06	14	96205838	3656	0.05774	CD24+ CD27+ B cell Absolute Count	Immune	0.0803913682821818	0.00646277209428139	23.7685801490119	2	1	TRUE	NA	NA	0.00646277209428139	3656	1.30333276798913e-06	450982	TRUE	1.74389390881619e-06	ebi-a-GCST90001418+GCST90016564	NA
ebi-a-GCST90001418	GCST90016564	rs79207264	A	G	A	G	0.1752	-0.0041	0.1184	0.1153	FALSE	FALSE	FALSE	0.7307	3	96406408	0.0119	50019	361926	411945	Irritable bowel syndrome	TRUE	reported	-0.000536807	2.88161886098804e-07	8.46603e-06	3	96406408	3656	0.0393	CD24+ CD27+ B cell Absolute Count	Immune	0.0735494498542628	0.00540952157386472	19.8739001223705	2	1	TRUE	NA	NA	0.00540952157386472	3656	2.88161886098804e-07	411945	TRUE	1.07526196406447e-05	ebi-a-GCST90001418+GCST90016564	NA
ebi-a-GCST90001419	GCST90016564	rs111761453	T	G	T	G	0.2453	-0.0346	0.0524	0.0344	FALSE	FALSE	FALSE	0.07655	7	137173666	0.0195	53400	411465	464865	Irritable bowel syndrome	TRUE	reported	-0.00260242	6.77259417805442e-06	8.59904e-06	7	137173666	3658	0.05506	CD20- B cell %B cell	Immune	0.0734822681165036	0.00539964372754572	19.8482710602402	2	1	TRUE	NA	NA	0.00539964372754572	3658	6.77259417805442e-06	464865	TRUE	1.89942273619121e-05	ebi-a-GCST90001419+GCST90016564	NA
ebi-a-GCST90001419	GCST90016564	rs112180455	T	C	T	C	0.3316	-0.0233	0.0299	0.0384	FALSE	FALSE	FALSE	0.2374	2	221466858	0.0198	50019	359979	409998	Irritable bowel syndrome	TRUE	reported	-0.00183781	3.37753901972068e-06	6.19598e-06	2	221466858	3658	0.07326	CD20- B cell %B cell	Immune	0.0746502116322936	0.00557265409674623	20.4877947711691	2	1	TRUE	NA	NA	0.00557265409674623	3658	3.37753901972068e-06	409998	TRUE	1.1289643852705e-05	ebi-a-GCST90001419+GCST90016564	NA
ebi-a-GCST90001419	GCST90016564	rs118084343	G	A	G	A	-0.2663	-0.057	0.0547	0.0195	FALSE	FALSE	FALSE	0.05796	11	17687837	0.0301	44437	305506	349943	Irritable bowel syndrome	TRUE	reported	0.00320116987002147	1.02474885367333e-05	1.02901e-06	11	17687837	3658	0.0544	CD20- B cell %B cell	Immune	-0.0806957	0.00651180009292367	23.9631846074827	2	1	TRUE	NA	NA	0.00651180009292367	3658	1.02474885367333e-05	349943	TRUE	2.9921864036035e-06	ebi-a-GCST90001419+GCST90016564	NA
ebi-a-GCST90001419	GCST90016564	rs140134875	A	C	A	C	-1.694	0.0034	0.0011	0.0187	FALSE	FALSE	FALSE	0.8947	15	80306120	0.0258	53400	426079	479479	Irritable bowel syndrome	TRUE	reported	0.000190316005375928	3.62201819022503e-08	1.639e-06	15	80306120	3658	0.3528	CD20- B cell %B cell	Immune	-0.079162	0.00626661985399054	23.0552406147644	2	1	TRUE	NA	NA	0.00626661985399054	3658	3.62201819022503e-08	479479	TRUE	1.87675914875186e-06	ebi-a-GCST90001419+GCST90016564	NA
ebi-a-GCST90001419	GCST90016564	rs2107459	A	C	A	C	0.2021	0.0286	0.0853	0.0753	FALSE	FALSE	FALSE	0.04244	16	74140113	0.0141	50019	361926	411945	Irritable bowel syndrome	TRUE	reported	0.00316028455020086	9.98739843823826e-06	4.17503e-06	16	74140113	3658	0.04383	CD20- B cell %B cell	Immune	0.0760383348283774	0.00578182836347243	21.2612936475105	2	1	TRUE	NA	NA	0.00578182836347243	3658	9.98739843823826e-06	411945	TRUE	1.10572745674902e-05	ebi-a-GCST90001419+GCST90016564	NA
ebi-a-GCST90001419	GCST90016564	rs316122	C	G	C	G	0.2993	-0.0006	0.0372	0.0914	FALSE	TRUE	FALSE	0.9604	5	93014071	0.0126	50019	400963	450982	Irritable bowel syndrome	TRUE	reported	-7.09091e-05	5.02810254278135e-09	3.971e-06	5	93014071	3658	0.06479	CD20- B cell %B cell	Immune	0.07617839795429	0.00580314831488218	21.3401502964414	2	1	TRUE	NA	NA	0.00580314831488218	3658	5.02810254278135e-09	450982	TRUE	4.39922403696363e-06	ebi-a-GCST90001419+GCST90016564	NA
ebi-a-GCST90001419	GCST90016564	rs3885787	C	A	C	A	0.2407	0.0156	0.9422	0.934	FALSE	FALSE	FALSE	0.2654	12	92375948	0.014	53400	396408	449808	Irritable bowel syndrome	TRUE	reported	-0.00166143	2.76036608160087e-06	5.84494e-06	12	92375948	3658	0.05303	CD20- B cell %B cell	Immune	0.0748567822551968	0.00560353784960194	20.6019783435696	2	1	TRUE	NA	NA	0.00560353784960194	3658	2.76036608160087e-06	449808	TRUE	1.00674851665506e-05	ebi-a-GCST90001419+GCST90016564	NA
ebi-a-GCST90001419	GCST90016564	rs4244568	G	T	G	T	-0.1233	-0.0028	0.3414	0.3857	FALSE	FALSE	FALSE	0.6917	15	39319915	0.0071	53400	433201	486601	Irritable bowel syndrome	TRUE	reported	0.000565345587902774	3.19615633761134e-07	2.67399e-06	15	39319915	3658	0.02622	CD20- B cell %B cell	Immune	-0.0775386	0.0060122306327163	22.113667663338	2	1	TRUE	NA	NA	0.0060122306327163	3658	3.19615633761134e-07	486601	TRUE	3.39165844090854e-06	ebi-a-GCST90001419+GCST90016564	NA
ebi-a-GCST90001419	GCST90016564	rs4889373	G	A	G	A	-0.1372	0.0081	0.7989	0.7701	FALSE	FALSE	FALSE	0.3734	16	81747602	0.0091	50019	314347	364366	Irritable bowel syndrome	TRUE	reported	-0.0014746	2.17445711886629e-06	7.06399e-06	16	81747602	3658	0.03051	CD20- B cell %B cell	Immune	-0.0741671	0.00550075217791364	20.2219860965144	2	1	TRUE	NA	NA	0.00550075217791364	3658	2.17445711886629e-06	364366	TRUE	1.18098955450529e-05	ebi-a-GCST90001419+GCST90016564	NA
ebi-a-GCST90001419	GCST90016564	rs529500582	A	G	A	G	-0.4047	-0.0733	0.0254	0.0339	FALSE	FALSE	FALSE	0.01091	1	11620068	0.0288	40548	293220	333768	Irritable bowel syndrome	TRUE	reported	-0.00440541	1.94076276382995e-05	1.009e-06	1	11620068	3658	0.08262	CD20- B cell %B cell	Immune	-0.0807466	0.00652002048348975	23.993633871957	2	1	TRUE	NA	NA	0.00652002048348975	3658	1.94076276382995e-05	333768	TRUE	4.20754790700886e-06	ebi-a-GCST90001419+GCST90016564	NA
ebi-a-GCST90001419	GCST90016564	rs57840701	C	A	C	A	0.4562	-0.0126	0.015	0.0341	FALSE	FALSE	FALSE	0.5231	20	46686437	0.0197	53400	433201	486601	Irritable bowel syndrome	TRUE	reported	0.000916892732357466	8.4069228264994e-07	5.65002e-06	20	46686437	3658	0.1004	CD20- B cell %B cell	Immune	0.0749368855815466	0.0056155368206618	20.6463429151918	2	1	TRUE	NA	NA	0.0056155368206618	3658	8.4069228264994e-07	486601	TRUE	7.94125935698013e-06	ebi-a-GCST90001419+GCST90016564	NA
ebi-a-GCST90001419	GCST90016564	rs58352426	A	G	A	G	0.1401	0.01	0.2246	0.1979	FALSE	FALSE	FALSE	0.2592	3	154090291	0.0089	53400	415577	468977	Irritable bowel syndrome	TRUE	reported	0.00164072034261438	2.69196324266866e-06	2.07998e-06	3	154090291	3658	0.02947	CD20- B cell %B cell	Immune	0.078382063563626	0.0061437478884923	22.6003933995555	2	1	TRUE	NA	NA	0.0061437478884923	3658	2.69196324266866e-06	468977	TRUE	3.6346702210161e-06	ebi-a-GCST90001419+GCST90016564	NA
ebi-a-GCST90001419	GCST90016564	rs7265879	G	C	G	C	-0.2182	-0.0186	0.0778	0.0681	FALSE	TRUE	FALSE	0.1956	20	6103341	0.0143	53400	411465	464865	Irritable bowel syndrome	TRUE	reported	0.00190771557840222	3.63937872807852e-06	2.35798e-06	20	6103341	3658	0.04616	CD20- B cell %B cell	Immune	-0.0779404	0.0060747085583443	22.3448730810473	2	1	TRUE	NA	NA	0.0060747085583443	3658	3.63937872807852e-06	464865	TRUE	4.46972690835505e-06	ebi-a-GCST90001419+GCST90016564	NA
ebi-a-GCST90001419	GCST90016564	rs74786971	C	G	C	G	0.2235	-0.0119	0.0645	0.0759	FALSE	TRUE	FALSE	0.3605	4	90909176	0.013	53400	433201	486601	Irritable bowel syndrome	TRUE	reported	-0.00131225	1.72200837067503e-06	6.60602e-06	4	90909176	3658	0.04952	CD20- B cell %B cell	Immune	0.0744367284093976	0.00554082653629443	20.3701291689394	2	1	TRUE	NA	NA	0.00554082653629443	3658	1.72200837067503e-06	486601	TRUE	1.02110788014489e-05	ebi-a-GCST90001419+GCST90016564	NA
ebi-a-GCST90001419	GCST90016564	rs75368642	T	C	T	C	0.2118	-0.0051	0.073	0.0804	FALSE	FALSE	FALSE	0.71	7	150969808	0.0136	53400	359398	412798	Irritable bowel syndrome	TRUE	reported	-0.000583665	3.40664522170882e-07	6.41904e-06	7	150969808	3658	0.04687	CD20- B cell %B cell	Immune	0.0745278211816192	0.00555439613007941	20.4202946571893	2	1	TRUE	NA	NA	0.00555439613007941	3658	3.40664522170882e-07	412798	TRUE	8.23104407304592e-06	ebi-a-GCST90001419+GCST90016564	NA
ebi-a-GCST90001419	GCST90016564	rs75951284	T	C	T	C	0.3083	0.0189	0.0316	0.0477	FALSE	FALSE	FALSE	0.2575	3	187638796	0.0167	53400	389286	442686	Irritable bowel syndrome	TRUE	reported	0.00170097445703513	2.89331410348595e-06	5.11105e-06	3	187638796	3658	0.06752	CD20- B cell %B cell	Immune	0.0753014263074896	0.00567030480394229	20.8488537186103	2	1	TRUE	NA	NA	0.00567030480394229	3658	2.89331410348595e-06	442686	TRUE	8.99692798664263e-06	ebi-a-GCST90001419+GCST90016564	NA
ebi-a-GCST90001419	GCST90016564	rs7875273	C	T	C	T	0.1137	-0.0223	0.3779	0.4531	FALSE	FALSE	FALSE	0.001123	9	9023522	0.0069	53400	433201	486601	Irritable bowel syndrome	TRUE	reported	0.00463303419011729	2.14650058067958e-05	5.83002e-06	9	9023522	3658	0.02506	CD20- B cell %B cell	Immune	0.0748267823419881	0.00559904735565526	20.5853756252353	2	1	TRUE	NA	NA	0.00559904735565526	3658	2.14650058067958e-05	486601	TRUE	2.27269294781065e-05	ebi-a-GCST90001419+GCST90016564	NA
ebi-a-GCST90001419	GCST90016564	rs9270911	T	C	T	C	0.1364	0.0076	0.6083	0.571	FALSE	FALSE	FALSE	0.291	6	32572202	0.0072	53400	409602	463002	Irritable bowel syndrome	TRUE	reported	0.00155127958718952	2.40646835763088e-06	2.10499e-06	6	32572202	3658	0.02871	CD20- B cell %B cell	Immune	0.0783324248983641	0.00613596879045785	22.5716005343433	2	1	TRUE	NA	NA	0.00613596879045785	3658	2.40646835763088e-06	463002	TRUE	3.59715521982324e-06	ebi-a-GCST90001419+GCST90016564	NA
ebi-a-GCST90001419	GCST90016564	rs9477367	C	T	C	T	-0.1917	-0.0044	0.9097	0.9004	FALSE	FALSE	FALSE	0.705	6	17249496	0.0116	53400	426079	479479	Irritable bowel syndrome	TRUE	reported	0.00054778575253775	3.0006923068335e-07	7.45899e-06	6	17249496	3658	0.04273	CD20- B cell %B cell	Immune	-0.0739936	0.00547504807298639	20.1269718935189	2	1	TRUE	NA	NA	0.00547504807298639	3658	3.0006923068335e-07	479479	TRUE	9.35302985232298e-06	ebi-a-GCST90001419+GCST90016564	NA
ebi-a-GCST90001420	GCST90016564	rs10815908	T	G	T	G	0.2526	-0.0029	0.0511	0.1066	FALSE	FALSE	FALSE	0.7934	9	8537763	0.0112	53400	433201	486601	Irritable bowel syndrome	TRUE	reported	-0.000371188	1.37780792530738e-07	2.75797e-06	9	8537763	3656	0.0538	IgD- CD38+ B cell Absolute Count	Immune	0.0774391691700581	0.00599682492174888	22.0445958458286	2	1	TRUE	NA	NA	0.00599682492174888	3656	1.37780792530738e-07	486601	TRUE	3.31997743554829e-06	ebi-a-GCST90001420+GCST90016564	NA
ebi-a-GCST90001420	GCST90016564	rs114044800	C	G	C	G	0.5637	0.0541	0.0086	0.0203	FALSE	TRUE	FALSE	0.04025	2	237823477	0.0264	50019	359979	409998	Irritable bowel syndrome	TRUE	reported	0.00320037820593986	1.02424206610548e-05	7.81592e-06	2	237823477	3656	0.1259	IgD- CD38+ B cell Absolute Count	Immune	0.0738669154280554	0.00545632119485549	20.0467793128553	2	1	TRUE	NA	NA	0.00545632119485549	3656	1.02424206610548e-05	409998	TRUE	2.04154540067624e-05	ebi-a-GCST90001420+GCST90016564	NA
ebi-a-GCST90001420	GCST90016564	rs115156019	T	C	T	C	-0.6197	0.0524	0.0081	0.0298	FALSE	FALSE	FALSE	0.01455	1	168227395	0.0214	50019	400963	450982	Irritable bowel syndrome	TRUE	reported	0.00364616221024516	1.32944988634199e-05	6.33199e-07	1	168227395	3656	0.1242	IgD- CD38+ B cell Absolute Count	Immune	-0.0822624	0.00676709628714093	24.8954396705745	2	1	TRUE	NA	NA	0.00676709628714093	3656	1.32944988634199e-05	450982	TRUE	2.09897369348284e-06	ebi-a-GCST90001420+GCST90016564	NA
ebi-a-GCST90001420	GCST90016564	rs11605946	A	G	A	G	0.1457	0.001	0.1637	0.1478	FALSE	FALSE	FALSE	0.9194	11	19547027	0.0101	50019	408085	458104	Irritable bowel syndrome	TRUE	reported	0.0001462842359314	2.13990776820335e-08	5.15905e-06	11	19547027	3656	0.03191	IgD- CD38+ B cell Absolute Count	Immune	0.075320475708831	0.0056731740610046	20.8480526504297	2	1	TRUE	NA	NA	0.0056731740610046	3656	2.13990776820335e-08	458104	TRUE	5.78419026989429e-06	ebi-a-GCST90001420+GCST90016564	NA
ebi-a-GCST90001420	GCST90016564	rs11609248	G	A	G	A	-0.1355	-0.0049	0.1916	0.0672	FALSE	FALSE	FALSE	0.7235	12	14317207	0.0139	53400	422699	476099	Irritable bowel syndrome	TRUE	reported	0.000510897174279543	2.61015922686822e-07	7.11295e-06	12	14317207	3656	0.03014	IgD- CD38+ B cell Absolute Count	Immune	-0.0741676	0.00550082688759939	20.2111997583496	2	1	TRUE	NA	NA	0.00550082688759939	3656	2.61015922686822e-07	476099	TRUE	8.86939765190675e-06	ebi-a-GCST90001420+GCST90016564	NA
ebi-a-GCST90001420	GCST90016564	rs138058221	T	C	T	C	-0.6658	-0.0335	0.0068	0.0225	FALSE	FALSE	FALSE	0.2	7	132571443	0.0261	50019	359979	409998	Irritable bowel syndrome	TRUE	reported	-0.00200453	4.01816007979761e-06	4.47497e-06	7	132571443	3656	0.1449	IgD- CD38+ B cell Absolute Count	Immune	-0.0757949	0.00574486871917696	21.1130419541618	2	1	TRUE	NA	NA	0.00574486871917696	3656	4.01816007979761e-06	409998	TRUE	8.63026171585205e-06	ebi-a-GCST90001420+GCST90016564	NA
ebi-a-GCST90001420	GCST90016564	rs138158989	A	G	A	G	-1.339	0.111	0.0018	0.0124	FALSE	FALSE	FALSE	0.3428	2	204476635	0.117	9471	21127	30598	Irritable bowel syndrome	TRUE	reported	0.00542373426291671	2.94168933547367e-05	2.33099e-06	2	204476635	3656	0.2832	IgD- CD38+ B cell Absolute Count	Immune	-0.0779792	0.00608075092532463	22.3549990623703	2	1	TRUE	NA	NA	0.00608075092532463	3656	2.94168933547367e-05	30598	TRUE	3.26930314613852e-05	ebi-a-GCST90001420+GCST90016564	NA
ebi-a-GCST90001420	GCST90016564	rs141490841	A	G	A	G	0.3828	0.0047	0.02	0.0172	FALSE	FALSE	FALSE	0.8728	3	149265655	0.0296	50019	362223	412242	Irritable bowel syndrome	TRUE	reported	0.000247303958993641	6.11592481339285e-08	6.98506e-06	3	149265655	3656	0.08506	IgD- CD38+ B cell Absolute Count	Immune	0.0742441110566551	0.00551218802659294	20.2531743543471	2	1	TRUE	NA	NA	0.00551218802659294	3656	6.11592481339285e-08	412242	TRUE	8.16078059790576e-06	ebi-a-GCST90001420+GCST90016564	NA
ebi-a-GCST90001420	GCST90016564	rs147319637	A	G	A	G	-0.5657	-0.0096	0.0094	0.0133	FALSE	FALSE	FALSE	0.7753	11	111211623	0.0338	50019	362223	412242	Irritable bowel syndrome	TRUE	reported	-0.000442364	1.95685592279591e-07	3.92401e-06	11	111211623	3656	0.1224	IgD- CD38+ B cell Absolute Count	Immune	-0.0762351	0.00581178566359288	21.3604069214832	2	1	TRUE	NA	NA	0.00581178566359288	3656	1.95685592279591e-07	412242	TRUE	4.88491682539872e-06	ebi-a-GCST90001420+GCST90016564	NA
ebi-a-GCST90001420	GCST90016564	rs148362575	T	A	T	A	2.541	0.0129	8e-04	0.0135999999999999	FALSE	TRUE	FALSE	0.7166	2	187165335	0.0354	50019	359979	409998	Irritable bowel syndrome	TRUE	reported	-0.00056911	3.23886716097841e-07	1.64101e-06	2	187165335	3656	0.5292	IgD- CD38+ B cell Absolute Count	Immune	0.0791835106139719	0.00627002835315301	23.0552406147644	2	1	TRUE	NA	NA	0.00627002835315301	3656	3.23886716097841e-07	409998	TRUE	2.13267930165823e-06	ebi-a-GCST90001420+GCST90016564	NA
ebi-a-GCST90001420	GCST90016564	rs17037450	A	G	A	G	-0.3311	0.0017	0.0264	0.0356	FALSE	FALSE	FALSE	0.9276	12	106098314	0.019	53400	415577	468977	Irritable bowel syndrome	TRUE	reported	0.000130653326235401	1.70702916563742e-08	4.90501e-06	12	106098314	3656	0.07236	IgD- CD38+ B cell Absolute Count	Immune	-0.0754807	0.00569732911831096	20.9373274436124	2	1	TRUE	NA	NA	0.00569732911831096	3656	1.70702916563742e-08	468977	TRUE	5.48873000986247e-06	ebi-a-GCST90001420+GCST90016564	NA
ebi-a-GCST90001420	GCST90016564	rs2075365	A	G	A	G	-0.1142	0.0104	0.6518	0.676	FALSE	FALSE	FALSE	0.1543	12	31092966	0.0073	53400	433201	486601	Irritable bowel syndrome	TRUE	reported	0.00204232083272198	4.17107438377022e-06	4.14801e-06	12	31092966	3656	0.02477	IgD- CD38+ B cell Absolute Count	Immune	-0.0760495	0.00578352486632845	21.2559340849012	2	1	TRUE	NA	NA	0.00578352486632845	3656	4.17107438377022e-06	486601	TRUE	8.00089505784807e-06	ebi-a-GCST90001420+GCST90016564	NA
ebi-a-GCST90001420	GCST90016564	rs2792563	A	G	A	G	-0.108	0.0083	0.5671	0.5619	FALSE	FALSE	FALSE	0.2354	1	213100225	0.007	53400	433201	486601	Irritable bowel syndrome	TRUE	reported	0.00169978432092134	2.88926673765002e-06	9.59909e-06	1	213100225	3656	0.02437	IgD- CD38+ B cell Absolute Count	Immune	-0.0731173	0.0053461345446979	19.6397724924983	2	1	TRUE	NA	NA	0.0053461345446979	3656	2.88926673765002e-06	486601	TRUE	1.64562011261563e-05	ebi-a-GCST90001420+GCST90016564	NA
ebi-a-GCST90001420	GCST90016564	rs3105149	T	A	T	A	0.3462	0.0094	0.0239	0.0222	FALSE	TRUE	FALSE	0.7195	5	36474634	0.0262	44437	312628	357065	Irritable bowel syndrome	TRUE	reported	-0.000600418	3.60502365232355e-07	8.27409e-06	5	36474634	3656	0.07754	IgD- CD38+ B cell Absolute Count	Immune	0.0736606538990163	0.00542589193283067	19.9343708646237	2	1	TRUE	NA	NA	0.00542589193283067	3656	3.60502365232355e-07	357065	TRUE	1.07561796157138e-05	ebi-a-GCST90001420+GCST90016564	NA
ebi-a-GCST90001420	GCST90016564	rs478251	C	A	C	A	0.1689	-0.0041	0.1332	0.1438	FALSE	FALSE	FALSE	0.6854	11	127827727	0.01	53400	415577	468977	Irritable bowel syndrome	TRUE	reported	0.000598699551559961	3.58441153038098e-07	8.85503e-07	11	127827727	3656	0.03431	IgD- CD38+ B cell Absolute Count	Immune	0.0811688285416171	0.00658837872681843	24.2335959759971	2	1	TRUE	NA	NA	0.00658837872681843	3656	3.58441153038098e-07	468977	TRUE	1.16451339670232e-06	ebi-a-GCST90001420+GCST90016564	NA
ebi-a-GCST90001420	GCST90016564	rs62353585	C	T	C	T	0.3438	-0.0051	0.0227	0.0232	FALSE	FALSE	FALSE	0.8388	4	168102710	0.0252	50019	400963	450982	Irritable bowel syndrome	TRUE	reported	0.000301363724405162	9.08200943873506e-08	8.48301e-06	4	168102710	3656	0.07709	IgD- CD38+ B cell Absolute Count	Immune	0.073577462152721	0.00541364293683509	19.8891239063509	2	1	TRUE	NA	NA	0.00541364293683509	3656	9.08200943873506e-08	450982	TRUE	9.91581409727807e-06	ebi-a-GCST90001420+GCST90016564	NA
ebi-a-GCST90001420	GCST90016564	rs66491584	A	G	A	G	-0.1466	-0.0097	0.1991	0.2659	FALSE	FALSE	FALSE	0.2141	3	20980398	0.0078	53400	426079	479479	Irritable bowel syndrome	TRUE	reported	-0.00179594	3.22541115051072e-06	7.43293e-07	3	20980398	3656	0.02957	IgD- CD38+ B cell Absolute Count	Immune	-0.0817415	0.00668167268550719	24.5790612349321	2	1	TRUE	NA	NA	0.00668167268550719	3656	3.22541115051072e-06	479479	TRUE	1.40272199722228e-06	ebi-a-GCST90001420+GCST90016564	NA
ebi-a-GCST90001420	GCST90016564	rs72834736	C	G	C	G	0.3465	-0.001	0.0248	0.1379	FALSE	TRUE	FALSE	0.9299	16	81821361	0.0112	44437	310156	354593	Irritable bowel syndrome	TRUE	reported	-0.00014994	2.24820669342554e-08	8.30501e-06	16	81821361	3656	0.07762	IgD- CD38+ B cell Absolute Count	Immune	0.0736485655138613	0.00542411120224952	19.9277928977124	2	1	TRUE	NA	NA	0.00542411120224952	3656	2.24820669342554e-08	354593	TRUE	9.52930935129962e-06	ebi-a-GCST90001420+GCST90016564	NA
ebi-a-GCST90001420	GCST90016564	rs74011406	A	G	A	G	0.1928	0.016	0.093	0.0563	FALSE	FALSE	FALSE	0.279	15	47631034	0.0148	53400	433201	486601	Irritable bowel syndrome	TRUE	reported	0.0015497874498563	2.40184113973211e-06	2.869e-06	15	47631034	3656	0.04113	IgD- CD38+ B cell Absolute Count	Immune	0.0773147118942565	0.00597756467529189	21.9733685551892	2	1	TRUE	NA	NA	0.00597756467529189	3656	2.40184113973211e-06	486601	TRUE	4.84353943750047e-06	ebi-a-GCST90001420+GCST90016564	NA
ebi-a-GCST90001420	GCST90016564	rs78678130	A	G	A	G	-0.1707	0.0011	0.1076	0.0491	FALSE	FALSE	FALSE	0.9504	7	105792831	0.0169	50019	400963	450982	Irritable bowel syndrome	TRUE	reported	9.69231091845864e-05	9.39408909400726e-09	8.03193e-06	7	105792831	3656	0.03819	IgD- CD38+ B cell Absolute Count	Immune	-0.0737421	0.00543789839396369	19.9787229972435	2	1	TRUE	NA	NA	0.00543789839396369	3656	9.39408909400726e-09	450982	TRUE	8.94282792681616e-06	ebi-a-GCST90001420+GCST90016564	NA
ebi-a-GCST90001420	GCST90016564	rs79801395	C	G	C	G	0.1973	0.0239	0.0799	0.038	FALSE	TRUE	FALSE	0.1952	11	97756814	0.0184	53400	415577	468977	Irritable bowel syndrome	TRUE	reported	0.00189672535896875	3.59756708735512e-06	6.68606e-06	11	97756814	3656	0.04374	IgD- CD38+ B cell Absolute Count	Immune	0.0744146139357386	0.00553753476720502	20.3468232806861	2	1	TRUE	NA	NA	0.00553753476720502	3656	3.59756708735512e-06	468977	TRUE	1.21816590295201e-05	ebi-a-GCST90001420+GCST90016564	NA
ebi-a-GCST90001420	GCST90016564	rs912755	C	G	C	G	-2.494	-0.0104	0.9996	0.9823	FALSE	TRUE	FALSE	0.716	10	7484185	0.0287	50019	361926	411945	Irritable bowel syndrome	TRUE	reported	-0.00056459	3.18761321955629e-07	2.16202e-06	10	7484185	3656	0.5255	IgD- CD38+ B cell Absolute Count	Immune	-0.0782717	0.00612646617879125	22.5241005575769	2	1	TRUE	NA	NA	0.00612646617879125	3656	3.18761321955629e-07	411945	TRUE	2.79152218856403e-06	ebi-a-GCST90001420+GCST90016564	NA
ebi-a-GCST90001421	GCST90016564	rs111761453	T	G	T	G	0.249	-0.0346	0.0524	0.0344	FALSE	FALSE	FALSE	0.07655	7	137173666	0.0195	53400	411465	464865	Irritable bowel syndrome	TRUE	reported	-0.00260242	6.77259417805442e-06	5.77006e-06	7	137173666	3657	0.05482	CD20- B cell Absolute Count	Immune	0.0749194123240423	0.00561291834297986	20.6310167559753	2	1	TRUE	NA	NA	0.00561291834297986	3657	6.77259417805442e-06	464865	TRUE	1.28391147931388e-05	ebi-a-GCST90001421+GCST90016564	NA
ebi-a-GCST90001421	GCST90016564	rs116699251	A	G	A	G	-0.2732	0.024	0.0446	0.0245	FALSE	FALSE	FALSE	0.3948	5	142419461	0.0283	40548	293220	333768	Irritable bowel syndrome	TRUE	reported	0.0014679230542675	2.15479809325002e-06	3.24399e-06	5	142419461	3657	0.05861	CD20- B cell Absolute Count	Immune	-0.0768738	0.00590957781253708	21.7279096777676	2	1	TRUE	NA	NA	0.00590957781253708	3657	2.15479809325002e-06	333768	TRUE	5.55788370850892e-06	ebi-a-GCST90001421+GCST90016564	NA
ebi-a-GCST90001421	GCST90016564	rs12146943	A	G	A	G	-0.1127	0.0083	0.3704	0.3619	FALSE	FALSE	FALSE	0.2445	13	21076875	0.0072	53400	433201	486601	Irritable bowel syndrome	TRUE	reported	0.00165256822057339	2.73098172364911e-06	6.50594e-06	13	21076875	3657	0.02495	CD20- B cell Absolute Count	Immune	-0.0745076	0.00555138945573751	20.4035967727037	2	1	TRUE	NA	NA	0.00555138945573751	3657	2.73098172364911e-06	486601	TRUE	1.10337315458176e-05	ebi-a-GCST90001421+GCST90016564	NA
ebi-a-GCST90001421	GCST90016564	rs16936840	T	C	T	C	0.1881	0.0045	0.102	0.1097	FALSE	FALSE	FALSE	0.6818	11	19531128	0.011	53400	433201	486601	Irritable bowel syndrome	TRUE	reported	0.000586454263438751	3.43928603105488e-07	3.49897e-06	11	19531128	3657	0.04049	CD20- B cell Absolute Count	Immune	0.0766159019807479	0.00586999643632357	21.5815204227346	2	1	TRUE	NA	NA	0.00586999643632357	3657	3.43928603105488e-07	486601	TRUE	4.48041041382671e-06	ebi-a-GCST90001421+GCST90016564	NA
ebi-a-GCST90001421	GCST90016564	rs2102662	A	G	A	G	0.1274	-0.0007	0.7447	0.698	FALSE	FALSE	FALSE	0.9311	7	56828069	0.0083	50019	355329	405348	Irritable bowel syndrome	TRUE	reported	-0.000132467	1.7547449286782e-08	9.77507e-06	7	56828069	3657	0.02877	CD20- B cell Absolute Count	Immune	0.0730506339307759	0.00533639511768822	19.6091664150698	2	1	TRUE	NA	NA	0.00533639511768822	3657	1.7547449286782e-08	405348	TRUE	1.10318735228569e-05	ebi-a-GCST90001421+GCST90016564	NA
ebi-a-GCST90001421	GCST90016564	rs2212443	G	T	G	T	-0.1412	-0.0005	0.8048	0.7985	FALSE	FALSE	FALSE	0.9494	11	88131197	0.0086	53400	430957	484357	Irritable bowel syndrome	TRUE	reported	8.35390741838651e-05	6.97877691549732e-09	6.07799e-06	11	88131197	3657	0.03117	CD20- B cell Absolute Count	Immune	-0.0747203	0.0055831191426177	20.5208709336003	2	1	TRUE	NA	NA	0.0055831191426177	3657	6.97877691549732e-09	484357	TRUE	6.69550153494919e-06	ebi-a-GCST90001421+GCST90016564	NA
ebi-a-GCST90001421	GCST90016564	rs252298	A	G	A	G	0.1091	-0.0028	0.5643	0.468	FALSE	FALSE	FALSE	0.6922	16	29232967	0.007	53400	426079	479479	Irritable bowel syndrome	TRUE	reported	-0.000577665	3.33696812586443e-07	6.60998e-06	16	29232967	3657	0.02419	CD20- B cell Absolute Count	Immune	0.0743943660733004	0.00553452170344823	20.3412559486264	2	1	TRUE	NA	NA	0.00553452170344823	3657	3.33696812586443e-07	479479	TRUE	8.44886023200487e-06	ebi-a-GCST90001421+GCST90016564	NA
ebi-a-GCST90001421	GCST90016564	rs2637364	C	T	C	T	-0.1164	0.005	0.6221	0.5631	FALSE	FALSE	FALSE	0.4664	17	32078878	0.0069	53400	433201	486601	Irritable bowel syndrome	TRUE	reported	-0.00103881	1.07912100581775e-06	3.75301e-06	17	32078878	3657	0.02513	CD20- B cell Absolute Count	Immune	-0.0763916	0.0058356840790348	21.4546277383867	2	1	TRUE	NA	NA	0.0058356840790348	3657	1.07912100581775e-06	486601	TRUE	5.44348517512271e-06	ebi-a-GCST90001421+GCST90016564	NA
ebi-a-GCST90001421	GCST90016564	rs34625183	T	C	T	C	-0.1694	0.0039	0.1154	0.0821	FALSE	FALSE	FALSE	0.7628	3	146097919	0.013	53400	415577	468977	Irritable bowel syndrome	TRUE	reported	0.00043807287908172	1.91907847386948e-07	8.03397e-06	3	146097919	3657	0.03789	CD20- B cell Absolute Count	Immune	-0.0737498	0.00543903221598016	19.9883801932237	2	1	TRUE	NA	NA	0.00543903221598016	3657	1.91907847386948e-07	468977	TRUE	9.75724191492215e-06	ebi-a-GCST90001421+GCST90016564	NA
ebi-a-GCST90001421	GCST90016564	rs36123742	T	A	T	A	0.1193	0.0041	0.6555	0.6534	FALSE	TRUE	FALSE	0.6229	3	133253719	0.0084	44437	305506	349943	Irritable bowel syndrome	TRUE	reported	-0.000825101	6.807913312861e-07	4.11396e-06	3	133253719	3657	0.02587	CD20- B cell Absolute Count	Immune	0.0760572370596877	0.00578470330915353	21.2661087244674	2	1	TRUE	NA	NA	0.00578470330915353	3657	6.807913312861e-07	349943	TRUE	5.81661257311213e-06	ebi-a-GCST90001421+GCST90016564	NA
ebi-a-GCST90001421	GCST90016564	rs38182	T	C	T	C	-0.1541	0.009	0.1693	0.0773	FALSE	FALSE	FALSE	0.4963	7	15900650	0.0133	53400	422699	476099	Irritable bowel syndrome	TRUE	reported	0.000980715269412212	9.61802439658268e-07	3.21203e-06	7	15900650	3657	0.03305	CD20- B cell Absolute Count	Immune	-0.0768953	0.00591288473876826	21.7401406661616	2	1	TRUE	NA	NA	0.00591288473876826	3657	9.61802439658268e-07	476099	TRUE	4.63735987576948e-06	ebi-a-GCST90001421+GCST90016564	NA
ebi-a-GCST90001421	GCST90016564	rs41494	T	A	T	A	1.728	-0.1588	0.999	0.9842	FALSE	TRUE	FALSE	0.1725	5	9688280	0.1164	9471	14530	24001	Irritable bowel syndrome	TRUE	reported	0.00880610997861508	7.7547572955464e-05	6.26397e-06	5	9688280	3657	0.3819	CD20- B cell Absolute Count	Immune	0.0746341245225019	0.00557025254324033	20.4733145781408	2	1	TRUE	NA	NA	0.00557025254324033	3657	7.7547572955464e-05	24001	TRUE	0.000203373469942794	ebi-a-GCST90001421+GCST90016564	NA
ebi-a-GCST90001421	GCST90016564	rs56736306	G	C	G	C	-0.1465	-0.0073	0.1719	0.1224	FALSE	TRUE	FALSE	0.5053	16	87840577	0.011	53400	383378	436778	Irritable bowel syndrome	TRUE	reported	0.00100415457818125	1.00832641688236e-06	5.91602e-06	16	87840577	3657	0.03231	CD20- B cell Absolute Count	Immune	-0.0747892	0.0055934265377373	20.558969078663	2	1	TRUE	NA	NA	0.0055934265377373	3657	1.00832641688236e-06	436778	TRUE	8.58442378867993e-06	ebi-a-GCST90001421+GCST90016564	NA
ebi-a-GCST90001421	GCST90016564	rs57641238	C	G	C	G	-0.1546	-0.0009	0.2252	0.1703	FALSE	TRUE	FALSE	0.9198	2	75536553	0.0092	53400	433201	486601	Irritable bowel syndrome	TRUE	reported	-0.000140239	1.9667001167312e-08	1.47999e-07	2	75536553	3657	0.02937	CD20- B cell Absolute Count	Immune	-0.0867405	0.00752391284988103	27.7083768791657	2	1	TRUE	NA	NA	0.00752391284988103	3657	1.9667001167312e-08	486601	TRUE	1.70931756445078e-07	ebi-a-GCST90001421+GCST90016564	NA
ebi-a-GCST90001421	GCST90016564	rs6008703	C	G	C	G	-0.1147	0.0195	0.3131	0.189	FALSE	TRUE	FALSE	0.04859	22	48837650	0.0099	50019	312103	362122	Irritable bowel syndrome	TRUE	reported	0.00327318712666011	1.07137539661335e-05	9.67409e-06	22	48837650	3657	0.02589	CD20- B cell Absolute Count	Immune	-0.0730844	0.00534133019130097	19.6273982641299	2	1	TRUE	NA	NA	0.00534133019130097	3657	1.07137539661335e-05	362122	TRUE	2.59137419721845e-05	ebi-a-GCST90001421+GCST90016564	NA
ebi-a-GCST90001421	GCST90016564	rs6029245	C	T	C	T	0.3071	0.0118	0.0358	0.0363	FALSE	FALSE	FALSE	0.5484	20	39267990	0.0197	50019	405841	455860	Irritable bowel syndrome	TRUE	reported	-0.000887158	7.87048761231696e-07	3.23102e-06	20	39267990	3657	0.06585	CD20- B cell Absolute Count	Immune	0.0769116307376235	0.00591539894272055	21.7494397485369	2	1	TRUE	NA	NA	0.00591539894272055	3657	7.87048761231696e-07	455860	TRUE	4.50938936647595e-06	ebi-a-GCST90001421+GCST90016564	NA
ebi-a-GCST90001421	GCST90016564	rs6482467	G	A	G	A	-0.1128	0.0023	0.3646	0.3761	FALSE	FALSE	FALSE	0.7463	10	25320223	0.0071	53400	433201	486601	Irritable bowel syndrome	TRUE	reported	-0.000464391	2.156590406075e-07	9.72098e-06	10	25320223	3657	0.02546	CD20- B cell Absolute Count	Immune	-0.0730876	0.0053418032167311	19.6291457912817	2	1	TRUE	NA	NA	0.0053418032167311	3657	2.156590406075e-07	486601	TRUE	1.17905121178764e-05	ebi-a-GCST90001421+GCST90016564	NA
ebi-a-GCST90001421	GCST90016564	rs6586822	C	T	C	T	-0.1182	0	0.6508	0.6571	FALSE	FALSE	FALSE	0.9995	8	19139514	0.0073	53400	433201	486601	Irritable bowel syndrome	TRUE	reported	0	0	4.34901e-06	8	19139514	3657	0.02568	CD20- B cell Absolute Count	Immune	-0.0759143	0.00576298462403211	21.1858022534719	2	1	TRUE	NA	NA	0.00576298462403211	3657	0	486601	TRUE	4.63702924689309e-06	ebi-a-GCST90001421+GCST90016564	NA
ebi-a-GCST90001421	GCST90016564	rs6712095	T	G	T	G	0.3592	-0.0034	0.0246	0.0305	FALSE	FALSE	FALSE	0.8668	2	205623497	0.0202	53400	396408	449808	Irritable bowel syndrome	TRUE	reported	-0.000250966	6.29839398395975e-08	6.32499e-06	2	205623497	3657	0.07943	CD20- B cell Absolute Count	Immune	0.0745927257753854	0.00556407473860185	20.4504811752895	2	1	TRUE	NA	NA	0.00556407473860185	3657	6.29839398395975e-08	449808	TRUE	7.32396921440089e-06	ebi-a-GCST90001421+GCST90016564	NA
ebi-a-GCST90001421	GCST90016564	rs71431666	C	G	C	G	-0.1932	-0.0252	0.0946	0.0909	FALSE	TRUE	FALSE	0.06475	14	95266847	0.0137	50019	312103	362122	Irritable bowel syndrome	TRUE	reported	-0.00305669	9.34336635107703e-06	3.49398e-06	14	95266847	3657	0.04158	CD20- B cell Absolute Count	Immune	-0.0766302	0.00587219022566167	21.5896337108458	2	1	TRUE	NA	NA	0.00587219022566167	3657	9.34336635107703e-06	362122	TRUE	9.24237069312657e-06	ebi-a-GCST90001421+GCST90016564	NA
ebi-a-GCST90001421	GCST90016564	rs74786971	C	G	C	G	0.2348	-0.0119	0.0645	0.0759	FALSE	TRUE	FALSE	0.3605	4	90909176	0.013	53400	433201	486601	Irritable bowel syndrome	TRUE	reported	-0.00131225	1.72200837067503e-06	2.031e-06	4	90909176	3657	0.04935	CD20- B cell Absolute Count	Immune	0.0784560603349927	0.00615535340328801	22.6371563866229	2	1	TRUE	NA	NA	0.00615535340328801	3657	1.72200837067503e-06	486601	TRUE	3.2314287395814e-06	ebi-a-GCST90001421+GCST90016564	NA
ebi-a-GCST90001421	GCST90016564	rs77553819	C	G	C	G	-0.1249	-0.0029	0.2863	0.2098	FALSE	TRUE	FALSE	0.7451	13	24882401	0.009	50019	398719	448738	Irritable bowel syndrome	TRUE	reported	-0.000481017	2.31376881887396e-07	3.51901e-06	13	24882401	3657	0.0269	CD20- B cell Absolute Count	Immune	-0.0765754	0.005863795631878	21.5585881897707	2	1	TRUE	NA	NA	0.005863795631878	3657	2.31376881887396e-07	448738	TRUE	4.42804238914383e-06	ebi-a-GCST90001421+GCST90016564	NA
ebi-a-GCST90001421	GCST90016564	rs7773849	G	A	G	A	1.508	0.0278	0.0018	0.0216	FALSE	FALSE	FALSE	0.2515	6	128553518	0.0243	53400	433201	486601	Irritable bowel syndrome	TRUE	reported	-0.00164003	2.68970508749554e-06	8.31209e-08	6	128553518	3657	0.2808	CD20- B cell Absolute Count	Immune	0.0884817710137056	0.00782902380172183	28.840877914952	2	1	TRUE	NA	NA	0.00782902380172183	3657	2.68970508749554e-06	486601	TRUE	1.57294383456128e-07	ebi-a-GCST90001421+GCST90016564	NA
ebi-a-GCST90001421	GCST90016564	rs9273241	T	C	T	C	0.177	0.0059	0.5975	0.6074	FALSE	FALSE	FALSE	0.4749	6	32614025	0.0082	40548	293220	333768	Irritable bowel syndrome	TRUE	reported	0.00124542269490274	1.55107768897881e-06	3.17001e-07	6	32614025	3657	0.03455	CD20- B cell Absolute Count	Immune	0.084436036661876	0.00712944428716567	26.2452327946033	2	1	TRUE	NA	NA	0.00712944428716567	3657	1.55107768897881e-06	333768	TRUE	5.34359889500515e-07	ebi-a-GCST90001421+GCST90016564	NA
ebi-a-GCST90001422	GCST90016564	rs10988372	C	G	C	G	0.1351	0.0012	0.2044	0.2459	FALSE	TRUE	FALSE	0.8892	9	132193568	0.0087	50019	361926	411945	Irritable bowel syndrome	TRUE	reported	0.000214903465878095	4.61834996464177e-08	6.77002e-06	9	132193568	3659	0.02998	CD20- CD38- B cell %B cell	Immune	0.0743119695068659	0.00552226881198937	20.3070781899964	2	1	TRUE	NA	NA	0.00552226881198937	3659	4.61834996464177e-08	411945	TRUE	7.86665541310333e-06	ebi-a-GCST90001422+GCST90016564	NA
ebi-a-GCST90001422	GCST90016564	rs117308259	C	T	C	T	-0.8348	-0.0364	0.0066	0.0135999999999999	FALSE	FALSE	FALSE	0.2441	14	31993501	0.0313	50019	399016	449035	Irritable bowel syndrome	TRUE	reported	0.0017354706069292	3.01185822751521e-06	2.48199e-08	14	31993501	3659	0.1494	CD20- CD38- B cell %B cell	Immune	-0.0920075	0.0084653829016937	31.2222132617933	2	1	TRUE	NA	NA	0.0084653829016937	3659	3.01185822751521e-06	449035	TRUE	4.98300441430088e-08	ebi-a-GCST90001422+GCST90016564	NA
ebi-a-GCST90001422	GCST90016564	rs118073973	A	T	A	T	0.2799	-0.0227	0.0402	0.019	FALSE	TRUE	FALSE	0.4634	9	19948908	0.031	40548	293220	333768	Irritable bowel syndrome	TRUE	reported	-0.00126748	1.60651777482148e-06	5.45306e-06	9	19948908	3659	0.06148	CD20- CD38- B cell %B cell	Immune	0.075072225559433	0.00563583905044639	20.7270778824138	2	1	TRUE	NA	NA	0.00563583905044639	3659	1.60651777482148e-06	333768	TRUE	8.71340160521085e-06	ebi-a-GCST90001422+GCST90016564	NA
ebi-a-GCST90001422	GCST90016564	rs13176237	G	A	G	A	0.2113	0.0038	0.0696	0.1116	FALSE	FALSE	FALSE	0.7473	5	42353044	0.0119	50019	364170	414189	Irritable bowel syndrome	TRUE	reported	-0.000496179	2.46193566529699e-07	9.12494e-06	5	42353044	3659	0.04756	CD20- CD38- B cell %B cell	Immune	0.0732700143577525	0.00536849500398526	19.7385525503264	2	1	TRUE	NA	NA	0.00536849500398526	3659	2.46193566529699e-07	414189	TRUE	1.13932725170327e-05	ebi-a-GCST90001422+GCST90016564	NA
ebi-a-GCST90001422	GCST90016564	rs141595421	G	T	G	T	-0.4902	0.0409	0.0127	0.018	FALSE	FALSE	FALSE	0.1712	3	63492195	0.0299	50019	312103	362122	Irritable bowel syndrome	TRUE	reported	-0.00227313	5.16713113614338e-06	8.62303e-06	3	63492195	3659	0.11	CD20- CD38- B cell %B cell	Immune	-0.0734923	0.00540112522788168	19.8591768595041	2	1	TRUE	NA	NA	0.00540112522788168	3659	5.16713113614338e-06	362122	TRUE	1.76536347601482e-05	ebi-a-GCST90001422+GCST90016564	NA
ebi-a-GCST90001422	GCST90016564	rs16955339	T	G	T	G	0.293	-0.0129	0.0377	0.0308	FALSE	FALSE	FALSE	0.5507	17	52971060	0.0216	50019	359979	409998	Irritable bowel syndrome	TRUE	reported	-0.000932709	8.69945249292346e-07	2.56803e-06	17	52971060	3659	0.06221	CD20- CD38- B cell %B cell	Immune	0.0776482621988374	0.0060292526224994	22.1827220757296	2	1	TRUE	NA	NA	0.0060292526224994	3659	8.69945249292346e-07	409998	TRUE	3.70142963115261e-06	ebi-a-GCST90001422+GCST90016564	NA
ebi-a-GCST90001422	GCST90016564	rs17099538	C	T	C	T	-0.2409	-0.0165	0.0559	0.0973000000000001	FALSE	FALSE	FALSE	0.1883	14	33254318	0.0125	50019	359979	409998	Irritable bowel syndrome	TRUE	reported	0.00206149933259704	4.24977949829804e-06	3.093e-06	14	33254318	3659	0.05156	CD20- CD38- B cell %B cell	Immune	-0.0770316	0.00593387097086703	21.8297007681516	2	1	TRUE	NA	NA	0.00593387097086703	3659	4.24977949829804e-06	409998	TRUE	6.12041946411935e-06	ebi-a-GCST90001422+GCST90016564	NA
ebi-a-GCST90001422	GCST90016564	rs182720746	T	C	T	C	0.6255	-0.0118	0.0089	0.0347	FALSE	FALSE	FALSE	0.5965	4	113092883	0.0222	44437	305506	349943	Irritable bowel syndrome	TRUE	reported	-0.000898528	8.07351927652179e-07	2.014e-06	4	113092883	3659	0.1314	CD20- CD38- B cell %B cell	Immune	0.0784744156782647	0.00615823391604507	22.6602082942391	2	1	TRUE	NA	NA	0.00615823391604507	3659	8.07351927652179e-07	349943	TRUE	2.92483256767747e-06	ebi-a-GCST90001422+GCST90016564	NA
ebi-a-GCST90001422	GCST90016564	rs2113943	G	A	G	A	0.1278	-0.0113	0.2288	0.3954	FALSE	FALSE	FALSE	0.1031	15	60895636	0.007	53400	433201	486601	Irritable bowel syndrome	TRUE	reported	0.00231416134249078	5.35534271907871e-06	9.10395e-06	15	60895636	3659	0.02875	CD20- CD38- B cell %B cell	Immune	0.0733095183490206	0.00537428548056539	19.7599576559546	2	1	TRUE	NA	NA	0.00537428548056539	3659	5.35534271907871e-06	486601	TRUE	1.83047621442917e-05	ebi-a-GCST90001422+GCST90016564	NA
ebi-a-GCST90001422	GCST90016564	rs2215848	A	G	A	G	0.524	0.0124	0.0118	0.0209	FALSE	FALSE	FALSE	0.6295	4	25065221	0.0257	50019	398719	448738	Irritable bowel syndrome	TRUE	reported	0.000720266130218656	5.18783298340158e-07	3.06902e-06	4	25065221	3659	0.1121	CD20- CD38- B cell %B cell	Immune	0.0770672095697463	0.0059393547908672	21.8499953447325	2	1	TRUE	NA	NA	0.0059393547908672	3659	5.18783298340158e-07	448738	TRUE	4.08839179592072e-06	ebi-a-GCST90001422+GCST90016564	NA
ebi-a-GCST90001422	GCST90016564	rs2339996	A	G	A	G	-0.1471	-0.0025	0.7803	0.7416	FALSE	FALSE	FALSE	0.7569	5	173070505	0.008	53400	422699	476099	Irritable bowel syndrome	TRUE	reported	-0.0004529	2.05118347666361e-07	3.11602e-07	5	173070505	3659	0.0287	CD20- CD38- B cell %B cell	Immune	-0.0844528	0.00713227345191809	26.2700894754094	2	1	TRUE	NA	NA	0.00713227345191809	3659	2.05118347666361e-07	476099	TRUE	3.9407436008162e-07	ebi-a-GCST90001422+GCST90016564	NA
ebi-a-GCST90001422	GCST90016564	rs34666228	T	G	T	G	0.1355	-0.0191	0.2346	0.2004	FALSE	FALSE	FALSE	0.02592	11	123385425	0.0086	53400	426079	479479	Irritable bowel syndrome	TRUE	reported	-0.00320737	1.02872095135114e-05	1.45902e-06	11	123385425	3659	0.02809	CD20- CD38- B cell %B cell	Immune	0.0795147655026758	0.00632259793294552	23.2688602887454	2	1	TRUE	NA	NA	0.00632259793294552	3659	1.02872095135114e-05	479479	TRUE	4.09388771489256e-06	ebi-a-GCST90001422+GCST90016564	NA
ebi-a-GCST90001422	GCST90016564	rs35639639	C	T	C	T	0.1332	-0.0092	0.2062	0.126	FALSE	FALSE	FALSE	0.436	16	5488091	0.0118	50019	359979	409998	Irritable bowel syndrome	TRUE	reported	0.00121763097718446	1.48262519659918e-06	8.60399e-06	16	5488091	3659	0.0299	CD20- CD38- B cell %B cell	Immune	0.0734675124064286	0.00539747537918874	19.8456840527511	2	1	TRUE	NA	NA	0.00539747537918874	3659	1.48262519659918e-06	409998	TRUE	1.31728672479784e-05	ebi-a-GCST90001422+GCST90016564	NA
ebi-a-GCST90001422	GCST90016564	rs36071180	A	G	A	G	0.1488	-0.0106	0.1596	0.0766	FALSE	FALSE	FALSE	0.4494	20	765164	0.014	50019	361926	411945	Irritable bowel syndrome	TRUE	reported	-0.00117967	1.39161123835095e-06	8.077e-06	20	765164	3659	0.03329	CD20- CD38- B cell %B cell	Immune	0.0737129087447454	0.00543359291561116	19.9792081763968	2	1	TRUE	NA	NA	0.00543359291561116	3659	1.39161123835095e-06	411945	TRUE	1.21742934425433e-05	ebi-a-GCST90001422+GCST90016564	NA
ebi-a-GCST90001422	GCST90016564	rs396692	A	G	A	G	0.1157	0.0064	0.6682	0.704	FALSE	FALSE	FALSE	0.3966	4	163553861	0.0076	53400	426079	479479	Irritable bowel syndrome	TRUE	reported	0.00121613607346001	1.47898694917074e-06	5.99998e-06	4	163553861	3659	0.02552	CD20- CD38- B cell %B cell	Immune	0.0747606613233557	0.0055891564815055	20.5544271626655	2	1	TRUE	NA	NA	0.0055891564815055	3659	1.47898694917074e-06	479479	TRUE	9.06214121030962e-06	ebi-a-GCST90001422+GCST90016564	NA
ebi-a-GCST90001422	GCST90016564	rs4832496	A	G	A	G	0.127	0.004	0.236	0.281	FALSE	FALSE	FALSE	0.6008	2	17752538	0.0076	53400	433201	486601	Irritable bowel syndrome	TRUE	reported	0.000754502476137401	5.6927398649747e-07	6.54305e-06	2	17752538	3659	0.02814	CD20- CD38- B cell %B cell	Immune	0.0744236647232716	0.00553888187084194	20.3685097711766	2	1	TRUE	NA	NA	0.00553888187084194	3659	5.6927398649747e-07	486601	TRUE	8.74591878931399e-06	ebi-a-GCST90001422+GCST90016564	NA
ebi-a-GCST90001422	GCST90016564	rs55767134	C	G	C	G	-0.1463	-0.0068	0.1838	0.1413	FALSE	TRUE	FALSE	0.4877	10	17048435	0.0098	53400	433201	486601	Irritable bowel syndrome	TRUE	reported	-0.000994711	9.8945040870058e-07	2.90202e-06	10	17048435	3659	0.03122	CD20- CD38- B cell %B cell	Immune	-0.077259	0.00596894868744566	21.959520601661	2	1	TRUE	NA	NA	0.00596894868744566	3659	9.8945040870058e-07	486601	TRUE	4.15698494184987e-06	ebi-a-GCST90001422+GCST90016564	NA
ebi-a-GCST90001422	GCST90016564	rs56284619	T	C	T	C	0.1557	-0.01	0.1469	0.1053	FALSE	FALSE	FALSE	0.4046	6	90013983	0.012	50019	398719	448738	Irritable bowel syndrome	TRUE	reported	-0.00124401	1.5475543966918e-06	5.72005e-06	6	90013983	3659	0.03428	CD20- CD38- B cell %B cell	Immune	0.0748968914173175	0.00560954434397746	20.6298275986488	2	1	TRUE	NA	NA	0.00560954434397746	3659	1.5475543966918e-06	448738	TRUE	8.83664526343456e-06	ebi-a-GCST90001422+GCST90016564	NA
ebi-a-GCST90001422	GCST90016564	rs6125184	A	G	A	G	-0.1186	-0.0069	0.5914	0.578	FALSE	FALSE	FALSE	0.357	20	46576714	0.0075	50019	361926	411945	Irritable bowel syndrome	TRUE	reported	-0.0014334	2.05464897071952e-06	1.547e-06	20	46576714	3659	0.02463	CD20- CD38- B cell %B cell	Immune	-0.0793753	0.00630043728241226	23.186786032963	2	1	TRUE	NA	NA	0.00630043728241226	3659	2.05464897071952e-06	411945	TRUE	2.57569660114524e-06	ebi-a-GCST90001422+GCST90016564	NA
ebi-a-GCST90001422	GCST90016564	rs62311900	T	C	T	C	-0.1398	0.0304	0.1735	0.1243	FALSE	FALSE	FALSE	0.008059	4	74145187	0.0115	50019	361926	411945	Irritable bowel syndrome	TRUE	reported	0.00411863680379503	1.6963169121575e-05	9.85598e-06	4	74145187	3659	0.03159	CD20- CD38- B cell %B cell	Immune	-0.0729853	0.00532685070709529	19.5846173687263	2	1	TRUE	NA	NA	0.00532685070709529	3659	1.6963169121575e-05	411945	TRUE	3.27454905616502e-05	ebi-a-GCST90001422+GCST90016564	NA
ebi-a-GCST90001422	GCST90016564	rs72492305	T	C	T	C	0.2125	0.0095	0.6663	0.6723	FALSE	FALSE	FALSE	0.2587	6	32509333	0.0085	40548	293220	333768	Irritable bowel syndrome	TRUE	reported	0.00193456274430559	3.74253301165519e-06	4.18803e-07	6	32509333	3659	0.04192	CD20- CD38- B cell %B cell	Immune	0.0835323483993343	0.00697765322910776	25.6965796810355	2	1	TRUE	NA	NA	0.00697765322910776	3659	3.74253301165519e-06	333768	TRUE	8.71075680230733e-07	ebi-a-GCST90001422+GCST90016564	NA
ebi-a-GCST90001422	GCST90016564	rs75839951	G	T	G	T	-0.2476	-0.0126	0.0585	0.0199	FALSE	FALSE	FALSE	0.6346	2	34491589	0.0266	50019	400963	450982	Irritable bowel syndrome	TRUE	reported	0.000705358914302167	4.97531197985532e-07	1.92801e-06	2	34491589	3659	0.05192	CD20- CD38- B cell %B cell	Immune	-0.0786153	0.00618037067496753	22.7421706026339	2	1	TRUE	NA	NA	0.00618037067496753	3659	4.97531197985532e-07	450982	TRUE	2.58097618657058e-06	ebi-a-GCST90001422+GCST90016564	NA
ebi-a-GCST90001422	GCST90016564	rs77911577	C	A	C	A	-0.2551	-0.0011	0.05	0.0746	FALSE	FALSE	FALSE	0.9432	14	28669022	0.0152	44437	305506	349943	Irritable bowel syndrome	TRUE	reported	0.000122335268555949	1.49659179326562e-08	8.78598e-06	14	28669022	3659	0.05732	CD20- CD38- B cell %B cell	Immune	-0.0733954	0.00538688587249523	19.8065371910928	2	1	TRUE	NA	NA	0.00538688587249523	3659	1.49659179326562e-08	349943	TRUE	1.00806670054193e-05	ebi-a-GCST90001422+GCST90016564	NA
ebi-a-GCST90001422	GCST90016564	rs78301150	A	G	A	G	-1.069	-0.1382	0.0033	0.0233	FALSE	FALSE	FALSE	0.4458	12	82233392	0.1812	9471	6894	16365	Irritable bowel syndrome	TRUE	reported	-0.00596226	3.55485041087869e-05	1.42099e-06	12	82233392	3659	0.2213	CD20- CD38- B cell %B cell	Immune	-0.0796256	0.00634023459118099	23.3341820883826	2	1	TRUE	NA	NA	0.00634023459118099	3659	3.55485041087869e-05	16365	TRUE	5.43583279264996e-05	ebi-a-GCST90001422+GCST90016564	NA
ebi-a-GCST90001423	GCST90016564	rs10988372	C	G	C	G	0.139	0.0012	0.2045	0.2459	FALSE	TRUE	FALSE	0.8892	9	132193568	0.0087	50019	361926	411945	Irritable bowel syndrome	TRUE	reported	0.000214903465878095	4.61834996464177e-08	4.08602e-06	9	132193568	3658	0.03012	CD20- CD38- B cell Absolute Count	Immune	0.0761018957414106	0.00579149853543652	21.2970605404853	2	1	TRUE	NA	NA	0.00579149853543652	3658	4.61834996464177e-08	411945	TRUE	4.72765110726249e-06	ebi-a-GCST90001423+GCST90016564	NA
ebi-a-GCST90001423	GCST90016564	rs11203884	T	C	T	C	-0.1548	0.0015	0.1643	0.2458	FALSE	FALSE	FALSE	0.8544	8	17516564	0.008	53400	433201	486601	Irritable bowel syndrome	TRUE	reported	0.000268791573922039	7.22489102114868e-08	2.26898e-06	8	17516564	3658	0.03269	CD20- CD38- B cell Absolute Count	Immune	-0.0780774	0.00609607484163404	22.4239476843427	2	1	TRUE	NA	NA	0.00609607484163404	3658	7.22489102114868e-08	486601	TRUE	2.65221713542141e-06	ebi-a-GCST90001423+GCST90016564	NA
ebi-a-GCST90001423	GCST90016564	rs117308259	C	T	C	T	-0.6917	-0.0364	0.0066	0.0135999999999999	FALSE	FALSE	FALSE	0.2441	14	31993501	0.0313	50019	399016	449035	Irritable bowel syndrome	TRUE	reported	0.0017354706069292	3.01185822751521e-06	4.39896e-06	14	31993501	3658	0.1504	CD20- CD38- B cell Absolute Count	Immune	-0.0758428	0.00575212563280825	21.1514370366965	2	1	TRUE	NA	NA	0.00575212563280825	3658	3.01185822751521e-06	449035	TRUE	7.78773939450181e-06	ebi-a-GCST90001423+GCST90016564	NA
ebi-a-GCST90001423	GCST90016564	rs118073973	A	T	A	T	0.2899	-0.0227	0.0402	0.019	FALSE	TRUE	FALSE	0.4634	9	19948908	0.031	40548	293220	333768	Irritable bowel syndrome	TRUE	reported	-0.00126748	1.60651777482148e-06	2.87303e-06	9	19948908	3658	0.06184	CD20- CD38- B cell Absolute Count	Immune	0.0772990688821198	0.00597514605004269	21.9764464360726	2	1	TRUE	NA	NA	0.00597514605004269	3658	1.60651777482148e-06	333768	TRUE	4.62895559961536e-06	ebi-a-GCST90001423+GCST90016564	NA
ebi-a-GCST90001423	GCST90016564	rs16955339	T	G	T	G	0.3095	-0.0129	0.0377	0.0308	FALSE	FALSE	FALSE	0.5507	17	52971060	0.0216	50019	359979	409998	Irritable bowel syndrome	TRUE	reported	-0.000932709	8.69945249292346e-07	7.67397e-07	17	52971060	3658	0.06249	CD20- CD38- B cell Absolute Count	Immune	0.081638485361031	0.00666484229204327	24.5301530209948	2	1	TRUE	NA	NA	0.00666484229204327	3658	8.69945249292346e-07	409998	TRUE	1.12418514939484e-06	ebi-a-GCST90001423+GCST90016564	NA
ebi-a-GCST90001423	GCST90016564	rs182720746	T	C	T	C	0.6026	-0.0118	0.0089	0.0347	FALSE	FALSE	FALSE	0.5965	4	113092883	0.0222	44437	305506	349943	Irritable bowel syndrome	TRUE	reported	-0.000898528	8.07351927652179e-07	5.38096e-06	4	113092883	3658	0.1323	CD20- CD38- B cell Absolute Count	Immune	0.0751168654572388	0.00564254347612091	20.7462002857749	2	1	TRUE	NA	NA	0.00564254347612091	3658	8.07351927652179e-07	349943	TRUE	7.73959185889903e-06	ebi-a-GCST90001423+GCST90016564	NA
ebi-a-GCST90001423	GCST90016564	rs2339996	A	G	A	G	-0.1438	-0.0025	0.7802	0.7416	FALSE	FALSE	FALSE	0.7569	5	173070505	0.008	53400	422699	476099	Irritable bowel syndrome	TRUE	reported	-0.0004529	2.05118347666361e-07	6.60496e-07	5	173070505	3658	0.02887	CD20- CD38- B cell Absolute Count	Immune	-0.0820995	0.00674032475028877	24.8098537583945	2	1	TRUE	NA	NA	0.00674032475028877	3658	2.05118347666361e-07	476099	TRUE	8.29100234886483e-07	ebi-a-GCST90001423+GCST90016564	NA
ebi-a-GCST90001423	GCST90016564	rs308820	C	T	C	T	-0.1305	-0.0062	0.7571	0.7298	FALSE	FALSE	FALSE	0.4212	11	88142031	0.0077	53400	430957	484357	Irritable bowel syndrome	TRUE	reported	0.00115696116100031	1.3385591280632e-06	4.63095e-06	11	88142031	3658	0.02844	CD20- CD38- B cell Absolute Count	Immune	-0.0756712	0.0057261362231167	21.0553196603108	2	1	TRUE	NA	NA	0.0057261362231167	3658	1.3385591280632e-06	484357	TRUE	6.90139412568148e-06	ebi-a-GCST90001423+GCST90016564	NA
ebi-a-GCST90001423	GCST90016564	rs36071180	A	G	A	G	0.1498	-0.0106	0.1597	0.0766	FALSE	FALSE	FALSE	0.4494	20	765164	0.014	50019	361926	411945	Irritable bowel syndrome	TRUE	reported	-0.00117967	1.39161123835095e-06	7.69892e-06	20	765164	3658	0.03344	CD20- CD38- B cell Absolute Count	Immune	0.0738845805103009	0.00545893123718314	20.0673991552391	2	1	TRUE	NA	NA	0.00545893123718314	3658	1.39161123835095e-06	411945	TRUE	1.16391673516536e-05	ebi-a-GCST90001423+GCST90016564	NA
ebi-a-GCST90001423	GCST90016564	rs6125184	A	G	A	G	-0.1099	-0.0069	0.5914	0.578	FALSE	FALSE	FALSE	0.357	20	46576714	0.0075	50019	361926	411945	Irritable bowel syndrome	TRUE	reported	-0.0014334	2.05464897071952e-06	9.59599e-06	20	46576714	3658	0.02479	CD20- CD38- B cell Absolute Count	Immune	-0.073123	0.00534697008296075	19.6536098873946	2	1	TRUE	NA	NA	0.00534697008296075	3658	2.05464897071952e-06	411945	TRUE	1.54007640138958e-05	ebi-a-GCST90001423+GCST90016564	NA
ebi-a-GCST90001423	GCST90016564	rs61906277	G	A	G	A	0.1435	-0.019	0.2347	0.2003	FALSE	FALSE	FALSE	0.02708	11	123384801	0.0086	53400	426079	479479	Irritable bowel syndrome	TRUE	reported	0.00319057567282142	1.01797731239998e-05	3.99098e-07	11	123384801	3658	0.02825	CD20- CD38- B cell Absolute Count	Immune	0.0837149817441249	0.00700819816841916	25.8028036651265	2	1	TRUE	NA	NA	0.00700819816841916	3658	1.01797731239998e-05	479479	TRUE	1.16435260403905e-06	ebi-a-GCST90001423+GCST90016564	NA
ebi-a-GCST90001423	GCST90016564	rs62311900	T	C	T	C	-0.1537	0.0304	0.1736	0.1243	FALSE	FALSE	FALSE	0.008059	4	74145187	0.0115	50019	361926	411945	Irritable bowel syndrome	TRUE	reported	0.00411863680379503	1.6963169121575e-05	1.33801e-06	4	74145187	3658	0.03175	CD20- CD38- B cell Absolute Count	Immune	-0.0798067	0.00636911617100319	23.4347473494947	2	1	TRUE	NA	NA	0.00636911617100319	3658	1.6963169121575e-05	411945	TRUE	4.97319257885225e-06	ebi-a-GCST90001423+GCST90016564	NA
ebi-a-GCST90001423	GCST90016564	rs6906886	A	T	A	T	0.1893	-0.0224	0.903	0.9033	FALSE	TRUE	FALSE	0.05657	6	85038851	0.0117	53400	433201	486601	Irritable bowel syndrome	TRUE	reported	-0.00274457	7.53268540037709e-06	3.29299e-06	6	85038851	3658	0.04063	CD20- CD38- B cell Absolute Count	Immune	0.0768272353917386	0.00590242409793761	21.7073887163224	2	1	TRUE	NA	NA	0.00590242409793761	3658	7.53268540037709e-06	486601	TRUE	7.77837050664729e-06	ebi-a-GCST90001423+GCST90016564	NA
ebi-a-GCST90001423	GCST90016564	rs72492305	T	C	T	C	0.2112	0.0095	0.6662	0.6723	FALSE	FALSE	FALSE	0.2587	6	32509333	0.0085	40548	293220	333768	Irritable bowel syndrome	TRUE	reported	0.00193456274430559	3.74253301165519e-06	4.25402e-07	6	32509333	3658	0.04169	CD20- CD38- B cell Absolute Count	Immune	0.0834910541312266	0.00697075611994342	25.6639817322352	2	1	TRUE	NA	NA	0.00697075611994342	3658	3.74253301165519e-06	333768	TRUE	8.85271971477604e-07	ebi-a-GCST90001423+GCST90016564	NA
ebi-a-GCST90001423	GCST90016564	rs75609575	A	G	A	G	-0.3072	3e-04	0.0349	0.0182	FALSE	FALSE	FALSE	0.9929	11	97639659	0.0285	50019	347693	397712	Irritable bowel syndrome	TRUE	reported	1.66914143842161e-05	2.78603314145616e-10	3.45096e-06	11	97639659	3658	0.06608	CD20- CD38- B cell Absolute Count	Immune	-0.0766599	0.00587673899600072	21.6124	2	1	TRUE	NA	NA	0.00587673899600072	3658	2.78603314145616e-10	397712	TRUE	3.80956367311707e-06	ebi-a-GCST90001423+GCST90016564	NA
ebi-a-GCST90001423	GCST90016564	rs77510701	A	C	A	C	-0.2548	-0.0329	0.0484	0.0225	FALSE	FALSE	FALSE	0.1783	18	34838106	0.0244	50019	400963	450982	Irritable bowel syndrome	TRUE	reported	-0.00200783	4.03137418199237e-06	6.74e-06	18	34838106	3658	0.05651	CD20- CD38- B cell Absolute Count	Immune	-0.0743647	0.00553010891118145	20.3305081033104	2	1	TRUE	NA	NA	0.00553010891118145	3658	4.03137418199237e-06	450982	TRUE	1.27057528004787e-05	ebi-a-GCST90001423+GCST90016564	NA
ebi-a-GCST90001423	GCST90016564	rs80339814	C	T	C	T	-0.2131	-0.0218	0.0794	0.0875	FALSE	FALSE	FALSE	0.1576	19	53396009	0.0154	44437	305506	349943	Irritable bowel syndrome	TRUE	reported	0.00239296923425503	5.7263017560911e-06	8.02306e-06	19	53396009	3658	0.04766	CD20- CD38- B cell Absolute Count	Immune	-0.0737466	0.00543856410284301	19.9921187795282	2	1	TRUE	NA	NA	0.00543856410284301	3658	5.7263017560911e-06	349943	TRUE	1.71174196095939e-05	ebi-a-GCST90001423+GCST90016564	NA
ebi-a-GCST90001424	GCST90016564	rs111830700	A	G	A	G	0.2879	-0.0103	0.0377	0.018	FALSE	FALSE	FALSE	0.9133	7	121332400	0.0946	5582	90807	96389	Irritable bowel syndrome	TRUE	reported	-0.000350701	1.22991092687786e-07	5.202e-06	7	121332400	3657	0.06309	IgD+ B cell %Lymphocyte	Immune	0.0752668582455934	0.00566509995016225	20.8239098484879	2	1	TRUE	NA	NA	0.00566509995016225	3657	1.22991092687786e-07	96389	TRUE	8.44638763508895e-06	ebi-a-GCST90001424+GCST90016564	NA
ebi-a-GCST90001424	GCST90016564	rs11657531	T	C	T	C	-0.1468	-0.007	0.4882	0.4729	FALSE	FALSE	FALSE	0.3446	17	2731370	0.0074	53400	365754	419154	Irritable bowel syndrome	TRUE	reported	-0.0014611	2.13481463142278e-06	5.52497e-10	17	2731370	3657	0.0236	IgD+ B cell %Lymphocyte	Immune	-0.102349	0.0104753213316426	38.692617064062	2	1	TRUE	NA	NA	0.0104753213316426	3657	2.13481463142278e-06	419154	TRUE	1.10301729792505e-09	ebi-a-GCST90001424+GCST90016564	NA
ebi-a-GCST90001424	GCST90016564	rs116906133	G	A	G	A	-1.032	-0.0309	0.0037	0.0452	FALSE	FALSE	FALSE	0.09696	13	100023905	0.0186	50019	361926	411945	Irritable bowel syndrome	TRUE	reported	0.00258836498828268	6.69963331256759e-06	2.22398e-06	13	100023905	3657	0.2178	IgD+ B cell %Lymphocyte	Immune	-0.0781355	0.0061051550846935	22.4514111816892	2	1	TRUE	NA	NA	0.0061051550846935	3657	6.69963331256759e-06	411945	TRUE	5.20918787095482e-06	ebi-a-GCST90001424+GCST90016564	NA
ebi-a-GCST90001424	GCST90016564	rs12874404	G	A	G	A	0.1898	-0.0219	0.3257	0.055	FALSE	FALSE	FALSE	0.1783	13	108993494	0.0163	50019	361926	411945	Irritable bowel syndrome	TRUE	reported	0.0020933266148828	4.38201631657668e-06	3.43084e-13	13	108993494	3657	0.02599	IgD+ B cell %Lymphocyte	Immune	0.119922502274517	0.0143814065517815	53.3310159692343	2	1	TRUE	NA	NA	0.0143814065517815	3657	4.38201631657668e-06	411945	TRUE	1.03256597470962e-12	ebi-a-GCST90001424+GCST90016564	NA
ebi-a-GCST90001424	GCST90016564	rs141070091	T	G	T	G	0.614	0.0318	0.0081	0.0145	FALSE	FALSE	FALSE	0.3053	4	46715880	0.031	50019	400963	450982	Irritable bowel syndrome	TRUE	reported	0.00152751779511372	2.33331061438907e-06	6.96803e-06	4	46715880	3657	0.1364	IgD+ B cell %Lymphocyte	Immune	0.0742522772941798	0.00551340068337177	20.2631986309027	2	1	TRUE	NA	NA	0.00551340068337177	3657	2.33331061438907e-06	450982	TRUE	1.15119923735215e-05	ebi-a-GCST90001424+GCST90016564	NA
ebi-a-GCST90001424	GCST90016564	rs143109147	C	T	C	T	2.746	-0.0416	4e-04	0.0145999999999999	FALSE	FALSE	FALSE	0.1676	1	40387371	0.0302	50019	408085	458104	Irritable bowel syndrome	TRUE	reported	0.00203518734891997	4.14198754520391e-06	3.27198e-06	1	40387371	3657	0.5892	IgD+ B cell %Lymphocyte	Immune	0.0768612546463211	0.00590765246580662	21.7207886330505	2	1	TRUE	NA	NA	0.00590765246580662	3657	4.14198754520391e-06	458104	TRUE	6.35191059601138e-06	ebi-a-GCST90001424+GCST90016564	NA
ebi-a-GCST90001424	GCST90016564	rs16837671	G	T	G	T	-0.2827	-0.0116	0.0494	0.0222	FALSE	FALSE	FALSE	0.6468	2	206655953	0.0253	50019	361926	411945	Irritable bowel syndrome	TRUE	reported	0.000714362738582697	5.10314122275371e-07	7.43207e-07	2	206655953	3657	0.05702	IgD+ B cell %Lymphocyte	Immune	-0.0817334	0.00668034418995782	24.5808666640995	2	1	TRUE	NA	NA	0.00668034418995782	3657	5.10314122275371e-07	411945	TRUE	1.02444640771964e-06	ebi-a-GCST90001424+GCST90016564	NA
ebi-a-GCST90001424	GCST90016564	rs1977295	A	G	A	G	0.1101	-0.0123	0.5273	0.5225	FALSE	FALSE	FALSE	0.07224	10	7188484	0.0069	53400	433201	486601	Irritable bowel syndrome	TRUE	reported	-0.00255546	6.53037307986442e-06	3.11401e-06	10	7188484	3657	0.02357	IgD+ B cell %Lymphocyte	Immune	0.077035614217002	0.00593448585779077	21.8200365083002	2	1	TRUE	NA	NA	0.00593448585779077	3657	6.53037307986442e-06	486601	TRUE	6.97005745067574e-06	ebi-a-GCST90001424+GCST90016564	NA
ebi-a-GCST90001424	GCST90016564	rs2395904	G	T	G	T	-0.1285	-0.0089	0.2657	0.2754	FALSE	FALSE	FALSE	0.2474	8	130617819	0.0077	53400	433201	486601	Irritable bowel syndrome	TRUE	reported	0.00165696402447264	2.74552977839656e-06	2.243e-06	8	130617819	3657	0.02712	IgD+ B cell %Lymphocyte	Immune	-0.078134	0.00610492093832625	22.4505448307968	2	1	TRUE	NA	NA	0.00610492093832625	3657	2.74552977839656e-06	486601	TRUE	3.92605954271874e-06	ebi-a-GCST90001424+GCST90016564	NA
ebi-a-GCST90001424	GCST90016564	rs2402519	C	G	C	G	0.1596	2e-04	0.1523	0.1842	FALSE	TRUE	FALSE	0.9799	14	95373465	0.0088	53400	433201	486601	Irritable bowel syndrome	TRUE	reported	3.25807979987062e-05	1.0615083982325e-09	2.10402e-06	14	95373465	3657	0.03359	IgD+ B cell %Lymphocyte	Immune	0.0783505516664413	0.00613880894643569	22.5759360574662	2	1	TRUE	NA	NA	0.00613880894643569	3657	1.0615083982325e-09	486601	TRUE	2.28754192701104e-06	ebi-a-GCST90001424+GCST90016564	NA
ebi-a-GCST90001424	GCST90016564	rs34910780	T	A	T	A	-0.2739	0.0018	0.0481	0.0268	FALSE	TRUE	FALSE	0.9386	7	77469688	0.0235	50019	359979	409998	Irritable bowel syndrome	TRUE	reported	-0.000119623	1.4309671360844e-08	1.25101e-06	7	77469688	3657	0.05642	IgD+ B cell %Lymphocyte	Immune	-0.0800423	0.00640677014627909	23.5677379646574	2	1	TRUE	NA	NA	0.00640677014627909	3657	1.4309671360844e-08	409998	TRUE	1.43462344420272e-06	ebi-a-GCST90001424+GCST90016564	NA
ebi-a-GCST90001424	GCST90016564	rs4361609	C	G	C	G	-0.2101	0	0.1131	0.1237	FALSE	TRUE	FALSE	0.9967	6	31240635	0.0106	53400	409602	463002	Irritable bowel syndrome	TRUE	reported	0	0	6.78297e-07	6	31240635	3657	0.04223	IgD+ B cell %Lymphocyte	Immune	-0.0820155	0.00672653481477342	24.7519798018687	2	1	TRUE	NA	NA	0.00672653481477342	3657	0	463002	TRUE	7.44555777938859e-07	ebi-a-GCST90001424+GCST90016564	NA
ebi-a-GCST90001424	GCST90016564	rs533239981	C	G	C	G	0.2839	0.0121	0.0387	0.0454	FALSE	TRUE	FALSE	0.5628	8	75515052	0.021	44437	305506	349943	Irritable bowel syndrome	TRUE	reported	0.000974021302517219	9.48717497757339e-07	8.16e-06	8	75515052	3657	0.06355	IgD+ B cell %Lymphocyte	Immune	0.0736925686553155	0.00543059467501839	19.957203017628	2	1	TRUE	NA	NA	0.00543059467501839	3657	9.48717497757339e-07	349943	TRUE	1.18140673819561e-05	ebi-a-GCST90001424+GCST90016564	NA
ebi-a-GCST90001424	GCST90016564	rs55658072	G	A	G	A	0.1165	-0.0093	0.6218	0.5357	FALSE	FALSE	FALSE	0.1763	19	14873284	0.0069	53400	433201	486601	Irritable bowel syndrome	TRUE	reported	0.001932179371263	3.73331712273428e-06	3.23601e-06	19	14873284	3657	0.02499	IgD+ B cell %Lymphocyte	Immune	0.0768826994766056	0.00591094947881005	21.733	2	1	TRUE	NA	NA	0.00591094947881005	3657	3.73331712273428e-06	486601	TRUE	6.10059105062566e-06	ebi-a-GCST90001424+GCST90016564	NA
ebi-a-GCST90001424	GCST90016564	rs6131010	G	A	G	A	-0.1212	-0.0199	0.6172	0.7391	FALSE	FALSE	FALSE	0.01071	20	44724305	0.0078	53400	433201	486601	Irritable bowel syndrome	TRUE	reported	0.00365737896699953	1.33764209082505e-05	2.47098e-06	20	44724305	3657	0.02568	IgD+ B cell %Lymphocyte	Immune	-0.0778296	0.00605743980207652	22.2748711677876	2	1	TRUE	NA	NA	0.00605743980207652	3657	1.33764209082505e-05	486601	TRUE	7.59330428007402e-06	ebi-a-GCST90001424+GCST90016564	NA
ebi-a-GCST90001424	GCST90016564	rs73078428	A	T	A	T	-0.1651	-0.0017	0.1318	0.0523	FALSE	TRUE	FALSE	0.9171	7	20106029	0.0163	50019	398719	448738	Irritable bowel syndrome	TRUE	reported	-0.000155692	2.42399495197163e-08	4.854e-06	7	20106029	3657	0.03606	IgD+ B cell %Lymphocyte	Immune	-0.0755155	0.00570258321661278	20.9624819544919	2	1	TRUE	NA	NA	0.00570258321661278	3657	2.42399495197163e-08	448738	TRUE	5.47768168232055e-06	ebi-a-GCST90001424+GCST90016564	NA
ebi-a-GCST90001424	GCST90016564	rs75319860	C	T	C	T	0.3546	-0.0009	0.0249	0.0175999999999999	FALSE	FALSE	FALSE	0.9746	12	110312229	0.0277	53400	411465	464865	Irritable bowel syndrome	TRUE	reported	4.76540975580115e-05	2.27091301406848e-09	6.84101e-06	12	110312229	3657	0.0787	IgD+ B cell %Lymphocyte	Immune	0.0743220214548447	0.00552376287313439	20.3015	2	1	TRUE	NA	NA	0.00552376287313439	3657	2.27091301406848e-09	464865	TRUE	7.44732688964884e-06	ebi-a-GCST90001424+GCST90016564	NA
ebi-a-GCST90001424	GCST90016564	rs75956343	G	A	G	A	-0.2576	0.0158	0.0469	0.1941	FALSE	FALSE	FALSE	0.1039	17	70210257	0.0097	44437	312628	357065	Irritable bowel syndrome	TRUE	reported	-0.00272591	7.43057853640047e-06	8.75407e-06	17	70210257	3657	0.05786	IgD+ B cell %Lymphocyte	Immune	-0.0734428	0.00539384694840836	19.821424325544	2	1	TRUE	NA	NA	0.00539384694840836	3657	7.43057853640047e-06	357065	TRUE	2.03533280508081e-05	ebi-a-GCST90001424+GCST90016564	NA
ebi-a-GCST90001424	GCST90016564	rs76845048	C	A	C	A	-0.3021	0.027	0.0357	0.0214	FALSE	FALSE	FALSE	0.283	5	115785493	0.0251	50019	398719	448738	Irritable bowel syndrome	TRUE	reported	-0.00160581	2.57862419395425e-06	4.76299e-06	5	115785493	3657	0.06594	IgD+ B cell %Lymphocyte	Immune	-0.0755639	0.00570991041283905	20.9895711296811	2	1	TRUE	NA	NA	0.00570991041283905	3657	2.57862419395425e-06	448738	TRUE	8.14858722425891e-06	ebi-a-GCST90001424+GCST90016564	NA
ebi-a-GCST90001425	GCST90016564	rs113087021	A	T	A	T	0.1975	0.0294	0.0766	0.0425	FALSE	TRUE	FALSE	0.09441	11	97765784	0.0176	53400	415577	468977	Irritable bowel syndrome	TRUE	reported	0.00243926241755944	5.9500011417179e-06	8.62204e-06	11	97765784	3656	0.04432	IgD- CD38+ B cell %lymphocyte	Immune	0.0735201132465466	0.00540520705178504	19.857962968695	2	1	TRUE	NA	NA	0.00540520705178504	3656	5.9500011417179e-06	468977	TRUE	1.80698283341551e-05	ebi-a-GCST90001425+GCST90016564	NA
ebi-a-GCST90001425	GCST90016564	rs114428590	A	T	A	T	-0.6902	-0.0072	0.0059	0.027	FALSE	TRUE	FALSE	0.7591	4	61089291	0.0234	50019	355329	405348	Irritable bowel syndrome	TRUE	reported	-0.000483285	2.33564742467865e-07	8.88608e-06	4	61089291	3656	0.1551	IgD- CD38+ B cell %lymphocyte	Immune	-0.0734185	0.00539026944594118	19.8027869127091	2	1	TRUE	NA	NA	0.00539026944594118	3656	2.33564742467865e-07	405348	TRUE	1.10041656365856e-05	ebi-a-GCST90001425+GCST90016564	NA
ebi-a-GCST90001425	GCST90016564	rs11609248	G	A	G	A	-0.1438	-0.0049	0.1916	0.0672	FALSE	FALSE	FALSE	0.7235	12	14317207	0.0139	53400	422699	476099	Irritable bowel syndrome	TRUE	reported	0.000510897174279543	2.61015922686822e-07	1.64801e-06	12	14317207	3656	0.02996	IgD- CD38+ B cell %lymphocyte	Immune	-0.0791531	0.00626521678125141	23.0374366534106	2	1	TRUE	NA	NA	0.00626521678125141	3656	2.61015922686822e-07	476099	TRUE	2.0850637197811e-06	ebi-a-GCST90001425+GCST90016564	NA
ebi-a-GCST90001425	GCST90016564	rs116540222	T	C	T	C	1.619	-0.0284	0.0011	0.0223	FALSE	FALSE	FALSE	0.2677	3	117331256	0.0256	50019	400963	450982	Irritable bowel syndrome	TRUE	reported	-0.00165196	2.72896698756076e-06	7.48204e-06	3	117331256	3656	0.361	IgD- CD38+ B cell %lymphocyte	Immune	0.0739883573681326	0.0054742770260345	20.1131130055785	2	1	TRUE	NA	NA	0.0054742770260345	3656	2.72896698756076e-06	450982	TRUE	1.28543702364048e-05	ebi-a-GCST90001425+GCST90016564	NA
ebi-a-GCST90001425	GCST90016564	rs11938966	A	C	A	C	0.3028	0.0268	0.0294	0.081	FALSE	FALSE	FALSE	0.03227	4	55386841	0.0125	53400	433201	486601	Irritable bowel syndrome	TRUE	reported	0.00307352764438402	9.44657218079277e-06	9.29309e-06	4	55386841	3656	0.06821	IgD- CD38+ B cell %lymphocyte	Immune	0.0732412211166866	0.00536427647066338	19.7067788338148	2	1	TRUE	NA	NA	0.00536427647066338	3656	9.44657218079277e-06	486601	TRUE	2.30573943746123e-05	ebi-a-GCST90001425+GCST90016564	NA
ebi-a-GCST90001425	GCST90016564	rs12340211	G	C	G	C	0.2558	-0.0021	0.0518	0.1076	FALSE	TRUE	FALSE	0.8486	9	8531036	0.0111	53400	433201	486601	Irritable bowel syndrome	TRUE	reported	0.000271213119455723	7.35565561649041e-08	1.907e-06	9	8531036	3656	0.05361	IgD- CD38+ B cell %lymphocyte	Immune	0.078690384437119	0.00619217660286158	22.7671917791037	2	1	TRUE	NA	NA	0.00619217660286158	3656	7.35565561649041e-08	486601	TRUE	2.22554947215381e-06	ebi-a-GCST90001425+GCST90016564	NA
ebi-a-GCST90001425	GCST90016564	rs138058221	T	C	T	C	-0.6459	-0.0335	0.0068	0.0225	FALSE	FALSE	FALSE	0.2	7	132571443	0.0261	50019	359979	409998	Irritable bowel syndrome	TRUE	reported	-0.00200453	4.01816007979761e-06	8.25791e-06	7	132571443	3656	0.1447	IgD- CD38+ B cell %lymphocyte	Immune	-0.073643	0.00542329522697608	19.9247787166833	2	1	TRUE	NA	NA	0.00542329522697608	3656	4.01816007979761e-06	409998	TRUE	1.56944025580042e-05	ebi-a-GCST90001425+GCST90016564	NA
ebi-a-GCST90001425	GCST90016564	rs138158989	A	G	A	G	-1.324	0.111	0.0018	0.0124	FALSE	FALSE	FALSE	0.3428	2	204476635	0.117	9471	21127	30598	Irritable bowel syndrome	TRUE	reported	0.00542373426291671	2.94168933547367e-05	2.49799e-06	2	204476635	3656	0.2808	IgD- CD38+ B cell %lymphocyte	Immune	-0.0777659	0.00604754115723212	22.2321653233334	2	1	TRUE	NA	NA	0.00604754115723212	3656	2.94168933547367e-05	30598	TRUE	3.44902411436655e-05	ebi-a-GCST90001425+GCST90016564	NA
ebi-a-GCST90001425	GCST90016564	rs139101653	T	C	T	C	-0.4998	0.0025	0.0129	0.0152	FALSE	FALSE	FALSE	0.9507	6	31274174	0.0399	53400	345165	398565	Irritable bowel syndrome	TRUE	reported	9.92472818444894e-05	9.85002295351952e-09	8.62303e-06	6	31274174	3656	0.1122	IgD- CD38+ B cell %lymphocyte	Immune	-0.0734925	0.00540114951578616	19.8429752066116	2	1	TRUE	NA	NA	0.00540114951578616	3656	9.85002295351952e-09	398565	TRUE	9.70293573168154e-06	ebi-a-GCST90001425+GCST90016564	NA
ebi-a-GCST90001425	GCST90016564	rs148362575	T	A	T	A	2.567	0.0129	8e-04	0.0135999999999999	FALSE	TRUE	FALSE	0.7166	2	187165335	0.0354	50019	359979	409998	Irritable bowel syndrome	TRUE	reported	-0.00056911	3.23886716097841e-07	1.93299e-06	2	187165335	3656	0.5384	IgD- CD38+ B cell %lymphocyte	Immune	0.0786302791814556	0.00618272080415365	22.7322087181435	2	1	TRUE	NA	NA	0.00618272080415365	3656	3.23886716097841e-07	409998	TRUE	2.51475949333803e-06	ebi-a-GCST90001425+GCST90016564	NA
ebi-a-GCST90001425	GCST90016564	rs148377259	C	T	C	T	-0.311	0.0234	0.0341	0.0369	FALSE	FALSE	FALSE	0.2639	7	106306631	0.0209	50019	361926	411945	Irritable bowel syndrome	TRUE	reported	-0.00174442	3.04299118016176e-06	1.47001e-06	7	106306631	3656	0.06449	IgD- CD38+ B cell %lymphocyte	Immune	-0.0795254	0.00632429547971134	23.2560538390354	2	1	TRUE	NA	NA	0.00632429547971134	3656	3.04299118016176e-06	411945	TRUE	2.72526249465133e-06	ebi-a-GCST90001425+GCST90016564	NA
ebi-a-GCST90001425	GCST90016564	rs151009998	A	G	A	G	0.2925	-0.0184	0.0379	0.0416	FALSE	FALSE	FALSE	0.3245	3	11712287	0.0187	50019	399016	449035	Irritable bowel syndrome	TRUE	reported	-0.00146837	2.15612153632525e-06	2.32498e-06	3	11712287	3656	0.06183	IgD- CD38+ B cell %lymphocyte	Immune	0.0780218865636459	0.00608741478295043	22.3796478158523	2	1	TRUE	NA	NA	0.00608741478295043	3656	2.15612153632525e-06	449035	TRUE	3.87910518802801e-06	ebi-a-GCST90001425+GCST90016564	NA
ebi-a-GCST90001425	GCST90016564	rs17037450	A	G	A	G	-0.3233	0.0017	0.0264	0.0356	FALSE	FALSE	FALSE	0.9276	12	106098314	0.019	53400	415577	468977	Irritable bowel syndrome	TRUE	reported	0.000130653326235401	1.70702916563742e-08	7.68104e-06	12	106098314	3656	0.07216	IgD- CD38+ B cell %lymphocyte	Immune	-0.0739155	0.00546349494925161	20.0732808129016	2	1	TRUE	NA	NA	0.00546349494925161	3656	1.70702916563742e-08	468977	TRUE	8.5702137620574e-06	ebi-a-GCST90001425+GCST90016564	NA
ebi-a-GCST90001425	GCST90016564	rs187459109	A	G	A	G	-1.987	0.0846	8e-04	0.0164	FALSE	FALSE	FALSE	0.01204	6	40333488	0.0337	40548	293220	333768	Irritable bowel syndrome	TRUE	reported	0.0043452554717667	1.88812451149185e-05	8.31706e-07	6	40333488	3656	0.4026	IgD- CD38+ B cell %lymphocyte	Immune	-0.0813761	0.00662207590498814	24.3583683207685	2	1	TRUE	NA	NA	0.00662207590498814	3656	1.88812451149185e-05	333768	TRUE	3.46192422490755e-06	ebi-a-GCST90001425+GCST90016564	NA
ebi-a-GCST90001425	GCST90016564	rs2627305	A	G	A	G	-0.1167	-0.0012	0.2986	0.2547	FALSE	FALSE	FALSE	0.8772	15	74539114	0.0079	53400	433201	486601	Irritable bowel syndrome	TRUE	reported	-0.000217755	4.74173279241626e-08	7.14908e-06	15	74539114	3656	0.02595	IgD- CD38+ B cell %lymphocyte	Immune	-0.0741909	0.00550429065023368	20.2239967924087	2	1	TRUE	NA	NA	0.00550429065023368	3656	4.74173279241626e-08	486601	TRUE	8.10177559931968e-06	ebi-a-GCST90001425+GCST90016564	NA
ebi-a-GCST90001425	GCST90016564	rs478251	C	A	C	A	0.1561	-0.0041	0.1332	0.1438	FALSE	FALSE	FALSE	0.6854	11	127827727	0.01	53400	415577	468977	Irritable bowel syndrome	TRUE	reported	0.000598699551559961	3.58441153038098e-07	5.11399e-06	11	127827727	3656	0.03419	IgD- CD38+ B cell %lymphocyte	Immune	0.0753154843144232	0.00567242217751613	20.8452738302148	2	1	TRUE	NA	NA	0.00567242217751613	3656	3.58441153038098e-07	468977	TRUE	6.57494953610038e-06	ebi-a-GCST90001425+GCST90016564	NA
ebi-a-GCST90001425	GCST90016564	rs4785074	T	C	T	C	-0.1289	-0.0014	0.635	0.7281	FALSE	FALSE	FALSE	0.864	16	59885737	0.0079	53400	415577	468977	Irritable bowel syndrome	TRUE	reported	-0.000258777	6.69656621755955e-08	1.91898e-07	16	59885737	3656	0.02471	IgD- CD38+ B cell %lymphocyte	Immune	-0.0859775	0.00739212863508493	27.2119925821848	2	1	TRUE	NA	NA	0.00739212863508493	3656	6.69656621755955e-08	468977	TRUE	2.29632816801828e-07	ebi-a-GCST90001425+GCST90016564	NA
ebi-a-GCST90001425	GCST90016564	rs62160934	A	T	A	T	0.1297	-0.0126	0.2133	0.2679	FALSE	TRUE	FALSE	0.1052	2	136941539	0.0078	53400	430957	484357	Irritable bowel syndrome	TRUE	reported	-0.00232109	5.38748107723625e-06	6.13098e-06	2	136941539	3656	0.02865	IgD- CD38+ B cell %lymphocyte	Immune	0.074682107906108	0.00557741724129956	20.494187232928	2	1	TRUE	NA	NA	0.00557741724129956	3656	5.38748107723625e-06	484357	TRUE	1.26837052055484e-05	ebi-a-GCST90001425+GCST90016564	NA
ebi-a-GCST90001425	GCST90016564	rs6488283	G	A	G	A	-0.1069	-0.0116	0.4229	0.4684	FALSE	FALSE	FALSE	0.09102	12	10496783	0.0068	53400	433201	486601	Irritable bowel syndrome	TRUE	reported	0.00244546905635503	5.98031890558998e-06	6.50504e-06	12	10496783	3656	0.02367	IgD- CD38+ B cell %lymphocyte	Immune	-0.0745052	0.00555102084035452	20.3966523931633	2	1	TRUE	NA	NA	0.00555102084035452	3656	5.98031890558998e-06	486601	TRUE	1.37783226418511e-05	ebi-a-GCST90001425+GCST90016564	NA
ebi-a-GCST90001425	GCST90016564	rs6554754	C	T	C	T	0.1238	-0.0133	0.7503	0.8754	FALSE	FALSE	FALSE	0.2399	5	1297258	0.0113	53400	359695	413095	Irritable bowel syndrome	TRUE	reported	0.00183125385270561	3.35349067304913e-06	5.91902e-06	5	1297258	3656	0.0273	IgD- CD38+ B cell %lymphocyte	Immune	0.0748092095960314	0.00559641784038296	20.5643977512109	2	1	TRUE	NA	NA	0.00559641784038296	3656	3.35349067304913e-06	413095	TRUE	1.08329089434806e-05	ebi-a-GCST90001425+GCST90016564	NA
ebi-a-GCST90001425	GCST90016564	rs66491584	A	G	A	G	-0.1404	-0.0097	0.1991	0.2659	FALSE	FALSE	FALSE	0.2141	3	20980398	0.0078	53400	426079	479479	Irritable bowel syndrome	TRUE	reported	-0.00179594	3.22541115051072e-06	1.97702e-06	3	20980398	3656	0.02948	IgD- CD38+ B cell %lymphocyte	Immune	-0.0785437	0.00616911975967211	22.6818909031996	2	1	TRUE	NA	NA	0.00616911975967211	3656	3.22541115051072e-06	479479	TRUE	3.64198815303132e-06	ebi-a-GCST90001425+GCST90016564	NA
ebi-a-GCST90001425	GCST90016564	rs72686093	T	C	T	C	0.2941	0.0192	0.0382	0.0177	FALSE	FALSE	FALSE	0.5408	14	22129890	0.0315	44437	305506	349943	Irritable bowel syndrome	TRUE	reported	0.00103036958414518	1.06166147993152e-06	1.64101e-06	14	22129890	3656	0.06126	IgD- CD38+ B cell %lymphocyte	Immune	0.0791714089174517	0.00626811198997436	23.0481495941843	2	1	TRUE	NA	NA	0.00626811198997436	3656	1.06166147993152e-06	349943	TRUE	2.49702097103295e-06	ebi-a-GCST90001425+GCST90016564	NA
ebi-a-GCST90001425	GCST90016564	rs72834736	C	G	C	G	0.3562	-0.001	0.0248	0.1379	FALSE	TRUE	FALSE	0.9299	16	81821361	0.0112	44437	310156	354593	Irritable bowel syndrome	TRUE	reported	-0.00014994	2.24820669342554e-08	4.11604e-06	16	81821361	3656	0.07723	IgD- CD38+ B cell %lymphocyte	Immune	0.076078705754063	0.00578796946921331	21.272364235237	2	1	TRUE	NA	NA	0.00578796946921331	3656	2.24820669342554e-08	354593	TRUE	4.77272424457797e-06	ebi-a-GCST90001425+GCST90016564	NA
ebi-a-GCST90001425	GCST90016564	rs7294591	T	C	T	C	0.1168	-0.0039	0.5412	0.4767	FALSE	FALSE	FALSE	0.5774	12	52932031	0.007	53400	433201	486601	Irritable bowel syndrome	TRUE	reported	-0.000798695	6.37913282295721e-07	1.086e-06	12	52932031	3656	0.02391	IgD- CD38+ B cell %lymphocyte	Immune	0.0805499894603871	0.00648830080206847	23.8630819847396	2	1	TRUE	NA	NA	0.00648830080206847	3656	6.37913282295721e-07	486601	TRUE	1.48896021661705e-06	ebi-a-GCST90001425+GCST90016564	NA
ebi-a-GCST90001425	GCST90016564	rs75346886	T	G	T	G	0.3296	-0.0215	0.0294	0.0307	FALSE	FALSE	FALSE	0.2896	7	127285830	0.0203	53400	426079	479479	Irritable bowel syndrome	TRUE	reported	-0.00152953	2.33946228715124e-06	2.48199e-06	7	127285830	3656	0.06986	IgD- CD38+ B cell %lymphocyte	Immune	0.0778136050350548	0.00605495712855151	22.2595942365284	2	1	TRUE	NA	NA	0.00605495712855151	3656	2.33946228715124e-06	479479	TRUE	4.17167983093183e-06	ebi-a-GCST90001425+GCST90016564	NA
ebi-a-GCST90001425	GCST90016564	rs76348547	T	G	T	G	0.3941	-0.021	0.0207	0.0281	FALSE	FALSE	FALSE	0.3115	22	31013921	0.0207	53400	433201	486601	Irritable bowel syndrome	TRUE	reported	-0.00145433	2.11507498027782e-06	1.74699e-06	22	31013921	3656	0.0823	IgD- CD38+ B cell %lymphocyte	Immune	0.0789703185975386	0.00623631121939675	22.9304828229708	2	1	TRUE	NA	NA	0.00623631121939675	3656	2.11507498027782e-06	486601	TRUE	2.90386635444271e-06	ebi-a-GCST90001425+GCST90016564	NA
ebi-a-GCST90001425	GCST90016564	rs76624801	C	A	C	A	-2.09	0.0534	7e-04	0.0135	FALSE	FALSE	FALSE	0.1312	6	41935797	0.0354	44437	305506	349943	Irritable bowel syndrome	TRUE	reported	-0.00254999	6.50246970465214e-06	3.53199e-06	6	41935797	3656	0.45	IgD- CD38+ B cell %lymphocyte	Immune	-0.0766075	0.00586871128173455	21.5708641975309	2	1	TRUE	NA	NA	0.00586871128173455	3656	6.50246970465214e-06	349943	TRUE	8.12355427192551e-06	ebi-a-GCST90001425+GCST90016564	NA
ebi-a-GCST90001425	GCST90016564	rs78196740	C	T	C	T	0.192	0.0162	0.0929	0.0832000000000001	FALSE	FALSE	FALSE	0.2671	1	63802723	0.0146	44437	305506	349943	Irritable bowel syndrome	TRUE	reported	-0.0018757	3.51826024524381e-06	2.59998e-06	1	63802723	3656	0.04079	IgD- CD38+ B cell %lymphocyte	Immune	0.0776337466425331	0.00602699861775702	22.1561882653341	2	1	TRUE	NA	NA	0.00602699861775702	3656	3.51826024524381e-06	349943	TRUE	5.00642287236391e-06	ebi-a-GCST90001425+GCST90016564	NA
ebi-a-GCST90001425	GCST90016564	rs79264549	A	C	A	C	1.582	0	0.001	0.0146	FALSE	FALSE	FALSE	0.9994	5	89585751	0.0317	50019	399016	449035	Irritable bowel syndrome	TRUE	reported	0	0	8.95901e-06	5	89585751	3656	0.3557	IgD- CD38+ B cell %lymphocyte	Immune	0.0733780202451039	0.00538433385509088	19.7808626750865	2	1	TRUE	NA	NA	0.00538433385509088	3656	0	449035	TRUE	9.64448687468068e-06	ebi-a-GCST90001425+GCST90016564	NA
ebi-a-GCST90001425	GCST90016564	rs79812543	A	G	A	G	0.3801	-0.005	0.0197	0.0166	FALSE	FALSE	FALSE	0.8585	3	157649504	0.0278	53400	420915	474315	Irritable bowel syndrome	TRUE	reported	-0.000261152	6.82001546142681e-08	4.16198e-06	3	157649504	3656	0.08244	IgD- CD38+ B cell %lymphocyte	Immune	0.076052934912016	0.00578404890873134	21.2578712796815	2	1	TRUE	NA	NA	0.00578404890873134	3656	6.82001546142681e-08	474315	TRUE	4.82676668298923e-06	ebi-a-GCST90001425+GCST90016564	NA
ebi-a-GCST90001425	GCST90016564	rs970081	A	G	A	G	-0.1191	1e-04	0.6517	0.6416	FALSE	FALSE	FALSE	0.987	1	213101844	0.0071	53400	433201	486601	Irritable bowel syndrome	TRUE	reported	2.01909170762215e-05	4.07673132378853e-10	1.64801e-06	1	213101844	3656	0.02482	IgD- CD38+ B cell %lymphocyte	Immune	-0.0791337	0.00626214700729591	23.0260778491521	2	1	TRUE	NA	NA	0.00626214700729591	3656	4.07673132378853e-10	486601	TRUE	1.80815717442986e-06	ebi-a-GCST90001425+GCST90016564	NA
ebi-a-GCST90001426	GCST90016564	rs10922490	C	T	C	T	0.516	-0.0001	0.0164	0.0271	FALSE	FALSE	FALSE	0.9972	1	89286072	0.0211	53400	433201	486601	Irritable bowel syndrome	TRUE	reported	6.79410006005143e-06	4.61597956259908e-11	8.15793e-07	1	89286072	3656	0.1044	IgD- CD38dim B cell %lymphocyte	Immune	0.0814925745095832	0.00664103970019998	24.4285903025499	2	1	TRUE	NA	NA	0.00664103970019998	3656	4.61597956259908e-11	486601	TRUE	8.7643990524002e-07	ebi-a-GCST90001426+GCST90016564	NA
ebi-a-GCST90001426	GCST90016564	rs114839471	G	A	G	A	2.925	-0.0007	5e-04	0.0155999999999999	FALSE	FALSE	FALSE	0.9819	5	89545035	0.0299	50019	399016	449035	Irritable bowel syndrome	TRUE	reported	3.49371699037386e-05	1.2206058408827e-09	6.80707e-06	5	89545035	3656	0.6491	IgD- CD38dim B cell %lymphocyte	Immune	0.0743406901947564	0.00552653821863275	20.3061936059222	2	1	TRUE	NA	NA	0.00552653821863275	3656	1.2206058408827e-09	449035	TRUE	7.4239265800026e-06	ebi-a-GCST90001426+GCST90016564	NA
ebi-a-GCST90001426	GCST90016564	rs11653761	T	G	T	G	-0.1257	-0.0093	0.592	0.6193	FALSE	FALSE	FALSE	0.2109	17	2716535	0.0075	50019	400963	450982	Irritable bowel syndrome	TRUE	reported	-0.00184647	3.40945220991237e-06	1.93201e-07	17	2716535	3656	0.02411	IgD- CD38dim B cell %lymphocyte	Immune	-0.0859299	0.00738395232171627	27.181669938401	2	1	TRUE	NA	NA	0.00738395232171627	3656	3.40945220991237e-06	450982	TRUE	3.8884635555415e-07	ebi-a-GCST90001426+GCST90016564	NA
ebi-a-GCST90001426	GCST90016564	rs11687597	G	A	G	A	0.1644	-0.0156	0.2069	0.2637	FALSE	FALSE	FALSE	0.04624	2	136926146	0.0078	53400	430957	484357	Irritable bowel syndrome	TRUE	reported	0.00287373229575376	8.25833730765816e-06	4.86004e-08	2	136926146	3656	0.03007	IgD- CD38dim B cell %lymphocyte	Immune	0.0900772282603386	0.00811390705106515	29.8907471083158	2	1	TRUE	NA	NA	0.00811390705106515	3656	8.25833730765816e-06	484357	TRUE	1.39761773827405e-07	ebi-a-GCST90001426+GCST90016564	NA
ebi-a-GCST90001426	GCST90016564	rs118086652	G	A	G	A	0.38	-0.0142	0.0213	0.0276	FALSE	FALSE	FALSE	0.502	15	76646870	0.0211	53400	433201	486601	Irritable bowel syndrome	TRUE	reported	0.000964761759565895	9.30765252720681e-07	4.61095e-06	15	76646870	3656	0.08281	IgD- CD38dim B cell %lymphocyte	Immune	0.0756952726469282	0.00572977430109279	21.0572485779467	2	1	TRUE	NA	NA	0.00572977430109279	3656	9.30765252720681e-07	486601	TRUE	6.52591853126247e-06	ebi-a-GCST90001426+GCST90016564	NA
ebi-a-GCST90001426	GCST90016564	rs12298227	C	T	C	T	-0.2055	0.0058	0.1013	0.0523	FALSE	FALSE	FALSE	0.7288	12	54786414	0.0167	50019	369048	419067	Irritable bowel syndrome	TRUE	reported	-0.000536501	2.87833626438733e-07	6.51193e-07	12	54786414	3656	0.04122	IgD- CD38dim B cell %lymphocyte	Immune	-0.0821954	0.00675608411460802	24.8546514707534	2	1	TRUE	NA	NA	0.00675608411460802	3656	2.87833626438733e-07	419067	TRUE	8.42390722935903e-07	ebi-a-GCST90001426+GCST90016564	NA
ebi-a-GCST90001426	GCST90016564	rs134927	T	C	T	C	0.3766	-0.0013	0.0215	0.0178	FALSE	FALSE	FALSE	0.9635	22	27421843	0.0281	50019	359979	409998	Irritable bowel syndrome	TRUE	reported	-7.22516e-05	5.2202877528714e-09	5.86206e-06	22	27421843	3656	0.08299	IgD- CD38dim B cell %lymphocyte	Immune	0.0748600234587612	0.00560402311224628	20.5925013054024	2	1	TRUE	NA	NA	0.00560402311224628	3656	5.2202877528714e-09	409998	TRUE	6.52518060638079e-06	ebi-a-GCST90001426+GCST90016564	NA
ebi-a-GCST90001426	GCST90016564	rs143785715	T	C	T	C	1.034	-0.0029	0.0027	0.0139	FALSE	FALSE	FALSE	0.9336	1	19500582	0.035	44437	305506	349943	Irritable bowel syndrome	TRUE	reported	-0.000140066	1.96184670780566e-08	4.55302e-06	1	19500582	3656	0.2251	IgD- CD38dim B cell %lymphocyte	Immune	0.0757722950068952	0.00574144069061195	21.1003708110577	2	1	TRUE	NA	NA	0.00574144069061195	3656	1.96184670780566e-08	349943	TRUE	5.20647351644763e-06	ebi-a-GCST90001426+GCST90016564	NA
ebi-a-GCST90001426	GCST90016564	rs145744014	T	C	T	C	0.4981	0.009	0.0116	0.0171	FALSE	FALSE	FALSE	0.7533	18	61418402	0.0287	50019	400963	450982	Irritable bowel syndrome	TRUE	reported	0.000466962412700144	2.1805389487474e-07	6.63804e-06	18	61418402	3656	0.1104	IgD- CD38dim B cell %lymphocyte	Immune	0.0744315127186665	0.00554005008558901	20.3561169200273	2	1	TRUE	NA	NA	0.00554005008558901	3656	2.1805389487474e-07	450982	TRUE	8.16821725722835e-06	ebi-a-GCST90001426+GCST90016564	NA
ebi-a-GCST90001426	GCST90016564	rs146936090	T	C	T	C	1.843	-0.1715	8e-04	0.0181	FALSE	FALSE	FALSE	0.3815	6	41401285	0.196	9471	6894	16365	Irritable bowel syndrome	TRUE	reported	-0.00684016	4.67878248531196e-05	1.66498e-06	6	41401285	3656	0.3841	IgD- CD38dim B cell %lymphocyte	Immune	0.0791284856609887	0.00626131724300129	23.0230075601488	2	1	TRUE	NA	NA	0.00626131724300129	3656	4.67878248531196e-05	16365	TRUE	7.51435881209451e-05	ebi-a-GCST90001426+GCST90016564	NA
ebi-a-GCST90001426	GCST90016564	rs17405603	T	A	T	A	-0.1275	0.0136	0.2842	0.3041	FALSE	TRUE	FALSE	0.08429	5	144608340	0.0079	50019	408085	458104	Irritable bowel syndrome	TRUE	reported	-0.00254349	6.46932004471198e-06	2.27898e-06	5	144608340	3656	0.02694	IgD- CD38dim B cell %lymphocyte	Immune	-0.0780551	0.00609259862935451	22.3988224264761	2	1	TRUE	NA	NA	0.00609259862935451	3656	6.46932004471198e-06	458104	TRUE	5.22822932567811e-06	ebi-a-GCST90001426+GCST90016564	NA
ebi-a-GCST90001426	GCST90016564	rs1867929	A	C	A	C	0.1691	-0.0266	0.1104	0.0909	FALSE	FALSE	FALSE	0.04032	4	1628280	0.013	50019	358262	408281	Irritable bowel syndrome	TRUE	reported	-0.00320227	1.02545137738903e-05	9.93002e-06	4	1628280	3656	0.03822	IgD- CD38dim B cell %lymphocyte	Immune	0.0729975793037731	0.00532864658421065	19.5751838552915	2	1	TRUE	NA	NA	0.00532864658421065	3656	1.02545137738903e-05	408281	TRUE	2.58197250636518e-05	ebi-a-GCST90001426+GCST90016564	NA
ebi-a-GCST90001426	GCST90016564	rs2137277	G	A	G	A	0.1383	6e-04	0.1882	0.1935	FALSE	FALSE	FALSE	0.9443	8	40734662	0.0088	53400	422699	476099	Irritable bowel syndrome	TRUE	reported	-9.88145e-05	9.76431333359916e-09	6.89096e-06	8	40734662	3656	0.03071	IgD- CD38dim B cell %lymphocyte	Immune	0.0742944193749463	0.00551966075026039	20.2807834257109	2	1	TRUE	NA	NA	0.00551966075026039	3656	9.76431333359916e-09	476099	TRUE	7.62190296320415e-06	ebi-a-GCST90001426+GCST90016564	NA
ebi-a-GCST90001426	GCST90016564	rs2328245	T	C	T	C	0.1091	-0.0077	0.5678	0.7153	FALSE	FALSE	FALSE	0.3125	20	18194427	0.0076	53400	426079	479479	Irritable bowel syndrome	TRUE	reported	-0.00146316	2.14084663521345e-06	6.04004e-06	20	18194427	3656	0.02407	IgD- CD38dim B cell %lymphocyte	Immune	0.0747733605826407	0.00559105545282161	20.5445825247612	2	1	TRUE	NA	NA	0.00559105545282161	3656	2.14084663521345e-06	479479	TRUE	9.75616958845764e-06	ebi-a-GCST90001426+GCST90016564	NA
ebi-a-GCST90001426	GCST90016564	rs500586	T	C	T	C	-0.1164	0.0028	0.7061	0.6777	FALSE	FALSE	FALSE	0.7051	1	41075209	0.0073	53400	433201	486601	Irritable bowel syndrome	TRUE	reported	0.000549856672435174	3.02342360221482e-07	9.54707e-06	1	41075209	3656	0.02625	IgD- CD38dim B cell %lymphocyte	Immune	-0.0731601	0.00535239361524832	19.6628897959184	2	1	TRUE	NA	NA	0.00535239361524832	3656	3.02342360221482e-07	486601	TRUE	1.18642073250095e-05	ebi-a-GCST90001426+GCST90016564	NA
ebi-a-GCST90001426	GCST90016564	rs593370	T	C	T	C	-0.1218	0.001	0.7001	0.7468	FALSE	FALSE	FALSE	0.9035	12	53022961	0.0078	53400	433201	486601	Irritable bowel syndrome	TRUE	reported	0.000183789113909271	3.37784383915549e-08	6.31495e-06	12	53022961	3656	0.02694	IgD- CD38dim B cell %lymphocyte	Immune	-0.0745854	0.00556298809739778	20.4408708290137	2	1	TRUE	NA	NA	0.00556298809739778	3656	3.37784383915549e-08	486601	TRUE	7.17564584745978e-06	ebi-a-GCST90001426+GCST90016564	NA
ebi-a-GCST90001426	GCST90016564	rs652344	C	T	C	T	-0.1194	-0.0035	0.2946	0.2973	FALSE	FALSE	FALSE	0.6643	19	36290177	0.008	53400	374309	427709	Irritable bowel syndrome	TRUE	reported	0.000668967133202929	4.47517025305745e-07	7.05196e-06	19	36290177	3656	0.02653	IgD- CD38dim B cell %lymphocyte	Immune	-0.0742476	0.00551270622441002	20.2550888986417	2	1	TRUE	NA	NA	0.00551270622441002	3656	4.47517025305745e-07	427709	TRUE	9.144837163834e-06	ebi-a-GCST90001426+GCST90016564	NA
ebi-a-GCST90001426	GCST90016564	rs6972846	T	G	T	G	-0.1185	5e-04	0.3885	0.2899	FALSE	FALSE	FALSE	0.9575	7	22048853	0.0085	50019	359979	409998	Irritable bowel syndrome	TRUE	reported	9.18673665049311e-05	8.43961302855134e-09	1.736e-06	7	22048853	3656	0.02475	IgD- CD38dim B cell %lymphocyte	Immune	-0.0789589	0.00623450053319414	22.9237832874196	2	1	TRUE	NA	NA	0.00623450053319414	3656	8.43961302855134e-09	409998	TRUE	1.97915653864106e-06	ebi-a-GCST90001426+GCST90016564	NA
ebi-a-GCST90001426	GCST90016564	rs72691171	T	A	T	A	0.556	0.0016	0.0105	0.0159	FALSE	TRUE	FALSE	0.961	1	119873920	0.0327	44437	305506	349943	Irritable bowel syndrome	TRUE	reported	-8.27132e-05	6.84147317538628e-09	7.79902e-06	1	119873920	3656	0.1242	IgD- CD38dim B cell %lymphocyte	Immune	0.0738552260891267	0.00545459442067602	20.0404002686436	2	1	TRUE	NA	NA	0.00545459442067602	3656	6.84147317538628e-09	349943	TRUE	8.83742429274627e-06	ebi-a-GCST90001426+GCST90016564	NA
ebi-a-GCST90001426	GCST90016564	rs72816858	C	G	C	G	0.4384	-0.0195	0.0172	0.0392	FALSE	TRUE	FALSE	0.314	10	22940992	0.0193	50019	361926	411945	Irritable bowel syndrome	TRUE	reported	-0.00157419	2.4780861534791e-06	2.24099e-06	10	22940992	3656	0.09254	IgD- CD38dim B cell %lymphocyte	Immune	0.0781316737919765	0.00610455844953582	22.4430615556569	2	1	TRUE	NA	NA	0.00610455844953582	3656	2.4780861534791e-06	411945	TRUE	3.90530439791818e-06	ebi-a-GCST90001426+GCST90016564	NA
ebi-a-GCST90001426	GCST90016564	rs7595246	C	T	C	T	0.1571	0.0075	0.1893	0.249	FALSE	FALSE	FALSE	0.3511	2	238554657	0.0081	53400	396408	449808	Irritable bowel syndrome	TRUE	reported	-0.00138059	1.90601545155188e-06	2.509e-07	2	238554657	3656	0.03041	IgD- CD38dim B cell %lymphocyte	Immune	0.0851520777803821	0.00725087635031624	26.6882151319882	2	1	TRUE	NA	NA	0.00725087635031624	3656	1.90601545155188e-06	449808	TRUE	4.30027435633646e-07	ebi-a-GCST90001426+GCST90016564	NA
ebi-a-GCST90001426	GCST90016564	rs78027513	T	G	T	G	0.2746	0.0287	0.0414	0.0655	FALSE	FALSE	FALSE	0.04764	7	154618679	0.0145	50019	408085	458104	Irritable bowel syndrome	TRUE	reported	0.00292436073159851	8.55188568851538e-06	4.77595e-06	7	154618679	3656	0.05995	IgD- CD38dim B cell %lymphocyte	Immune	0.075558583292324	0.00570909950914307	20.9808312598558	2	1	TRUE	NA	NA	0.00570909950914307	3656	8.55188568851538e-06	458104	TRUE	1.17972061663728e-05	ebi-a-GCST90001426+GCST90016564	NA
ebi-a-GCST90001426	GCST90016564	rs7840395	G	A	G	A	-0.1408	0.0049	0.5715	0.4682	FALSE	FALSE	FALSE	0.4904	8	144984956	0.0071	53400	381134	434534	Irritable bowel syndrome	TRUE	reported	-0.00104695	1.09610768358736e-06	8.25296e-09	8	144984956	3656	0.02438	IgD- CD38dim B cell %lymphocyte	Immune	-0.0951068	0.00904530393042667	33.3532306702531	2	1	TRUE	NA	NA	0.00904530393042667	3656	1.09610768358736e-06	434534	TRUE	1.35810131427855e-08	ebi-a-GCST90001426+GCST90016564	NA
ebi-a-GCST90001426	GCST90016564	rs9520836	G	A	G	A	0.1281	-0.0095	0.5044	0.2363	FALSE	FALSE	FALSE	0.2655	13	108957063	0.0086	50019	400963	450982	Irritable bowel syndrome	TRUE	reported	0.00164492433407654	2.70577606483715e-06	1.05201e-07	13	108957063	3656	0.02404	IgD- CD38dim B cell %lymphocyte	Immune	0.0878111224670854	0.00771079322892946	28.3941801102433	2	1	TRUE	NA	NA	0.00771079322892946	3656	2.70577606483715e-06	450982	TRUE	1.98674117285932e-07	ebi-a-GCST90001426+GCST90016564	NA
ebi-a-GCST90001427	GCST90016564	rs114551034	A	G	A	G	-0.2723	-0.0239	0.0509	0.0182	FALSE	FALSE	FALSE	0.3926	2	66709035	0.0279	50019	393555	443574	Irritable bowel syndrome	TRUE	reported	-0.00128621	1.6543315522395e-06	1.86698e-06	2	66709035	3656	0.05703	IgD- CD38- B cell %lymphocyte	Immune	-0.0787425	0.00620038732276549	22.7975690354222	2	1	TRUE	NA	NA	0.00620038732276549	3656	1.6543315522395e-06	443574	TRUE	2.98079695339319e-06	ebi-a-GCST90001427+GCST90016564	NA
ebi-a-GCST90001427	GCST90016564	rs11653761	T	G	T	G	-0.1169	-0.0093	0.592	0.6193	FALSE	FALSE	FALSE	0.2109	17	2716535	0.0075	50019	400963	450982	Irritable bowel syndrome	TRUE	reported	-0.00184647	3.40945220991237e-06	2.77997e-06	17	2716535	3656	0.0249	IgD- CD38- B cell %lymphocyte	Immune	-0.0774328	0.00599583934087936	22.040950952404	2	1	TRUE	NA	NA	0.00599583934087936	3656	3.40945220991237e-06	450982	TRUE	5.1299812421841e-06	ebi-a-GCST90001427+GCST90016564	NA
ebi-a-GCST90001427	GCST90016564	rs116661843	A	G	A	G	-0.2855	-0.025	0.0387	0.014	FALSE	FALSE	FALSE	0.4878	1	178417994	0.036	40548	293220	333768	Irritable bowel syndrome	TRUE	reported	-0.00120203	1.44488171240057e-06	9.94695e-06	1	178417994	3656	0.06453	IgD- CD38- B cell %lymphocyte	Immune	-0.0729962	0.00532843966695694	19.5744196572198	2	1	TRUE	NA	NA	0.00532843966695694	3656	1.44488171240057e-06	333768	TRUE	1.53568506502642e-05	ebi-a-GCST90001427+GCST90016564	NA
ebi-a-GCST90001427	GCST90016564	rs11777835	C	T	C	T	-0.1246	0.0049	0.5715	0.468	FALSE	FALSE	FALSE	0.4915	8	144986103	0.0071	53400	381134	434534	Irritable bowel syndrome	TRUE	reported	-0.00104695	1.09610768358736e-06	6.83392e-07	8	144986103	3656	0.02505	IgD- CD38- B cell %lymphocyte	Immune	-0.0820088	0.00672545062919343	24.7411922661663	2	1	TRUE	NA	NA	0.00672545062919343	3656	1.09610768358736e-06	434534	TRUE	1.03948969144412e-06	ebi-a-GCST90001427+GCST90016564	NA
ebi-a-GCST90001427	GCST90016564	rs12128328	C	T	C	T	0.1428	9e-04	0.2113	0.0953000000000001	FALSE	FALSE	FALSE	0.9471	1	59700800	0.0131	50019	355329	405348	Irritable bowel syndrome	TRUE	reported	-0.000107909	1.16443843204853e-08	3.17497e-06	1	59700800	3656	0.0306	IgD- CD38- B cell %lymphocyte	Immune	0.0769718911491995	0.00592467202708422	21.7777777777778	2	1	TRUE	NA	NA	0.00592467202708422	3656	1.16443843204853e-08	405348	TRUE	3.58581833220795e-06	ebi-a-GCST90001427+GCST90016564	NA
ebi-a-GCST90001427	GCST90016564	rs12426629	G	C	G	C	-0.1952	0.0132	0.0989	0.0413	FALSE	TRUE	FALSE	0.4816	12	54797571	0.0188	50019	361926	411945	Irritable bowel syndrome	TRUE	reported	-0.00109395	1.19672542165769e-06	4.95199e-06	12	54797571	3656	0.04268	IgD- CD38- B cell %lymphocyte	Immune	-0.0754452	0.00569197790349053	20.9175	2	1	TRUE	NA	NA	0.00569197790349053	3656	1.19672542165769e-06	411945	TRUE	7.37241859217712e-06	ebi-a-GCST90001427+GCST90016564	NA
ebi-a-GCST90001427	GCST90016564	rs12624265	G	A	G	A	0.1358	-0.0122	0.2082	0.1739	FALSE	FALSE	FALSE	0.1808	2	119468602	0.0091	53400	433201	486601	Irritable bowel syndrome	TRUE	reported	0.00192190550269553	3.69372076129134e-06	7.36902e-06	2	119468602	3656	0.03024	IgD- CD38- B cell %lymphocyte	Immune	0.0740864101610602	0.00548879617055284	20.1667524005487	2	1	TRUE	NA	NA	0.00548879617055284	3656	3.69372076129134e-06	486601	TRUE	1.3395966411242e-05	ebi-a-GCST90001427+GCST90016564	NA
ebi-a-GCST90001427	GCST90016564	rs12874404	G	A	G	A	0.1408	-0.0219	0.3256	0.055	FALSE	FALSE	FALSE	0.1783	13	108993494	0.0163	50019	361926	411945	Irritable bowel syndrome	TRUE	reported	0.0020933266148828	4.38201631657668e-06	1.378e-07	13	108993494	3656	0.02668	IgD- CD38- B cell %lymphocyte	Immune	0.086972860078817	0.00756427839028947	27.8505424948695	2	1	TRUE	NA	NA	0.00756427839028947	3656	4.38201631657668e-06	411945	TRUE	3.04269252481582e-07	ebi-a-GCST90001427+GCST90016564	NA
ebi-a-GCST90001427	GCST90016564	rs12992631	T	C	T	C	-0.1296	0.0034	0.2408	0.1579	FALSE	FALSE	FALSE	0.7218	2	232313158	0.0097	53400	389286	442686	Irritable bowel syndrome	TRUE	reported	0.0005268175202551	2.77536699647732e-07	6.93905e-06	2	232313158	3656	0.02879	IgD- CD38- B cell %lymphocyte	Immune	-0.074264	0.0055151370294846	20.2640698276111	2	1	TRUE	NA	NA	0.0055151370294846	3656	2.77536699647732e-07	442686	TRUE	8.72208868832785e-06	ebi-a-GCST90001427+GCST90016564	NA
ebi-a-GCST90001427	GCST90016564	rs144625305	T	C	T	C	0.617	0.0109	0.0086	0.0113	FALSE	FALSE	FALSE	0.7876	7	7871676	0.0404	40548	293220	333768	Irritable bowel syndrome	TRUE	reported	0.000467007697019224	2.180961890752e-07	6.49696e-06	7	7871676	3656	0.1366	IgD- CD38- B cell %lymphocyte	Immune	0.0745145599210073	0.00555241964022139	20.4018208360754	2	1	TRUE	NA	NA	0.00555241964022139	3656	2.180961890752e-07	333768	TRUE	8.21650067372384e-06	ebi-a-GCST90001427+GCST90016564	NA
ebi-a-GCST90001427	GCST90016564	rs150378941	C	G	C	G	-0.853	-0.0044	0.0045	0.0148	FALSE	TRUE	FALSE	0.888	4	133090875	0.0313	50019	399016	449035	Irritable bowel syndrome	TRUE	reported	-0.000209782	4.40086858012785e-08	6.27004e-06	4	133090875	3656	0.1886	IgD- CD38- B cell %lymphocyte	Immune	-0.0746124	0.00556700572385868	20.4557160030543	2	1	TRUE	NA	NA	0.00556700572385868	3656	4.40086858012785e-08	449035	TRUE	7.22067071734854e-06	ebi-a-GCST90001427+GCST90016564	NA
ebi-a-GCST90001427	GCST90016564	rs17234595	A	G	A	G	-0.3825	-0.0054	0.0207	0.0567	FALSE	FALSE	FALSE	0.7344	11	23667143	0.0159	50019	371292	421311	Irritable bowel syndrome	TRUE	reported	-0.000523234	2.73774135011993e-07	9.0261e-06	11	23667143	3656	0.08604	IgD- CD38- B cell %lymphocyte	Immune	-0.0733458	0.00537961121316112	19.7634188827226	2	1	TRUE	NA	NA	0.00537961121316112	3656	2.73774135011993e-07	421311	TRUE	1.13150558205707e-05	ebi-a-GCST90001427+GCST90016564	NA
ebi-a-GCST90001427	GCST90016564	rs17405603	T	A	T	A	-0.1322	0.0136	0.2842	0.3041	FALSE	TRUE	FALSE	0.08429	5	144608340	0.0079	50019	408085	458104	Irritable bowel syndrome	TRUE	reported	-0.00254349	6.46932004471198e-06	1.88599e-06	5	144608340	3656	0.0277	IgD- CD38- B cell %lymphocyte	Immune	-0.0787078	0.00619492480826555	22.777359277457	2	1	TRUE	NA	NA	0.00619492480826555	3656	6.46932004471198e-06	458104	TRUE	4.32846167638959e-06	ebi-a-GCST90001427+GCST90016564	NA
ebi-a-GCST90001427	GCST90016564	rs190799514	C	T	C	T	0.391	-0.0204	0.0272	0.0155	FALSE	FALSE	FALSE	0.5007	8	55620993	0.0303	50019	399016	449035	Irritable bowel syndrome	TRUE	reported	0.00100472727069174	1.00947688847167e-06	3.59104e-07	8	55620993	3656	0.07669	IgD- CD38- B cell %lymphocyte	Immune	0.0840454978300823	0.00706364570550637	25.9941750508867	2	1	TRUE	NA	NA	0.00706364570550637	3656	1.00947688847167e-06	449035	TRUE	5.4243772615926e-07	ebi-a-GCST90001427+GCST90016564	NA
ebi-a-GCST90001427	GCST90016564	rs2084194	A	G	A	G	-0.1193	7e-04	0.677	0.5815	FALSE	FALSE	FALSE	0.9243	2	47117185	0.0069	53400	433201	486601	Irritable bowel syndrome	TRUE	reported	0.000145433125837749	2.11507940909385e-08	7.21905e-06	2	47117185	3656	0.02656	IgD- CD38- B cell %lymphocyte	Immune	-0.0741024	0.00549116946248142	20.1755204175134	2	1	TRUE	NA	NA	0.00549116946248142	3656	2.11507940909385e-08	486601	TRUE	8.13977524019207e-06	ebi-a-GCST90001427+GCST90016564	NA
ebi-a-GCST90001427	GCST90016564	rs34157595	C	T	C	T	-0.1195	-0.0074	0.3155	0.3934	FALSE	FALSE	FALSE	0.312	17	49200947	0.0074	50019	408085	458104	Irritable bowel syndrome	TRUE	reported	0.00147746918611779	2.18291519592755e-06	9.61192e-06	17	49200947	3656	0.02696	IgD- CD38- B cell %lymphocyte	Immune	-0.0731306	0.0053480888438225	19.6469904859601	2	1	TRUE	NA	NA	0.0053480888438225	3656	2.18291519592755e-06	458104	TRUE	1.55021369307996e-05	ebi-a-GCST90001427+GCST90016564	NA
ebi-a-GCST90001427	GCST90016564	rs4474666	A	G	A	G	0.1116	-0.0017	0.5167	0.4556	FALSE	FALSE	FALSE	0.8239	16	85313662	0.0075	50019	351140	401159	Irritable bowel syndrome	TRUE	reported	-0.000357874	1.28073974024189e-07	5.63404e-06	16	85313662	3656	0.02456	IgD- CD38- B cell %lymphocyte	Immune	0.0749597238687659	0.00561896020248163	20.6476991798321	2	1	TRUE	NA	NA	0.00561896020248163	3656	1.28073974024189e-07	401159	TRUE	6.89108248007902e-06	ebi-a-GCST90001427+GCST90016564	NA
ebi-a-GCST90001427	GCST90016564	rs4697617	A	G	A	G	0.1211	-0.0036	0.7103	0.7426	FALSE	FALSE	FALSE	0.6484	4	25771115	0.0079	53400	433201	486601	Irritable bowel syndrome	TRUE	reported	-0.000653265	4.26755789432509e-07	8.36508e-06	4	25771115	3656	0.02714	IgD- CD38- B cell %lymphocyte	Immune	0.0736156329377931	0.00541926141283189	19.9098780362638	2	1	TRUE	NA	NA	0.00541926141283189	3656	4.26755789432509e-07	486601	TRUE	1.07543428071389e-05	ebi-a-GCST90001427+GCST90016564	NA
ebi-a-GCST90001427	GCST90016564	rs4756916	C	T	C	T	-0.1119	0.0088	0.5685	0.6223	FALSE	FALSE	FALSE	0.2308	11	12544361	0.0074	53400	411465	464865	Irritable bowel syndrome	TRUE	reported	-0.00174417	3.04211482870027e-06	8.39499e-06	11	12544361	3656	0.02508	IgD- CD38- B cell %lymphocyte	Immune	-0.0736103	0.00541847350410348	19.9069675602665	2	1	TRUE	NA	NA	0.00541847350410348	3656	3.04211482870027e-06	464865	TRUE	1.45988576972227e-05	ebi-a-GCST90001427+GCST90016564	NA
ebi-a-GCST90001427	GCST90016564	rs61790670	A	C	A	C	0.1517	-0.0078	0.23	0.2141	FALSE	FALSE	FALSE	0.3532	1	84127219	0.0084	53400	433201	486601	Irritable bowel syndrome	TRUE	reported	-0.00133116	1.77197933016518e-06	1.83802e-07	1	84127219	3656	0.02904	IgD- CD38- B cell %lymphocyte	Immune	0.0860972040172406	0.00741272853958636	27.2883915222852	2	1	TRUE	NA	NA	0.00741272853958636	3656	1.77197933016518e-06	486601	TRUE	3.10419840953072e-07	ebi-a-GCST90001427+GCST90016564	NA
ebi-a-GCST90001427	GCST90016564	rs6723786	G	A	G	A	0.1403	-0.0025	0.2924	0.3513	FALSE	FALSE	FALSE	0.7376	2	238550072	0.0073	53400	396408	449808	Irritable bowel syndrome	TRUE	reported	0.000510627817054038	2.60740767549373e-07	2.84302e-07	2	238550072	3656	0.02729	IgD- CD38- B cell %lymphocyte	Immune	0.0847431912206321	0.00718140845825662	26.430675986557	2	1	TRUE	NA	NA	0.00718140845825662	3656	2.60740767549373e-07	449808	TRUE	3.72034673724177e-07	ebi-a-GCST90001427+GCST90016564	NA
ebi-a-GCST90001427	GCST90016564	rs7236090	C	T	C	T	0.1163	0.0177	0.5922	0.5534	FALSE	FALSE	FALSE	0.01749	18	60947111	0.0074	50019	361926	411945	Irritable bowel syndrome	TRUE	reported	-0.00372666	1.3888007241705e-05	3.33096e-06	18	60947111	3656	0.02497	IgD- CD38- B cell %lymphocyte	Immune	0.076823050591144	0.00590178110212947	21.6931362889773	2	1	TRUE	NA	NA	0.00590178110212947	3656	1.3888007241705e-05	411945	TRUE	1.04514759837261e-05	ebi-a-GCST90001427+GCST90016564	NA
ebi-a-GCST90001427	GCST90016564	rs72711540	C	G	C	G	-0.165	0.0136	0.1325	0.1085	FALSE	TRUE	FALSE	0.2252	4	186920475	0.0112	53400	422699	476099	Irritable bowel syndrome	TRUE	reported	0.00175983718795004	3.09702692809189e-06	7.97003e-06	4	186920475	3656	0.03688	IgD- CD38- B cell %lymphocyte	Immune	-0.0738112	0.00544809877223476	20.0164042612259	2	1	TRUE	NA	NA	0.00544809877223476	3656	3.09702692809189e-06	476099	TRUE	1.3846813747638e-05	ebi-a-GCST90001427+GCST90016564	NA
ebi-a-GCST90001427	GCST90016564	rs72942964	T	C	T	C	-1.231	0.0074	0.0021	0.0144	FALSE	FALSE	FALSE	0.8107	4	134727496	0.0308	53400	399179	452579	Irritable bowel syndrome	TRUE	reported	0.000357136909308381	1.27546771990343e-07	4.85601e-06	4	134727496	3656	0.2689	IgD- CD38- B cell %lymphocyte	Immune	-0.0755164	0.00570272210516454	20.9572600021492	2	1	TRUE	NA	NA	0.00570272210516454	3656	1.27546771990343e-07	452579	TRUE	5.81308298596446e-06	ebi-a-GCST90001427+GCST90016564	NA
ebi-a-GCST90001427	GCST90016564	rs75116337	C	T	C	T	0.3985	-0.0034	0.0208	0.0195	FALSE	FALSE	FALSE	0.8966	8	55914981	0.0261	53400	413333	466733	Irritable bowel syndrome	TRUE	reported	0.000190679971390811	3.63588514896004e-08	5.99805e-06	8	55914981	3656	0.08792	IgD- CD38- B cell %lymphocyte	Immune	0.0747719885235189	0.00559085026776124	20.5438243241229	2	1	TRUE	NA	NA	0.00559085026776124	3656	3.63588514896004e-08	466733	TRUE	6.84094040028284e-06	ebi-a-GCST90001427+GCST90016564	NA
ebi-a-GCST90001427	GCST90016564	rs75524570	C	T	C	T	0.2178	0.0012	0.0673	0.0858	FALSE	FALSE	FALSE	0.9214	3	191905058	0.0124	53400	396408	449808	Irritable bowel syndrome	TRUE	reported	-0.000144294	2.08206300981988e-08	6.07198e-06	3	191905058	3656	0.04807	IgD- CD38- B cell %lymphocyte	Immune	0.0747451322197571	0.00558683479054897	20.5289863799884	2	1	TRUE	NA	NA	0.00558683479054897	3656	2.08206300981988e-08	449808	TRUE	6.8245698197868e-06	ebi-a-GCST90001427+GCST90016564	NA
ebi-a-GCST90001427	GCST90016564	rs7676571	T	C	T	C	0.1731	0.0068	0.8835	0.8496	FALSE	FALSE	FALSE	0.5378	4	56547047	0.011	50019	359979	409998	Irritable bowel syndrome	TRUE	reported	0.000965442060318928	9.32078371832857e-07	6.40796e-06	4	56547047	3656	0.0383	IgD- CD38- B cell %lymphocyte	Immune	0.0745595888212057	0.00555913228518727	20.4266236732134	2	1	TRUE	NA	NA	0.00555913228518727	3656	9.32078371832857e-07	409998	TRUE	9.13521629457216e-06	ebi-a-GCST90001427+GCST90016564	NA
ebi-a-GCST90001427	GCST90016564	rs77741094	G	C	G	C	-0.5436	-0.0149	0.0126	0.0303	FALSE	TRUE	FALSE	0.4898	21	42362418	0.0216	50019	396772	446791	Irritable bowel syndrome	TRUE	reported	0.00103200321415836	1.06503063403318e-06	1.24e-06	21	42362418	3656	0.1119	IgD- CD38- B cell %lymphocyte	Immune	-0.0801064	0.0064170336627958	23.5992783675582	2	1	TRUE	NA	NA	0.0064170336627958	3656	1.06503063403318e-06	446791	TRUE	1.8404742457361e-06	ebi-a-GCST90001427+GCST90016564	NA
ebi-a-GCST90001427	GCST90016564	rs814418	T	C	T	C	0.204	-0.0263	0.0907	0.0909	FALSE	FALSE	FALSE	0.02737	8	9936753	0.0119	53400	430957	484357	Irritable bowel syndrome	TRUE	reported	-0.00317559	1.00843847565191e-05	4.40099e-06	8	9936753	3656	0.04436	IgD- CD38- B cell %lymphocyte	Immune	0.0758579654536151	0.00575443092276187	21.1483875269233	2	1	TRUE	NA	NA	0.00575443092276187	3656	1.00843847565191e-05	484357	TRUE	1.1585527711878e-05	ebi-a-GCST90001427+GCST90016564	NA
ebi-a-GCST90001428	GCST90016564	rs10743163	A	G	A	G	-0.1167	-0.0087	0.4035	0.3339	FALSE	FALSE	FALSE	0.2277	11	11033950	0.0072	53400	433201	486601	Irritable bowel syndrome	TRUE	reported	-0.00173221	3.00055089186737e-06	4.11396e-06	11	11033950	3657	0.02529	IgD- CD38dim B cell %B cell	Immune	-0.0761057	0.00579207123395195	21.2933529773489	2	1	TRUE	NA	NA	0.00579207123395195	3657	3.00055089186737e-06	486601	TRUE	7.19473698078688e-06	ebi-a-GCST90001428+GCST90016564	NA
ebi-a-GCST90001428	GCST90016564	rs111854570	A	G	A	G	-0.2872	-0.0104	0.0388	0.0252	FALSE	FALSE	FALSE	0.6798	3	8695105	0.0253	44437	310156	354593	Irritable bowel syndrome	TRUE	reported	-0.000690317	4.76538200893251e-07	4.40697e-06	3	8695105	3657	0.06245	IgD- CD38dim B cell %B cell	Immune	-0.07585	0.00575321757703637	21.1496890066096	2	1	TRUE	NA	NA	0.00575321757703637	3657	4.76538200893251e-07	354593	TRUE	5.93129806357652e-06	ebi-a-GCST90001428+GCST90016564	NA
ebi-a-GCST90001428	GCST90016564	rs112904733	T	G	T	G	0.1953	-0.0169	0.0956	0.0696	FALSE	FALSE	FALSE	0.263	1	214958496	0.0151	44437	312628	357065	Irritable bowel syndrome	TRUE	reported	-0.00187299	3.50810950664458e-06	3.85496e-06	1	214958496	3657	0.04221	IgD- CD38dim B cell %B cell	Immune	0.0763088742464862	0.00582304428876604	21.4078859434172	2	1	TRUE	NA	NA	0.00582304428876604	3657	3.50810950664458e-06	357065	TRUE	7.27037390942617e-06	ebi-a-GCST90001428+GCST90016564	NA
ebi-a-GCST90001428	GCST90016564	rs113530462	C	G	C	G	0.887	0.0059	0.0038	0.0197	FALSE	TRUE	FALSE	0.8352	20	6688542	0.0285	50019	359979	409998	Irritable bowel syndrome	TRUE	reported	0.000323308646236803	1.04528480731475e-07	6.221e-06	20	6688542	3657	0.196	IgD- CD38dim B cell %B cell	Immune	0.074646680940035	0.00557212697536338	20.480242607247	2	1	TRUE	NA	NA	0.00557212697536338	3657	1.04528480731475e-07	409998	TRUE	7.42217916755139e-06	ebi-a-GCST90001428+GCST90016564	NA
ebi-a-GCST90001428	GCST90016564	rs114839471	G	A	G	A	3.03	-0.0007	5e-04	0.0155999999999999	FALSE	FALSE	FALSE	0.9819	5	89545035	0.0299	50019	399016	449035	Irritable bowel syndrome	TRUE	reported	3.49371699037386e-05	1.2206058408827e-09	6.21799e-06	5	89545035	3657	0.6695	IgD- CD38dim B cell %B cell	Immune	0.0746508684339794	0.00557275215794731	20.4825533305706	2	1	TRUE	NA	NA	0.00557275215794731	3657	1.2206058408827e-09	449035	TRUE	6.77797422244313e-06	ebi-a-GCST90001428+GCST90016564	NA
ebi-a-GCST90001428	GCST90016564	rs117227598	G	C	G	C	0.651	-0.0299	0.0078	0.0165	FALSE	TRUE	FALSE	0.3312	15	77402748	0.0307	50019	364170	414189	Irritable bowel syndrome	TRUE	reported	0.00151333154077507	2.29017235230465e-06	7.416e-06	15	77402748	3657	0.1451	IgD- CD38dim B cell %B cell	Immune	0.0740077615515699	0.00547714876987403	20.129229538696	2	1	TRUE	NA	NA	0.00547714876987403	3657	2.29017235230465e-06	414189	TRUE	1.23609471017624e-05	ebi-a-GCST90001428+GCST90016564	NA
ebi-a-GCST90001428	GCST90016564	rs117541917	C	A	C	A	-0.2358	-0.0329	0.0593	0.0462	FALSE	FALSE	FALSE	0.05559	17	41946947	0.0172	53400	415577	468977	Irritable bowel syndrome	TRUE	reported	0.00279312846592991	7.80156662718799e-06	8.88894e-06	17	41946947	3657	0.05299	IgD- CD38dim B cell %B cell	Immune	-0.0734062	0.00538847495318958	19.8015762515732	2	1	TRUE	NA	NA	0.00538847495318958	3657	7.80156662718799e-06	468977	TRUE	2.04540174327636e-05	ebi-a-GCST90001428+GCST90016564	NA
ebi-a-GCST90001428	GCST90016564	rs117987395	G	T	G	T	-0.246	-0.038	0.0524	0.017	FALSE	FALSE	FALSE	0.2517	10	10573290	0.0332	44437	305506	349943	Irritable bowel syndrome	TRUE	reported	0.00193484992831324	3.74364424509373e-06	8.23209e-06	10	10573290	3657	0.05509	IgD- CD38dim B cell %B cell	Immune	-0.0736609	0.00542593290635783	19.9399777541864	2	1	TRUE	NA	NA	0.00542593290635783	3657	3.74364424509373e-06	349943	TRUE	1.55113625219584e-05	ebi-a-GCST90001428+GCST90016564	NA
ebi-a-GCST90001428	GCST90016564	rs12118242	T	C	T	C	-0.7345	0.0486	0.0055	0.0247	FALSE	FALSE	FALSE	0.04539	1	232094153	0.0243	50019	399016	449035	Irritable bowel syndrome	TRUE	reported	0.00298461922294414	8.90795190596766e-06	7.23003e-06	1	232094153	3657	0.1635	IgD- CD38dim B cell %B cell	Immune	-0.0741028	0.00549122607339481	20.1813	2	1	TRUE	NA	NA	0.00549122607339481	3657	8.90795190596766e-06	449035	TRUE	1.78848296304653e-05	ebi-a-GCST90001428+GCST90016564	NA
ebi-a-GCST90001428	GCST90016564	rs138919897	G	A	G	A	-1.341	0.0206	0.0019	0.0175	FALSE	FALSE	FALSE	0.506	3	106834795	0.0309	44437	305506	349943	Irritable bowel syndrome	TRUE	reported	-0.00112697	1.27005375184991e-06	6.05703e-06	3	106834795	3657	0.296	IgD- CD38dim B cell %B cell	Immune	-0.074727	0.00558412077757034	20.5245731373265	2	1	TRUE	NA	NA	0.00558412077757034	3657	1.27005375184991e-06	349943	TRUE	9.23537438431751e-06	ebi-a-GCST90001428+GCST90016564	NA
ebi-a-GCST90001428	GCST90016564	rs143109147	C	T	C	T	-2.636	-0.0416	4e-04	0.0145999999999999	FALSE	FALSE	FALSE	0.1676	1	40387371	0.0302	50019	408085	458104	Irritable bowel syndrome	TRUE	reported	0.00203518734891997	4.14198754520391e-06	9.30593e-06	1	40387371	3657	0.5937	IgD- CD38dim B cell %B cell	Immune	-0.0732431	0.00536454962136347	19.7131812048518	2	1	TRUE	NA	NA	0.00536454962136347	3657	4.14198754520391e-06	458104	TRUE	1.74501017445223e-05	ebi-a-GCST90001428+GCST90016564	NA
ebi-a-GCST90001428	GCST90016564	rs146267894	T	C	T	C	-0.4565	0.0209	0.0148	0.0141	FALSE	FALSE	FALSE	0.509	9	75147206	0.0317	50019	359979	409998	Irritable bowel syndrome	TRUE	reported	0.00102966744965212	1.0602150568731e-06	8.36296e-06	9	75147206	3657	0.1023	IgD- CD38dim B cell %B cell	Immune	-0.0736108	0.00541855229245112	19.9127066712915	2	1	TRUE	NA	NA	0.00541855229245112	3657	1.0602150568731e-06	409998	TRUE	1.20868673409459e-05	ebi-a-GCST90001428+GCST90016564	NA
ebi-a-GCST90001428	GCST90016564	rs16832731	A	G	A	G	0.1484	-0.0175	0.1987	0.2566	FALSE	FALSE	FALSE	0.02638	2	136864703	0.0079	53400	430957	484357	Irritable bowel syndrome	TRUE	reported	-0.00318293	1.01310329441078e-05	2.48599e-06	2	136864703	3657	0.03147	IgD- CD38dim B cell %B cell	Immune	0.0777635991741284	0.0060471773565145	22.236903738829	2	1	TRUE	NA	NA	0.0060471773565145	3657	1.01310329441078e-05	484357	TRUE	6.76853265204439e-06	ebi-a-GCST90001428+GCST90016564	NA
ebi-a-GCST90001428	GCST90016564	rs17405749	T	C	T	C	-0.1389	0.0074	0.2374	0.2953	FALSE	FALSE	FALSE	0.3458	5	144609363	0.0079	50019	408085	458104	Irritable bowel syndrome	TRUE	reported	0.00138395866329143	1.91534158169939e-06	1.51098e-06	5	144609363	3657	0.02884	IgD- CD38dim B cell %B cell	Immune	-0.0794126	0.00630636504095645	23.1960469643603	2	1	TRUE	NA	NA	0.00630636504095645	3657	1.91534158169939e-06	458104	TRUE	2.50046365326252e-06	ebi-a-GCST90001428+GCST90016564	NA
ebi-a-GCST90001428	GCST90016564	rs1846398	C	A	C	A	-0.1293	-0.0013	0.7518	0.6071	FALSE	FALSE	FALSE	0.8523	12	57302799	0.007	53400	433201	486601	Irritable bowel syndrome	TRUE	reported	0.000266231654352718	7.0879293779385e-08	8.82308e-06	12	57302799	3657	0.02904	IgD- CD38dim B cell %B cell	Immune	-0.0734486	0.00539469895038182	19.8245722628236	2	1	TRUE	NA	NA	0.00539469895038182	3657	7.0879293779385e-08	486601	TRUE	1.00909302566568e-05	ebi-a-GCST90001428+GCST90016564	NA
ebi-a-GCST90001428	GCST90016564	rs2397752	T	C	T	C	-0.136	0.017	0.248	0.2422	FALSE	FALSE	FALSE	0.04668	10	132983821	0.0085	50019	400963	450982	Irritable bowel syndrome	TRUE	reported	0.00297816961596166	8.86949426143721e-06	1.41101e-06	10	132983821	3657	0.02815	IgD- CD38dim B cell %B cell	Immune	-0.0796589	0.00634554634723917	23.341083828387	2	1	TRUE	NA	NA	0.00634554634723917	3657	8.86949426143721e-06	450982	TRUE	3.71463555708846e-06	ebi-a-GCST90001428+GCST90016564	NA
ebi-a-GCST90001428	GCST90016564	rs4038038	A	G	A	G	0.1177	0.0026	0.359	0.3773	FALSE	FALSE	FALSE	0.7126	13	19499423	0.0071	53400	431254	484654	Irritable bowel syndrome	TRUE	reported	0.000526017187098754	2.76694081123286e-07	3.36202e-06	13	19499423	3657	0.02529	IgD- CD38dim B cell %B cell	Immune	0.0767539805526128	0.00589117353067086	21.6598411373891	2	1	TRUE	NA	NA	0.00589117353067086	3657	2.76694081123286e-07	484654	TRUE	4.23122062179828e-06	ebi-a-GCST90001428+GCST90016564	NA
ebi-a-GCST90001428	GCST90016564	rs61946381	C	A	C	A	0.321	0.0059	0.0305	0.0750999999999999	FALSE	FALSE	FALSE	0.6658	12	121343559	0.0136	53400	411465	464865	Irritable bowel syndrome	TRUE	reported	-0.000636283	4.04856438297182e-07	9.93002e-06	12	121343559	3657	0.07254	IgD- CD38dim B cell %B cell	Immune	0.0730001100880046	0.00532901607286078	19.5819060383216	2	1	TRUE	NA	NA	0.00532901607286078	3657	4.04856438297182e-07	464865	TRUE	1.27114619962005e-05	ebi-a-GCST90001428+GCST90016564	NA
ebi-a-GCST90001428	GCST90016564	rs73205209	C	T	C	T	0.3323	-0.0263	0.0334	0.0114	FALSE	FALSE	FALSE	0.4856	3	106275239	0.0377	44437	305506	349943	Irritable bowel syndrome	TRUE	reported	0.001179279318012	1.39069970989085e-06	2.81799e-06	3	106275239	3657	0.07083	IgD- CD38dim B cell %B cell	Immune	0.0773687669746509	0.00598592610317783	22.0103120083046	2	1	TRUE	NA	NA	0.00598592610317783	3657	1.39069970989085e-06	349943	TRUE	4.4115816247528e-06	ebi-a-GCST90001428+GCST90016564	NA
ebi-a-GCST90001428	GCST90016564	rs75273600	A	G	A	G	0.6398	-0.015	0.0093	0.0326	FALSE	FALSE	FALSE	0.4761	6	125594743	0.021	50019	361926	411945	Irritable bowel syndrome	TRUE	reported	-0.00111289	1.23852923761292e-06	3.46497e-07	6	125594743	3657	0.1253	IgD- CD38dim B cell %B cell	Immune	0.0841600464020334	0.00708291341039242	26.0727193283605	2	1	TRUE	NA	NA	0.00708291341039242	3657	1.23852923761292e-06	411945	TRUE	5.44432873852853e-07	ebi-a-GCST90001428+GCST90016564	NA
ebi-a-GCST90001428	GCST90016564	rs75659776	T	C	T	C	0.2621	-0.0177	0.0515	0.0507	FALSE	FALSE	FALSE	0.3014	17	49605668	0.0171	50019	400963	450982	Irritable bowel syndrome	TRUE	reported	-0.00154134	2.37572407041471e-06	2.73697e-06	17	49605668	3657	0.05581	IgD- CD38dim B cell %B cell	Immune	0.077447058339487	0.0059980468454399	22.0551490371911	2	1	TRUE	NA	NA	0.0059980468454399	3657	2.37572407041471e-06	450982	TRUE	4.66638486513785e-06	ebi-a-GCST90001428+GCST90016564	NA
ebi-a-GCST90001428	GCST90016564	rs80088375	T	C	T	C	-0.3593	0.0915	0.0247	0.0063	FALSE	FALSE	FALSE	0.0901	5	11638274	0.054	44437	305506	349943	Irritable bowel syndrome	TRUE	reported	0.00286436354881981	8.20457853980759e-06	6.50205e-06	5	11638274	3657	0.07955	IgD- CD38dim B cell %B cell	Immune	-0.0745014	0.00555046583550511	20.4001831483743	2	1	TRUE	NA	NA	0.00555046583550511	3657	8.20457853980759e-06	349943	TRUE	1.5871998535419e-05	ebi-a-GCST90001428+GCST90016564	NA
ebi-a-GCST90001428	GCST90016564	rs80216562	A	G	A	G	-0.3698	0.0065	0.029	0.0373	FALSE	FALSE	FALSE	0.7221	11	128322602	0.0184	53400	433201	486601	Irritable bowel syndrome	TRUE	reported	0.000506418860745337	2.56460062518605e-07	3.31002e-07	11	128322602	3657	0.07231	IgD- CD38dim B cell %B cell	Immune	-0.0842901	0.0071048205216897	26.1539380425032	2	1	TRUE	NA	NA	0.0071048205216897	3657	2.56460062518605e-07	486601	TRUE	4.24238640871722e-07	ebi-a-GCST90001428+GCST90016564	NA
ebi-a-GCST90001428	GCST90016564	rs849133	T	C	T	C	-0.1154	0.0097	0.5576	0.4978	FALSE	FALSE	FALSE	0.1513	7	28192280	0.0068	53400	433201	486601	Irritable bowel syndrome	TRUE	reported	0.00204491992925479	4.18169751706343e-06	9.41499e-06	7	28192280	3657	0.02601	IgD- CD38dim B cell %B cell	Immune	-0.0731906	0.00535686646880378	19.6847957658612	2	1	TRUE	NA	NA	0.00535686646880378	3657	4.18169751706343e-06	486601	TRUE	1.76690826898808e-05	ebi-a-GCST90001428+GCST90016564	NA
ebi-a-GCST90001428	GCST90016564	rs9424499	C	G	C	G	-0.5857	-0.0011	0.0109	0.0867	FALSE	TRUE	FALSE	0.9276	1	233050029	0.0122	53400	433201	486601	Irritable bowel syndrome	TRUE	reported	-0.000129255	1.67068467781449e-08	2.81002e-07	1	233050029	3657	0.1138	IgD- CD38dim B cell %B cell	Immune	-0.0848245	0.00719519244424307	26.4890219946195	2	1	TRUE	NA	NA	0.00719519244424307	3657	1.67068467781449e-08	486601	TRUE	3.17293021241103e-07	ebi-a-GCST90001428+GCST90016564	NA
ebi-a-GCST90001429	GCST90016564	rs10103048	C	A	C	A	0.126	-0.0046	0.7321	0.5917	FALSE	FALSE	FALSE	0.5054	8	130602281	0.007	53400	433201	486601	Irritable bowel syndrome	TRUE	reported	0.000942050084618626	8.8745836192996e-07	2.988e-06	8	130602281	3656	0.02692	IgD+ CD38+ B cell %lymphocyte	Immune	0.0771992725316747	0.00595972767941978	21.9074071212044	2	1	TRUE	NA	NA	0.00595972767941978	3656	8.8745836192996e-07	486601	TRUE	4.20356865999303e-06	ebi-a-GCST90001429+GCST90016564	NA
ebi-a-GCST90001429	GCST90016564	rs10821937	T	C	T	C	-0.116	0.0161	0.6458	0.6637	FALSE	FALSE	FALSE	0.02527	10	63723909	0.0072	53400	433201	486601	Irritable bowel syndrome	TRUE	reported	0.00320557204604474	1.02756921423835e-05	5.66304e-06	10	63723909	3656	0.02553	IgD+ CD38+ B cell %lymphocyte	Immune	-0.0749548	0.0056182228627782	20.644974407811	2	1	TRUE	NA	NA	0.0056182228627782	3656	1.02756921423835e-05	486601	TRUE	1.49909568005454e-05	ebi-a-GCST90001429+GCST90016564	NA
ebi-a-GCST90001429	GCST90016564	rs10832409	A	G	A	G	0.1495	-0.0037	0.1722	0.2034	FALSE	FALSE	FALSE	0.6588	11	15377699	0.0085	53400	433201	486601	Irritable bowel syndrome	TRUE	reported	-0.000624018	3.89398447334533e-07	3.73603e-06	11	15377699	3656	0.03227	IgD+ CD38+ B cell %lymphocyte	Immune	0.076416337187048	0.00583945658908462	21.4627049101222	2	1	TRUE	NA	NA	0.00583945658908462	3656	3.89398447334533e-07	486601	TRUE	4.81292857717677e-06	ebi-a-GCST90001429+GCST90016564	NA
ebi-a-GCST90001429	GCST90016564	rs11068290	T	C	T	C	0.3875	-0.0186	0.0231	0.0134	FALSE	FALSE	FALSE	0.5564	12	110228055	0.0317	50019	400963	450982	Irritable bowel syndrome	TRUE	reported	-0.000873725	7.63395771773899e-07	1.08901e-06	12	110228055	3656	0.07937	IgD+ CD38+ B cell %lymphocyte	Immune	0.0805043143691162	0.00648094463204149	23.8358505129114	2	1	TRUE	NA	NA	0.00648094463204149	3656	7.63395771773899e-07	450982	TRUE	1.55517420199393e-06	ebi-a-GCST90001429+GCST90016564	NA
ebi-a-GCST90001429	GCST90016564	rs11185560	A	G	A	G	-0.2347	-0.0014	0.9375	0.9659	FALSE	FALSE	FALSE	0.9485	7	190115	0.0214	44437	310156	354593	Irritable bowel syndrome	TRUE	reported	-0.000109863	1.20698204886241e-08	2.95597e-06	7	190115	3656	0.05014	IgD+ CD38+ B cell %lymphocyte	Immune	-0.0772052	0.00596063543121597	21.9107639415381	2	1	TRUE	NA	NA	0.00596063543121597	3656	1.20698204886241e-08	354593	TRUE	3.39940784337267e-06	ebi-a-GCST90001429+GCST90016564	NA
ebi-a-GCST90001429	GCST90016564	rs11682311	C	T	C	T	-0.1278	9e-04	0.3243	0.4182	FALSE	FALSE	FALSE	0.8938	2	16464977	0.0069	53400	433201	486601	Irritable bowel syndrome	TRUE	reported	-0.000186985	3.49635570959549e-08	9.105e-07	2	16464977	3656	0.02599	IgD+ CD38+ B cell %lymphocyte	Immune	-0.0810789	0.00657379591273786	24.179602034168	2	1	TRUE	NA	NA	0.00657379591273786	3656	3.49635570959549e-08	486601	TRUE	1.05225435949923e-06	ebi-a-GCST90001429+GCST90016564	NA
ebi-a-GCST90001429	GCST90016564	rs117772462	A	T	A	T	-0.4644	-0.0623	0.0159	0.0133	FALSE	TRUE	FALSE	0.04436	7	48791017	0.031	53400	421888	475288	Irritable bowel syndrome	TRUE	reported	-0.00291506	8.49755517711563e-06	1.58599e-06	7	48791017	3656	0.09659	IgD+ CD38+ B cell %lymphocyte	Immune	-0.0792878	0.00628655490500883	23.1163941036406	2	1	TRUE	NA	NA	0.00628655490500883	3656	8.49755517711563e-06	475288	TRUE	4.05825815044847e-06	ebi-a-GCST90001429+GCST90016564	NA
ebi-a-GCST90001429	GCST90016564	rs13300113	T	A	T	A	0.1232	0.0021	0.2789	0.2816	FALSE	TRUE	FALSE	0.7853	9	115678594	0.0078	53400	422699	476099	Irritable bowel syndrome	TRUE	reported	-0.000390191	1.52248798175174e-07	7.74908e-06	9	115678594	3656	0.02752	IgD+ CD38+ B cell %lymphocyte	Immune	0.0738567622352539	0.00545482132787482	20.0412385073012	2	1	TRUE	NA	NA	0.00545482132787482	3656	1.52248798175174e-07	476099	TRUE	9.35806022919003e-06	ebi-a-GCST90001429+GCST90016564	NA
ebi-a-GCST90001429	GCST90016564	rs140380950	C	T	C	T	-0.3597	-0.0158	0.0368	0.0144	FALSE	FALSE	FALSE	0.6234	2	105587803	0.0322	46130	381783	427913	Irritable bowel syndrome	TRUE	reported	0.00075010898522548	5.62663489716e-07	2.067e-08	2	105587803	3656	0.06402	IgD+ CD38+ B cell %lymphocyte	Immune	-0.0925492	0.00856534945659739	31.5681794026996	2	1	TRUE	NA	NA	0.00856534945659739	3656	5.62663489716e-07	427913	TRUE	3.01104469723859e-08	ebi-a-GCST90001429+GCST90016564	NA
ebi-a-GCST90001429	GCST90016564	rs1695681	A	C	A	C	-0.1213	3e-04	0.5309	0.5132	FALSE	FALSE	FALSE	0.97	8	118255950	0.0068	53400	433201	486601	Irritable bowel syndrome	TRUE	reported	6.32450783751561e-05	3.99993993867963e-09	7.75908e-07	8	118255950	3656	0.02451	IgD+ CD38+ B cell %lymphocyte	Immune	-0.0815986	0.0066583265669217	24.4926050383519	2	1	TRUE	NA	NA	0.0066583265669217	3656	3.99993993867963e-09	486601	TRUE	8.62996509468893e-07	ebi-a-GCST90001429+GCST90016564	NA
[truncated: 16,522 more rows]

## Sheet: Sheet2
id.exposure	id.outcome	SNP	effect_allele.exposure	other_allele.exposure	effect_allele.outcome	other_allele.outcome	beta.exposure	beta.outcome	eaf.exposure	eaf.outcome	remove	palindromic	ambiguous	chr.outcome	pos.outcome	pval.outcome	se.outcome	samplesize.outcome	outcome	mr_keep.outcome	pval_origin.outcome	r.outcome	r2.outcome	pval.exposure	chr.exposure	pos.exposure	samplesize.exposure	se.exposure	exposure	Omics	r.exposure	r2.exposure	F	action	SNP_index	mr_keep	units.outcome	units.exposure	rsq.exposure	effective_n.exposure	rsq.outcome	effective_n.outcome	steiger_dir	steiger_pval	merge	presso_p
[truncated: 17,564 more rows]
