# Supplementary material for: The Association Between Irritable Bowel Syndrome and Generalized Anxiety Disorder and Influencing Factors: A Mediation Mendelian Randomization Study
Source: Food Sci Nutr. 2026 Feb 10;14(2):e71525. doi: 10.1002/fsn3.71525 (PMC12887448; doi:10.1002/fsn3.71525)
Supplement: Supplementary file 5 — Table S4: Screening results of SNPs with plasma metabolites with IBS and GAD. [file FSN3-14-e71525-s009.xls]

## Sheet: Sheet1
id.exposure	id.outcome	SNP	effect_allele.exposure	other_allele.exposure	effect_allele.outcome	other_allele.outcome	beta.exposure	beta.outcome	eaf.exposure	eaf.outcome	remove	palindromic	ambiguous	pval.outcome	chr.outcome	pos.outcome	se.outcome	ncase.outcome	ncontrol.outcome	samplesize.outcome	outcome	mr_keep.outcome	pval_origin.outcome	r.outcome	r2.outcome	pval.exposure	chr.exposure	pos.exposure	samplesize.exposure	se.exposure	exposure	Omics	r.exposure	r2.exposure	F	action	SNP_index	mr_keep	units.outcome	units.exposure	rsq.exposure	effective_n.exposure	rsq.outcome	effective_n.outcome	steiger_dir	steiger_pval	merge	presso_p
GCST90199621	GCST90016564	rs10006723	T	G	T	G	0.170956	0.0268	0.052858	0.0647	FALSE	FALSE	FALSE	0.09844	4	102673734	0.0162	44437	305506	349943	Irritable bowel syndrome	TRUE	reported	0.00279653762643587	7.82062269607155e-06	7.40711e-07	4	101752577	8192	0.0345341	Carnitine levels	Metabolite	0.0546192182506452	0.00298325900231162	24.5059989709729	2	1	TRUE	NA	NA	0.00298325900231162	8192	7.82062269607155e-06	349943	TRUE	3.47508342488418e-06	GCST90199621+GCST90016564	NA
GCST90199621	GCST90016564	rs10826332	A	T	A	T	-0.142187	-0.0046	0.0770596	0.081	FALSE	TRUE	FALSE	0.7263	10	61380266	0.013	50019	408085	458104	Irritable bowel syndrome	TRUE	reported	-0.000522797	2.73317004445487e-07	6.9336e-07	10	59620508	8192	0.0286481	Carnitine levels	Metabolite	-0.0547608	0.0029987477587123	24.6336141390422	2	1	TRUE	NA	NA	0.0029987477587123	8192	2.73317004445487e-07	458104	TRUE	1.11713673546869e-06	GCST90199621+GCST90016564	NA
GCST90199621	GCST90016564	rs10900223	C	T	C	T	-0.105448	0.015	0.250122	0.2454	FALSE	FALSE	FALSE	0.05857	10	46021631	0.0079	53400	433201	486601	Irritable bowel syndrome	TRUE	reported	-0.00272193	7.40890294721381e-06	2.15271e-09	10	45526183	8192	0.0176162	Carnitine levels	Metabolite	-0.0659988	0.00435584558906815	35.8304472701643	2	1	TRUE	NA	NA	0.00435584558906815	8192	7.40890294721381e-06	486601	TRUE	1.29168629719082e-08	GCST90199621+GCST90016564	NA
GCST90199621	GCST90016564	rs112819917	A	G	A	G	-0.438422	-0.085	0.00817656	0.0114	FALSE	FALSE	FALSE	0.4744	6	58636718	0.1189	8963	49242	58205	Irritable bowel syndrome	TRUE	reported	-0.00296321	8.78061546855618e-06	2.98241e-07	6	58310440	8192	0.0855532	Carnitine levels	Metabolite	-0.0565352	0.0031962293226337	26.2610545048216	2	1	TRUE	NA	NA	0.0031962293226337	8192	8.78061546855618e-06	58205	TRUE	5.5146893852107e-06	GCST90199621+GCST90016564	NA
GCST90199621	GCST90016564	rs115168226	G	A	G	A	-0.446554	-0.0102	0.00618191	0.0111	FALSE	FALSE	FALSE	0.9377	4	39616991	0.1309	9471	18883	28354	Irritable bowel syndrome	TRUE	reported	0.000462773656432269	2.14159457087692e-07	4.18852e-06	4	39615371	8192	0.097039	Carnitine levels	Metabolite	-0.0507838	0.00257899174813785	21.1765565819278	2	1	TRUE	NA	NA	0.00257899174813785	8192	2.14159457087692e-07	28354	TRUE	5.95477545295623e-05	GCST90199621+GCST90016564	NA
GCST90199621	GCST90016564	rs1171617	T	G	T	G	0.443332	0.0138	0.770118	0.7692	FALSE	FALSE	FALSE	0.08994	10	61467182	0.0082	53400	433201	486601	Irritable bowel syndrome	TRUE	reported	0.00241256133927454	5.82045221576217e-06	4.75726e-134	10	59707424	8192	0.0179927	Carnitine levels	Metabolite	0.262701647077923	0.0690121553774539	607.10733851794	2	1	TRUE	NA	NA	0.0690121553774539	8192	5.82045221576217e-06	486601	TRUE	1.69974190846855e-126	GCST90199621+GCST90016564	NA
GCST90199621	GCST90016564	rs11871125	T	C	T	C	0.072665	-0.0125	0.394949	0.3873	FALSE	FALSE	FALSE	0.09215	17	19432393	0.0074	53400	370929	424329	Irritable bowel syndrome	TRUE	reported	-0.00259314	6.72439163607955e-06	4.1814e-06	17	19529080	8192	0.0157893	Carnitine levels	Metabolite	0.0507878252493114	0.00257940319355459	21.1799437698113	2	1	TRUE	NA	NA	0.00257940319355459	8192	6.72439163607955e-06	424329	TRUE	1.53419264030152e-05	GCST90199621+GCST90016564	NA
GCST90199621	GCST90016564	rs13026148	A	G	A	G	-0.0706059	-0.0005	0.378223	0.3811	FALSE	FALSE	FALSE	0.9451	2	215514568	0.0072	53400	396408	449808	Irritable bowel syndrome	TRUE	reported	-0.000103544	1.07213572351046e-08	8.57356e-06	2	214649844	8192	0.0158653	Carnitine levels	Metabolite	-0.0491164	0.00241241789787369	19.8054816820714	2	1	TRUE	NA	NA	0.00241241789787369	8192	1.07213572351046e-08	449808	TRUE	1.08731499216117e-05	GCST90199621+GCST90016564	NA
GCST90199621	GCST90016564	rs13247874	T	C	T	C	-0.103668	0.0028	0.190234	0.1963	FALSE	FALSE	FALSE	0.7444	7	73010442	0.0086	53400	433201	486601	Irritable bowel syndrome	TRUE	reported	0.00046673882306521	2.17845128956297e-07	1.20324e-07	7	73596112	8192	0.0195859	Carnitine levels	Metabolite	-0.0583872	0.0034090659649331	28.0157578192655	2	1	TRUE	NA	NA	0.0034090659649331	8192	2.17845128956297e-07	486601	TRUE	1.95239691596702e-07	GCST90199621+GCST90016564	NA
GCST90199621	GCST90016564	rs138190991	A	T	A	T	-0.212246	-0.0122	0.0301671	0.0302	FALSE	TRUE	FALSE	0.5597	10	61744076	0.0208	53400	422699	476099	Irritable bowel syndrome	TRUE	reported	-0.000850058	7.22598794510666e-07	2.26798e-06	10	59984318	8192	0.0448917	Carnitine levels	Metabolite	-0.0521723	0.00272194462372651	22.3535716525007	2	1	TRUE	NA	NA	0.00272194462372651	8192	7.22598794510666e-07	476099	TRUE	4.04366820679806e-06	GCST90199621+GCST90016564	NA
GCST90199621	GCST90016564	rs149235996	G	A	G	A	-0.56909	-0.0041	0.0120372	0.0111	FALSE	FALSE	FALSE	0.9126	5	150719909	0.0371	46130	343043	389173	Irritable bowel syndrome	TRUE	reported	0.0001771494079142	3.13819127243516e-08	4.46387e-16	5	151340348	8192	0.0700396	Carnitine levels	Metabolite	-0.0894236	0.00799657224727702	66.0198592796839	2	1	TRUE	NA	NA	0.00799657224727702	8192	3.13819127243516e-08	389173	TRUE	1.11054388651862e-15	GCST90199621+GCST90016564	NA
GCST90199621	GCST90016564	rs1511808	T	C	T	C	-0.0697692	0.0034	0.615503	0.6116	FALSE	FALSE	FALSE	0.6303	4	189345908	0.007	53400	433201	486601	Irritable bowel syndrome	TRUE	reported	0.000696298028805578	4.84830944918534e-07	9.28299e-06	4	188424754	8192	0.0157378	Carnitine levels	Metabolite	-0.048928	0.00239394746870209	19.6534791653693	2	1	TRUE	NA	NA	0.00239394746870209	8192	4.84830944918534e-07	486601	TRUE	1.47845591314152e-05	GCST90199621+GCST90016564	NA
GCST90199621	GCST90016564	rs1765260	A	G	A	G	-0.0999797	0.0085	0.153343	0.1495	FALSE	FALSE	FALSE	0.3741	15	79866347	0.0095	53400	433201	486601	Irritable bowel syndrome	TRUE	reported	0.00128265351941246	1.64520005086116e-06	2.27832e-06	15	79574005	8192	0.0211507	Carnitine levels	Metabolite	-0.0521619	0.00272086503097413	22.3446814661076	2	1	TRUE	NA	NA	0.00272086503097413	8192	1.64520005086116e-06	486601	TRUE	4.87227139852634e-06	GCST90199621+GCST90016564	NA
GCST90199621	GCST90016564	rs2512510	A	G	A	G	-0.0870239	0.003	0.216759	0.227	FALSE	FALSE	FALSE	0.7118	11	80113567	0.0082	53400	426079	479479	Irritable bowel syndrome	TRUE	reported	0.00052835211717428	2.79155959722544e-07	3.03877e-06	11	80402523	8192	0.0186419	Carnitine levels	Metabolite	-0.0515145	0.00265374260780863	21.7919822698107	2	1	TRUE	NA	NA	0.00265374260780863	8192	2.79155959722544e-07	479479	TRUE	4.67012559107915e-06	GCST90199621+GCST90016564	NA
GCST90199621	GCST90016564	rs2625939	T	C	T	C	0.0859678	8e-04	0.228206	0.2253	FALSE	FALSE	FALSE	0.9204	12	95017410	0.0082	53400	433201	486601	Irritable bowel syndrome	TRUE	reported	0.00013985903401789	1.95605493964174e-08	2.81073e-06	12	94623634	8192	0.0183528	Carnitine levels	Metabolite	0.0516904789982714	0.00267190561907074	21.9415327247677	2	1	TRUE	NA	NA	0.00267190561907074	8192	1.95605493964174e-08	486601	TRUE	3.65051451151271e-06	GCST90199621+GCST90016564	NA
GCST90199621	GCST90016564	rs55775057	A	G	A	G	-0.0960378	0.0055	0.150493	0.1492	FALSE	FALSE	FALSE	0.5977	11	20167908	0.0104	50019	369048	419067	Irritable bowel syndrome	TRUE	reported	0.000816936894443469	6.67385889502939e-07	8.38207e-06	11	20146362	8192	0.0215564	Carnitine levels	Metabolite	-0.0491698	0.00241766868290773	19.848694079086	2	1	TRUE	NA	NA	0.00241766868290773	8192	6.67385889502939e-07	419067	TRUE	1.4442717206918e-05	GCST90199621+GCST90016564	NA
GCST90199621	GCST90016564	rs72836546	T	C	T	C	-0.0906795	-0.0009	0.23482	0.2358	FALSE	FALSE	FALSE	0.9116	6	14093319	0.008	53400	433201	486601	Irritable bowel syndrome	TRUE	reported	-0.000161275	2.60096088788014e-08	5.22043e-07	6	14093088	8192	0.0180707	Carnitine levels	Metabolite	-0.0553638	0.00306514595534409	25.180727980791	2	1	TRUE	NA	NA	0.00306514595534409	8192	2.60096088788014e-08	486601	TRUE	7.08503412345819e-07	GCST90199621+GCST90016564	NA
GCST90199621	GCST90016564	rs73006619	C	A	C	A	-0.168203	0.0222	0.0466597	0.0608	FALSE	FALSE	FALSE	0.2198	19	20680913	0.0181	40548	293220	333768	Irritable bowel syndrome	TRUE	reported	-0.00212301	4.50717839355472e-06	5.05538e-06	19	20498107	8192	0.0368665	Carnitine levels	Metabolite	-0.0503511	0.00253522974114501	20.8163056972821	2	1	TRUE	NA	NA	0.00253522974114501	8192	4.50717839355472e-06	333768	TRUE	1.59212303475636e-05	GCST90199621+GCST90016564	NA
GCST90199621	GCST90016564	rs73025372	G	A	G	A	0.157569	-0.0102	0.0515375	0.0531	FALSE	FALSE	FALSE	0.531	3	15314364	0.0163	50019	400963	450982	Irritable bowel syndrome	TRUE	reported	0.000931823669054415	8.68295350210031e-07	5.31831e-06	3	15272857	8192	0.0346167	Carnitine levels	Metabolite	0.0502336248611489	0.00252341706669064	20.7190686275771	2	1	TRUE	NA	NA	0.00252341706669064	8192	8.68295350210031e-07	450982	TRUE	9.63062329490729e-06	GCST90199621+GCST90016564	NA
GCST90199621	GCST90016564	rs7537155	A	G	A	G	-0.0900652	-0.0091	0.199113	0.196	FALSE	FALSE	FALSE	0.3319	1	19206621	0.0094	53400	359695	413095	Irritable bowel syndrome	TRUE	reported	-0.00150622	2.26870619205499e-06	2.81588e-06	1	18880127	8192	0.019229	Carnitine levels	Metabolite	-0.0516865	0.00267149868791107	21.9381820786299	2	1	TRUE	NA	NA	0.00267149868791107	8192	2.26870619205499e-06	413095	TRUE	6.77133739466788e-06	GCST90199621+GCST90016564	NA
GCST90199621	GCST90016564	rs76187828	G	A	G	A	-0.117619	-0.0152	0.0930578	0.0949	FALSE	FALSE	FALSE	0.2204	10	34051881	0.0124	50019	400963	450982	Irritable bowel syndrome	TRUE	reported	0.0018253348186755	3.3318472002691e-06	8.69448e-06	10	33762953	8192	0.0264472	Carnitine levels	Metabolite	-0.0490831	0.00240915155298201	19.7786008659146	2	1	TRUE	NA	NA	0.00240915155298201	8192	3.3318472002691e-06	450982	TRUE	2.21797514941676e-05	GCST90199621+GCST90016564	NA
GCST90199621	GCST90016564	rs76638161	T	C	T	C	0.192728	0.0208	0.0318954	0.0287	FALSE	FALSE	FALSE	0.3548	11	109094318	0.0225	50019	355329	405348	Irritable bowel syndrome	TRUE	reported	0.00145200266405003	2.10831173640839e-06	9.35172e-06	11	109223591	8192	0.0434891	Carnitine levels	Metabolite	0.0489105282111089	0.00239223976988968	19.6394259311668	2	1	TRUE	NA	NA	0.00239223976988968	8192	2.10831173640839e-06	405348	TRUE	2.08644990895548e-05	GCST90199621+GCST90016564	NA
GCST90199621	GCST90016564	rs7705826	G	T	G	T	0.199276	0.0075	0.833702	0.8296	FALSE	FALSE	FALSE	0.4088	5	131732456	0.0091	53400	430957	484357	Irritable bowel syndrome	TRUE	reported	-0.00118423	1.4024111169411e-06	2.37787e-22	5	132396764	8192	0.0204928	Carnitine levels	Metabolite	0.106836332783269	0.0114140020025775	94.5599842507108	2	1	TRUE	NA	NA	0.0114140020025775	8192	1.4024111169411e-06	484357	TRUE	1.77051536374643e-21	GCST90199621+GCST90016564	NA
GCST90199621	GCST90016564	rs78428648	A	G	A	G	0.179162	-0.0326	0.0377174	0.0376	FALSE	FALSE	FALSE	0.0709	8	116049077	0.018	53400	433201	486601	Irritable bowel syndrome	TRUE	reported	-0.00259632	6.74087153056068e-06	7.68304e-06	8	115036848	8192	0.0400467	Carnitine levels	Metabolite	0.0493750091192441	0.00243789152552544	20.0151263008445	2	1	TRUE	NA	NA	0.00243789152552544	8192	6.74087153056068e-06	486601	TRUE	2.65061758171792e-05	GCST90199621+GCST90016564	NA
GCST90199621	GCST90016564	rs78562549	T	G	T	G	0.394897	0.4863	0.00740514	0.0113	FALSE	FALSE	FALSE	0.008935	2	36295898	0.186	3889	11772	15661	Irritable bowel syndrome	TRUE	reported	0.0208888505006134	0.000436344075236975	7.54445e-06	2	36068755	8192	0.0881915	Carnitine levels	Metabolite	0.0494178906771853	0.00244212791898223	20.0499923024417	2	1	TRUE	NA	NA	0.00244212791898223	8192	0.000436344075236975	15661	TRUE	0.0361982318417328	GCST90199621+GCST90016564	NA
GCST90199621	GCST90016564	rs79717472	G	A	G	A	-0.218081	0.0129	0.0280471	0.0284	FALSE	FALSE	FALSE	0.5552	9	123616161	0.0219	50019	398719	448738	Irritable bowel syndrome	TRUE	reported	-0.000879326	7.73214416418617e-07	2.32235e-06	9	120853883	8192	0.0461728	Carnitine levels	Metabolite	-0.0521194	0.00271642676078635	22.3081335818852	2	1	TRUE	NA	NA	0.00271642676078635	8192	7.73214416418617e-07	448738	TRUE	4.23773434250422e-06	GCST90199621+GCST90016564	NA
GCST90199622	GCST90016564	rs11070230	G	A	G	A	-0.230238	0.0252	0.971915	0.9689	FALSE	FALSE	FALSE	0.2587	15	40017333	0.0223	50019	359979	409998	Irritable bowel syndrome	TRUE	reported	-0.00176484	3.11465811832253e-06	4.30982e-06	15	39725132	7306	0.0500968	Benzoate levels	Metabolite	-0.0536982	0.00288349483264916	21.1219512950843	2	1	TRUE	NA	NA	0.00288349483264916	7306	3.11465811832253e-06	409998	TRUE	1.06532267443544e-05	GCST90199622+GCST90016564	NA
GCST90199622	GCST90016564	rs11166865	A	C	A	C	-0.0846751	0.0115	0.700507	0.6895	FALSE	FALSE	FALSE	0.1503	8	139967699	0.008	50019	369048	419067	Irritable bowel syndrome	TRUE	reported	0.00222057827925106	4.93096789428161e-06	5.52263e-06	8	138955456	7306	0.018635	Benzoate levels	Metabolite	-0.0530925	0.00281881098330667	20.6467948341204	2	1	TRUE	NA	NA	0.00281881098330667	7306	4.93096789428161e-06	419067	TRUE	1.60159880382432e-05	GCST90199622+GCST90016564	NA
GCST90199622	GCST90016564	rs113989462	G	C	G	C	0.298062	0.0092	0.0159655	0.0184	FALSE	TRUE	FALSE	0.7368	3	10160922	0.0274	50019	399016	449035	Irritable bowel syndrome	TRUE	reported	-0.00050107	2.51070773749162e-07	5.5997e-06	3	10119238	7306	0.0656385	Benzoate levels	Metabolite	0.0530585532610872	0.00281521007415962	20.6203449845952	2	1	TRUE	NA	NA	0.00281521007415962	7306	2.51070773749162e-07	449035	TRUE	8.21206515899446e-06	GCST90199622+GCST90016564	NA
GCST90199622	GCST90016564	rs11625375	T	C	T	C	-0.204178	0.01	0.965631	0.9656	FALSE	FALSE	FALSE	0.6365	14	86275400	0.0211	50019	359979	409998	Irritable bowel syndrome	TRUE	reported	0.000740163416767444	5.47841883520857e-07	6.30756e-06	14	85809056	7306	0.045214	Benzoate levels	Metabolite	-0.0527655	0.00278419992415341	20.3925732469038	2	1	TRUE	NA	NA	0.00278419992415341	7306	5.47841883520857e-07	409998	TRUE	1.02874763926323e-05	GCST90199622+GCST90016564	NA
GCST90199622	GCST90016564	rs11749139	G	T	G	T	-0.191343	-0.0049	0.0382593	0.039	FALSE	FALSE	FALSE	0.7964	5	75987967	0.0189	50019	400963	450982	Irritable bowel syndrome	TRUE	reported	0.000386060707607064	1.49042869958067e-07	7.77842e-06	5	76692142	7306	0.0427947	Benzoate levels	Metabolite	-0.0522455	0.00272958959596267	19.9914909746836	2	1	TRUE	NA	NA	0.00272958959596267	7306	1.49042869958067e-07	450982	TRUE	1.08069593988604e-05	GCST90199622+GCST90016564	NA
GCST90199622	GCST90016564	rs149187032	A	G	A	G	-0.341939	-0.0237	0.0116664	0.0108	FALSE	FALSE	FALSE	0.6124	2	97540665	0.0467	40548	293220	333768	Irritable bowel syndrome	TRUE	reported	-0.000878436	7.71650250986207e-07	7.3576e-06	2	96874928	7306	0.0762734	Benzoate levels	Metabolite	-0.052384	0.00274408095974889	20.097917643141	2	1	TRUE	NA	NA	0.00274408095974889	7306	7.71650250986207e-07	333768	TRUE	1.31125430661692e-05	GCST90199622+GCST90016564	NA
GCST90199622	GCST90016564	rs2749463	C	G	C	G	-0.10725	0.0042	0.844828	0.8467	FALSE	TRUE	FALSE	0.6576	14	49487736	0.0095	53400	433201	486601	Irritable bowel syndrome	TRUE	reported	0.000633782133064544	4.01679792191843e-07	2.19626e-06	14	49018533	7306	0.022653	Benzoate levels	Metabolite	-0.0553128	0.00305950820972382	22.4152275364935	2	1	TRUE	NA	NA	0.00305950820972382	7306	4.01679792191843e-07	486601	TRUE	3.43623127763554e-06	GCST90199622+GCST90016564	NA
GCST90199622	GCST90016564	rs62192967	T	A	T	A	-0.163284	-0.0058	0.0543493	0.0561	FALSE	TRUE	FALSE	0.7102	2	242527179	0.0155	53400	389286	442686	Irritable bowel syndrome	TRUE	reported	0.000562405182449903	3.16299589246508e-07	6.7542e-06	2	241587764	7306	0.0362749	Benzoate levels	Metabolite	-0.0525963	0.00276637444061281	20.2616502255445	2	1	TRUE	NA	NA	0.00276637444061281	7306	3.16299589246508e-07	442686	TRUE	1.0120585020217e-05	GCST90199622+GCST90016564	NA
GCST90199622	GCST90016564	rs62209511	T	C	T	C	-0.194544	-0.0015	0.0387693	0.0376	FALSE	FALSE	FALSE	0.9379	21	24741470	0.0193	50019	400963	450982	Irritable bowel syndrome	TRUE	reported	-0.000115732	1.33940097890847e-08	4.85941e-06	21	23369148	7306	0.0425626	Benzoate levels	Metabolite	-0.0534059	0.00285218807041134	20.8919694924381	2	1	TRUE	NA	NA	0.00285218807041134	7306	1.33940097890847e-08	450982	TRUE	6.1278909761579e-06	GCST90199622+GCST90016564	NA
GCST90199622	GCST90016564	rs6468762	A	G	A	G	0.319567	-0.0373	0.0144798	0.0139	FALSE	FALSE	FALSE	0.2231	8	102230186	0.0306	53400	418587	471987	Irritable bowel syndrome	TRUE	reported	-0.00177428	3.14807627793704e-06	3.1148e-06	8	101217958	7306	0.068531	Benzoate levels	Metabolite	0.0544814894784315	0.00296823269578844	21.7445143886011	2	1	TRUE	NA	NA	0.00296823269578844	7306	3.14807627793704e-06	471987	TRUE	7.6639568801822e-06	GCST90199622+GCST90016564	NA
GCST90199622	GCST90016564	rs72638543	T	C	T	C	0.185887	0.0137	0.0417238	0.0405	FALSE	FALSE	FALSE	0.4678	1	6995522	0.0189	50019	361926	411945	Irritable bowel syndrome	TRUE	reported	0.00112937955705291	1.27549818388902e-06	4.29519e-06	1	6935462	7306	0.0404404	Benzoate levels	Metabolite	0.0537063891340493	0.00288437623381792	21.1284263426067	2	1	TRUE	NA	NA	0.00288437623381792	7306	1.27549818388902e-06	411945	TRUE	8.26581855937202e-06	GCST90199622+GCST90016564	NA
GCST90199622	GCST90016564	rs73801273	T	C	T	C	0.243319	0.0124	0.0261245	0.0254	FALSE	FALSE	FALSE	0.5909	5	166964701	0.0231	50019	398719	448738	Irritable bowel syndrome	TRUE	reported	0.000801334995884042	6.42137775628478e-07	1.98052e-06	5	167537696	7306	0.0511669	Benzoate levels	Metabolite	0.0555565497915398	0.00308653022473984	22.6138149849475	2	1	TRUE	NA	NA	0.00308653022473984	7306	6.42137775628478e-07	448738	TRUE	3.3763837753001e-06	GCST90199622+GCST90016564	NA
GCST90199622	GCST90016564	rs9863931	T	C	T	C	-0.108363	-0.0193	0.132697	0.1277	FALSE	FALSE	FALSE	0.06126	3	65014778	0.0103	53400	433201	486601	Irritable bowel syndrome	TRUE	reported	-0.00268617	7.21548989579205e-06	6.33735e-06	3	65029103	7306	0.0240017	Benzoate levels	Metabolite	-0.0527538	0.00278295997202693	20.3834660056697	2	1	TRUE	NA	NA	0.00278295997202693	7306	7.21548989579205e-06	486601	TRUE	2.12757988808978e-05	GCST90199622+GCST90016564	NA
GCST90199622	GCST90016564	rs9943251	A	G	A	G	0.0830144	-0.0133	0.315014	0.3065	FALSE	FALSE	FALSE	0.07224	1	151917115	0.0074	53400	433201	486601	Irritable bowel syndrome	TRUE	reported	-0.00257652	6.63843561306636e-06	2.58422e-06	1	151944639	7306	0.0176575	Benzoate levels	Metabolite	0.0549272318369187	0.00301700079726662	22.1028581639378	2	1	TRUE	NA	NA	0.00301700079726662	7306	6.63843561306636e-06	486601	TRUE	8.77851924614577e-06	GCST90199622+GCST90016564	NA
GCST90199623	GCST90016564	rs112191400	T	C	T	C	-0.162748	-0.0061	0.0864496	0.0905	FALSE	FALSE	FALSE	0.6292	17	73097801	0.0126	50019	406138	456157	Irritable bowel syndrome	TRUE	reported	-0.000716808	5.13813980626574e-07	8.49127e-06	17	75101706	4641	0.0365529	Maltotriose levels	Metabolite	-0.0652312	0.0042551155228659	19.823833612703	2	1	TRUE	NA	NA	0.0042551155228659	4641	5.13813980626574e-07	456157	TRUE	1.19918567742929e-05	GCST90199623+GCST90016564	NA
GCST90199623	GCST90016564	rs113410972	A	G	A	G	0.141264	0.0132	0.135389	0.1417	FALSE	FALSE	FALSE	0.2111	3	134044730	0.0106	50019	400963	450982	Irritable bowel syndrome	TRUE	reported	0.00185433706044272	3.43856593373134e-06	4.88054e-06	3	134325888	4641	0.0309121	Maltotriose levels	Metabolite	0.066944585081482	0.00448157747173178	20.8836294948358	2	1	TRUE	NA	NA	0.00448157747173178	4641	3.43856593373134e-06	450982	TRUE	1.00077277004135e-05	GCST90199623+GCST90016564	NA
GCST90199623	GCST90016564	rs117257402	T	C	T	C	0.523098	0.0034	0.00954654	0.0106	FALSE	FALSE	FALSE	0.9341	7	83411832	0.041	40548	293220	333768	Irritable bowel syndrome	TRUE	reported	0.000143540352644773	2.06038328373858e-08	9.77447e-07	7	83782516	4641	0.106839	Maltotriose levels	Metabolite	0.0717004424473219	0.00514095344714172	23.9721226076455	2	1	TRUE	NA	NA	0.00514095344714172	4641	2.06038328373858e-08	333768	TRUE	1.24677515637681e-06	GCST90199623+GCST90016564	NA
GCST90199623	GCST90016564	rs1230433	A	G	A	G	-0.105534	8e-04	0.655467	0.6451	FALSE	FALSE	FALSE	0.9146	13	46769432	0.0077	50019	364170	414189	Irritable bowel syndrome	TRUE	reported	0.000161436236446544	2.60616584380245e-08	1.04432e-06	13	46195297	4641	0.021612	Maltotriose levels	Metabolite	-0.0715109	0.00511380206571449	23.8448657063554	2	1	TRUE	NA	NA	0.00511380206571449	4641	2.60616584380245e-08	414189	TRUE	1.29577357158854e-06	GCST90199623+GCST90016564	NA
GCST90199623	GCST90016564	rs12340914	G	A	G	A	0.0942204	-0.0117	0.413842	0.4142	FALSE	FALSE	FALSE	0.09451	9	18511074	0.007	53400	426079	479479	Irritable bowel syndrome	TRUE	reported	0.0024138076916462	5.82646757225034e-06	8.49668e-06	9	18511076	4641	0.0211623	Maltotriose levels	Metabolite	0.06522948994486	0.00425488635846659	19.8227614140543	2	1	TRUE	NA	NA	0.00425488635846659	4641	5.82646757225034e-06	479479	TRUE	2.01094207566213e-05	GCST90199623+GCST90016564	NA
GCST90199623	GCST90016564	rs1254839	G	A	G	A	-0.107757	0.0059	0.322023	0.3259	FALSE	FALSE	FALSE	0.42	14	62420606	0.0073	53400	433201	486601	Irritable bowel syndrome	TRUE	reported	-0.00115863	1.34241410880514e-06	1.39183e-06	14	61953888	4641	0.0223276	Maltotriose levels	Metabolite	-0.0706812	0.00499582741682151	23.2920062299514	2	1	TRUE	NA	NA	0.00499582741682151	4641	1.34241410880514e-06	486601	TRUE	2.3551803803979e-06	GCST90199623+GCST90016564	NA
GCST90199623	GCST90016564	rs1360005	C	T	C	T	0.097467	-0.0045	0.510903	0.5064	FALSE	FALSE	FALSE	0.5067	10	97071060	0.0068	53400	433201	486601	Irritable bowel syndrome	TRUE	reported	0.000948675750627081	8.99985679827856e-07	2.52725e-06	10	95311303	4641	0.0207116	Maltotriose levels	Metabolite	0.0689283072462912	0.00475111153983912	22.1456227571521	2	1	TRUE	NA	NA	0.00475111153983912	4641	8.99985679827856e-07	486601	TRUE	3.92866851659755e-06	GCST90199623+GCST90016564	NA
GCST90199623	GCST90016564	rs141782806	C	T	C	T	-0.367335	-0.0064	0.0169583	0.0159	FALSE	FALSE	FALSE	0.8332	21	24163807	0.0305	50019	359979	409998	Irritable bowel syndrome	TRUE	reported	0.000327710458400093	1.07394144544799e-07	3.91306e-06	21	22791486	4641	0.0795794	Maltotriose levels	Metabolite	-0.0676168	0.00457202680805788	21.3070487607151	2	1	TRUE	NA	NA	0.00457202680805788	4641	1.07394144544799e-07	409998	TRUE	5.02184593758855e-06	GCST90199623+GCST90016564	NA
GCST90199623	GCST90016564	rs1426466	C	T	C	T	-0.114917	-0.0076	0.801944	0.8097	FALSE	FALSE	FALSE	0.3855	12	107772567	0.0087	53400	433201	486601	Irritable bowel syndrome	TRUE	reported	0.00125230003602995	1.56825538024063e-06	9.88191e-06	12	107378790	4641	0.0260009	Maltotriose levels	Metabolite	-0.0647547	0.00419317053782874	19.5340276341482	2	1	TRUE	NA	NA	0.00419317053782874	4641	1.56825538024063e-06	486601	TRUE	1.62973558227787e-05	GCST90199623+GCST90016564	NA
GCST90199623	GCST90016564	rs147666382	A	G	A	G	-0.2699	-0.0133	0.0362508	0.0326	FALSE	FALSE	FALSE	0.5524	2	210567895	0.0223	44437	310156	354593	Irritable bowel syndrome	TRUE	reported	-0.00100157	1.00314892422709e-06	9.54593e-07	2	209703171	4641	0.0550729	Maltotriose levels	Metabolite	-0.0717681	0.00515065927146859	24.017614911264	2	1	TRUE	NA	NA	0.00515065927146859	4641	1.00314892422709e-06	354593	TRUE	1.61419372010396e-06	GCST90199623+GCST90016564	NA
GCST90199623	GCST90016564	rs150000891	T	G	T	G	-0.322444	-0.0459	0.0219792	0.0239	FALSE	FALSE	FALSE	0.08905	9	1931505	0.027	40548	293220	333768	Irritable bowel syndrome	TRUE	reported	-0.00294256	8.65868595482341e-06	4.87109e-06	9	1931505	4641	0.0705527	Maltotriose levels	Metabolite	-0.0669504	0.00448235153864326	20.8872527974809	2	1	TRUE	NA	NA	0.00448235153864326	4641	8.65868595482341e-06	333768	TRUE	1.45149912526938e-05	GCST90199623+GCST90016564	NA
GCST90199623	GCST90016564	rs150215008	T	C	T	C	-0.229438	0.0262	0.044205	0.0506	FALSE	FALSE	FALSE	0.1183	8	101007007	0.0168	53400	411465	464865	Irritable bowel syndrome	TRUE	reported	0.00228732766733961	5.23186785777726e-06	5.56468e-06	8	99994779	4641	0.0505115	Maltotriose levels	Metabolite	-0.0665425	0.00442790716679668	20.6324197862095	2	1	TRUE	NA	NA	0.00442790716679668	4641	5.23186785777726e-06	464865	TRUE	1.29488356726049e-05	GCST90199623+GCST90016564	NA
GCST90199623	GCST90016564	rs3741902	C	T	C	T	-0.113786	0.0039	0.201663	0.1966	FALSE	FALSE	FALSE	0.6681	12	6030302	0.009	50019	400963	450982	Irritable bowel syndrome	TRUE	reported	-0.000645273	4.16377000291432e-07	9.88314e-06	12	5921136	4641	0.025745	Maltotriose levels	Metabolite	-0.0647547	0.00419317122206026	19.5340308350861	2	1	TRUE	NA	NA	0.00419317122206026	4641	4.16377000291432e-07	450982	TRUE	1.36196870316877e-05	GCST90199623+GCST90016564	NA
GCST90199623	GCST90016564	rs3935534	C	G	C	G	-0.105364	-0.0208	0.682113	0.6739	FALSE	TRUE	FALSE	0.005027	15	61679072	0.0074	53400	426079	479479	Irritable bowel syndrome	TRUE	reported	-0.00405923	1.64773852176335e-05	2.83227e-06	15	61386873	4641	0.0225011	Maltotriose levels	Metabolite	-0.0685887	0.00470440506847717	21.9268880760666	2	1	TRUE	NA	NA	0.00470440506847717	4641	1.64773852176335e-05	479479	TRUE	1.18219376927604e-05	GCST90199623+GCST90016564	NA
GCST90199623	GCST90016564	rs6006574	C	G	C	G	0.285259	0.0149	0.0282214	0.0363	FALSE	TRUE	FALSE	0.4724	22	44301759	0.0207	50019	351140	401159	Irritable bowel syndrome	TRUE	reported	0.00113647125388854	1.29156691091498e-06	4.7969e-06	22	43905879	4641	0.0623725	Maltotriose levels	Metabolite	0.0669972734378511	0.00448863464810619	20.9166633925914	2	1	TRUE	NA	NA	0.00448863464810619	4641	1.29156691091498e-06	401159	TRUE	7.95433961415806e-06	GCST90199623+GCST90016564	NA
GCST90199623	GCST90016564	rs62317587	C	A	C	A	-0.475907	-0.0431	0.0101798	0.0141	FALSE	FALSE	FALSE	0.2151	4	59268269	0.0348	44437	310156	354593	Irritable bowel syndrome	TRUE	reported	0.00207985583374549	4.32580028916513e-06	4.23694e-06	4	58402103	4641	0.103471	Maltotriose levels	Metabolite	-0.0673757	0.00453948472232799	21.1547010691885	2	1	TRUE	NA	NA	0.00453948472232799	4641	4.32580028916513e-06	354593	TRUE	9.64642720681482e-06	GCST90199623+GCST90016564	NA
GCST90199623	GCST90016564	rs72552153	A	G	A	G	-0.451935	-0.0016	0.0123004	0.0135	FALSE	FALSE	FALSE	0.9598	11	123498206	0.0316	50019	396772	446791	Irritable bowel syndrome	TRUE	reported	-7.57498e-05	5.73803674969748e-09	1.27418e-06	11	123627498	4641	0.0933029	Maltotriose levels	Metabolite	-0.0709371	0.00503206659052604	23.4618183457007	2	1	TRUE	NA	NA	0.00503206659052604	4641	5.73803674969748e-09	446791	TRUE	1.51619313133402e-06	GCST90199623+GCST90016564	NA
GCST90199623	GCST90016564	rs72670481	T	C	T	C	-0.287487	0.0096	0.0444222	0.0497	FALSE	FALSE	FALSE	0.6088	1	68721141	0.0188	44437	305506	349943	Irritable bowel syndrome	TRUE	reported	0.000863208697802256	7.45129255961466e-07	1.36972e-08	1	68255458	4641	0.0506395	Maltotriose levels	Metabolite	-0.0830641	0.00689963904508855	32.2297995133031	2	1	TRUE	NA	NA	0.00689963904508855	4641	7.45129255961466e-07	349943	TRUE	2.48442644521888e-08	GCST90199623+GCST90016564	NA
GCST90199623	GCST90016564	rs75049736	G	A	G	A	-0.274871	0.0288	0.0334302	0.0459000000000001	FALSE	FALSE	FALSE	0.1196	5	65619384	0.0185	50019	369048	419067	Irritable bowel syndrome	TRUE	reported	-0.0024048	5.78305891571263e-06	3.20362e-06	5	66323556	4641	0.0590191	Maltotriose levels	Metabolite	-0.0682199	0.00465395737577142	21.6906556530655	2	1	TRUE	NA	NA	0.00465395737577142	4641	5.78305891571263e-06	419067	TRUE	8.01487022069693e-06	GCST90199623+GCST90016564	NA
GCST90199623	GCST90016564	rs75183407	T	C	T	C	-0.330457	0.0359	0.0230852	0.0266	FALSE	FALSE	FALSE	0.1204	12	130264458	0.0231	50019	361926	411945	Irritable bowel syndrome	TRUE	reported	0.00242137822078979	5.86307248811511e-06	1.56907e-06	12	129779913	4641	0.0688133	Maltotriose levels	Metabolite	-0.0703321	0.0049466041190929	23.0613719861305	2	1	TRUE	NA	NA	0.0049466041190929	4641	5.86307248811511e-06	411945	TRUE	4.08572159063298e-06	GCST90199623+GCST90016564	NA
GCST90199623	GCST90016564	rs7525374	G	A	G	A	0.0950368	-0.0031	0.525656	0.515	FALSE	FALSE	FALSE	0.69	1	4754057	0.0078	50019	314347	364366	Irritable bowel syndrome	TRUE	reported	0.000658414317831527	4.33509413925555e-07	7.60482e-06	1	4693997	4641	0.0212325	Maltotriose levels	Metabolite	0.0655756648766024	0.00430016782400847	20.0346308103519	2	1	TRUE	NA	NA	0.00430016782400847	4641	4.33509413925555e-07	364366	TRUE	1.08472586365244e-05	GCST90199623+GCST90016564	NA
GCST90199623	GCST90016564	rs78910814	C	T	C	T	-0.253193	0.0055	0.036	0.0391	FALSE	FALSE	FALSE	0.7677	15	82411209	0.0188	50019	400963	450982	Irritable bowel syndrome	TRUE	reported	-0.000435638	1.89780818678811e-07	6.0231e-06	15	82118868	4641	0.055947	Maltotriose levels	Metabolite	-0.0662989	0.0043955400631942	20.4809351240273	2	1	TRUE	NA	NA	0.0043955400631942	4641	1.89780818678811e-07	450982	TRUE	7.85181290111352e-06	GCST90199623+GCST90016564	NA
GCST90199623	GCST90016564	rs79441497	G	A	G	A	0.282649	0.0135	0.0274713	0.0275	FALSE	FALSE	FALSE	0.5238	2	140730955	0.0212	53400	426079	479479	Irritable bowel syndrome	TRUE	reported	-0.000919631	8.45722078509024e-07	6.76728e-06	2	139973386	4641	0.0627987	Maltotriose levels	Metabolite	0.0659384032988503	0.00434787302960183	20.2578615943865	2	1	TRUE	NA	NA	0.00434787302960183	4641	8.45722078509024e-07	479479	TRUE	1.01855453217831e-05	GCST90199623+GCST90016564	NA
GCST90199623	GCST90016564	rs9855944	A	G	A	G	0.0992769	0.0049	0.360843	0.3551	FALSE	FALSE	FALSE	0.5178	3	141418907	0.0076	50019	398719	448738	Irritable bowel syndrome	TRUE	reported	0.00096246917757618	9.26346917784169e-07	4.44236e-06	3	141700065	4641	0.0216311	Maltotriose levels	Metabolite	0.0672316338568273	0.00452009259105849	21.0639204004611	2	1	TRUE	NA	NA	0.00452009259105849	4641	9.26346917784169e-07	448738	TRUE	6.89650495576522e-06	GCST90199623+GCST90016564	NA
GCST90199624	GCST90016564	rs10106654	C	A	C	A	0.0933587	-0.0012	0.15585	0.1675	FALSE	FALSE	FALSE	0.8957	8	96903985	0.0091	53400	433201	486601	Irritable bowel syndrome	TRUE	reported	0.000189040231264487	3.57362090365306e-08	8.70498e-06	8	95891757	8260	0.0209933	Hippurate levels	Metabolite	0.0488784287951554	0.00238910080148308	19.7764423328752	2	1	TRUE	NA	NA	0.00238910080148308	8260	3.57362090365306e-08	486601	TRUE	1.12957775101862e-05	GCST90199624+GCST90016564	NA
GCST90199624	GCST90016564	rs1038161	A	T	A	T	-0.0698072	0.0027	0.396795	0.4054	FALSE	TRUE	FALSE	0.6934	12	76045411	0.007	53400	433201	486601	Irritable bowel syndrome	TRUE	reported	0.00055294260179878	3.05745520884005e-07	8.71615e-06	12	75651631	8260	0.0156983	Hippurate levels	Metabolite	-0.0488755	0.00238881007370864	19.7740299907256	2	1	TRUE	NA	NA	0.00238881007370864	8260	3.05745520884005e-07	486601	TRUE	1.31438608751753e-05	GCST90199624+GCST90016564	NA
GCST90199624	GCST90016564	rs10818729	C	T	C	T	-0.0744274	0.0057	0.678724	0.6872	FALSE	FALSE	FALSE	0.4347	9	125371916	0.0074	53400	433201	486601	Irritable bowel syndrome	TRUE	reported	-0.00110422	1.21931110796589e-06	6.91823e-06	9	122609637	8260	0.0165535	Hippurate levels	Metabolite	-0.0494168	0.00244202045760507	20.2155717787486	2	1	TRUE	NA	NA	0.00244202045760507	8260	1.21931110796589e-06	486601	TRUE	1.31905859440123e-05	GCST90199624+GCST90016564	NA
GCST90199624	GCST90016564	rs114849156	A	G	A	G	0.19722	-0.0284	0.0321241	0.0324	FALSE	FALSE	FALSE	0.1728	4	107710215	0.0208	50019	405841	455860	Irritable bowel syndrome	TRUE	reported	-0.00202227	4.08957948270645e-06	5.49424e-06	4	106789058	8260	0.043393	Hippurate levels	Metabolite	0.0499518226298857	0.00249518458404756	20.6567767660074	2	1	TRUE	NA	NA	0.00249518458404756	8260	4.08957948270645e-06	455860	TRUE	1.55961878016192e-05	GCST90199624+GCST90016564	NA
GCST90199624	GCST90016564	rs117019913	A	G	A	G	0.204165	0.0074	0.0285926	0.0309	FALSE	FALSE	FALSE	0.7751	14	51330211	0.026	40548	293220	333768	Irritable bowel syndrome	TRUE	reported	0.000492648621676537	2.42702664439791e-07	8.71489e-06	14	50863493	8260	0.0459125	Hippurate levels	Metabolite	0.0488757642974147	0.00238884033565644	19.7742810921324	2	1	TRUE	NA	NA	0.00238884033565644	8260	2.42702664439791e-07	333768	TRUE	1.38274276088391e-05	GCST90199624+GCST90016564	NA
GCST90199624	GCST90016564	rs1271526	T	C	T	C	0.0916728	0.0023	0.824509	0.8174	FALSE	FALSE	FALSE	0.7962	10	122598339	0.0088	53400	433201	486601	Irritable bowel syndrome	TRUE	reported	0.000374679150884415	1.40384466107466e-07	4.71341e-06	10	120838827	8260	0.0200283	Hippurate levels	Metabolite	0.0503047236364151	0.0025305652201361	20.950424002211	2	1	TRUE	NA	NA	0.0025305652201361	8260	1.40384466107466e-07	486601	TRUE	6.70440073302935e-06	GCST90199624+GCST90016564	NA
GCST90199624	GCST90016564	rs12782560	T	C	T	C	0.224836	0.0125	0.0246989	0.0217	FALSE	FALSE	FALSE	0.6202	10	31310057	0.0253	53400	411465	464865	Irritable bowel syndrome	TRUE	reported	0.000724647648921529	5.25114215087499e-07	5.2242e-06	10	31021128	8260	0.049354	Hippurate levels	Metabolite	0.0500680898759614	0.00250681362382734	20.7532915395368	2	1	TRUE	NA	NA	0.00250681362382734	8260	5.25114215087499e-07	464865	TRUE	8.65857296432064e-06	GCST90199624+GCST90016564	NA
GCST90199624	GCST90016564	rs138633790	A	G	A	G	-0.220573	-0.0231	0.0243022	0.0288	FALSE	FALSE	FALSE	0.338	13	112533374	0.0242	44437	305506	349943	Irritable bowel syndrome	TRUE	reported	-0.00161361	2.60373792261921e-06	9.26909e-06	13	111879060	8260	0.0497508	Hippurate levels	Metabolite	-0.0487302	0.00237463664908633	19.6564263184808	2	1	TRUE	NA	NA	0.00237463664908633	8260	2.60373792261921e-06	349943	TRUE	2.2831688831592e-05	GCST90199624+GCST90016564	NA
GCST90199624	GCST90016564	rs1505993	T	C	T	C	-0.24093	-0.0265	0.0219714	0.021	FALSE	FALSE	FALSE	0.27	5	40519388	0.024	53400	433201	486601	Irritable bowel syndrome	TRUE	reported	-0.00158288	2.50551475258726e-06	4.42373e-06	5	40519286	8260	0.0524855	Hippurate levels	Metabolite	-0.0504499	0.00254519716531798	21.0718702556385	2	1	TRUE	NA	NA	0.00254519716531798	8260	2.50551475258726e-06	486601	TRUE	1.04756628224935e-05	GCST90199624+GCST90016564	NA
GCST90199624	GCST90016564	rs16909710	T	C	T	C	-0.19262	0.0167	0.0418998	0.0411	FALSE	FALSE	FALSE	0.3757	12	14264871	0.0189	50019	359979	409998	Irritable bowel syndrome	TRUE	reported	0.00137995347238113	1.90427158593674e-06	5.31941e-07	12	14111937	8260	0.0384132	Hippurate levels	Metabolite	-0.0550964	0.00303561400742691	25.1444292549867	2	1	TRUE	NA	NA	0.00303561400742691	8260	1.90427158593674e-06	409998	TRUE	1.31341916042335e-06	GCST90199624+GCST90016564	NA
GCST90199624	GCST90016564	rs2886306	T	C	T	C	0.0716047	-0.0086	0.645165	0.6436	FALSE	FALSE	FALSE	0.251	9	136021780	0.0075	53400	376256	429656	Irritable bowel syndrome	TRUE	reported	-0.00174935	3.06023083857459e-06	9.98048e-06	9	133146393	8260	0.016209	Hippurate levels	Metabolite	0.0485551518466313	0.00235760277084943	19.5150925178681	2	1	TRUE	NA	NA	0.00235760277084943	8260	3.06023083857459e-06	429656	TRUE	2.48341194655302e-05	GCST90199624+GCST90016564	NA
GCST90199624	GCST90016564	rs375709482	T	C	T	C	-0.255607	0.0535	0.0190974	0.022	FALSE	FALSE	FALSE	0.05235	6	114755319	0.0276	44437	305506	349943	Irritable bowel syndrome	TRUE	reported	0.00327676241928301	1.07371719524254e-05	4.27499e-06	6	114434155	8260	0.0555964	Hippurate levels	Metabolite	-0.0505282	0.00255309545726833	21.1374281579302	2	1	TRUE	NA	NA	0.00255309545726833	8260	1.07371719524254e-05	349943	TRUE	2.15944481611157e-05	GCST90199624+GCST90016564	NA
GCST90199624	GCST90016564	rs3779084	G	A	G	A	0.0853795	0.0095	0.212634	0.2142	FALSE	FALSE	FALSE	0.2493	7	50568735	0.0083	53400	433201	486601	Irritable bowel syndrome	TRUE	reported	-0.00164081	2.69227020223e-06	4.63251e-06	7	50501037	8260	0.0186386	Hippurate levels	Metabolite	0.0503444739296407	0.00253456605525227	20.9836308828248	2	1	TRUE	NA	NA	0.00253456605525227	8260	2.69227020223e-06	486601	TRUE	1.12123346048462e-05	GCST90199624+GCST90016564	NA
GCST90199624	GCST90016564	rs56266656	G	A	G	A	0.222284	-0.0029	0.0243576	0.0269	FALSE	FALSE	FALSE	0.9014	13	31860488	0.0232	50019	361926	411945	Irritable bowel syndrome	TRUE	reported	0.000194756266755734	3.79300034406306e-08	8.15059e-06	13	31286351	8260	0.0498262	Hippurate levels	Metabolite	0.0490332061020658	0.00240425530064767	19.9021902190771	2	1	TRUE	NA	NA	0.00240425530064767	8260	3.79300034406306e-08	411945	TRUE	1.09466599692497e-05	GCST90199624+GCST90016564	NA
GCST90199624	GCST90016564	rs62326335	G	C	G	C	-0.0890288	0.0154	0.236388	0.223	FALSE	TRUE	FALSE	0.06411	4	172887866	0.0083	53400	426079	479479	Irritable bowel syndrome	TRUE	reported	-0.00267952	7.17983327340295e-06	1.03783e-06	4	171966715	8260	0.0182274	Hippurate levels	Metabolite	-0.0536713	0.00288060609701137	23.8567670978771	2	1	TRUE	NA	NA	0.00288060609701137	8260	7.17983327340295e-06	479479	TRUE	4.24966684074194e-06	GCST90199624+GCST90016564	NA
GCST90199624	GCST90016564	rs6443435	C	T	C	T	0.0729509	0.0092	0.555966	0.5561	FALSE	FALSE	FALSE	0.1831	3	176920514	0.0069	53400	433201	486601	Irritable bowel syndrome	TRUE	reported	-0.0019114	3.65346267200103e-06	2.80605e-06	3	177202726	8260	0.0155727	Hippurate levels	Metabolite	0.0514817159170793	0.00265036707376686	21.9448933178537	2	1	TRUE	NA	NA	0.00265036707376686	8260	3.65346267200103e-06	486601	TRUE	7.79551560056614e-06	GCST90199624+GCST90016564	NA
GCST90199624	GCST90016564	rs7073480	C	T	C	T	0.121973	-0.0145	0.886196	0.8891	FALSE	FALSE	FALSE	0.1833	10	13214160	0.0109	53400	433201	486601	Irritable bowel syndrome	TRUE	reported	0.00190701938868923	3.63672294883664e-06	4.62648e-07	10	13172160	8260	0.0241952	Hippurate levels	Metabolite	0.0553898018700504	0.00306803015120344	25.4137631803308	2	1	TRUE	NA	NA	0.00306803015120344	8260	3.63672294883664e-06	486601	TRUE	1.40514820126133e-06	GCST90199624+GCST90016564	NA
GCST90199624	GCST90016564	rs72770519	A	G	A	G	-0.0980699	-0.0105	0.162015	0.1684	FALSE	FALSE	FALSE	0.2891	16	22798358	0.0099	50019	361926	411945	Irritable bowel syndrome	TRUE	reported	-0.00165248	2.73067425371765e-06	2.79769e-06	16	22787037	8260	0.0209321	Hippurate levels	Metabolite	-0.0514884	0.00265105122165948	21.9505730820493	2	1	TRUE	NA	NA	0.00265105122165948	8260	2.73067425371765e-06	411945	TRUE	7.19369915093386e-06	GCST90199624+GCST90016564	NA
GCST90199624	GCST90016564	rs72782456	G	A	G	A	-0.132885	0.0143	0.0718974	0.0760999999999999	FALSE	FALSE	FALSE	0.2677	16	65592609	0.0129	53400	433201	486601	Irritable bowel syndrome	TRUE	reported	-0.00158913	2.52534283604328e-06	8.32618e-06	16	65558706	8260	0.0298174	Hippurate levels	Metabolite	-0.0489832	0.00239935341266605	19.8615152762551	2	1	TRUE	NA	NA	0.00239935341266605	8260	2.52534283604328e-06	486601	TRUE	1.91945448124416e-05	GCST90199624+GCST90016564	NA
GCST90199624	GCST90016564	rs76464474	T	G	T	G	0.398426	0.0434	0.00903651	0.0116	FALSE	FALSE	FALSE	0.2533	5	124306426	0.038	50019	359979	409998	Irritable bowel syndrome	TRUE	reported	0.00178367461770547	3.18149514184675e-06	9.99571e-07	5	124970733	8260	0.0814489	Hippurate levels	Metabolite	0.0537522559390721	0.00288930501853951	23.9290190780101	2	1	TRUE	NA	NA	0.00288930501853951	8260	3.18149514184675e-06	409998	TRUE	2.86730757157879e-06	GCST90199624+GCST90016564	NA
GCST90199625	GCST90016564	rs1020048	C	A	C	A	-0.102991	0.0102	0.809931	0.8073	FALSE	FALSE	FALSE	0.2427	9	86666993	0.0087	53400	433201	486601	Irritable bowel syndrome	TRUE	reported	-0.00168072	2.82481102386901e-06	2.19934e-07	9	84052078	8243	0.0198761	Methionine sulfoxide levels	Metabolite	-0.0569865	0.00324745873487718	26.8495000776772	2	1	TRUE	NA	NA	0.00324745873487718	8243	2.82481102386901e-06	486601	TRUE	6.23028521971842e-07	GCST90199625+GCST90016564	NA
GCST90199625	GCST90016564	rs1116046	T	A	T	A	-0.132929	-0.01	0.0777355	0.076	FALSE	TRUE	FALSE	0.4519	5	101578769	0.0133	53400	426079	479479	Irritable bowel syndrome	TRUE	reported	0.00108583594272197	1.17903969450691e-06	5.11035e-06	5	102243065	8243	0.0291497	Methionine sulfoxide levels	Metabolite	-0.0501705	0.00251707902438096	20.7955923893263	2	1	TRUE	NA	NA	0.00251707902438096	8243	1.17903969450691e-06	479479	TRUE	9.79599907690997e-06	GCST90199625+GCST90016564	NA
GCST90199625	GCST90016564	rs112196227	T	A	T	A	0.131339	-0.0188	0.0757631	0.0742	FALSE	TRUE	FALSE	0.1587	6	97126139	0.0134	53400	422699	476099	Irritable bowel syndrome	TRUE	reported	0.00203331390529268	4.13436543745658e-06	6.63451e-06	6	96678263	8243	0.0291534	Methionine sulfoxide levels	Metabolite	0.0495656041520409	0.00245674911495681	20.2959314680304	2	1	TRUE	NA	NA	0.00245674911495681	8243	4.13436543745658e-06	476099	TRUE	1.85625246199762e-05	GCST90199625+GCST90016564	NA
GCST90199625	GCST90016564	rs112256623	A	G	A	G	-0.222873	-0.0502	0.0237401	0.0224	FALSE	FALSE	FALSE	0.03141	17	44985177	0.0233	53400	433201	486601	Irritable bowel syndrome	TRUE	reported	-0.00308859	9.53938193368043e-06	7.91375e-06	17	46907811	8243	0.0498876	Methionine sulfoxide levels	Metabolite	-0.049153	0.00241601290922651	19.9585825780942	2	1	TRUE	NA	NA	0.00241601290922651	8243	9.53938193368043e-06	486601	TRUE	3.32367975802994e-05	GCST90199625+GCST90016564	NA
GCST90199625	GCST90016564	rs113966925	T	C	T	C	0.214979	-0.008	0.0264921	0.0283	FALSE	FALSE	FALSE	0.7133	7	129795602	0.0219	50019	400963	450982	Irritable bowel syndrome	TRUE	reported	-0.00054396	2.95892756385264e-07	8.73154e-06	7	130155762	8243	0.0483488	Methionine sulfoxide levels	Metabolite	0.0489215329168304	0.00239331638293252	19.7706377028622	2	1	TRUE	NA	NA	0.00239331638293252	8243	2.95892756385264e-07	450982	TRUE	1.32832695414902e-05	GCST90199625+GCST90016564	NA
GCST90199625	GCST90016564	rs114314137	G	A	G	A	-0.37398	0.1523	0.0085003	0.0155	FALSE	FALSE	FALSE	0.245	3	112859254	0.131	3889	12286	16175	Irritable bowel syndrome	TRUE	reported	-0.00914145	8.35661386204143e-05	9.51482e-06	3	113140407	8243	0.0844596	Methionine sulfoxide levels	Metabolite	-0.0487184	0.00237348659090748	19.6064386148162	2	1	TRUE	NA	NA	0.00237348659090748	8243	8.35661386204143e-05	16175	TRUE	0.00342364593662717	GCST90199625+GCST90016564	NA
GCST90199625	GCST90016564	rs114588795	G	C	G	C	0.384825	-0.0753	0.00783813	0.012	FALSE	TRUE	FALSE	0.8531	2	208441884	0.4067	5582	1947	7529	Irritable bowel syndrome	TRUE	reported	0.0021340709638146	4.55425887859659e-06	8.78741e-06	2	207577160	8243	0.0865739	Methionine sulfoxide levels	Metabolite	0.0489064719589808	0.00239184299947458	19.7584372384593	2	1	TRUE	NA	NA	0.00239184299947458	8243	4.55425887859659e-06	7529	TRUE	0.00332612324274124	GCST90199625+GCST90016564	NA
GCST90199625	GCST90016564	rs12216870	T	C	T	C	-0.256812	0.0449	0.0196162	0.022	FALSE	FALSE	FALSE	0.0997	8	9352959	0.0273	40548	293220	333768	Irritable bowel syndrome	TRUE	reported	0.00284682576098161	8.10441691338854e-06	3.74623e-06	8	9495449	8243	0.0555271	Methionine sulfoxide levels	Metabolite	-0.0508812	0.00258889791309133	21.3904854850178	2	1	TRUE	NA	NA	0.00258889791309133	8243	8.10441691338854e-06	333768	TRUE	1.62230849245959e-05	GCST90199625+GCST90016564	NA
GCST90199625	GCST90016564	rs12323117	C	T	C	T	-0.107817	0.0075	0.11287	0.1163	FALSE	FALSE	FALSE	0.4793	13	21569227	0.0106	53400	433201	486601	Irritable bowel syndrome	TRUE	reported	-0.00101431	1.02881938199085e-06	8.95865e-06	13	20995088	8243	0.0242782	Methionine sulfoxide levels	Metabolite	-0.0488609	0.00238739089339956	19.7215714525953	2	1	TRUE	NA	NA	0.00238739089339956	8243	1.02881938199085e-06	486601	TRUE	1.62928113910612e-05	GCST90199625+GCST90016564	NA
GCST90199625	GCST90016564	rs142260529	T	C	T	C	0.289855	0.0179	0.0147077	0.0161	FALSE	FALSE	FALSE	0.5928	11	21722067	0.0335	44437	305506	349943	Irritable bowel syndrome	TRUE	reported	0.000903255537032625	8.15870565180096e-07	6.9889e-06	11	21700521	8243	0.0644979	Methionine sulfoxide levels	Metabolite	0.0494440176193674	0.00244471087834431	20.1962363070369	2	1	TRUE	NA	NA	0.00244471087834431	8243	8.15870565180096e-07	349943	TRUE	1.30716087560683e-05	GCST90199625+GCST90016564	NA
GCST90199625	GCST90016564	rs146859626	C	T	C	T	-0.333664	-0.0099	0.0110218	0.0115	FALSE	FALSE	FALSE	0.9206	2	186679847	0.0994	9471	66759	76230	Irritable bowel syndrome	TRUE	reported	0.0003607376894714	1.30131680605164e-07	6.61053e-06	2	185815120	8243	0.0740513	Methionine sulfoxide levels	Metabolite	-0.0495738	0.00245756376639165	20.3026781249542	2	1	TRUE	NA	NA	0.00245756376639165	8243	1.30131680605164e-07	76230	TRUE	2.16353816297624e-05	GCST90199625+GCST90016564	NA
GCST90199625	GCST90016564	rs146902454	C	T	C	T	-0.222442	-0.012	0.0354437	0.0395	FALSE	FALSE	FALSE	0.5161	20	50370942	0.0185	53400	418587	471987	Irritable bowel syndrome	TRUE	reported	0.000944159192214629	8.91436580243381e-07	1.2809e-07	20	51754403	8243	0.0421167	Methionine sulfoxide levels	Metabolite	-0.0580816	0.00337347456146368	27.8949066188954	2	1	TRUE	NA	NA	0.00337347456146368	8243	8.91436580243381e-07	471987	TRUE	2.6353041162122e-07	GCST90199625+GCST90016564	NA
GCST90199625	GCST90016564	rs162588	A	G	A	G	0.0843917	0.0078	0.212029	0.2087	FALSE	FALSE	FALSE	0.3516	3	364098	0.0084	53400	433201	486601	Irritable bowel syndrome	TRUE	reported	0.00133115713954634	1.77197933016518e-06	8.12626e-06	3	322415	8243	0.0189141	Methionine sulfoxide levels	Metabolite	0.0490908058453124	0.00240990721854216	19.9080218736261	2	1	TRUE	NA	NA	0.00240990721854216	8243	1.77197933016518e-06	486601	TRUE	1.68757483750665e-05	GCST90199625+GCST90016564	NA
GCST90199625	GCST90016564	rs3138108	T	C	T	C	0.0870865	-0.0031	0.230257	0.2302	FALSE	FALSE	FALSE	0.7299	2	228666906	0.0089	50019	361926	411945	Irritable bowel syndrome	TRUE	reported	-0.000542692	2.94514118550822e-07	1.75401e-06	2	227802190	8243	0.0182194	Methionine sulfoxide levels	Metabolite	0.0525806107034242	0.00276472062194504	22.8472288502056	2	1	TRUE	NA	NA	0.00276472062194504	8243	2.94514118550822e-07	411945	TRUE	2.84742870151722e-06	GCST90199625+GCST90016564	NA
GCST90199625	GCST90016564	rs390784	T	G	T	G	0.076227	-0.0087	0.464723	0.4577	FALSE	FALSE	FALSE	0.2055	19	44488189	0.0069	53400	433201	486601	Irritable bowel syndrome	TRUE	reported	-0.00180752	3.26713960862822e-06	8.39336e-07	19	43984037	8243	0.0154744	Methionine sulfoxide levels	Metabolite	0.0541834436910624	0.00293584557022253	24.2655	2	1	TRUE	NA	NA	0.00293584557022253	8243	3.26713960862822e-06	486601	TRUE	2.36511766953353e-06	GCST90199625+GCST90016564	NA
GCST90199625	GCST90016564	rs4862595	T	C	T	C	0.0750216	-0.0046	0.6944	0.6888	FALSE	FALSE	FALSE	0.5367	4	186846963	0.0074	53400	433201	486601	Irritable bowel syndrome	TRUE	reported	-0.000891129	7.9411000354032e-07	7.25667e-06	4	185925809	8243	0.0167234	Methionine sulfoxide levels	Metabolite	0.0493562508591667	0.002436039498873	20.124425405392	2	1	TRUE	NA	NA	0.002436039498873	8243	7.9411000354032e-07	486601	TRUE	1.26412511088412e-05	GCST90199625+GCST90016564	NA
GCST90199625	GCST90016564	rs57419073	A	G	A	G	-0.125118	0.011	0.0856622	0.0896	FALSE	FALSE	FALSE	0.3954	22	48915877	0.0129	50019	358262	408281	Irritable bowel syndrome	TRUE	reported	0.00133451686615086	1.78093526604112e-06	5.71868e-06	22	48520065	8243	0.0275801	Methionine sulfoxide levels	Metabolite	-0.0499106	0.00249106348214005	20.580120543059	2	1	TRUE	NA	NA	0.00249106348214005	8243	1.78093526604112e-06	408281	TRUE	1.24611865763017e-05	GCST90199625+GCST90016564	NA
GCST90199625	GCST90016564	rs66676945	T	C	T	C	0.0997286	-0.0058	0.18189	0.1761	FALSE	FALSE	FALSE	0.5176	5	158409505	0.0089	53400	433201	486601	Irritable bowel syndrome	TRUE	reported	-0.000934227	8.72779190097872e-07	6.74151e-07	5	158982497	8243	0.0200715	Methionine sulfoxide levels	Metabolite	0.0546512874985502	0.00298676322524919	24.6876519101214	2	1	TRUE	NA	NA	0.00298676322524919	8243	8.72779190097872e-07	486601	TRUE	1.29660214481284e-06	GCST90199625+GCST90016564	NA
GCST90199625	GCST90016564	rs6706818	G	A	G	A	0.076177	-0.0033	0.297934	0.3024	FALSE	FALSE	FALSE	0.6606	2	56574432	0.0074	53400	433201	486601	Irritable bowel syndrome	TRUE	reported	0.000639287960165355	4.08689096012381e-07	6.10924e-06	2	56347297	8243	0.0168437	Methionine sulfoxide levels	Metabolite	0.0497574516790489	0.00247580399759289	20.4537401959057	2	1	TRUE	NA	NA	0.00247580399759289	8243	4.08689096012381e-07	486601	TRUE	9.63988079222199e-06	GCST90199625+GCST90016564	NA
GCST90199625	GCST90016564	rs72924553	G	A	G	A	0.29059	0.0096	0.0147202	0.0145	FALSE	FALSE	FALSE	0.743	18	28703261	0.0292	53400	430957	484357	Irritable bowel syndrome	TRUE	reported	-0.000472396	2.23158215016188e-07	5.81041e-06	18	31123298	8243	0.0641031	Methionine sulfoxide levels	Metabolite	0.0498736181054516	0.00248737778292843	20.5495949149528	2	1	TRUE	NA	NA	0.00248737778292843	8243	2.23158215016188e-07	484357	TRUE	8.56980038677576e-06	GCST90199625+GCST90016564	NA
GCST90199625	GCST90016564	rs74981086	A	G	A	G	-0.207867	-0.003	0.0321797	0.0329	FALSE	FALSE	FALSE	0.8848	9	26798493	0.021	50019	359979	409998	Irritable bowel syndrome	TRUE	reported	-0.000223106	4.97764911107898e-08	2.47574e-06	9	26798495	8243	0.044132	Methionine sulfoxide levels	Metabolite	-0.0518153	0.0026848275118749	22.1852270332572	2	1	TRUE	NA	NA	0.0026848275118749	8243	4.97764911107898e-08	409998	TRUE	3.46617644545047e-06	GCST90199625+GCST90016564	NA
GCST90199625	GCST90016564	rs76954145	T	C	T	C	-0.192677	-0.0267	0.0434198	0.0473	FALSE	FALSE	FALSE	0.1234	10	103476350	0.0173	50019	400963	450982	Irritable bowel syndrome	TRUE	reported	-0.00229819	5.28166364562468e-06	4.2103e-07	10	101716593	8243	0.0380845	Methionine sulfoxide levels	Metabolite	-0.055644	0.00309625377266242	25.5954774340794	2	1	TRUE	NA	NA	0.00309625377266242	8243	5.28166364562468e-06	450982	TRUE	1.55550610098548e-06	GCST90199625+GCST90016564	NA
GCST90199625	GCST90016564	rs7708674	T	C	T	C	-0.13605	-0.0027	0.0742635	0.0768	FALSE	FALSE	FALSE	0.8338	5	60558879	0.0128	53400	433201	486601	Irritable bowel syndrome	TRUE	reported	-0.000302391	9.14400252315768e-08	4.032e-06	5	61263052	8243	0.0295137	Methionine sulfoxide levels	Metabolite	-0.0507138	0.00257188453559853	21.2495518516632	2	1	TRUE	NA	NA	0.00257188453559853	8243	9.14400252315768e-08	486601	TRUE	5.57963571589757e-06	GCST90199625+GCST90016564	NA
GCST90199625	GCST90016564	rs78631663	C	T	C	T	0.256598	0.0021	0.0180649	0.0211	FALSE	FALSE	FALSE	0.9365	8	4938197	0.0261	50019	400963	450982	Irritable bowel syndrome	TRUE	reported	-0.000119812	1.43549037962193e-08	8.26193e-06	8	5080675	8243	0.0575554	Methionine sulfoxide levels	Metabolite	0.0490517077865929	0.0024060700367813	19.8762	2	1	TRUE	NA	NA	0.0024060700367813	8243	1.43549037962193e-08	450982	TRUE	1.05647830754978e-05	GCST90199625+GCST90016564	NA
GCST90199625	GCST90016564	rs78762284	A	G	A	G	0.1179	-0.0037	0.14571	0.1401	FALSE	FALSE	FALSE	0.7467	12	111144765	0.0116	44437	305506	349943	Irritable bowel syndrome	TRUE	reported	-0.000539195	2.90731785101772e-07	9.26651e-08	12	110706960	8243	0.0220764	Methionine sulfoxide levels	Metabolite	0.0587280204831972	0.00344898038987483	28.5214172015782	2	1	TRUE	NA	NA	0.00344898038987483	8243	2.90731785101772e-07	349943	TRUE	1.7226579530985e-07	GCST90199625+GCST90016564	NA
GCST90199625	GCST90016564	rs7990044	G	A	G	A	0.0695317	-0.0043	0.510057	0.5026	FALSE	FALSE	FALSE	0.5315	13	88706198	0.0068	53400	433201	486601	Irritable bowel syndrome	TRUE	reported	0.000906512419386689	8.21764766502308e-07	6.93449e-06	13	88053943	8243	0.0154663	Methionine sulfoxide levels	Metabolite	0.049462328139243	0.00244652190495415	20.2112342460363	2	1	TRUE	NA	NA	0.00244652190495415	8243	8.21764766502308e-07	486601	TRUE	1.21760368307001e-05	GCST90199625+GCST90016564	NA
GCST90199626	GCST90016564	rs10518870	G	A	G	A	0.0728152	-0.0052	0.559125	0.5651	FALSE	FALSE	FALSE	0.4531	15	57017888	0.007	53400	426079	479479	Irritable bowel syndrome	TRUE	reported	0.0010728059264968	1.15091255592667e-06	4.79876e-06	15	56725690	7965	0.0159215	Xanthurenate levels	Metabolite	0.0511835128539374	0.00261975198806918	20.9158794978917	2	1	TRUE	NA	NA	0.00261975198806918	7965	1.15091255592667e-06	479479	TRUE	9.05151692193126e-06	GCST90199626+GCST90016564	NA
GCST90199626	GCST90016564	rs10901595	T	C	T	C	-0.0850013	0.0024	0.205555	0.1993	FALSE	FALSE	FALSE	0.7811	10	128020936	0.0086	53400	433201	486601	Irritable bowel syndrome	TRUE	reported	0.000400061859902525	1.60049491748668e-07	7.95847e-06	10	126332367	7965	0.0190317	Xanthurenate levels	Metabolite	-0.0499881	0.00249880678962324	19.9478442744812	2	1	TRUE	NA	NA	0.00249880678962324	7965	1.60049491748668e-07	486601	TRUE	1.11967749348635e-05	GCST90199626+GCST90016564	NA
GCST90199626	GCST90016564	rs117446717	G	A	G	A	0.337234	-0.0314	0.0107723	0.0103	FALSE	FALSE	FALSE	0.4282	6	87426076	0.0396	46130	330013	376143	Irritable bowel syndrome	TRUE	reported	0.00129288162097125	1.67154288584525e-06	8.14081e-06	6	86716358	7965	0.0755884	Xanthurenate levels	Metabolite	0.0499339282501347	0.0024933971904896	19.9045517813583	2	1	TRUE	NA	NA	0.0024933971904896	7965	1.67154288584525e-06	376143	TRUE	1.71808374410983e-05	GCST90199626+GCST90016564	NA
GCST90199626	GCST90016564	rs117776343	C	A	C	A	-0.254301	0.0237	0.0229805	0.0249	FALSE	FALSE	FALSE	0.3177	14	91510791	0.0237	50019	398719	448738	Irritable bowel syndrome	TRUE	reported	-0.00149281	2.22847681381299e-06	9.73115e-07	14	91044447	7965	0.0519299	Xanthurenate levels	Metabolite	-0.0547948	0.00300246898886348	23.9806617515614	2	1	TRUE	NA	NA	0.00300246898886348	7965	2.22847681381299e-06	448738	TRUE	2.36592631208234e-06	GCST90199626+GCST90016564	NA
GCST90199626	GCST90016564	rs13038820	A	G	A	G	-0.108314	-0.0063	0.152841	0.1576	FALSE	FALSE	FALSE	0.5328	20	37241830	0.0101	50019	400963	450982	Irritable bowel syndrome	TRUE	reported	-0.000928839	8.62741510343185e-07	5.65531e-07	20	38613187	7965	0.0216513	Xanthurenate levels	Metabolite	-0.0559733	0.00313300965489817	25.0265643496906	2	1	TRUE	NA	NA	0.00313300965489817	7965	8.62741510343185e-07	450982	TRUE	1.09356666691456e-06	GCST90199626+GCST90016564	NA
GCST90199626	GCST90016564	rs1339135	G	A	G	A	-0.102275	0.0192	0.142632	0.1548	FALSE	FALSE	FALSE	0.04223	1	164860682	0.0094	53400	433201	486601	Irritable bowel syndrome	TRUE	reported	-0.0029281	8.57376971612004e-06	3.97938e-06	1	164891445	7965	0.0221736	Xanthurenate levels	Metabolite	-0.0516197	0.00266459421027364	21.2748525453257	2	1	TRUE	NA	NA	0.00266459421027364	7965	8.57376971612004e-06	486601	TRUE	1.60542958101996e-05	GCST90199626+GCST90016564	NA
GCST90199626	GCST90016564	rs142739097	G	A	G	A	-0.281069	-0.006	0.0170605	0.0172	FALSE	FALSE	FALSE	0.838	3	82477960	0.0292	50019	396772	446791	Irritable bowel syndrome	TRUE	reported	0.000307409399324308	9.45005387929319e-08	2.8921e-06	3	82428809	7965	0.0600788	Xanthurenate levels	Metabolite	-0.0523549	0.00274103531631597	21.8868568714719	2	1	TRUE	NA	NA	0.00274103531631597	7965	9.45005387929319e-08	446791	TRUE	4.07340975593714e-06	GCST90199626+GCST90016564	NA
GCST90199626	GCST90016564	rs148768795	A	G	A	G	-0.343757	0.0146	0.0102144	0.0131	FALSE	FALSE	FALSE	0.6924	6	150715047	0.0368	44437	305506	349943	Irritable bowel syndrome	TRUE	reported	0.000670667907495548	4.49795442144457e-07	8.86512e-06	6	150393911	7965	0.0773679	Xanthurenate levels	Metabolite	-0.0497296	0.0024730301660096	19.7415606870376	2	1	TRUE	NA	NA	0.0024730301660096	7965	4.49795442144457e-07	349943	TRUE	1.47637207528712e-05	GCST90199626+GCST90016564	NA
GCST90199626	GCST90016564	rs150456440	A	G	A	G	-0.207866	-0.0218	0.0283656	0.0341	FALSE	FALSE	FALSE	0.3195	16	1837444	0.0219	50019	342299	392318	Irritable bowel syndrome	TRUE	reported	-0.00158926	2.52573417210129e-06	9.52642e-06	16	1787443	7965	0.0469472	Xanthurenate levels	Metabolite	-0.0495566	0.0024558562063879	19.6041278906178	2	1	TRUE	NA	NA	0.0024558562063879	7965	2.52573417210129e-06	392318	TRUE	2.22591360127049e-05	GCST90199626+GCST90016564	NA
GCST90199626	GCST90016564	rs189750460	C	T	C	T	0.201137	-0.0298	0.0313286	0.0312	FALSE	FALSE	FALSE	0.1577	5	45640856	0.0211	50019	396772	446791	Irritable bowel syndrome	TRUE	reported	0.00211291294195322	4.46440110027342e-06	5.40694e-06	5	45640754	7965	0.044222	Xanthurenate levels	Metabolite	0.0509039899429837	0.00259121619211538	20.6874602197099	2	1	TRUE	NA	NA	0.00259121619211538	7965	4.46440110027342e-06	446791	TRUE	1.56565203500348e-05	GCST90199626+GCST90016564	NA
GCST90199626	GCST90016564	rs2762353	G	A	G	A	0.108263	-0.0211	0.556451	0.5644	FALSE	FALSE	FALSE	0.002118	6	25794431	0.0069	53400	430957	484357	Irritable bowel syndrome	TRUE	reported	0.0043938707602905	1.93061002581358e-05	3.93898e-12	6	25794203	7965	0.0156013	Xanthurenate levels	Metabolite	0.0775303439383247	0.00601095423119493	48.154684145421	2	1	TRUE	NA	NA	0.00601095423119493	7965	1.93061002581358e-05	484357	TRUE	8.76898655398617e-11	GCST90199626+GCST90016564	NA
GCST90199626	GCST90016564	rs354710	T	C	T	C	0.0973775	0.0022	0.587063	0.597	FALSE	FALSE	FALSE	0.7486	2	143887084	0.007	53400	433201	486601	Irritable bowel syndrome	TRUE	reported	0.000450545846835586	2.02991560100795e-07	1.27297e-09	2	143129515	7965	0.0160404	Xanthurenate levels	Metabolite	0.0678738353915343	0.00460685753075709	36.8541885133112	2	1	TRUE	NA	NA	0.00460685753075709	7965	2.02991560100795e-07	486601	TRUE	2.27550325913462e-09	GCST90199626+GCST90016564	NA
GCST90199626	GCST90016564	rs41294573	T	C	T	C	0.148756	-0.004	0.0615182	0.0598	FALSE	FALSE	FALSE	0.7914	10	6025235	0.0153	50019	398719	448738	Irritable bowel syndrome	TRUE	reported	-0.000390277	1.5231621619029e-07	3.45762e-06	10	5983272	7965	0.0320487	Xanthurenate levels	Metabolite	0.051944433267468	0.00269822414747844	21.5440896693521	2	1	TRUE	NA	NA	0.00269822414747844	7965	1.5231621619029e-07	448738	TRUE	5.01778970110528e-06	GCST90199626+GCST90016564	NA
GCST90199626	GCST90016564	rs4148325	T	C	T	C	0.160369	-0.0059	0.326316	0.3147	FALSE	FALSE	FALSE	0.4297	2	234673309	0.0075	53400	396408	449808	Irritable bowel syndrome	TRUE	reported	-0.00117295	1.37580110767213e-06	1.81218e-22	2	233764663	7965	0.0164451	Xanthurenate levels	Metabolite	0.108634470306577	0.0118014481387906	95.0972163966376	2	1	TRUE	NA	NA	0.0118014481387906	7965	1.37580110767213e-06	449808	TRUE	1.38612094296646e-21	GCST90199626+GCST90016564	NA
GCST90199626	GCST90016564	rs4654393	A	G	A	G	-0.0716015	0.0027	0.43716	0.447	FALSE	FALSE	FALSE	0.6976	1	29534437	0.0068	53400	433201	486601	Irritable bowel syndrome	TRUE	reported	0.000569205614304881	3.23995031356197e-07	5.8138e-06	1	29207925	7965	0.0157954	Xanthurenate levels	Metabolite	-0.0507333	0.00257387237703356	20.5486353031106	2	1	TRUE	NA	NA	0.00257387237703356	7965	3.23995031356197e-07	486601	TRUE	8.83716860836992e-06	GCST90199626+GCST90016564	NA
GCST90199626	GCST90016564	rs4952404	T	C	T	C	0.0900816	0.0113	0.209216	0.2088	FALSE	FALSE	FALSE	0.1884	2	40560630	0.0086	53400	433201	486601	Irritable bowel syndrome	TRUE	reported	0.00188362139952988	3.54802957676689e-06	3.1916e-06	2	40333490	7965	0.0193387	Xanthurenate levels	Metabolite	0.0521290212080052	0.00271743485210465	21.6978963470602	2	1	TRUE	NA	NA	0.00271743485210465	7965	3.54802957676689e-06	486601	TRUE	8.53325065960624e-06	GCST90199626+GCST90016564	NA
GCST90199626	GCST90016564	rs55953511	A	G	A	G	0.260906	0.025	0.0251338	0.0291	FALSE	FALSE	FALSE	0.3166	2	88577419	0.025	40548	293220	333768	Irritable bowel syndrome	TRUE	reported	0.0017309252067046	2.99610207120536e-06	2.65512e-07	2	88277900	7965	0.0506967	Xanthurenate levels	Metabolite	0.0575764611974405	0.00331504888402037	26.4855351070535	2	1	TRUE	NA	NA	0.00331504888402037	7965	2.99610207120536e-06	333768	TRUE	8.20918850495441e-07	GCST90199626+GCST90016564	NA
GCST90199626	GCST90016564	rs610480	G	A	G	A	0.0847289	-0.0114	0.764105	0.7693	FALSE	FALSE	FALSE	0.1685	6	140217063	0.0083	53400	421888	475288	Irritable bowel syndrome	TRUE	reported	0.00199227087523381	3.96914324030488e-06	4.89465e-06	6	139895926	7965	0.0185433	Xanthurenate levels	Metabolite	0.0511372768554014	0.00261502108418597	20.8780093279613	2	1	TRUE	NA	NA	0.00261502108418597	7965	3.96914324030488e-06	475288	TRUE	1.3435713074027e-05	GCST90199626+GCST90016564	NA
GCST90199626	GCST90016564	rs62344716	A	G	A	G	-0.150456	0.0128	0.065916	0.0584	FALSE	FALSE	FALSE	0.3856	4	170992853	0.0147	53400	426079	479479	Irritable bowel syndrome	TRUE	reported	0.00125750118169139	1.58130922195524e-06	1.33435e-06	4	170071702	7965	0.0311209	Xanthurenate levels	Metabolite	-0.0540982	0.00292661191453471	23.373014417914	2	1	TRUE	NA	NA	0.00292661191453471	7965	1.58130922195524e-06	479479	TRUE	2.8549719465454e-06	GCST90199626+GCST90016564	NA
GCST90199626	GCST90016564	rs74323113	T	G	T	G	0.240073	0.0205	0.0231871	0.0219	FALSE	FALSE	FALSE	0.4249	4	111394314	0.0257	50019	359979	409998	Irritable bowel syndrome	TRUE	reported	0.00124574912527481	1.55189088312297e-06	3.18436e-06	4	110473158	7965	0.0515337	Xanthurenate levels	Metabolite	0.0521341902808511	0.00271797379623999	21.7022113813139	2	1	TRUE	NA	NA	0.00271797379623999	7965	1.55189088312297e-06	409998	TRUE	6.74754897766602e-06	GCST90199626+GCST90016564	NA
GCST90199626	GCST90016564	rs75152214	A	G	A	G	-0.1598	-0.033	0.0494948	0.0548	FALSE	FALSE	FALSE	0.05939	11	64311113	0.0175	44437	310156	354593	Irritable bowel syndrome	TRUE	reported	-0.00316672	1.00281245382841e-05	9.33471e-06	11	64543641	7965	0.0360557	Xanthurenate levels	Metabolite	-0.0496055	0.00246070178858331	19.6429036706843	2	1	TRUE	NA	NA	0.00246070178858331	7965	1.00281245382841e-05	354593	TRUE	4.10351541512355e-05	GCST90199626+GCST90016564	NA
GCST90199626	GCST90016564	rs76961499	T	C	T	C	-0.174429	0.0218	0.0443616	0.0519	FALSE	FALSE	FALSE	0.2136	10	125699989	0.0175	50019	359979	409998	Irritable bowel syndrome	TRUE	reported	0.00194548467084078	3.78491060447645e-06	4.36543e-06	10	123940473	7965	0.0379757	Xanthurenate levels	Metabolite	-0.0514044	0.00264240868491602	21.097247909089	2	1	TRUE	NA	NA	0.00264240868491602	7965	3.78491060447645e-06	409998	TRUE	1.21439287981544e-05	GCST90199626+GCST90016564	NA
GCST90199626	GCST90016564	rs80253618	A	G	A	G	0.145764	-0.0027	0.114498	0.1156	FALSE	FALSE	FALSE	0.7972	4	170861556	0.0107	53400	433201	486601	Irritable bowel syndrome	TRUE	reported	-0.000361738	1.30854512563997e-07	3.09841e-09	4	169940405	7965	0.0245961	Xanthurenate levels	Metabolite	0.0662658906976326	0.0043911682699506	35.1210955741075	2	1	TRUE	NA	NA	0.0043911682699506	7965	1.30854512563997e-07	486601	TRUE	5.16679791736794e-09	GCST90199626+GCST90016564	NA
GCST90199626	GCST90016564	rs8058114	A	G	A	G	0.0980895	-0.0117	0.167555	0.1695	FALSE	FALSE	FALSE	0.199	16	12697629	0.0091	53400	433201	486601	Irritable bowel syndrome	TRUE	reported	-0.00184314	3.39716195218876e-06	2.29605e-06	16	12603772	7965	0.0207577	Xanthurenate levels	Metabolite	0.0528806589799732	0.00279636409415622	22.3298897837838	2	1	TRUE	NA	NA	0.00279636409415622	7965	3.39716195218876e-06	486601	TRUE	6.13615978173673e-06	GCST90199626+GCST90016564	NA
GCST90199627	GCST90016564	rs10168931	A	G	A	G	0.203073	-0.0018	0.237802	0.2201	FALSE	FALSE	FALSE	0.823	2	73877219	0.0082	53400	433201	486601	Irritable bowel syndrome	TRUE	reported	-0.000314683	9.90252734503461e-08	1.32992e-21	2	73650092	5606	0.02127	N-alpha-acetylornithine levels	Metabolite	0.126512083904663	0.0160053073739004	91.152669008775	2	1	TRUE	NA	NA	0.0160053073739004	5606	9.90252734503461e-08	486601	TRUE	3.61979158212559e-21	GCST90199627+GCST90016564	NA
GCST90199627	GCST90016564	rs117299913	C	T	C	T	0.27471	0.0536	0.0263158	0.0351	FALSE	FALSE	FALSE	0.01632	6	124931853	0.0223	44437	305506	349943	Irritable bowel syndrome	TRUE	reported	-0.00406311	1.65088892842005e-05	2.66467e-06	6	124610707	5606	0.0585098	N-alpha-acetylornithine levels	Metabolite	0.0625956697485449	0.0039182178712689	22.0440664055365	2	1	TRUE	NA	NA	0.0039182178712689	5606	1.65088892842005e-05	349943	TRUE	1.34426649411577e-05	GCST90199627+GCST90016564	NA
GCST90199627	GCST90016564	rs117413891	T	C	T	C	0.333876	0.0037	0.016178	0.0171	FALSE	FALSE	FALSE	0.901	16	13576687	0.0297	44437	312628	357065	Irritable bowel syndrome	TRUE	reported	0.000208484052641666	4.34656002058929e-08	3.92063e-06	16	13482830	5606	0.0723372	N-alpha-acetylornithine levels	Metabolite	0.0615390142969631	0.00378705028064183	21.3033064654454	2	1	TRUE	NA	NA	0.00378705028064183	5606	4.34656002058929e-08	357065	TRUE	5.0918344559074e-06	GCST90199627+GCST90016564	NA
GCST90199627	GCST90016564	rs117790062	T	C	T	C	0.207108	0.0145	0.0408473	0.0387	FALSE	FALSE	FALSE	0.4124	8	114366307	0.0177	53400	430957	484357	Irritable bowel syndrome	TRUE	reported	0.00117709778193978	1.38555918824755e-06	9.01451e-06	8	113354078	5606	0.0466507	N-alpha-acetylornithine levels	Metabolite	0.0592007580199862	0.00350472975014096	19.7095822791666	2	1	TRUE	NA	NA	0.00350472975014096	5606	1.38555918824755e-06	484357	TRUE	1.53567154135589e-05	GCST90199627+GCST90016564	NA
GCST90199627	GCST90016564	rs13184558	C	T	C	T	0.215007	-0.0112	0.038115	0.037	FALSE	FALSE	FALSE	0.5699	5	26807885	0.0196	50019	400963	450982	Irritable bowel syndrome	TRUE	reported	0.000850909070087838	7.2404624555775e-07	8.03104e-06	5	26807776	5606	0.0481609	N-alpha-acetylornithine levels	Metabolite	0.0595302952753463	0.00354385605556992	19.9303998034472	2	1	TRUE	NA	NA	0.00354385605556992	5606	7.2404624555775e-07	450982	TRUE	1.23935071287502e-05	GCST90199627+GCST90016564	NA
GCST90199627	GCST90016564	rs13296886	G	C	G	C	-0.158395	-0.0094	0.0835143	0.0915	FALSE	TRUE	FALSE	0.4508	9	84338045	0.0125	50019	408085	458104	Irritable bowel syndrome	TRUE	reported	0.00111105735486183	1.23444844579257e-06	2.31636e-06	9	81723130	5606	0.0335323	N-alpha-acetylornithine levels	Metabolite	-0.0629747	0.0039658142452876	22.3129118944365	2	1	TRUE	NA	NA	0.0039658142452876	5606	1.23444844579257e-06	458104	TRUE	4.04924607174123e-06	GCST90199627+GCST90016564	NA
GCST90199627	GCST90016564	rs149122905	G	A	G	A	0.414825	0.0169	0.010359	0.0117	FALSE	FALSE	FALSE	0.6267	5	101365626	0.0348	50019	392122	442141	Irritable bowel syndrome	TRUE	reported	-0.000730345	5.33403504893603e-07	4.62956e-06	5	102029922	5606	0.0905551	N-alpha-acetylornithine levels	Metabolite	0.0610789176146213	0.0037306341769737	20.9847603920749	2	1	TRUE	NA	NA	0.0037306341769737	5606	5.33403504893603e-07	442141	TRUE	6.97034268547558e-06	GCST90199627+GCST90016564	NA
GCST90199627	GCST90016564	rs17360657	C	T	C	T	0.238255	-0.0053	0.0336427	0.0346	FALSE	FALSE	FALSE	0.7956	6	36516027	0.0204	50019	361926	411945	Irritable bowel syndrome	TRUE	reported	0.000404787509339626	1.63852927717378e-07	2.38105e-06	6	36548250	5606	0.0504986	N-alpha-acetylornithine levels	Metabolite	0.0629003100266771	0.00395644900145209	22.260010801646	2	1	TRUE	NA	NA	0.00395644900145209	5606	1.63852927717378e-07	411945	TRUE	3.27650616000245e-06	GCST90199627+GCST90016564	NA
GCST90199627	GCST90016564	rs182387902	T	C	T	C	-0.469348	-0.0484	0.0100683	0.011	FALSE	FALSE	FALSE	0.2383	1	7633864	0.041	44437	297870	342307	Irritable bowel syndrome	TRUE	reported	-0.00201769	4.07106464769057e-06	3.42909e-07	1	7573804	5606	0.0920617	N-alpha-acetylornithine levels	Metabolite	-0.0679457	0.00461662097725005	25.9915370316003	2	1	TRUE	NA	NA	0.00461662097725005	5606	4.07106464769057e-06	342307	TRUE	9.44759259903455e-07	GCST90199627+GCST90016564	NA
GCST90199627	GCST90016564	rs4430142	C	G	C	G	-0.395874	-0.0201	0.987774	0.9813	FALSE	TRUE	FALSE	0.4958	9	1956595	0.0296	40548	293220	333768	Irritable bowel syndrome	TRUE	reported	-0.00117539	1.38154806443894e-06	6.52549e-06	9	1956595	5606	0.0878042	N-alpha-acetylornithine levels	Metabolite	-0.0601183	0.00361420497021673	20.3274723045295	2	1	TRUE	NA	NA	0.00361420497021673	5606	1.38154806443894e-06	333768	TRUE	1.18203030446949e-05	GCST90199627+GCST90016564	NA
GCST90199627	GCST90016564	rs4960616	C	T	C	T	-0.187249	0.0243	0.06269	0.0629	FALSE	FALSE	FALSE	0.1012	7	154591150	0.0148	50019	408085	458104	Irritable bowel syndrome	TRUE	reported	-0.00242584	5.88470061390596e-06	5.76543e-07	7	154799440	5606	0.037458	N-alpha-acetylornithine levels	Metabolite	-0.0666285	0.00443935054035637	24.9890556056631	2	1	TRUE	NA	NA	0.00443935054035637	5606	5.88470061390596e-06	458104	TRUE	1.71838695064036e-06	GCST90199627+GCST90016564	NA
GCST90199627	GCST90016564	rs62053878	T	C	T	C	-0.307882	-0.0409	0.0191106	0.0194	FALSE	FALSE	FALSE	0.1496	17	13835930	0.0284	44437	305506	349943	Irritable bowel syndrome	TRUE	reported	-0.00243448	5.92669439031859e-06	4.63646e-06	17	13932613	5606	0.0672143	N-alpha-acetylornithine levels	Metabolite	-0.0610748	0.00373013119658935	20.981920542065	2	1	TRUE	NA	NA	0.00373013119658935	5606	5.92669439031859e-06	349943	TRUE	1.29858815588132e-05	GCST90199627+GCST90016564	NA
GCST90199627	GCST90016564	rs6507370	C	T	C	T	0.0923915	-0.0138	0.373838	0.3666	FALSE	FALSE	FALSE	0.05154	18	38168639	0.0071	53400	433201	486601	Irritable bowel syndrome	TRUE	reported	0.00278633574093232	7.76366686119685e-06	1.14088e-06	18	40588675	5606	0.0189886	N-alpha-acetylornithine levels	Metabolite	0.0648596487614466	0.00420677403745823	23.6743543652131	2	1	TRUE	NA	NA	0.00420677403745823	5606	7.76366686119685e-06	486601	TRUE	3.71629167180517e-06	GCST90199627+GCST90016564	NA
GCST90199627	GCST90016564	rs6846979	G	A	G	A	0.101172	-0.0138	0.216337	0.2256	FALSE	FALSE	FALSE	0.09503	4	47757815	0.0083	53400	426079	479479	Irritable bowel syndrome	TRUE	reported	0.00240113098681129	5.76543001582535e-06	6.1633e-06	4	47755798	5606	0.0223797	N-alpha-acetylornithine levels	Metabolite	0.0602790717128521	0.00363356648656317	20.4367649348611	2	1	TRUE	NA	NA	0.00363356648656317	5606	5.76543001582535e-06	479479	TRUE	1.61272997568473e-05	GCST90199627+GCST90016564	NA
GCST90199627	GCST90016564	rs758072	T	G	T	G	0.171213	-0.0069	0.0731357	0.0804	FALSE	FALSE	FALSE	0.5884	2	242083872	0.0128	53400	396408	449808	Irritable bowel syndrome	TRUE	reported	-0.00080376	6.46030046681071e-07	1.92102e-06	2	241144457	5606	0.0359573	N-alpha-acetylornithine levels	Metabolite	0.063478089131671	0.00402946779980836	22.6724956412538	2	1	TRUE	NA	NA	0.00402946779980836	5606	6.46030046681071e-07	449808	TRUE	3.02989797872456e-06	GCST90199627+GCST90016564	NA
GCST90199627	GCST90016564	rs76075534	T	C	T	C	-0.205346	-0.0133	0.0424259	0.0422	FALSE	FALSE	FALSE	0.4733	14	26681540	0.0185	50019	359979	409998	Irritable bowel syndrome	TRUE	reported	-0.00112277	1.26060683626657e-06	7.21786e-06	14	26212334	5606	0.0457631	N-alpha-acetylornithine levels	Metabolite	-0.0598333	0.00358002386832479	20.1345358771098	2	1	TRUE	NA	NA	0.00358002386832479	5606	1.26060683626657e-06	409998	TRUE	1.24095250363647e-05	GCST90199627+GCST90016564	NA
GCST90199627	GCST90016564	rs77300395	T	C	T	C	0.268952	-0.0169	0.0258012	0.026	FALSE	FALSE	FALSE	0.5113	10	19824623	0.0257	46130	343043	389173	Irritable bowel syndrome	TRUE	reported	-0.0010541	1.11113341858992e-06	4.05768e-06	10	19535694	5606	0.0583612	N-alpha-acetylornithine levels	Metabolite	0.0614440929814625	0.00377537656231461	21.2373893973867	2	1	TRUE	NA	NA	0.00377537656231461	5606	1.11113341858992e-06	389173	TRUE	6.99141444855104e-06	GCST90199627+GCST90016564	NA
GCST90199627	GCST90016564	rs77556524	G	C	G	C	-0.335972	-0.008	0.016622	0.0155	FALSE	TRUE	FALSE	0.7872	5	174210355	0.0297	50019	399016	449035	Irritable bowel syndrome	TRUE	reported	0.000401970676811595	1.61580425016372e-07	2.54621e-06	5	174783352	5606	0.0714166	N-alpha-acetylornithine levels	Metabolite	-0.062719	0.00393367034326887	22.1313460231868	2	1	TRUE	NA	NA	0.00393367034326887	5606	1.61580425016372e-07	449035	TRUE	3.45176226546938e-06	GCST90199627+GCST90016564	NA
GCST90199627	GCST90016564	rs80205778	A	G	A	G	0.467453	0.0149	0.00948461	0.0106	FALSE	FALSE	FALSE	0.6779	11	60940544	0.0359	50019	392122	442141	Irritable bowel syndrome	TRUE	reported	0.000624183555762763	3.89605111284647e-07	7.63638e-07	11	61173072	5606	0.0945412	N-alpha-acetylornithine levels	Metabolite	0.0659056325700026	0.00434355240445218	24.4474564829392	2	1	TRUE	NA	NA	0.00434355240445218	5606	3.89605111284647e-07	442141	TRUE	1.15637417648598e-06	GCST90199627+GCST90016564	NA
GCST90199627	GCST90016564	rs8084246	A	G	A	G	0.101796	0.0191	0.281514	0.2797	FALSE	FALSE	FALSE	0.0123	18	11772230	0.0076	53400	433201	486601	Irritable bowel syndrome	TRUE	reported	0.00360272696775223	1.29796416041692e-05	4.91927e-07	18	11772231	5606	0.02024	N-alpha-acetylornithine levels	Metabolite	0.0670336994576292	0.00449351686297575	25.295333507788	2	1	TRUE	NA	NA	0.00449351686297575	5606	1.29796416041692e-05	486601	TRUE	2.26295511669272e-06	GCST90199627+GCST90016564	NA
GCST90199627	GCST90016564	rs9981625	C	G	C	G	-0.0899526	0.0052	0.372672	0.3743	FALSE	TRUE	FALSE	0.4936	21	44775278	0.0076	53400	365754	419154	Irritable bowel syndrome	TRUE	reported	0.00105682660400845	1.11688247094002e-06	8.36509e-06	21	43355398	5606	0.0201886	N-alpha-acetylornithine levels	Metabolite	-0.0594142	0.00353005208794648	19.8524922325084	2	1	TRUE	NA	NA	0.00353005208794648	5606	1.11688247094002e-06	419154	TRUE	1.39566910216619e-05	GCST90199627+GCST90016564	NA
GCST90199628	GCST90016564	rs10014780	G	A	G	A	-0.0956574	0.0055	0.159583	0.1723	FALSE	FALSE	FALSE	0.5573	4	67340650	0.0094	53400	411465	464865	Irritable bowel syndrome	TRUE	reported	-0.000858168	7.36451873516561e-07	4.83094e-06	4	66474932	8289	0.0209224	3-methylhistidine levels	Metabolite	-0.0501604	0.00251606995722322	20.9032658146329	2	1	TRUE	NA	NA	0.00251606995722322	8289	7.36451873516561e-07	464865	TRUE	8.49979822915929e-06	GCST90199628+GCST90016564	NA
GCST90199628	GCST90016564	rs10181994	T	A	T	A	0.0821837	0.008	0.691427	0.6986	FALSE	TRUE	FALSE	0.3427	2	127483083	0.0084	44437	312628	357065	Irritable bowel syndrome	TRUE	reported	-0.00159381	2.5402440868468e-06	1.21096e-06	2	126725507	8289	0.0169317	3-methylhistidine levels	Metabolite	0.0532439157197315	0.00283491456116987	23.5597267809232	2	1	TRUE	NA	NA	0.00283491456116987	8289	2.5402440868468e-06	357065	TRUE	3.27947117893202e-06	GCST90199628+GCST90016564	NA
GCST90199628	GCST90016564	rs10966648	T	C	T	C	-0.0937684	0.0114	0.745054	0.7404	FALSE	FALSE	FALSE	0.1442	9	2512056	0.0078	53400	433201	486601	Irritable bowel syndrome	TRUE	reported	0.0020951913351733	4.38982673098529e-06	1.51321e-07	9	2512056	8289	0.0178574	3-methylhistidine levels	Metabolite	-0.0575862	0.00331616882052301	27.5725261672531	2	1	TRUE	NA	NA	0.00331616882052301	8289	4.38982673098529e-06	486601	TRUE	5.31726211042846e-07	GCST90199628+GCST90016564	NA
GCST90199628	GCST90016564	rs114734560	T	C	T	C	-0.35764	0.0221	0.0102702	0.0162	FALSE	FALSE	FALSE	0.5145	1	34209995	0.0339	40548	293220	333768	Irritable bowel syndrome	TRUE	reported	0.00112842123950311	1.27333449376173e-06	3.23383e-06	1	33744394	8289	0.076823	3-methylhistidine levels	Metabolite	-0.0510727	0.00260842290080004	21.6725317069526	2	1	TRUE	NA	NA	0.00260842290080004	8289	1.27333449376173e-06	333768	TRUE	6.96029958623615e-06	GCST90199628+GCST90016564	NA
GCST90199628	GCST90016564	rs117090299	C	T	C	T	-0.295449	-0.0072	0.0137094	0.0135	FALSE	FALSE	FALSE	0.8268	7	85843948	0.0327	50019	386433	436452	Irritable bowel syndrome	TRUE	reported	0.000333286306700041	1.11079762233753e-07	6.34695e-06	7	86214632	8289	0.0654447	3-methylhistidine levels	Metabolite	-0.0495309	0.00245330746571749	20.3805587453262	2	1	TRUE	NA	NA	0.00245330746571749	8289	1.11079762233753e-07	436452	TRUE	8.99275293455193e-06	GCST90199628+GCST90016564	NA
GCST90199628	GCST90016564	rs117771460	A	G	A	G	0.264482	0.0229	0.0170496	0.0174	FALSE	FALSE	FALSE	0.415	19	40150159	0.0281	50019	398719	448738	Irritable bowel syndrome	TRUE	reported	0.0012165595852507	1.48001722446535e-06	9.47246e-06	19	39659519	8289	0.0597176	3-methylhistidine levels	Metabolite	0.0485938976677831	0.00236136689054698	19.6149655521769	2	1	TRUE	NA	NA	0.00236136689054698	8289	1.48001722446535e-06	448738	TRUE	1.89581857805234e-05	GCST90199628+GCST90016564	NA
GCST90199628	GCST90016564	rs11872731	A	G	A	G	0.135492	-0.0039	0.0719668	0.0816	FALSE	FALSE	FALSE	0.7755	18	4592009	0.0136	50019	359979	409998	Irritable bowel syndrome	TRUE	reported	-0.000447853	2.00572639845029e-07	8.67197e-06	18	4592009	8289	0.0304621	3-methylhistidine levels	Metabolite	0.0488019710342908	0.00238163237683176	19.7837050192122	2	1	TRUE	NA	NA	0.00238163237683176	8289	2.00572639845029e-07	409998	TRUE	1.29330498365882e-05	GCST90199628+GCST90016564	NA
GCST90199628	GCST90016564	rs12138831	T	G	T	G	-0.223214	0.0034	0.0257563	0.0276	FALSE	FALSE	FALSE	0.8723	1	79110645	0.0213	53400	426079	479479	Irritable bowel syndrome	TRUE	reported	0.000230523610195151	5.31411348574058e-08	4.4935e-06	1	78644960	8289	0.0486608	3-methylhistidine levels	Metabolite	-0.0503261	0.00253271133674523	21.0418718349505	2	1	TRUE	NA	NA	0.00253271133674523	8289	5.31411348574058e-08	479479	TRUE	6.03924648219515e-06	GCST90199628+GCST90016564	NA
GCST90199628	GCST90016564	rs12553086	G	T	G	T	0.14967	-0.0058	0.0669778	0.0637	FALSE	FALSE	FALSE	0.6818	9	134626272	0.014	53400	433201	486601	Irritable bowel syndrome	TRUE	reported	0.000593901299094398	3.52718753066013e-07	1.1018e-06	9	131750885	8289	0.0307172	3-methylhistidine levels	Metabolite	0.053448220311031	0.0028567122544165	23.7413967915008	2	1	TRUE	NA	NA	0.0028567122544165	8289	3.52718753066013e-07	486601	TRUE	1.79395892531957e-06	GCST90199628+GCST90016564	NA
GCST90199628	GCST90016564	rs13234372	A	G	A	G	-0.0821865	0.016	0.309524	0.3095	FALSE	FALSE	FALSE	0.0314	7	109887100	0.0074	53400	433201	486601	Irritable bowel syndrome	TRUE	reported	0.00309956373274319	9.60729533333691e-06	8.58358e-07	7	110247043	8289	0.0166991	3-methylhistidine levels	Metabolite	-0.0539852	0.00291440527356588	24.2222700135056	2	1	TRUE	NA	NA	0.00291440527356588	8289	9.60729533333691e-06	486601	TRUE	4.26988687423649e-06	GCST90199628+GCST90016564	NA
GCST90199628	GCST90016564	rs138750865	T	C	T	C	0.229043	-0.0177	0.0259304	0.0282	FALSE	FALSE	FALSE	0.4703	19	40688520	0.0245	44437	310156	354593	Irritable bowel syndrome	TRUE	reported	-0.00121323	1.47192613424243e-06	2.19298e-06	19	40182613	8289	0.0483745	3-methylhistidine levels	Metabolite	0.0519415882724187	0.00269792859226147	22.4182169926829	2	1	TRUE	NA	NA	0.00269792859226147	8289	1.47192613424243e-06	354593	TRUE	4.90386446442648e-06	GCST90199628+GCST90016564	NA
GCST90199628	GCST90016564	rs146846950	A	G	A	G	-0.535769	0.1288	0.00404492	0.0119	FALSE	FALSE	FALSE	0.3218	3	113175984	0.13	3889	16936	20825	Irritable bowel syndrome	TRUE	reported	0.0068657917234193	4.71390959893729e-05	9.35434e-06	3	113457137	8289	0.120898	3-methylhistidine levels	Metabolite	-0.0486235	0.00236424020744896	19.6388896516737	2	1	TRUE	NA	NA	0.00236424020744896	8289	4.71390959893729e-05	20825	TRUE	0.00129169783474046	GCST90199628+GCST90016564	NA
GCST90199628	GCST90016564	rs149807477	T	C	T	C	-0.26129	0.0366	0.0171107	0.0189	FALSE	FALSE	FALSE	0.2475	19	33087432	0.0317	40548	293220	333768	Irritable bowel syndrome	TRUE	reported	0.00199848047187195	3.99392419645352e-06	9.70658e-06	19	32596526	8289	0.0590671	3-methylhistidine levels	Metabolite	-0.0485363	0.00235576864294253	19.5683532570617	2	1	TRUE	NA	NA	0.00235576864294253	8289	3.99392419645352e-06	333768	TRUE	2.81394418860573e-05	GCST90199628+GCST90016564	NA
GCST90199628	GCST90016564	rs17670800	A	G	A	G	0.0880673	2e-04	0.205669	0.2008	FALSE	FALSE	FALSE	0.9815	8	70813658	0.0087	53400	422699	476099	Irritable bowel syndrome	TRUE	reported	3.33167799453106e-05	1.11000782592425e-09	3.73616e-06	8	69901423	8289	0.0190393	3-methylhistidine levels	Metabolite	0.0507463858644688	0.00257519567830556	21.3957448157017	2	1	TRUE	NA	NA	0.00257519567830556	8289	1.11000782592425e-09	476099	TRUE	4.6372061566196e-06	GCST90199628+GCST90016564	NA
GCST90199628	GCST90016564	rs185076690	T	C	T	C	0.211694	0.0243	0.0259039	0.0232	FALSE	FALSE	FALSE	0.3527	2	143490619	0.0262	44437	305506	349943	Irritable bowel syndrome	TRUE	reported	0.0015678591115373	2.45818219363054e-06	9.53817e-06	2	142733050	8289	0.0478147	3-methylhistidine levels	Metabolite	0.0485775290234726	0.00235977632602632	19.6017220935258	2	1	TRUE	NA	NA	0.00235977632602632	8289	2.45818219363054e-06	349943	TRUE	2.30764614760813e-05	GCST90199628+GCST90016564	NA
GCST90199628	GCST90016564	rs1857803	C	T	C	T	-0.0823134	0.019	0.265217	0.2541	FALSE	FALSE	FALSE	0.01561	5	101969987	0.0079	53400	426079	479479	Irritable bowel syndrome	TRUE	reported	-0.00347328	1.20636853364298e-05	2.38263e-06	5	102634283	8289	0.017447	3-methylhistidine levels	Metabolite	-0.0517569	0.00267878143026684	22.2586878723559	2	1	TRUE	NA	NA	0.00267878143026684	8289	1.20636853364298e-05	479479	TRUE	1.28982400066088e-05	GCST90199628+GCST90016564	NA
GCST90199628	GCST90016564	rs2518573	G	T	G	T	0.0801615	-0.0034	0.738791	0.7339	FALSE	FALSE	FALSE	0.6643	6	52998856	0.0078	53400	433201	486601	Irritable bowel syndrome	TRUE	reported	0.000624882875843573	3.90478608522534e-07	4.98237e-06	6	53134058	8289	0.017558	3-methylhistidine levels	Metabolite	0.0500894915632407	0.00250895716506396	20.8440247922363	2	1	TRUE	NA	NA	0.00250895716506396	8289	3.90478608522534e-07	486601	TRUE	7.87437711822764e-06	GCST90199628+GCST90016564	NA
GCST90199628	GCST90016564	rs2797978	C	T	C	T	0.120013	0.0187	0.0929542	0.094	FALSE	FALSE	FALSE	0.1107	1	101930893	0.0117	53400	433201	486601	Irritable bowel syndrome	TRUE	reported	-0.00229123	5.2497424490076e-06	5.36565e-06	1	101465337	8289	0.0263768	3-methylhistidine levels	Metabolite	0.049918983210218	0.00249190488474202	20.7020032027621	2	1	TRUE	NA	NA	0.00249190488474202	8289	5.2497424490076e-06	486601	TRUE	1.68703660157468e-05	GCST90199628+GCST90016564	NA
GCST90199628	GCST90016564	rs4142196	A	C	A	C	-0.0772398	0.0044	0.739059	0.7427	FALSE	FALSE	FALSE	0.5737	13	77266434	0.0078	53400	433201	486601	Irritable bowel syndrome	TRUE	reported	0.000808671850442958	6.53950161698838e-07	8.92094e-06	13	76692299	8289	0.0173893	3-methylhistidine levels	Metabolite	-0.0487353	0.00237513340633889	19.7295909488864	2	1	TRUE	NA	NA	0.00237513340633889	8289	6.53950161698838e-07	486601	TRUE	1.49479328013341e-05	GCST90199628+GCST90016564	NA
GCST90199628	GCST90016564	rs72879030	C	G	C	G	-0.116576	0.0054	0.106939	0.1097	FALSE	TRUE	FALSE	0.6241	2	47434200	0.011	53400	433201	486601	Irritable bowel syndrome	TRUE	reported	0.000703745062878131	4.95257113525344e-07	3.77474e-06	2	47207061	8289	0.0252142	3-methylhistidine levels	Metabolite	-0.0507231	0.00257283399875053	21.3760724335625	2	1	TRUE	NA	NA	0.00257283399875053	8289	4.95257113525344e-07	486601	TRUE	6.21938712907961e-06	GCST90199628+GCST90016564	NA
GCST90199628	GCST90016564	rs72997812	A	G	A	G	0.0913382	-0.0044	0.174747	0.179	FALSE	FALSE	FALSE	0.6234	11	112661438	0.009	53400	426079	479479	Irritable bowel syndrome	TRUE	reported	-0.000706035	4.98485279867181e-07	6.24738e-06	11	112790715	8289	0.0202172	3-methylhistidine levels	Metabolite	0.0495676802354778	0.00245695492392657	20.4109341998638	2	1	TRUE	NA	NA	0.00245695492392657	8289	4.98485279867181e-07	479479	TRUE	1.01721900867897e-05	GCST90199628+GCST90016564	NA
GCST90199628	GCST90016564	rs73035811	A	G	A	G	0.121144	-0.0027	0.0916234	0.0934	FALSE	FALSE	FALSE	0.8291	3	15098421	0.0123	50019	408085	458104	Irritable bowel syndrome	TRUE	reported	-0.000324323	1.05185305322483e-07	6.58475e-06	3	15056914	8289	0.0268809	3-methylhistidine levels	Metabolite	0.0494456269395535	0.0024448700234455	20.3102939130483	2	1	TRUE	NA	NA	0.0024448700234455	8289	1.05185305322483e-07	458104	TRUE	9.20165475689204e-06	GCST90199628+GCST90016564	NA
GCST90199628	GCST90016564	rs7516441	A	G	A	G	0.109101	0.019	0.117381	0.1228	FALSE	FALSE	FALSE	0.1011	1	60140247	0.0116	50019	361926	411945	Irritable bowel syndrome	TRUE	reported	0.00255197040627024	6.51255295447911e-06	9.63078e-06	1	59674575	8289	0.0246539	3-methylhistidine levels	Metabolite	0.0485547685745394	0.00235756555132708	19.5833146718988	2	1	TRUE	NA	NA	0.00235756555132708	8289	6.51255295447911e-06	411945	TRUE	3.33243707490275e-05	GCST90199628+GCST90016564	NA
GCST90199628	GCST90016564	rs75256283	A	T	A	T	0.156459	0.0076	0.0592049	0.0596	FALSE	TRUE	FALSE	0.6364	4	114254914	0.0161	50019	359979	409998	Irritable bowel syndrome	TRUE	reported	0.000737221153855883	5.434950296926e-07	1.87007e-06	4	113333758	8289	0.0328215	3-methylhistidine levels	Metabolite	0.0522936343687252	0.00273462419548992	22.7239722323091	2	1	TRUE	NA	NA	0.00273462419548992	8289	5.434950296926e-07	409998	TRUE	3.309123614603e-06	GCST90199628+GCST90016564	NA
GCST90199628	GCST90016564	rs752834	A	G	A	G	0.0925549	0.0101	0.194184	0.1995	FALSE	FALSE	FALSE	0.2372	2	111798658	0.0086	53400	433201	486601	Irritable bowel syndrome	TRUE	reported	0.00168359140909411	2.83448003277549e-06	1.95589e-06	2	111041081	8289	0.0194528	3-methylhistidine levels	Metabolite	0.0521946808772506	0.00272428471187803	22.637819272287	2	1	TRUE	NA	NA	0.00272428471187803	8289	2.83448003277549e-06	486601	TRUE	5.03012943123083e-06	GCST90199628+GCST90016564	NA
GCST90199628	GCST90016564	rs75782963	A	G	A	G	0.209933	0.0169	0.0271103	0.0276	FALSE	FALSE	FALSE	0.4378	9	80063225	0.0217	53400	416343	469743	Irritable bowel syndrome	TRUE	reported	0.0011363116424053	1.29120414866583e-06	8.96138e-06	9	77448309	8289	0.0472735	3-methylhistidine levels	Metabolite	0.0487245847028606	0.00237408515446624	19.7208626823893	2	1	TRUE	NA	NA	0.00237408515446624	8289	1.29120414866583e-06	469743	TRUE	1.72644459930169e-05	GCST90199628+GCST90016564	NA
GCST90199628	GCST90016564	rs7746774	G	A	G	A	-0.10469	0.0052	0.144171	0.1353	FALSE	FALSE	FALSE	0.626	6	139351479	0.0106	50019	398719	448738	Irritable bowel syndrome	TRUE	reported	-0.000732322	5.36295078437519e-07	1.41037e-06	6	139030342	8289	0.021704	3-methylhistidine levels	Metabolite	-0.0529125	0.00279972830126719	23.2664882783051	2	1	TRUE	NA	NA	0.00279972830126719	8289	5.36295078437519e-07	448738	TRUE	2.46465440925022e-06	GCST90199628+GCST90016564	NA
GCST90199628	GCST90016564	rs9910668	C	A	C	A	0.0739981	5e-04	0.675224	0.6709	FALSE	FALSE	FALSE	0.9505	17	78057063	0.0074	53400	422699	476099	Irritable bowel syndrome	TRUE	reported	-9.79243e-05	9.58917225527493e-09	6.01742e-06	17	80083264	8289	0.0163504	3-methylhistidine levels	Metabolite	0.0496543690427976	0.00246555636503833	20.4825665193267	2	1	TRUE	NA	NA	0.00246555636503833	8289	9.58917225527493e-09	476099	TRUE	7.60772003641508e-06	GCST90199628+GCST90016564	NA
GCST90199629	GCST90016564	rs10816075	T	C	T	C	0.0973711	0.0021	0.164771	0.1823	FALSE	FALSE	FALSE	0.8132	9	9247320	0.0089	53400	433201	486601	Irritable bowel syndrome	TRUE	reported	0.000338254557803969	1.14416145875158e-07	2.18817e-06	9	9247320	8212	0.0205632	Glycerophosphorylcholine (GPC) levels	Metabolite	0.0521885893898433	0.00272364886250166	22.4222274353878	2	1	TRUE	NA	NA	0.00272364886250166	8212	1.14416145875158e-07	486601	TRUE	3.11700283829846e-06	GCST90199629+GCST90016564	NA
GCST90199629	GCST90016564	rs112211203	T	G	T	G	0.234246	0.0129	0.0220984	0.0212	FALSE	FALSE	FALSE	0.6079	5	55824398	0.0252	50019	408085	458104	Irritable bowel syndrome	TRUE	reported	0.000756324121118952	5.72026176186356e-07	5.59308e-06	5	56528571	8212	0.0515822	Glycerophosphorylcholine (GPC) levels	Metabolite	0.0500559809675161	0.00250560123062034	20.6226582613112	2	1	TRUE	NA	NA	0.00250560123062034	8212	5.72026176186356e-07	458104	TRUE	9.38005779243246e-06	GCST90199629+GCST90016564	NA
GCST90199629	GCST90016564	rs112779076	C	T	C	T	0.15285	0.0017	0.0536218	0.0534	FALSE	FALSE	FALSE	0.9167	2	167215209	0.0161	50019	408085	458104	Irritable bowel syndrome	TRUE	reported	-0.000156006	2.43379442687959e-08	8.88357e-06	2	166358699	8212	0.0344046	Glycerophosphorylcholine (GPC) levels	Metabolite	0.0489729123628453	0.00239834614529892	19.7377598331167	2	1	TRUE	NA	NA	0.00239834614529892	8212	2.43379442687959e-08	458104	TRUE	1.1471332426695e-05	GCST90199629+GCST90016564	NA
GCST90199629	GCST90016564	rs116900994	T	C	T	C	0.163415	0.0082	0.0468293	0.0521	FALSE	FALSE	FALSE	0.619	12	78752661	0.0165	50019	396772	446791	Irritable bowel syndrome	TRUE	reported	0.000743495855635367	5.52786087346967e-07	6.83363e-06	12	78358881	8212	0.036324	Glycerophosphorylcholine (GPC) levels	Metabolite	0.0495897613913503	0.00245914443485106	20.2393472883764	2	1	TRUE	NA	NA	0.00245914443485106	8212	5.52786087346967e-07	446791	TRUE	1.13771547785787e-05	GCST90199629+GCST90016564	NA
GCST90199629	GCST90016564	rs117568432	T	G	T	G	0.114159	0.0135	0.0959356	0.0969	FALSE	FALSE	FALSE	0.2537	15	66183436	0.0118	53400	415577	468977	Irritable bowel syndrome	TRUE	reported	0.00167061474074559	2.79095361199646e-06	9.05148e-06	15	65891098	8212	0.0257192	Glycerophosphorylcholine (GPC) levels	Metabolite	0.0489283591121162	0.0023939843254042	19.7017770570256	2	1	TRUE	NA	NA	0.0023939843254042	8212	2.79095361199646e-06	468977	TRUE	2.15455155544985e-05	GCST90199629+GCST90016564	NA
GCST90199629	GCST90016564	rs117605274	G	A	G	A	0.325951	0.0299	0.0127869	0.0182	FALSE	FALSE	FALSE	0.3684	7	74101738	0.0332	40548	293220	333768	Irritable bowel syndrome	TRUE	reported	-0.00155888	2.43009392578863e-06	2.43119e-06	7	74687404	8212	0.0691481	Glycerophosphorylcholine (GPC) levels	Metabolite	0.051953353076323	0.00269915089587308	22.2200039988177	2	1	TRUE	NA	NA	0.00269915089587308	8212	2.43009392578863e-06	333768	TRUE	6.3324673379909e-06	GCST90199629+GCST90016564	NA
GCST90199629	GCST90016564	rs11773889	T	C	T	C	-0.0874834	-0.0122	0.221719	0.2387	FALSE	FALSE	FALSE	0.128	7	36338589	0.008	53400	433201	486601	Irritable bowel syndrome	TRUE	reported	-0.00218617	4.77932319031997e-06	2.38644e-06	7	36298980	8212	0.0185441	Glycerophosphorylcholine (GPC) levels	Metabolite	-0.0519949	0.00270346616159484	22.2556245144737	2	1	TRUE	NA	NA	0.00270346616159484	8212	4.77932319031997e-06	486601	TRUE	7.4828847393898e-06	GCST90199629+GCST90016564	NA
GCST90199629	GCST90016564	rs117793976	C	G	C	G	-0.352368	-0.0616	0.0095729	0.0116	FALSE	TRUE	FALSE	0.1051	6	75817822	0.038	44437	305506	349943	Irritable bowel syndrome	TRUE	reported	-0.0027403	7.50924270512368e-06	7.17504e-06	6	75108106	8212	0.0785058	Glycerophosphorylcholine (GPC) levels	Metabolite	-0.0494756	0.00244783361676054	20.1460281184767	2	1	TRUE	NA	NA	0.00244783361676054	8212	7.50924270512368e-06	349943	TRUE	2.79947608289392e-05	GCST90199629+GCST90016564	NA
GCST90199629	GCST90016564	rs11783515	G	A	G	A	-0.0742076	0.03	0.676129	0.6754	FALSE	FALSE	FALSE	4.009e-05	8	59320389	0.0073	53400	433201	486601	Irritable bowel syndrome	TRUE	reported	-0.00589122	3.47064748153771e-05	7.01584e-06	8	58407830	8212	0.0165155	Glycerophosphorylcholine (GPC) levels	Metabolite	-0.0495281	0.00245303369897889	20.1889307962061	2	1	TRUE	NA	NA	0.00245303369897889	8212	3.47064748153771e-05	486601	TRUE	8.69602689595325e-05	GCST90199629+GCST90016564	NA
GCST90199629	GCST90016564	rs12800817	A	G	A	G	0.192118	-0.0088	0.0394753	0.0417	FALSE	FALSE	FALSE	0.63	11	94020022	0.0182	53400	409221	462621	Irritable bowel syndrome	TRUE	reported	-0.000710885	5.05357695394018e-07	9.59083e-07	11	94286856	8212	0.0392089	Glycerophosphorylcholine (GPC) levels	Metabolite	0.0539980081872688	0.00291578488819235	24.0085978388243	2	1	TRUE	NA	NA	0.00291578488819235	8212	5.05357695394018e-07	462621	TRUE	1.66408191504747e-06	GCST90199629+GCST90016564	NA
GCST90199629	GCST90016564	rs141866706	C	T	C	T	-0.348062	-0.0366	0.0108575	0.0165999999999999	FALSE	FALSE	FALSE	0.2973	14	74258364	0.0351	44437	297870	342307	Irritable bowel syndrome	TRUE	reported	0.00178224193349354	3.17638630950278e-06	2.59877e-06	14	73791661	8212	0.0740522	Glycerophosphorylcholine (GPC) levels	Metabolite	-0.051804	0.00268365738878362	22.0921148291085	2	1	TRUE	NA	NA	0.00268365738878362	8212	3.17638630950278e-06	342307	TRUE	7.36283638880688e-06	GCST90199629+GCST90016564	NA
GCST90199629	GCST90016564	rs143156137	T	C	T	C	0.270431	-0.0134	0.0166342	0.0164	FALSE	FALSE	FALSE	0.6231	3	182440463	0.0273	53400	433201	486601	Irritable bowel syndrome	TRUE	reported	-0.00070365	4.95122742809469e-07	5.05379e-06	3	182722675	8212	0.059272	Glycerophosphorylcholine (GPC) levels	Metabolite	0.0502904387865998	0.00252912823334874	20.8167911299677	2	1	TRUE	NA	NA	0.00252912823334874	8212	4.95122742809469e-07	486601	TRUE	8.22931844188434e-06	GCST90199629+GCST90016564	NA
GCST90199629	GCST90016564	rs149395329	C	T	C	T	0.186141	0.0375	0.035363	0.0355	FALSE	FALSE	FALSE	0.09344	12	44912263	0.0224	44437	305506	349943	Irritable bowel syndrome	TRUE	reported	-0.00282998	8.00881371427149e-06	8.95637e-06	12	44518480	8212	0.0419148	Glycerophosphorylcholine (GPC) levels	Metabolite	0.0489533102091057	0.00239642658042894	19.7219243690969	2	1	TRUE	NA	NA	0.00239642658042894	8212	8.00881371427149e-06	349943	TRUE	3.56079740170051e-05	GCST90199629+GCST90016564	NA
GCST90199629	GCST90016564	rs16973477	G	A	G	A	0.0952092	-0.0141	0.151329	0.1374	FALSE	FALSE	FALSE	0.16	16	71887381	0.01	53400	426079	479479	Irritable bowel syndrome	TRUE	reported	0.00203626512223487	4.1463756480302e-06	8.07672e-06	16	71853478	8212	0.0213323	Glycerophosphorylcholine (GPC) levels	Metabolite	0.0491975453670098	0.00242039847013899	19.919685014977	2	1	TRUE	NA	NA	0.00242039847013899	8212	4.1463756480302e-06	479479	TRUE	2.23087904517798e-05	GCST90199629+GCST90016564	NA
GCST90199629	GCST90016564	rs192566258	A	T	A	T	-0.339794	-0.0761	0.0104651	0.0117	FALSE	TRUE	FALSE	0.03331	4	54888845	0.0357	50019	355329	405348	Irritable bowel syndrome	TRUE	reported	-0.00334812	1.12099098800303e-05	6.85374e-06	4	54022678	8212	0.0755404	Glycerophosphorylcholine (GPC) levels	Metabolite	-0.0495827	0.00245844609538783	20.2335856227039	2	1	TRUE	NA	NA	0.00245844609538783	8212	1.12099098800303e-05	405348	TRUE	3.31195335023294e-05	GCST90199629+GCST90016564	NA
GCST90199629	GCST90016564	rs2015026	C	T	C	T	-0.0725261	0.0021	0.372436	0.371	FALSE	FALSE	FALSE	0.7656	10	97759583	0.0071	53400	433201	486601	Irritable bowel syndrome	TRUE	reported	-0.000424009	1.7978381913014e-07	5.93109e-06	10	95999826	8212	0.0160143	Glycerophosphorylcholine (GPC) levels	Metabolite	-0.0499198	0.0024919881015376	20.5103338214654	2	1	TRUE	NA	NA	0.0024919881015376	8212	1.7978381913014e-07	486601	TRUE	8.55226596019398e-06	GCST90199629+GCST90016564	NA
GCST90199629	GCST90016564	rs28631199	A	G	A	G	0.0807118	0.0202	0.24412	0.2471	FALSE	FALSE	FALSE	0.01668	1	890104	0.0084	53400	370929	424329	Irritable bowel syndrome	TRUE	reported	0.00369163530406645	1.36281712182298e-05	7.02641e-06	1	954724	8212	0.0179643	Glycerophosphorylcholine (GPC) levels	Metabolite	0.0495247058491059	0.00245269648944047	20.186148674295	2	1	TRUE	NA	NA	0.00245269648944047	8212	1.36281712182298e-05	424329	TRUE	3.84368124865962e-05	GCST90199629+GCST90016564	NA
GCST90199629	GCST90016564	rs3738976	T	C	T	C	-0.0972846	-0.0043	0.151338	0.157	FALSE	FALSE	FALSE	0.6434	2	45158238	0.0094	53400	433201	486601	Irritable bowel syndrome	TRUE	reported	-0.000655775	4.30040942597992e-07	5.35738e-06	2	44931099	8212	0.0213799	Glycerophosphorylcholine (GPC) levels	Metabolite	-0.0501557	0.00251558974548923	20.7050772905783	2	1	TRUE	NA	NA	0.00251558974548923	8212	4.30040942597992e-07	486601	TRUE	8.53558924456359e-06	GCST90199629+GCST90016564	NA
GCST90199629	GCST90016564	rs4715365	T	C	T	C	0.16235	-0.0082	0.0518449	0.0599	FALSE	FALSE	FALSE	0.5691	6	52791760	0.0144	53400	433201	486601	Irritable bowel syndrome	TRUE	reported	-0.00081633	6.6639421622117e-07	3.5449e-06	6	52926962	8212	0.0350163	Glycerophosphorylcholine (GPC) levels	Metabolite	0.0511025585424005	0.00261147148957947	21.4963179509072	2	1	TRUE	NA	NA	0.00261147148957947	8212	6.6639421622117e-07	486601	TRUE	6.12113670745921e-06	GCST90199629+GCST90016564	NA
GCST90199629	GCST90016564	rs4980965	C	T	C	T	0.0708155	-0.0019	0.448602	0.4663	FALSE	FALSE	FALSE	0.7832	12	833418	0.0068	53400	433201	486601	Irritable bowel syndrome	TRUE	reported	0.000400552131711049	1.60442010218265e-07	7.58431e-06	12	724252	8212	0.0158191	Glycerophosphorylcholine (GPC) levels	Metabolite	0.0493452765250971	0.0024349563153383	20.0397873557073	2	1	TRUE	NA	NA	0.0024349563153383	8212	1.60442010218265e-07	486601	TRUE	1.07639212973432e-05	GCST90199629+GCST90016564	NA
GCST90199629	GCST90016564	rs557700	C	T	C	T	0.0756793	0.0022	0.705143	0.7061	FALSE	FALSE	FALSE	0.7721	15	48083026	0.0075	53400	433201	486601	Irritable bowel syndrome	TRUE	reported	-0.000420509	1.76828208092001e-07	6.92818e-06	15	47790829	8212	0.016833	Glycerophosphorylcholine (GPC) levels	Metabolite	0.0495575747803426	0.00245595321810924	20.2130181476443	2	1	TRUE	NA	NA	0.00245595321810924	8212	1.76828208092001e-07	486601	TRUE	9.93616918338272e-06	GCST90199629+GCST90016564	NA
GCST90199629	GCST90016564	rs665474	T	A	T	A	0.0744593	-0.0144	0.281624	0.2965	FALSE	TRUE	FALSE	0.05297	11	29437330	0.0075	53400	433201	486601	Irritable bowel syndrome	TRUE	reported	0.00275241539047116	7.57579048170253e-06	9.99158e-06	11	29415783	8212	0.0168561	Glycerophosphorylcholine (GPC) levels	Metabolite	0.0486939250072504	0.00237109833261173	19.5129845157919	2	1	TRUE	NA	NA	0.00237109833261173	8212	7.57579048170253e-06	486601	TRUE	3.60791879900443e-05	GCST90199629+GCST90016564	NA
GCST90199629	GCST90016564	rs6981994	C	T	C	T	0.271135	0.0199	0.0174872	0.0155	FALSE	FALSE	FALSE	0.4993	8	135673205	0.0294	50019	399016	449035	Irritable bowel syndrome	TRUE	reported	-0.0010101	1.02031151929472e-06	3.59568e-06	8	134660962	8212	0.0585165	Glycerophosphorylcholine (GPC) levels	Metabolite	0.0510703182110338	0.00260817740217625	21.4691317762101	2	1	TRUE	NA	NA	0.00260817740217625	8212	1.02031151929472e-06	449035	TRUE	6.83620104678194e-06	GCST90199629+GCST90016564	NA
GCST90199629	GCST90016564	rs71468473	T	C	T	C	0.102458	0.0118	0.166274	0.1708	FALSE	FALSE	FALSE	0.1954	12	131698243	0.0091	53400	433201	486601	Irritable bowel syndrome	TRUE	reported	0.00185889242895695	3.45548106243345e-06	7.30718e-07	12	131213698	8212	0.0206861	Glycerophosphorylcholine (GPC) levels	Metabolite	0.0545817921394593	0.00297917203315514	24.5320877017998	2	1	TRUE	NA	NA	0.00297917203315514	8212	3.45548106243345e-06	486601	TRUE	2.11651187753812e-06	GCST90199629+GCST90016564	NA
GCST90199629	GCST90016564	rs72803677	T	G	T	G	-0.301878	-0.002	0.0142254	0.0153	FALSE	FALSE	FALSE	0.9546	16	53808427	0.0359	44437	305506	349943	Irritable bowel syndrome	TRUE	reported	-9.41755e-05	8.86903281524738e-09	3.34525e-06	16	53774515	8212	0.0649424	Glycerophosphorylcholine (GPC) levels	Metabolite	-0.0512343	0.00262495341708224	21.6075864621639	2	1	TRUE	NA	NA	0.00262495341708224	8212	8.86903281524738e-09	349943	TRUE	4.55971907383428e-06	GCST90199629+GCST90016564	NA
GCST90199629	GCST90016564	rs74420163	T	C	T	C	0.18549	-0.0046	0.0368812	0.0355	FALSE	FALSE	FALSE	0.8175	4	19055363	0.0199	50019	396772	446791	Irritable bowel syndrome	TRUE	reported	-0.000345823	1.19593337629351e-07	5.8326e-06	4	19053740	8212	0.0409257	Glycerophosphorylcholine (GPC) levels	Metabolite	0.0499585884981287	0.00249586056472536	20.5422859177266	2	1	TRUE	NA	NA	0.00249586056472536	8212	1.19593337629351e-07	446791	TRUE	8.26914317287775e-06	GCST90199629+GCST90016564	NA
GCST90199629	GCST90016564	rs74814187	T	C	T	C	0.158928	-0.0043	0.0546213	0.0612	FALSE	FALSE	FALSE	0.7661	1	177074798	0.0144	53400	433201	486601	Irritable bowel syndrome	TRUE	reported	-0.000428075	1.83248587315208e-07	2.28402e-06	1	177105662	8212	0.0336247	Glycerophosphorylcholine (GPC) levels	Metabolite	0.0520931176123167	0.00271369290257066	22.3400427455468	2	1	TRUE	NA	NA	0.00271369290257066	8212	1.83248587315208e-07	486601	TRUE	3.379681186917e-06	GCST90199629+GCST90016564	NA
GCST90199629	GCST90016564	rs75158623	A	T	A	T	0.144058	-0.0045	0.0607305	0.0631	FALSE	TRUE	FALSE	0.7513	3	2697584	0.0142	53400	426079	479479	Irritable bowel syndrome	TRUE	reported	-0.000457657	2.09450050041408e-07	6.76327e-06	3	2655900	8212	0.0320058	Glycerophosphorylcholine (GPC) levels	Metabolite	0.0496137373909334	0.0024615229378965	20.258971242542	2	1	TRUE	NA	NA	0.0024615229378965	8212	2.09450050041408e-07	479479	TRUE	9.88223705385929e-06	GCST90199629+GCST90016564	NA
GCST90199629	GCST90016564	rs75275697	A	G	A	G	0.269422	0.0105	0.0162096	0.0165	FALSE	FALSE	FALSE	0.7126	14	40244174	0.0284	50019	405841	455860	Irritable bowel syndrome	TRUE	reported	0.000547590750222988	2.99855629729775e-07	8.3392e-06	14	39774970	8212	0.060459	Glycerophosphorylcholine (GPC) levels	Metabolite	0.0491219857392517	0.00241296948296724	19.8583971614924	2	1	TRUE	NA	NA	0.00241296948296724	8212	2.99855629729775e-07	455860	TRUE	1.26852177795328e-05	GCST90199629+GCST90016564	NA
GCST90199629	GCST90016564	rs77692382	T	C	T	C	0.124343	-0.0297	0.249324	0.2565	FALSE	FALSE	FALSE	0.0001555	1	40406715	0.0079	53400	433201	486601	Irritable bowel syndrome	TRUE	reported	-0.00538936	2.90452346636716e-05	2.28252e-12	1	39941043	8212	0.0177226	Glycerophosphorylcholine (GPC) levels	Metabolite	0.0772012355245744	0.00596003076652082	49.2252365172681	2	1	TRUE	NA	NA	0.00596003076652082	8212	2.90452346636716e-05	486601	TRUE	1.00606353322748e-10	GCST90199629+GCST90016564	NA
GCST90199629	GCST90016564	rs8064391	G	A	G	A	-0.291489	0.0051	0.984318	0.9797	FALSE	FALSE	FALSE	0.8539	17	79385146	0.0278	44437	310156	354593	Irritable bowel syndrome	TRUE	reported	-0.000308079	9.49124121084586e-08	3.303e-06	17	81411346	8212	0.0626721	Glycerophosphorylcholine (GPC) levels	Metabolite	-0.0512631	0.00262790645497652	21.6319587594149	2	1	TRUE	NA	NA	0.00262790645497652	8212	9.49124121084586e-08	354593	TRUE	4.91919224755442e-06	GCST90199629+GCST90016564	NA
GCST90199629	GCST90016564	rs9487777	C	G	C	G	-0.273645	-0.019	0.0187874	0.0185	FALSE	TRUE	FALSE	0.46	6	112306520	0.0257	53400	433201	486601	Irritable bowel syndrome	TRUE	reported	-0.00105983	1.12323145084892e-06	1.21261e-06	6	111985317	8212	0.0563802	Glycerophosphorylcholine (GPC) levels	Metabolite	-0.0534893	0.00286110837399223	23.5570991641618	2	1	TRUE	NA	NA	0.00286110837399223	8212	1.12323145084892e-06	486601	TRUE	2.41330888708326e-06	GCST90199629+GCST90016564	NA
GCST90199629	GCST90016564	rs9510701	T	C	T	C	0.173788	-0.0157	0.040562	0.0431	FALSE	FALSE	FALSE	0.3508	13	23898693	0.0168	53400	433201	486601	Irritable bowel syndrome	TRUE	reported	-0.00133969	1.7947697860704e-06	6.84247e-06	13	23324554	8212	0.0386321	Glycerophosphorylcholine (GPC) levels	Metabolite	0.0495867108453663	0.00245884189246196	20.2368511545029	2	1	TRUE	NA	NA	0.00245884189246196	8212	1.7947697860704e-06	486601	TRUE	1.43396657260256e-05	GCST90199629+GCST90016564	NA
GCST90199630	GCST90016564	rs1057157	C	T	C	T	0.0763559	0.0025	0.356179	0.3572	FALSE	FALSE	FALSE	0.7311	22	42779018	0.0071	53400	433201	486601	Irritable bowel syndrome	TRUE	reported	-0.000504773	2.5479564291982e-07	8.24826e-06	22	42383012	7059	0.0171254	Phenylacetate levels	Metabolite	0.0530006234593172	0.00280906608707633	19.879421986631	2	1	TRUE	NA	NA	0.00280906608707633	7059	2.5479564291982e-07	486601	TRUE	1.17503424208786e-05	GCST90199630+GCST90016564	NA
GCST90199630	GCST90016564	rs112192402	A	G	A	G	0.227703	0.0031	0.0311454	0.0397	FALSE	FALSE	FALSE	0.8724	12	68843244	0.019	50019	359979	409998	Irritable bowel syndrome	TRUE	reported	0.000254811056740342	6.492867463713e-08	1.55855e-06	12	68449464	7059	0.0474027	Phenylacetate levels	Metabolite	0.0570882540474561	0.00325906875018689	23.0744493869938	2	1	TRUE	NA	NA	0.00325906875018689	7059	6.492867463713e-08	409998	TRUE	2.1517106430768e-06	GCST90199630+GCST90016564	NA
GCST90199630	GCST90016564	rs117291585	T	C	T	C	0.241913	0.0467	0.0241775	0.0244	FALSE	FALSE	FALSE	0.04756	20	58844539	0.0236	50019	400963	450982	Irritable bowel syndrome	TRUE	reported	0.0029466214844008	8.68257817233236e-06	4.09221e-06	20	60269481	7059	0.052514	Phenylacetate levels	Metabolite	0.0547547808043693	0.00299808602093452	21.2211157803045	2	1	TRUE	NA	NA	0.00299808602093452	7059	8.68257817233236e-06	450982	TRUE	1.54058964017784e-05	GCST90199630+GCST90016564	NA
GCST90199630	GCST90016564	rs148515684	A	G	A	G	0.329495	-0.0157	0.0138573	0.0126	FALSE	FALSE	FALSE	0.6708	11	32827937	0.0369	44437	305506	349943	Irritable bowel syndrome	TRUE	reported	-0.000719243	5.17310768960526e-07	2.34952e-06	11	32806391	7059	0.0697969	Phenylacetate levels	Metabolite	0.0561071199313221	0.00314800890698776	22.2856542948308	2	1	TRUE	NA	NA	0.00314800890698776	7059	5.17310768960526e-07	349943	TRUE	4.0019922351852e-06	GCST90199630+GCST90016564	NA
GCST90199630	GCST90016564	rs150248294	A	G	A	G	-0.377677	-0.0139	0.0102142	0.0119	FALSE	FALSE	FALSE	0.6747	12	57247522	0.0332	53400	409221	462621	Irritable bowel syndrome	TRUE	reported	-0.000615552	3.78904534819423e-07	2.49851e-06	12	56853738	7059	0.080216	Phenylacetate levels	Metabolite	-0.0559588	0.00313138794910437	22.1676201755074	2	1	TRUE	NA	NA	0.00313138794910437	7059	3.78904534819423e-07	462621	TRUE	3.86226881913908e-06	GCST90199630+GCST90016564	NA
GCST90199630	GCST90016564	rs1604572	G	C	G	C	-0.0886552	-0.0025	0.317746	0.313	FALSE	TRUE	FALSE	0.7361	3	131391712	0.0073	53400	433201	486601	Irritable bowel syndrome	TRUE	reported	0.000490943472582967	2.41025493271822e-07	3.90507e-07	3	131672868	7059	0.0174741	Phenylacetate levels	Metabolite	-0.0602849	0.00363427224527434	25.7406076107171	2	1	TRUE	NA	NA	0.00363427224527434	7059	2.41025493271822e-07	486601	TRUE	5.95183543514738e-07	GCST90199630+GCST90016564	NA
GCST90199630	GCST90016564	rs16943430	A	G	A	G	-0.199229	0.0035	0.034759	0.0421	FALSE	FALSE	FALSE	0.8354	18	24857568	0.017	53400	433201	486601	Irritable bowel syndrome	TRUE	reported	0.000295143686819386	8.71097958693399e-08	7.44695e-06	18	27277604	7059	0.0444659	Phenylacetate levels	Metabolite	-0.0532597	0.00283659381261742	20.0747865509612	2	1	TRUE	NA	NA	0.00283659381261742	7059	8.71097958693399e-08	486601	TRUE	9.81006952140388e-06	GCST90199630+GCST90016564	NA
GCST90199630	GCST90016564	rs188124348	C	T	C	T	0.358611	-0.0283	0.0125871	0.0114	FALSE	FALSE	FALSE	0.4522	16	80574125	0.0377	44437	310156	354593	Irritable bowel syndrome	TRUE	reported	0.00126061040089528	1.58913858284535e-06	9.36257e-07	16	80540228	7059	0.0731176	Phenylacetate levels	Metabolite	0.0582844494831517	0.00339707705155406	24.0548890644355	2	1	TRUE	NA	NA	0.00339707705155406	7059	1.58913858284535e-06	354593	TRUE	2.04885654411156e-06	GCST90199630+GCST90016564	NA
GCST90199630	GCST90016564	rs189587	A	G	A	G	0.0806004	-0.0091	0.432367	0.4268	FALSE	FALSE	FALSE	0.1866	4	78500085	0.0069	53400	426079	479479	Irritable bowel syndrome	TRUE	reported	-0.00190462	3.62756537877501e-06	9.50008e-07	4	77578931	7059	0.0164433	Phenylacetate levels	Metabolite	0.0582505589254056	0.00339312761512215	24.026827672396	2	1	TRUE	NA	NA	0.00339312761512215	7059	3.62756537877501e-06	479479	TRUE	2.54965959926908e-06	GCST90199630+GCST90016564	NA
GCST90199630	GCST90016564	rs2632709	C	A	C	A	0.104046	-0.0016	0.148365	0.1418	FALSE	FALSE	FALSE	0.8711	4	42373582	0.0098	53400	433201	486601	Irritable bowel syndrome	TRUE	reported	0.000234049807908466	5.47793125819899e-08	5.17192e-06	4	42371565	7059	0.0228286	Phenylacetate levels	Metabolite	0.0541748609777664	0.00293491556196031	20.7726651389336	2	1	TRUE	NA	NA	0.00293491556196031	7059	5.47793125819899e-08	486601	TRUE	6.70142903469149e-06	GCST90199630+GCST90016564	NA
GCST90199630	GCST90016564	rs3809205	C	T	C	T	0.182025	0.0463	0.0434628	0.0422	FALSE	FALSE	FALSE	0.009619	12	22197751	0.0179	50019	405841	455860	Irritable bowel syndrome	TRUE	reported	-0.00383098	1.46764143819543e-05	5.13238e-06	12	22044817	7059	0.0399238	Phenylacetate levels	Metabolite	0.0541939011018265	0.00293697891663455	20.7873121120968	2	1	TRUE	NA	NA	0.00293697891663455	7059	1.46764143819543e-05	455860	TRUE	2.63926684665714e-05	GCST90199630+GCST90016564	NA
GCST90199630	GCST90016564	rs3856733	G	C	G	C	-0.0881978	0.0114	0.300579	0.3032	FALSE	TRUE	FALSE	0.1838	3	42147693	0.0085	44437	305506	349943	Irritable bowel syndrome	TRUE	reported	-0.00226719	5.14013813589665e-06	9.89884e-07	3	42106201	7059	0.0180229	Phenylacetate levels	Metabolite	-0.058155	0.00338200903763129	23.9478295545492	2	1	TRUE	NA	NA	0.00338200903763129	7059	5.14013813589665e-06	349943	TRUE	3.26478304266456e-06	GCST90199630+GCST90016564	NA
GCST90199630	GCST90016564	rs59532339	T	A	T	A	0.461097	-0.0068	0.0235728	0.0185999999999999	FALSE	TRUE	FALSE	0.8129	16	20579672	0.0289	44437	305506	349943	Irritable bowel syndrome	TRUE	reported	0.000397753144143696	1.58207563676196e-07	1.2734e-17	16	20568350	7059	0.0539542	Phenylacetate levels	Metabolite	0.101209479805691	0.0102433588025385	73.0355120245084	2	1	TRUE	NA	NA	0.0102433588025385	7059	1.58207563676196e-07	349943	TRUE	3.99659086209236e-17	GCST90199630+GCST90016564	NA
GCST90199630	GCST90016564	rs6566598	C	T	C	T	-0.206029	-0.0141	0.966004	0.9657	FALSE	FALSE	FALSE	0.5131	18	69937404	0.0216	44437	305506	349943	Irritable bowel syndrome	TRUE	reported	0.00110348817297595	1.21768614789779e-06	6.2986e-06	18	72270169	7059	0.0456208	Phenylacetate levels	Metabolite	-0.053682	0.00288175768551638	20.3953384099005	2	1	TRUE	NA	NA	0.00288175768551638	7059	1.21768614789779e-06	349943	TRUE	1.20309244908504e-05	GCST90199630+GCST90016564	NA
GCST90199630	GCST90016564	rs7196912	T	C	T	C	0.225688	0.0107	0.0315558	0.0325	FALSE	FALSE	FALSE	0.5822	16	20600612	0.0195	53400	426079	479479	Irritable bowel syndrome	TRUE	reported	0.000792437720958354	6.2795754159767e-07	1.04254e-06	16	20589290	7059	0.0462149	Phenylacetate levels	Metabolite	0.0580341747096384	0.00336796543422883	23.8480514824193	2	1	TRUE	NA	NA	0.00336796543422883	7059	6.2795754159767e-07	479479	TRUE	1.76383124267897e-06	GCST90199630+GCST90016564	NA
GCST90199630	GCST90016564	rs72825080	C	T	C	T	-0.15323	-0.0023	0.0592908	0.0587	FALSE	FALSE	FALSE	0.8848	2	102051291	0.0155	50019	399016	449035	Irritable bowel syndrome	TRUE	reported	0.000221440471598056	4.90358824615696e-08	7.58803e-06	2	101434829	7059	0.0342299	Phenylacetate levels	Metabolite	-0.0532123	0.00283155337579395	20.0390137098957	2	1	TRUE	NA	NA	0.00283155337579395	7059	4.90358824615696e-08	449035	TRUE	9.83075323156129e-06	GCST90199630+GCST90016564	NA
GCST90199630	GCST90016564	rs73057725	A	G	A	G	0.222167	0.0141	0.0350404	0.0381	FALSE	FALSE	FALSE	0.4618	7	5434107	0.0192	47818	330622	378440	Irritable bowel syndrome	TRUE	reported	0.00119376874799323	1.42508382368533e-06	5.92485e-07	7	5394476	7059	0.0444899	Phenylacetate levels	Metabolite	0.0593392571976095	0.00352114744476405	24.9365427615259	2	1	TRUE	NA	NA	0.00352114744476405	7059	1.42508382368533e-06	378440	TRUE	1.26532991052382e-06	GCST90199630+GCST90016564	NA
GCST90199630	GCST90016564	rs7526830	C	T	C	T	0.11933	4e-04	0.113773	0.1228	FALSE	FALSE	FALSE	0.9682	1	168644383	0.0105	53400	433201	486601	Irritable bowel syndrome	TRUE	reported	-5.46116e-05	2.98242939505555e-09	3.22345e-06	1	168675145	7059	0.0256291	Phenylacetate levels	Metabolite	0.0553401313885216	0.00306253014209884	21.6786667832557	2	1	TRUE	NA	NA	0.00306253014209884	7059	2.98242939505555e-09	486601	TRUE	3.92348131198047e-06	GCST90199630+GCST90016564	NA
GCST90199630	GCST90016564	rs76151544	G	A	G	A	-0.249151	0.0148	0.0227109	0.0243	FALSE	FALSE	FALSE	0.5622	7	15801860	0.0255	50019	362223	412242	Irritable bowel syndrome	TRUE	reported	-0.000903954	8.17132690890043e-07	5.88542e-06	7	15762235	7059	0.0549946	Phenylacetate levels	Metabolite	-0.053852	0.00290003845083886	20.5250949120218	2	1	TRUE	NA	NA	0.00290003845083886	7059	8.17132690890043e-07	412242	TRUE	1.01291465904345e-05	GCST90199630+GCST90016564	NA
GCST90199630	GCST90016564	rs76318294	G	T	G	T	-0.131138	-0.004	0.084973	0.0904	FALSE	FALSE	FALSE	0.7563	1	230554357	0.0127	53400	411465	464865	Irritable bowel syndrome	TRUE	reported	0.000461948683468771	2.13396586158531e-07	9.95725e-06	1	230418611	7059	0.029682	Phenylacetate levels	Metabolite	-0.0525201	0.00275836082855782	19.5195944518579	2	1	TRUE	NA	NA	0.00275836082855782	7059	2.13396586158531e-07	464865	TRUE	1.39845914182042e-05	GCST90199630+GCST90016564	NA
GCST90199630	GCST90016564	rs76379382	T	C	T	C	-0.160195	0.0171	0.054898	0.0605	FALSE	FALSE	FALSE	0.2417	15	65289551	0.0146	53400	426079	479479	Irritable bowel syndrome	TRUE	reported	0.00169144836145051	2.86099755945363e-06	7.99391e-06	15	64997213	7059	0.0358753	Phenylacetate levels	Metabolite	-0.05308	0.0028174834177872	19.9391587284062	2	1	TRUE	NA	NA	0.0028174834177872	7059	2.86099755945363e-06	479479	TRUE	1.79169176891263e-05	GCST90199630+GCST90016564	NA
GCST90199630	GCST90016564	rs78580580	C	A	C	A	-0.294915	-0.0146	0.017728	0.0165999999999999	FALSE	FALSE	FALSE	0.6246	12	104844152	0.0299	46130	344990	391120	Irritable bowel syndrome	TRUE	reported	0.000780778118008768	6.09614469561314e-07	1.59391e-06	12	104450374	7059	0.0614523	Phenylacetate levels	Metabolite	-0.057035	0.00325298653818012	23.0312463342198	2	1	TRUE	NA	NA	0.00325298653818012	7059	6.09614469561314e-07	391120	TRUE	2.7527680570823e-06	GCST90199630+GCST90016564	NA
GCST90199630	GCST90016564	rs8001043	C	T	C	T	-0.0811984	0.0087	0.693867	0.6935	FALSE	FALSE	FALSE	0.242	13	35327976	0.0074	53400	433201	486601	Irritable bowel syndrome	TRUE	reported	-0.00168539	2.8405511892294e-06	4.57013e-06	13	34753839	7059	0.0177149	Phenylacetate levels	Metabolite	-0.054482	0.00296829039298633	21.0095878611133	2	1	TRUE	NA	NA	0.00296829039298633	7059	2.8405511892294e-06	486601	TRUE	1.04517063164309e-05	GCST90199630+GCST90016564	NA
GCST90199631	GCST90016564	rs116943713	G	A	G	A	0.209966	0.0017	0.0274457	0.032	FALSE	FALSE	FALSE	0.9336	14	29087388	0.0209	50019	400963	450982	Irritable bowel syndrome	TRUE	reported	-0.000121122	1.46706035758286e-08	5.18093e-06	14	28618182	8257	0.0460722	3-methyl-2-oxovalerate levels	Metabolite	0.0500963216127528	0.00250964143912836	20.7692133585072	2	1	TRUE	NA	NA	0.00250964143912836	8257	1.46706035758286e-08	450982	TRUE	6.69648545150973e-06	GCST90199631+GCST90016564	NA
GCST90199631	GCST90016564	rs11791075	T	A	T	A	-0.0841116	0.0107	0.752536	0.6171	FALSE	TRUE	FALSE	0.2215	9	86335345	0.0087	44437	305506	349943	Irritable bowel syndrome	TRUE	reported	-0.00207906	4.32247354937839e-06	2.72804e-06	9	83720430	8257	0.0179331	3-methyl-2-oxovalerate levels	Metabolite	-0.0515542	0.00265783582220885	21.9989041879341	2	1	TRUE	NA	NA	0.00265783582220885	8257	4.32247354937839e-06	349943	TRUE	8.71143850003913e-06	GCST90199631+GCST90016564	NA
GCST90199631	GCST90016564	rs12716450	T	C	T	C	0.295968	0.0128	0.0128564	0.015	FALSE	FALSE	FALSE	0.6769	5	92814399	0.0308	50019	396772	446791	Irritable bowel syndrome	TRUE	reported	0.000621738746282884	3.86559068629412e-07	6.17051e-06	5	93478693	8257	0.065473	3-methyl-2-oxovalerate levels	Metabolite	0.0496920727979079	0.00246930209895258	20.4345478988714	2	1	TRUE	NA	NA	0.00246930209895258	8257	3.86559068629412e-07	446791	TRUE	9.81613167327979e-06	GCST90199631+GCST90016564	NA
GCST90199631	GCST90016564	rs142461926	G	A	G	A	-0.220081	-0.0279	0.026332	0.0295	FALSE	FALSE	FALSE	0.238	14	26044660	0.0236	50019	347693	397712	Irritable bowel syndrome	TRUE	reported	0.00187459813975091	3.51411818555759e-06	2.67075e-06	14	25575454	8257	0.0468793	3-methyl-2-oxovalerate levels	Metabolite	-0.0516017	0.00266273430999764	22.0395572142019	2	1	TRUE	NA	NA	0.00266273430999764	8257	3.51411818555759e-06	397712	TRUE	7.61457974797825e-06	GCST90199631+GCST90016564	NA
GCST90199631	GCST90016564	rs145992024	T	C	T	C	-0.347476	0.0083	0.0102986	0.0129	FALSE	FALSE	FALSE	0.8057	12	24437927	0.0338	50019	359979	409998	Irritable bowel syndrome	TRUE	reported	0.000383505459032747	1.47076437107918e-07	2.2589e-06	12	24284993	8257	0.0734813	3-methyl-2-oxovalerate levels	Metabolite	-0.0519759	0.00270149429981272	22.3612442187476	2	1	TRUE	NA	NA	0.00270149429981272	8257	1.47076437107918e-07	409998	TRUE	3.40103197621403e-06	GCST90199631+GCST90016564	NA
GCST90199631	GCST90016564	rs34372879	C	T	C	T	-0.0947061	0.0032	0.148723	0.1589	FALSE	FALSE	FALSE	0.7473	6	41492155	0.0098	53400	376256	429656	Irritable bowel syndrome	TRUE	reported	-0.000498155	2.4815831872584e-07	8.96987e-06	6	41524417	8257	0.0213272	3-methyl-2-oxovalerate levels	Metabolite	-0.0488166	0.00238305990461126	19.7191514316958	2	1	TRUE	NA	NA	0.00238305990461126	8257	2.4815831872584e-07	429656	TRUE	1.35067095715404e-05	GCST90199631+GCST90016564	NA
GCST90199631	GCST90016564	rs56107485	C	A	C	A	-0.154962	0.0076	0.0606153	0.0639	FALSE	FALSE	FALSE	0.589	6	156838561	0.0141	53400	433201	486601	Irritable bowel syndrome	TRUE	reported	-0.000772696	5.97059328065887e-07	5.77179e-07	6	156517427	8257	0.0310005	3-methyl-2-oxovalerate levels	Metabolite	-0.0549341	0.00301775082379398	24.9869374013463	2	1	TRUE	NA	NA	0.00301775082379398	8257	5.97059328065887e-07	486601	TRUE	1.03733855353269e-06	GCST90199631+GCST90016564	NA
GCST90199631	GCST90016564	rs58693102	A	G	A	G	-0.187799	-0.0017	0.0331267	0.0317	FALSE	FALSE	FALSE	0.9316	21	41766824	0.0199	53400	426079	479479	Irritable bowel syndrome	TRUE	reported	-0.000123371	1.52203242264792e-08	5.87507e-06	21	40394897	8257	0.0414491	3-methyl-2-oxovalerate levels	Metabolite	-0.0498058	0.00248062207577189	20.5284585830396	2	1	TRUE	NA	NA	0.00248062207577189	8257	1.52203242264792e-08	479479	TRUE	7.49628765375614e-06	GCST90199631+GCST90016564	NA
GCST90199631	GCST90016564	rs58729469	T	C	T	C	0.101193	-0.0121	0.159259	0.1479	FALSE	FALSE	FALSE	0.2191	11	36071833	0.0099	53400	420455	473855	Irritable bowel syndrome	TRUE	reported	-0.00177553	3.152501833271e-06	5.35894e-07	11	36050283	8257	0.0201862	3-methyl-2-oxovalerate levels	Metabolite	0.0550905772312751	0.00303497169967509	25.1299600985309	2	1	TRUE	NA	NA	0.00303497169967509	8257	3.152501833271e-06	473855	TRUE	1.53105401239356e-06	GCST90199631+GCST90016564	NA
GCST90199631	GCST90016564	rs6055350	C	G	C	G	-0.215685	0.0319	0.962906	0.9645	FALSE	TRUE	FALSE	0.1076	20	839515	0.0198	50019	371292	421311	Irritable bowel syndrome	TRUE	reported	0.00248212578775074	6.16094842621722e-06	5.50013e-08	20	858872	8257	0.0396894	3-methyl-2-oxovalerate levels	Metabolite	-0.0597051	0.0035646988489516	29.5318611896857	2	1	TRUE	NA	NA	0.0035646988489516	8257	6.16094842621722e-06	421311	TRUE	2.53629078576583e-07	GCST90199631+GCST90016564	NA
GCST90199631	GCST90016564	rs62524533	A	G	A	G	-0.110404	9e-04	0.101178	0.105	FALSE	FALSE	FALSE	0.9384	8	135052332	0.0112	53400	433201	486601	Irritable bowel syndrome	TRUE	reported	0.000115196392220798	1.32702087806879e-08	6.41459e-06	8	134040089	8257	0.0244676	3-methyl-2-oxovalerate levels	Metabolite	-0.0496021	0.00246036734742369	20.3604265817238	2	1	TRUE	NA	NA	0.00246036734742369	8257	1.32702087806879e-08	486601	TRUE	8.12070261174983e-06	GCST90199631+GCST90016564	NA
GCST90199631	GCST90016564	rs6754181	C	T	C	T	0.0910083	0.0041	0.840543	0.8372	FALSE	FALSE	FALSE	0.6587	2	29966380	0.0093	53400	433201	486601	Irritable bowel syndrome	TRUE	reported	-0.000631997	3.99420573381316e-07	8.82143e-06	2	29743514	8257	0.0204779	3-methyl-2-oxovalerate levels	Metabolite	0.0488560233563949	0.0023869110182006	19.7510945604739	2	1	TRUE	NA	NA	0.0023869110182006	8257	3.99420573381316e-07	486601	TRUE	1.37358985776216e-05	GCST90199631+GCST90016564	NA
GCST90199631	GCST90016564	rs7660693	C	T	C	T	0.0791272	-0.0102	0.497027	0.501	FALSE	FALSE	FALSE	0.133	4	89228383	0.0068	53400	433201	486601	Irritable bowel syndrome	TRUE	reported	0.00215032769757865	4.62390920697388e-06	9.86958e-08	4	88307231	8257	0.0148481	3-methyl-2-oxovalerate levels	Metabolite	0.0585531969306719	0.00342847687080205	28.3994434033228	2	1	TRUE	NA	NA	0.00342847687080205	8257	4.62390920697388e-06	486601	TRUE	3.62982954039357e-07	GCST90199631+GCST90016564	NA
GCST90199631	GCST90016564	rs77291466	C	T	C	T	-0.12259	0.0104	0.0806922	0.0778	FALSE	FALSE	FALSE	0.4149	5	59621825	0.0127	53400	433201	486601	Irritable bowel syndrome	TRUE	reported	-0.00117393	1.37812123951705e-06	6.74582e-06	5	60325998	8257	0.0272328	3-methyl-2-oxovalerate levels	Metabolite	-0.0494848	0.00244874542997318	20.2640149384019	2	1	TRUE	NA	NA	0.00244874542997318	8257	1.37812123951705e-06	486601	TRUE	1.32459796868274e-05	GCST90199631+GCST90016564	NA
GCST90199631	GCST90016564	rs77876488	T	C	T	C	-0.177185	-0.0138	0.0472576	0.0547	FALSE	FALSE	FALSE	0.3604	18	10810831	0.0151	53400	433201	486601	Irritable bowel syndrome	TRUE	reported	-0.00131014	1.71645459921618e-06	4.43549e-07	18	10810833	8257	0.0350913	3-methyl-2-oxovalerate levels	Metabolite	-0.055488	0.00307892203444934	25.4949985070509	2	1	TRUE	NA	NA	0.00307892203444934	8257	1.71645459921618e-06	486601	TRUE	1.02872725729419e-06	GCST90199631+GCST90016564	NA
GCST90199632	GCST90016564	rs10004542	G	A	G	A	0.0814848	7e-04	0.340258	0.3351	FALSE	FALSE	FALSE	0.9248	4	4720455	0.0072	53400	433201	486601	Irritable bowel syndrome	TRUE	reported	-0.000139373	1.94249480788482e-08	4.09376e-06	4	4718728	7099	0.0176888	Tartarate levels	Metabolite	0.0545999836451027	0.00298115821404549	21.2205416370887	2	1	TRUE	NA	NA	0.00298115821404549	7099	1.94249480788482e-08	486601	TRUE	5.13741934090674e-06	GCST90199632+GCST90016564	NA
GCST90199632	GCST90016564	rs10247649	G	A	G	A	-0.0826258	-0.0052	0.344838	0.3464	FALSE	FALSE	FALSE	0.4696	7	95216247	0.0072	53400	433201	486601	Irritable bowel syndrome	TRUE	reported	0.00103534480426145	1.07193886371119e-06	3.65988e-06	7	95586935	7099	0.0178465	Tartarate levels	Metabolite	-0.0548745	0.00301120770641237	21.435086590337	2	1	TRUE	NA	NA	0.00301120770641237	7099	1.07193886371119e-06	486601	TRUE	6.56916165687406e-06	GCST90199632+GCST90016564	NA
GCST90199632	GCST90016564	rs10945808	T	C	T	C	-0.130904	-0.0279	0.0976838	0.1014	FALSE	FALSE	FALSE	0.01644	6	162720194	0.0116	53400	426079	479479	Irritable bowel syndrome	TRUE	reported	-0.00347344	1.20647800563449e-05	4.47212e-06	6	162299162	7099	0.0285309	Tartarate levels	Metabolite	-0.0543822	0.00295742534103399	21.0511047158617	2	1	TRUE	NA	NA	0.00295742534103399	7099	1.20647800563449e-05	479479	TRUE	2.03017968627956e-05	GCST90199632+GCST90016564	NA
GCST90199632	GCST90016564	rs115272033	C	T	C	T	-0.170179	-0.0013	0.0492451	0.0475	FALSE	FALSE	FALSE	0.9388	6	31850807	0.0164	53400	416724	470124	Irritable bowel syndrome	TRUE	reported	0.000115609683922256	1.3365599016604e-08	8.13534e-06	6	31883030	7099	0.0381431	Tartarate levels	Metabolite	-0.0528864	0.00279697602193428	19.905814914681	2	1	TRUE	NA	NA	0.00279697602193428	7099	1.3365599016604e-08	470124	TRUE	1.00426634680394e-05	GCST90199632+GCST90016564	NA
GCST90199632	GCST90016564	rs116626434	A	G	A	G	-0.149526	-0.0009	0.0721524	0.0738	FALSE	FALSE	FALSE	0.9514	1	83641377	0.014	50019	399016	449035	Irritable bowel syndrome	TRUE	reported	-9.59346e-05	9.20345057755181e-09	3.11891e-06	1	83175694	7099	0.0320676	Tartarate levels	Metabolite	-0.0552648	0.00305419849772437	21.7420512787027	2	1	TRUE	NA	NA	0.00305419849772437	7099	9.20345057755181e-09	449035	TRUE	3.91730745463922e-06	GCST90199632+GCST90016564	NA
GCST90199632	GCST90016564	rs117483011	A	G	A	G	-0.157832	0.0143	0.0595121	0.0571	FALSE	FALSE	FALSE	0.336	8	3196910	0.0148	53400	433201	486601	Irritable bowel syndrome	TRUE	reported	0.00138512286800792	1.91856535947849e-06	8.52127e-06	8	3339388	7099	0.0354548	Tartarate levels	Metabolite	-0.0527688	0.00278454496502371	19.8170972150448	2	1	TRUE	NA	NA	0.00278454496502371	7099	1.91856535947849e-06	486601	TRUE	1.69777436390879e-05	GCST90199632+GCST90016564	NA
GCST90199632	GCST90016564	rs13089230	A	G	A	G	0.0825424	-0.0049	0.621953	0.6189	FALSE	FALSE	FALSE	0.4987	3	177554204	0.0072	53400	422699	476099	Irritable bowel syndrome	TRUE	reported	-0.000986315	9.72817332668507e-07	2.65821e-06	3	177836416	7099	0.0175787	Tartarate levels	Metabolite	0.0556518184157769	0.00309712489298261	22.0485825794594	2	1	TRUE	NA	NA	0.00309712489298261	7099	9.72817332668507e-07	476099	TRUE	4.74461602967248e-06	GCST90199632+GCST90016564	NA
GCST90199632	GCST90016564	rs138430505	C	T	C	T	0.285026	0.0443	0.0178748	0.0184	FALSE	FALSE	FALSE	0.1232	2	26178621	0.0287	50019	359979	409998	Irritable bowel syndrome	TRUE	reported	-0.00241063	5.81114236977813e-06	4.9989e-06	2	25955752	7099	0.0624394	Tartarate levels	Metabolite	0.0541067830969714	0.00292754397710271	20.8377831320022	2	1	TRUE	NA	NA	0.00292754397710271	7099	5.81114236977813e-06	409998	TRUE	1.54633666723617e-05	GCST90199632+GCST90016564	NA
GCST90199632	GCST90016564	rs141660852	T	C	T	C	0.228649	1e-04	0.029224	0.0279	FALSE	FALSE	FALSE	0.9953	18	60032338	0.0227	50019	398719	448738	Irritable bowel syndrome	TRUE	reported	6.57625563016138e-06	4.32471381132293e-11	3.53868e-06	18	62365105	7099	0.0493121	Tartarate levels	Metabolite	0.0549568173801623	0.00302025177655651	21.4996612483021	2	1	TRUE	NA	NA	0.00302025177655651	7099	4.32471381132293e-11	448738	TRUE	4.27904275381221e-06	GCST90199632+GCST90016564	NA
GCST90199632	GCST90016564	rs142959592	T	C	T	C	-0.373738	-0.0403	0.0106022	0.0116	FALSE	FALSE	FALSE	0.2819	11	76832372	0.0375	50019	302061	352080	Irritable bowel syndrome	TRUE	reported	-0.00181115	3.28025226243448e-06	4.89608e-06	11	77121326	7099	0.0817952	Tartarate levels	Metabolite	-0.0541582	0.00293311010784878	20.8775	2	1	TRUE	NA	NA	0.00293311010784878	7099	3.28025226243448e-06	352080	TRUE	1.24106963829488e-05	GCST90199632+GCST90016564	NA
GCST90199632	GCST90016564	rs143000803	T	A	T	A	0.368352	0.0043	0.0112878	0.0149	FALSE	TRUE	FALSE	0.8932	7	126948038	0.032	50019	361926	411945	Irritable bowel syndrome	TRUE	reported	-0.000209363	4.38328599673396e-08	3.11275e-06	7	127307984	7099	0.0789907	Tartarate levels	Metabolite	0.0552694737019457	0.00305471472329007	21.7457374154413	2	1	TRUE	NA	NA	0.00305471472329007	7099	4.38328599673396e-08	411945	TRUE	4.15627922208664e-06	GCST90199632+GCST90016564	NA
GCST90199632	GCST90016564	rs146593632	T	C	T	C	0.370018	-0.0425	0.010688	0.0116	FALSE	FALSE	FALSE	0.2755	21	24211649	0.039	40548	293220	333768	Irritable bowel syndrome	TRUE	reported	-0.00188626	3.55799232433848e-06	5.67156e-06	21	22839328	7099	0.0815327	Tartarate levels	Metabolite	0.0537928261105305	0.00289366814095778	20.5959606716052	2	1	TRUE	NA	NA	0.00289366814095778	7099	3.55799232433848e-06	333768	TRUE	1.48384831252616e-05	GCST90199632+GCST90016564	NA
GCST90199632	GCST90016564	rs17026163	T	C	T	C	-0.223964	0.0136	0.032701	0.0339	FALSE	FALSE	FALSE	0.4752	2	102445645	0.019	53400	433201	486601	Irritable bowel syndrome	TRUE	reported	0.00102612311940202	1.05292865617132e-06	1.92634e-06	2	101829183	7099	0.0470413	Tartarate levels	Metabolite	-0.0564247	0.00318374376389218	22.6671960363685	2	1	TRUE	NA	NA	0.00318374376389218	7099	1.05292865617132e-06	486601	TRUE	3.51782859198838e-06	GCST90199632+GCST90016564	NA
GCST90199632	GCST90016564	rs298392	T	C	T	C	0.087711	0.0046	0.28972	0.3031	FALSE	FALSE	FALSE	0.5384	5	73847897	0.0074	53400	433201	486601	Irritable bowel syndrome	TRUE	reported	0.000891128500015749	7.9411000354032e-07	2.59941e-06	5	74552072	7099	0.0186612	Tartarate levels	Metabolite	0.0557060291063242	0.00310316167879464	22.0916925280784	2	1	TRUE	NA	NA	0.00310316167879464	7099	7.9411000354032e-07	486601	TRUE	4.45357454933501e-06	GCST90199632+GCST90016564	NA
GCST90199632	GCST90016564	rs540278823	C	T	C	T	-0.210344	7e-04	0.0322306	0.0343	FALSE	FALSE	FALSE	0.9756	21	28543131	0.022	44437	305506	349943	Irritable bowel syndrome	TRUE	reported	-5.37871e-05	2.89304966061697e-09	7.99472e-06	21	27170812	7099	0.047106	Tartarate levels	Metabolite	-0.0529307	0.00280165429616719	19.9392032944706	2	1	TRUE	NA	NA	0.00280165429616719	7099	2.89304966061697e-09	349943	TRUE	1.01537662295941e-05	GCST90199632+GCST90016564	NA
GCST90199632	GCST90016564	rs628038	C	T	C	T	-0.0783007	0.0043	0.386617	0.3865	FALSE	FALSE	FALSE	0.5349	6	74325257	0.007	53400	433201	486601	Irritable bowel syndrome	TRUE	reported	-0.000880612	7.75477644120508e-07	4.2902e-06	6	73615534	7099	0.0170337	Tartarate levels	Metabolite	-0.0544846	0.00296857034491598	21.1306716230169	2	1	TRUE	NA	NA	0.00296857034491598	7099	7.75477644120508e-07	486601	TRUE	7.20884712096248e-06	GCST90199632+GCST90016564	NA
GCST90199632	GCST90016564	rs75583177	G	A	G	A	-0.145169	0.0105	0.0701345	0.0689	FALSE	FALSE	FALSE	0.4399	2	140644704	0.0135	53400	433201	486601	Irritable bowel syndrome	TRUE	reported	-0.00111499	1.2431951556592e-06	7.60113e-06	2	139887135	7099	0.032432	Tartarate levels	Metabolite	-0.053058	0.00281514763311355	20.0355056585397	2	1	TRUE	NA	NA	0.00281514763311355	7099	1.2431951556592e-06	486601	TRUE	1.37277221216075e-05	GCST90199632+GCST90016564	NA
GCST90199632	GCST90016564	rs76501568	T	C	T	C	-0.267429	0.0231	0.02066	0.0234	FALSE	FALSE	FALSE	0.3503	2	199959803	0.0247	50019	361926	411945	Irritable bowel syndrome	TRUE	reported	0.00145712229032022	2.12320536894805e-06	5.2548e-06	2	199095080	7099	0.0587195	Tartarate levels	Metabolite	-0.0539828	0.00291413761173851	20.7420799057071	2	1	TRUE	NA	NA	0.00291413761173851	7099	2.12320536894805e-06	411945	TRUE	1.12620431749483e-05	GCST90199632+GCST90016564	NA
GCST90199632	GCST90016564	rs77798428	A	G	A	G	-0.318661	0.0272	0.0184793	0.0181	FALSE	FALSE	FALSE	0.3207	15	58668401	0.0274	50019	400963	450982	Irritable bowel syndrome	TRUE	reported	0.00147822051630268	2.18513589481815e-06	2.10597e-07	15	58376202	7099	0.0614021	Tartarate levels	Metabolite	-0.0614873	0.00378069400548976	26.9334123475707	2	1	TRUE	NA	NA	0.00378069400548976	7099	2.18513589481815e-06	450982	TRUE	5.10777902089669e-07	GCST90199632+GCST90016564	NA
GCST90199632	GCST90016564	rs79983252	A	C	A	C	0.236427	0.0039	0.0301043	0.0356	FALSE	FALSE	FALSE	0.8436	1	175585513	0.02	50019	361926	411945	Irritable bowel syndrome	TRUE	reported	0.000303819767878624	9.23064513538212e-08	1.16058e-06	1	175616377	7099	0.0486249	Tartarate levels	Metabolite	0.0576207341081425	0.00332014899916126	23.641591051917	2	1	TRUE	NA	NA	0.00332014899916126	7099	9.23064513538212e-08	411945	TRUE	1.6469130343718e-06	GCST90199632+GCST90016564	NA
GCST90199632	GCST90016564	rs9948951	A	G	A	G	-0.0971868	-0.0085	0.184827	0.1867	FALSE	FALSE	FALSE	0.3539	18	8592788	0.0092	50019	408085	458104	Irritable bowel syndrome	TRUE	reported	-0.00136505	1.86337043127454e-06	5.78302e-06	18	8592790	7099	0.0214343	Tartarate levels	Metabolite	-0.0537443	0.00288845028520142	20.558714498832	2	1	TRUE	NA	NA	0.00288845028520142	7099	1.86337043127454e-06	458104	TRUE	1.17130148711886e-05	GCST90199632+GCST90016564	NA
GCST90199633	GCST90016564	rs10008401	C	T	C	T	0.0800086	-0.0075	0.609542	0.6081	FALSE	FALSE	FALSE	0.2797	4	117779937	0.007	53400	433201	486601	Irritable bowel syndrome	TRUE	reported	0.00153595009470258	2.35914269341686e-06	2.68944e-06	4	116858781	6902	0.0170477	Suberate (C8-DC) levels	Metabolite	0.056409760273598	0.00318206105412479	22.0263103377529	2	1	TRUE	NA	NA	0.00318206105412479	6902	2.35914269341686e-06	486601	TRUE	5.8759642684138e-06	GCST90199633+GCST90016564	NA
GCST90199633	GCST90016564	rs11158833	G	A	G	A	-0.0922378	0.0061	0.759084	0.7622	FALSE	FALSE	FALSE	0.4532	14	70578411	0.0081	53400	433201	486601	Irritable bowel syndrome	TRUE	reported	-0.00107959	1.16551512561115e-06	2.74475e-06	14	70111694	6902	0.0196709	Suberate (C8-DC) levels	Metabolite	-0.0563598	0.0031764251088584	21.9871738622519	2	1	TRUE	NA	NA	0.0031764251088584	6902	1.16551512561115e-06	486601	TRUE	5.01143830539372e-06	GCST90199633+GCST90016564	NA
GCST90199633	GCST90016564	rs11705994	T	C	T	C	0.218723	-0.0188	0.0297142	0.0421	FALSE	FALSE	FALSE	0.3454	3	73368081	0.0199	50019	358262	408281	Irritable bowel syndrome	TRUE	reported	-0.00147852	2.18600702843082e-06	9.30183e-06	3	73318930	6902	0.0493421	Suberate (C8-DC) levels	Metabolite	0.0532886567984845	0.00283968094338666	19.6495970957861	2	1	TRUE	NA	NA	0.00283968094338666	6902	2.18600702843082e-06	408281	TRUE	1.94058819368684e-05	GCST90199633+GCST90016564	NA
GCST90199633	GCST90016564	rs117499033	G	A	G	A	0.30721	-0.0345	0.0142545	0.0152	FALSE	FALSE	FALSE	0.2451	18	42578174	0.0297	50019	400963	450982	Irritable bowel syndrome	TRUE	reported	0.00172975006225783	2.99203527788097e-06	8.87382e-06	18	44998209	6902	0.0691456	Suberate (C8-DC) levels	Metabolite	0.0534104108081081	0.00285267198269087	19.7397477057927	2	1	TRUE	NA	NA	0.00285267198269087	6902	2.99203527788097e-06	450982	TRUE	2.00495073879742e-05	GCST90199633+GCST90016564	NA
GCST90199633	GCST90016564	rs12555229	G	C	G	C	-0.0955533	0.0168	0.250852	0.2632	FALSE	TRUE	FALSE	0.0521	9	138679911	0.0087	50019	351140	401159	Irritable bowel syndrome	TRUE	reported	-0.00304881	9.29526223536835e-06	1.13142e-06	9	135788065	6902	0.0196317	Suberate (C8-DC) levels	Metabolite	-0.058495	0.003421668348612	23.690572888837	2	1	TRUE	NA	NA	0.003421668348612	6902	9.29526223536835e-06	401159	TRUE	4.83593434723583e-06	GCST90199633+GCST90016564	NA
GCST90199633	GCST90016564	rs140580838	A	G	A	G	0.308493	0.0467	0.0145645	0.0158	FALSE	FALSE	FALSE	0.1369	8	109989934	0.0314	50019	355329	405348	Irritable bowel syndrome	TRUE	reported	0.00233600141594841	5.45690261531297e-06	9.15411e-06	8	108977705	6902	0.0695392	Suberate (C8-DC) levels	Metabolite	0.0533301259732835	0.00284410233632629	19.6802788477017	2	1	TRUE	NA	NA	0.00284410233632629	6902	5.45690261531297e-06	405348	TRUE	2.62050290498688e-05	GCST90199633+GCST90016564	NA
GCST90199633	GCST90016564	rs141183746	C	A	C	A	0.161019	0.0206	0.0572184	0.0606	FALSE	FALSE	FALSE	0.1958	6	164343235	0.0159	50019	399016	449035	Irritable bowel syndrome	TRUE	reported	-0.00193344	3.73818086077264e-06	9.93437e-06	6	163922203	6902	0.0364413	Suberate (C8-DC) levels	Metabolite	0.0531184210176751	0.00282156665141099	19.5238978738823	2	1	TRUE	NA	NA	0.00282156665141099	6902	3.73818086077264e-06	449035	TRUE	2.40780364269664e-05	GCST90199633+GCST90016564	NA
GCST90199633	GCST90016564	rs146529314	G	T	G	T	0.336938	0.0105	0.0147642	0.0163	FALSE	FALSE	FALSE	0.7491	7	105648375	0.0328	44437	305506	349943	Irritable bowel syndrome	TRUE	reported	-0.00054115	2.9284374692456e-07	1.34585e-06	7	106007929	6902	0.0697181	Suberate (C8-DC) levels	Metabolite	0.0580826070148665	0.00337358923764342	23.3565611831755	2	1	TRUE	NA	NA	0.00337358923764342	6902	2.9284374692456e-07	349943	TRUE	2.15452520533599e-06	GCST90199633+GCST90016564	NA
GCST90199633	GCST90016564	rs1551619	T	C	T	C	-0.0957862	-0.0091	0.230903	0.2284	FALSE	FALSE	FALSE	0.2642	17	73885805	0.0082	53400	433201	486601	Irritable bowel syndrome	TRUE	reported	-0.00159089	2.53094535555202e-06	1.28083e-06	17	75889724	6902	0.0197795	Suberate (C8-DC) levels	Metabolite	-0.0582004	0.00338729172246806	23.4517508064136	2	1	TRUE	NA	NA	0.00338729172246806	6902	2.53094535555202e-06	486601	TRUE	2.94742106368085e-06	GCST90199633+GCST90016564	NA
GCST90199633	GCST90016564	rs17738405	C	T	C	T	-0.193637	-0.0163	0.0453877	0.05	FALSE	FALSE	FALSE	0.3419	7	3275523	0.0172	50019	369048	419067	Irritable bowel syndrome	TRUE	reported	0.00146392220046974	2.14306820902816e-06	9.60098e-07	7	3235891	6902	0.0395206	Suberate (C8-DC) levels	Metabolite	-0.0588825	0.00346714626063136	24.0065433955208	2	1	TRUE	NA	NA	0.00346714626063136	6902	2.14306820902816e-06	419067	TRUE	2.17938177762713e-06	GCST90199633+GCST90016564	NA
GCST90199633	GCST90016564	rs189725310	T	C	T	C	-0.167962	0.0078	0.0547126	0.0557	FALSE	FALSE	FALSE	0.647	2	209613230	0.017	44437	305506	349943	Irritable bowel syndrome	TRUE	reported	0.000775618459134651	6.01583994150411e-07	3.9362e-06	2	208748506	6902	0.0363969	Suberate (C8-DC) levels	Metabolite	-0.0554693	0.00307684681947568	21.295766866935	2	1	TRUE	NA	NA	0.00307684681947568	6902	6.01583994150411e-07	349943	TRUE	6.68652646486244e-06	GCST90199633+GCST90016564	NA
GCST90199633	GCST90016564	rs191920017	A	G	A	G	-0.399312	-0.0209	0.00922782	0.0177	FALSE	FALSE	FALSE	0.5467	22	22632026	0.0347	40548	293220	333768	Irritable bowel syndrome	TRUE	reported	-0.00104255	1.08690367360484e-06	5.58496e-06	22	22277644	6902	0.0879247	Suberate (C8-DC) levels	Metabolite	-0.054592	0.00298028357278882	20.6254262713411	2	1	TRUE	NA	NA	0.00298028357278882	6902	1.08690367360484e-06	333768	TRUE	1.04799791837138e-05	GCST90199633+GCST90016564	NA
GCST90199633	GCST90016564	rs34357043	G	T	G	T	0.266628	-0.0737	0.0233082	0.0235	FALSE	FALSE	FALSE	0.003628	4	31927358	0.0253	50019	355329	405348	Irritable bowel syndrome	TRUE	reported	0.0045754042889669	2.09343244074967e-05	1.31829e-06	4	31925736	6902	0.0551228	Suberate (C8-DC) levels	Metabolite	0.0581319493418221	0.00337932353428017	23.3963963794356	2	1	TRUE	NA	NA	0.00337932353428017	6902	2.09343244074967e-05	405348	TRUE	1.00339618753573e-05	GCST90199633+GCST90016564	NA
GCST90199633	GCST90016564	rs35904890	T	C	T	C	-0.227287	0.0011	0.0284364	0.031	FALSE	FALSE	FALSE	0.96	11	8670776	0.0219	50019	355329	405348	Irritable bowel syndrome	TRUE	reported	7.88924826719582e-05	6.22402382214523e-09	5.26594e-06	11	8649229	6902	0.0499103	Suberate (C8-DC) levels	Metabolite	-0.0547404	0.00299651473625864	20.7380936835092	2	1	TRUE	NA	NA	0.00299651473625864	6902	6.22402382214523e-09	405348	TRUE	6.58871193391995e-06	GCST90199633+GCST90016564	NA
GCST90199633	GCST90016564	rs4689177	T	C	T	C	0.108829	0.014	0.144896	0.1499	FALSE	FALSE	FALSE	0.1526	4	4594474	0.0098	53400	422699	476099	Irritable bowel syndrome	TRUE	reported	0.00207039546032251	4.28653736212406e-06	4.48615e-06	4	4592747	6902	0.023723	Suberate (C8-DC) levels	Metabolite	0.0551428478554774	0.00304073366961233	21.0450547268117	2	1	TRUE	NA	NA	0.00304073366961233	6902	4.28653736212406e-06	476099	TRUE	1.18010896108195e-05	GCST90199633+GCST90016564	NA
GCST90199633	GCST90016564	rs4695288	T	C	T	C	0.200323	0.0012	0.965304	0.9694	FALSE	FALSE	FALSE	0.9576	4	47854773	0.0218	50019	364170	414189	Irritable bowel syndrome	TRUE	reported	8.55315847905678e-05	7.31565199678609e-09	9.85766e-06	4	47852756	6902	0.0453191	Suberate (C8-DC) levels	Metabolite	0.0531387045657803	0.00282372192292928	19.5388535573508	2	1	TRUE	NA	NA	0.00282372192292928	6902	7.31565199678609e-09	414189	TRUE	1.21718019208434e-05	GCST90199633+GCST90016564	NA
GCST90199633	GCST90016564	rs539316238	T	C	T	C	-0.273918	-0.0033	0.0202821	0.0225	FALSE	FALSE	FALSE	0.9041	6	18011697	0.0272	44437	305506	349943	Irritable bowel syndrome	TRUE	reported	-0.000205091	4.20625138803182e-08	3.54953e-06	6	18011466	6902	0.059083	Suberate (C8-DC) levels	Metabolite	-0.055726	0.00310539052131208	21.4939416798115	2	1	TRUE	NA	NA	0.00310539052131208	6902	4.20625138803182e-08	349943	TRUE	4.84157451251368e-06	GCST90199633+GCST90016564	NA
GCST90199633	GCST90016564	rs6914551	C	T	C	T	-0.366135	-0.074	0.011276	0.0151	FALSE	FALSE	FALSE	0.02029	6	107134706	0.0319	50019	408085	458104	Irritable bowel syndrome	TRUE	reported	0.00342734159732413	1.17466704247483e-05	3.69883e-06	6	106686831	6902	0.0791195	Suberate (C8-DC) levels	Metabolite	-0.0556238	0.00309400166582116	21.4148691349428	2	1	TRUE	NA	NA	0.00309400166582116	6902	1.17466704247483e-05	458104	TRUE	1.64811441250692e-05	GCST90199633+GCST90016564	NA
GCST90199633	GCST90016564	rs6923178	G	C	G	C	0.121756	0.0102	0.119895	0.1257	FALSE	TRUE	FALSE	0.3326	6	80393740	0.0105	53400	422699	476099	Irritable bowel syndrome	TRUE	reported	-0.00140787	1.98209944388034e-06	2.68478e-06	6	79684023	6902	0.025941	Suberate (C8-DC) levels	Metabolite	0.0564140047929733	0.00318253993678161	22.0296357593901	2	1	TRUE	NA	NA	0.00318253993678161	6902	1.98209944388034e-06	476099	TRUE	5.59830471164333e-06	GCST90199633+GCST90016564	NA
GCST90199633	GCST90016564	rs72777931	A	G	A	G	0.336072	0.0605	0.0147465	0.0162	FALSE	FALSE	FALSE	0.04672	16	23868994	0.0304	50019	355329	405348	Irritable bowel syndrome	TRUE	reported	0.00312583984965165	9.77087476567023e-06	1.12109e-06	16	23857673	6902	0.0690214	Suberate (C8-DC) levels	Metabolite	0.0585166143505809	0.00342419415505461	23.7081208788174	2	1	TRUE	NA	NA	0.00342419415505461	6902	9.77087476567023e-06	405348	TRUE	4.93289780117561e-06	GCST90199633+GCST90016564	NA
GCST90199633	GCST90016564	rs7616744	A	G	A	G	-0.0876962	-0.0147	0.223816	0.2223	FALSE	FALSE	FALSE	0.07218	3	24781687	0.0082	53400	433201	486601	Irritable bowel syndrome	TRUE	reported	-0.0025699	6.60439263444599e-06	9.63944e-06	3	24740196	6902	0.0198179	Suberate (C8-DC) levels	Metabolite	-0.0531965	0.00282986980512742	19.5815147928301	2	1	TRUE	NA	NA	0.00282986980512742	6902	6.60439263444599e-06	486601	TRUE	2.91885000685795e-05	GCST90199633+GCST90016564	NA
GCST90199633	GCST90016564	rs78440527	G	A	G	A	0.199278	0.0126	0.0359116	0.0329	FALSE	FALSE	FALSE	0.5179	4	102786047	0.0196	53400	426079	479479	Irritable bowel syndrome	TRUE	reported	-0.00092839	8.61907766015622e-07	8.31185e-06	4	101864890	6902	0.0447114	Suberate (C8-DC) levels	Metabolite	0.0535787140010394	0.00287067859400518	19.8647074892011	2	1	TRUE	NA	NA	0.00287067859400518	6902	8.61907766015622e-07	479479	TRUE	1.38480586930743e-05	GCST90199633+GCST90016564	NA
GCST90199633	GCST90016564	rs848290	T	A	T	A	-0.165088	-0.005	0.068549	0.0691000000000001	FALSE	TRUE	FALSE	0.7233	2	58389182	0.0141	53400	411465	464865	Irritable bowel syndrome	TRUE	reported	0.000520101783025751	2.70505864706566e-07	5.79013e-07	2	58162047	6902	0.0330302	Suberate (C8-DC) levels	Metabolite	-0.0600613	0.00360736447303288	24.9809301839759	2	1	TRUE	NA	NA	0.00360736447303288	6902	2.70505864706566e-07	464865	TRUE	8.87003555238341e-07	GCST90199633+GCST90016564	NA
GCST90199633	GCST90016564	rs9313297	G	A	G	A	0.0991772	0.0055	0.172813	0.1723	FALSE	FALSE	FALSE	0.5461	5	165405228	0.0091	53400	433201	486601	Irritable bowel syndrome	TRUE	reported	-0.000866434	7.50708021149976e-07	6.13931e-06	5	165978223	6902	0.0219344	Suberate (C8-DC) levels	Metabolite	0.0543524462543182	0.00295418841382855	20.4442963588492	2	1	TRUE	NA	NA	0.00295418841382855	6902	7.50708021149976e-07	486601	TRUE	1.00627922958068e-05	GCST90199633+GCST90016564	NA
GCST90199633	GCST90016564	rs9406110	A	G	A	G	-0.0894199	0.0199	0.229681	0.2314	FALSE	FALSE	FALSE	0.01388	6	8237195	0.0081	53400	433201	486601	Irritable bowel syndrome	TRUE	reported	0.00352192219927008	1.24039359777114e-05	8.54658e-06	6	8236962	6902	0.0200898	Suberate (C8-DC) levels	Metabolite	-0.0535071	0.00286301003145335	19.8114897108082	2	1	TRUE	NA	NA	0.00286301003145335	6902	1.24039359777114e-05	486601	TRUE	3.67726152785339e-05	GCST90199633+GCST90016564	NA
GCST90199634	GCST90016564	rs1040519	G	A	G	A	-0.0818991	-0.0023	0.708369	0.7001	FALSE	FALSE	FALSE	0.7544	6	9542566	0.0074	53400	433201	486601	Irritable bowel syndrome	TRUE	reported	0.00044556438269307	1.98527619124656e-07	1.13978e-06	6	9542333	8128	0.0168315	5-hydroxylysine levels	Metabolite	-0.0538997	0.00290517474439984	23.6762335687997	2	1	TRUE	NA	NA	0.00290517474439984	8128	1.98527619124656e-07	486601	TRUE	1.72498407691419e-06	GCST90199634+GCST90016564	NA
GCST90199634	GCST90016564	rs10877499	C	T	C	T	0.085716	-0.0202	0.212153	0.1971	FALSE	FALSE	FALSE	0.01935	12	61419283	0.0086	53400	426079	479479	Irritable bowel syndrome	TRUE	reported	0.00339208346556364	1.15062302373502e-05	5.35153e-06	12	61025502	8128	0.0188366	5-hydroxylysine levels	Metabolite	0.0504159935360371	0.00254177240422574	20.707075229128	2	1	TRUE	NA	NA	0.00254177240422574	8128	1.15062302373502e-05	479479	TRUE	2.58740352757802e-05	GCST90199634+GCST90016564	NA
GCST90199634	GCST90016564	rs113983401	C	G	C	G	0.161297	-0.0318	0.0498823	0.0551	FALSE	TRUE	FALSE	0.04337	16	87671572	0.0157	53400	383378	436778	Irritable bowel syndrome	TRUE	reported	-0.00306476	9.39273542346578e-06	5.27173e-06	16	87637966	8128	0.0354213	5-hydroxylysine levels	Metabolite	0.0504510226636933	0.0025453056878125	20.7359333081557	2	1	TRUE	NA	NA	0.0025453056878125	8128	9.39273542346578e-06	436778	TRUE	2.27551214809939e-05	GCST90199634+GCST90016564	NA
GCST90199634	GCST90016564	rs117462872	G	A	G	A	0.286413	0.0044	0.014046	0.0149	FALSE	FALSE	FALSE	0.8941	8	143038991	0.033	44437	310156	354593	Irritable bowel syndrome	TRUE	reported	-0.000223911	5.01360070799061e-08	9.21479e-06	8	141957630	8128	0.0645828	5-hydroxylysine levels	Metabolite	0.0491374385726843	0.00241448786948433	19.6676156468306	2	1	TRUE	NA	NA	0.00241448786948433	8128	5.01360070799061e-08	354593	TRUE	1.28364967866336e-05	GCST90199634+GCST90016564	NA
GCST90199634	GCST90016564	rs12499749	A	G	A	G	0.176873	-0.0101	0.0455162	0.0469	FALSE	FALSE	FALSE	0.5319	4	30327380	0.0162	53400	433201	486601	Irritable bowel syndrome	TRUE	reported	-0.000893759	7.98805707896169e-07	1.25139e-06	4	30325758	8128	0.0364889	5-hydroxylysine levels	Metabolite	0.0536951901164111	0.00288317344163754	23.4964116166937	2	1	TRUE	NA	NA	0.00288317344163754	8128	7.98805707896169e-07	486601	TRUE	2.3030460042042e-06	GCST90199634+GCST90016564	NA
GCST90199634	GCST90016564	rs12901358	C	T	C	T	0.070543	0.0157	0.387751	0.3948	FALSE	FALSE	FALSE	0.02586	15	99173481	0.007	53400	433201	486601	Irritable bowel syndrome	TRUE	reported	-0.00321524	1.03377856509857e-05	7.67443e-06	15	98630252	8128	0.0157671	5-hydroxylysine levels	Metabolite	0.049571200946944	0.0024573039633223	20.0172404502502	2	1	TRUE	NA	NA	0.0024573039633223	8128	1.03377856509857e-05	486601	TRUE	3.35906070161022e-05	GCST90199634+GCST90016564	NA
GCST90199634	GCST90016564	rs1330804	A	G	A	G	-0.0735292	-0.002	0.405292	0.4215	FALSE	FALSE	FALSE	0.775	6	113560198	0.0072	53400	422699	476099	Irritable bowel syndrome	TRUE	reported	-0.000402578	1.6206882488621e-07	7.63159e-06	6	113238996	8128	0.0164301	5-hydroxylysine levels	Metabolite	-0.0495846	0.00245863107019507	20.0280777305898	2	1	TRUE	NA	NA	0.00245863107019507	8128	1.6206882488621e-07	476099	TRUE	1.08504188793925e-05	GCST90199634+GCST90016564	NA
GCST90199634	GCST90016564	rs139663065	T	C	T	C	0.281865	0.0085	0.0148944	0.0166	FALSE	FALSE	FALSE	0.8	1	14729438	0.0334	44437	305506	349943	Irritable bowel syndrome	TRUE	reported	0.000430204555064589	1.85075959198321e-07	8.11986e-06	1	14402942	8128	0.0631701	5-hydroxylysine levels	Metabolite	0.0494378753577248	0.00244410351988593	19.9094459495173	2	1	TRUE	NA	NA	0.00244410351988593	8128	1.85075959198321e-07	349943	TRUE	1.23860786851969e-05	GCST90199634+GCST90016564	NA
GCST90199634	GCST90016564	rs140233308	T	G	T	G	0.320974	0.0276	0.0116409	0.0105	FALSE	FALSE	FALSE	0.509	9	84425633	0.0418	40548	293220	333768	Irritable bowel syndrome	TRUE	reported	0.00114290851843293	1.30623988150657e-06	8.05839e-06	9	81810718	8128	0.0719087	5-hydroxylysine levels	Metabolite	0.0494559148217876	0.00244588751085991	19.9240138097912	2	1	TRUE	NA	NA	0.00244588751085991	8128	1.30623988150657e-06	333768	TRUE	1.65922412994259e-05	GCST90199634+GCST90016564	NA
GCST90199634	GCST90016564	rs144429282	T	C	T	C	0.387083	-0.0799	0.0119106	0.0115	FALSE	FALSE	FALSE	0.02018	3	30138454	0.0344	50019	400963	450982	Irritable bowel syndrome	TRUE	reported	-0.00345865	1.19622863996207e-05	4.13767e-08	3	30096963	8128	0.0705729	5-hydroxylysine levels	Metabolite	0.0607330784775589	0.00368850682136133	30.0837706235393	2	1	TRUE	NA	NA	0.00368850682136133	8128	1.19622863996207e-05	450982	TRUE	3.00004024892809e-07	GCST90199634+GCST90016564	NA
GCST90199634	GCST90016564	rs1502069	T	C	T	C	-0.0811985	0.0076	0.764257	0.7515	FALSE	FALSE	FALSE	0.3357	13	87110325	0.0079	53400	433201	486601	Irritable bowel syndrome	TRUE	reported	0.00137911499944429	1.90195818169222e-06	7.38717e-06	13	86458070	8128	0.0181157	5-hydroxylysine levels	Metabolite	-0.0496613	0.00246624691209123	20.0902699739396	2	1	TRUE	NA	NA	0.00246624691209123	8128	1.90195818169222e-06	486601	TRUE	1.56122301286229e-05	GCST90199634+GCST90016564	NA
GCST90199634	GCST90016564	rs17533872	T	C	T	C	0.0752854	0.0038	0.424131	0.4196	FALSE	FALSE	FALSE	0.5862	13	42215563	0.0069	53400	433201	486601	Irritable bowel syndrome	TRUE	reported	0.000789493873993741	6.23300577073645e-07	1.94553e-06	13	41641427	8128	0.0158196	5-hydroxylysine levels	Metabolite	0.052719645855705	0.00277936105915096	22.6480350332985	2	1	TRUE	NA	NA	0.00277936105915096	8128	6.23300577073645e-07	486601	TRUE	3.37292149882267e-06	GCST90199634+GCST90016564	NA
GCST90199634	GCST90016564	rs3819547	C	G	C	G	-0.124927	-0.0301	0.0878938	0.0905	FALSE	TRUE	FALSE	0.01135	14	72931753	0.0119	53400	433201	486601	Irritable bowel syndrome	TRUE	reported	-0.00362603	1.31480741946751e-05	4.61627e-06	14	72465045	8128	0.0272675	5-hydroxylysine levels	Metabolite	-0.0507589	0.00257646810444686	20.9904610701801	2	1	TRUE	NA	NA	0.00257646810444686	8128	1.31480741946751e-05	486601	TRUE	2.4716649676797e-05	GCST90199634+GCST90016564	NA
GCST90199634	GCST90016564	rs3885951	G	A	G	A	0.578606	-0.0074	0.0990508	0.0939	FALSE	FALSE	FALSE	0.5476	15	78825917	0.0123	50019	400963	450982	Irritable bowel syndrome	TRUE	reported	0.00089587577437975	8.02593403120516e-07	7.46543e-119	15	78533575	8128	0.0249628	5-hydroxylysine levels	Metabolite	0.249028540763207	0.0620152141146522	537.253522102715	2	1	TRUE	NA	NA	0.0620152141146522	8128	8.02593403120516e-07	450982	TRUE	1.54917840916963e-113	GCST90199634+GCST90016564	NA
GCST90199634	GCST90016564	rs41322846	C	G	C	G	0.113555	0.0093	0.0998263	0.1056	FALSE	TRUE	FALSE	0.4098	12	96904105	0.0113	53400	426079	479479	Irritable bowel syndrome	TRUE	reported	0.00118855780589545	1.412669657955e-06	9.24784e-06	12	96510327	8128	0.0256097	5-hydroxylysine levels	Metabolite	0.0491290772341533	0.0024136662298794	19.660906650431	2	1	TRUE	NA	NA	0.0024136662298794	8128	1.412669657955e-06	479479	TRUE	1.79735200044158e-05	GCST90199634+GCST90016564	NA
GCST90199634	GCST90016564	rs532070914	C	T	C	T	0.625391	-0.0619	0.00309636	0.0251	FALSE	FALSE	FALSE	0.03779	12	124988163	0.0298	40548	293220	333768	Irritable bowel syndrome	TRUE	reported	0.00359542745863796	1.29270986103278e-05	6.05779e-06	12	124503617	8128	0.138228	5-hydroxylysine levels	Metabolite	0.0501269037419264	0.00251270647875236	20.4696871618914	2	1	TRUE	NA	NA	0.00251270647875236	8128	1.29270986103278e-05	333768	TRUE	3.35544990581368e-05	GCST90199634+GCST90016564	NA
GCST90199634	GCST90016564	rs55700529	A	G	A	G	0.292762	-0.0012	0.0170546	0.0188	FALSE	FALSE	FALSE	0.9657	1	18177914	0.0289	44437	310156	354593	Irritable bowel syndrome	TRUE	reported	-6.973e-05	4.86227027613391e-09	8.05186e-07	1	17851418	8128	0.0593343	5-hydroxylysine levels	Metabolite	0.0546538642851961	0.00298704488130464	24.3454476502683	2	1	TRUE	NA	NA	0.00298704488130464	8128	4.86227027613391e-09	354593	TRUE	1.11831746275502e-06	GCST90199634+GCST90016564	NA
GCST90199634	GCST90016564	rs58374597	A	T	A	T	0.610277	0.0062	0.0158799	0.0181	FALSE	TRUE	FALSE	0.8347	15	78709933	0.0298	50019	346949	396968	Irritable bowel syndrome	TRUE	reported	0.000330216481899966	1.09042924918391e-07	1.39229e-23	15	78417591	8128	0.0609732	5-hydroxylysine levels	Metabolite	0.110354218789171	0.0121780536045683	100.178846959033	2	1	TRUE	NA	NA	0.0121780536045683	8128	1.09042924918391e-07	396968	TRUE	6.34653153795281e-23	GCST90199634+GCST90016564	NA
GCST90199634	GCST90016564	rs6495304	A	G	A	G	0.266767	0.0109	0.973048	0.9732	FALSE	FALSE	FALSE	0.6335	15	78800416	0.0229	50019	362223	412242	Irritable bowel syndrome	TRUE	reported	0.000741337265112747	5.49580940644847e-07	2.01281e-08	15	78508074	8128	0.0475445	5-hydroxylysine levels	Metabolite	0.0621231910316011	0.0038592908639488	31.4820961264065	2	1	TRUE	NA	NA	0.0038592908639488	8128	5.49580940644847e-07	412242	TRUE	4.10431039172707e-08	GCST90199634+GCST90016564	NA
GCST90199634	GCST90016564	rs661331	T	A	T	A	0.112287	0.0074	0.103335	0.1059	FALSE	TRUE	FALSE	0.5036	13	30508112	0.0111	53400	433201	486601	Irritable bowel syndrome	TRUE	reported	-0.000955703	9.13368170717645e-07	8.28197e-06	13	29933975	8128	0.025189	5-hydroxylysine levels	Metabolite	0.0493912215273487	0.00243949276396364	19.8717953008118	2	1	TRUE	NA	NA	0.00243949276396364	8128	9.13368170717645e-07	486601	TRUE	1.4674767539338e-05	GCST90199634+GCST90016564	NA
GCST90199634	GCST90016564	rs73248769	C	T	C	T	0.397814	0.1152	0.00837335	0.0173	FALSE	FALSE	FALSE	0.2488	8	32128722	0.0999	3889	24058	27947	Irritable bowel syndrome	TRUE	reported	-0.00689802	4.75827132200358e-05	2.33854e-06	8	32271206	8128	0.0842519	5-hydroxylysine levels	Metabolite	0.0523078652933328	0.00273611277154545	22.2946530665709	2	1	TRUE	NA	NA	0.00273611277154545	8128	4.75827132200358e-05	27947	TRUE	0.000310268404712971	GCST90199634+GCST90016564	NA
GCST90199634	GCST90016564	rs73429419	T	C	T	C	-0.0978899	-0.0038	0.150779	0.1493	FALSE	FALSE	FALSE	0.6917	8	139384849	0.0097	53400	433201	486601	Irritable bowel syndrome	TRUE	reported	-0.000561599	3.15393236387896e-07	5.03982e-06	8	138372606	8128	0.0214524	5-hydroxylysine levels	Metabolite	-0.0505554	0.00255585237675262	20.8220745622506	2	1	TRUE	NA	NA	0.00255585237675262	8128	3.15393236387896e-07	486601	TRUE	7.71002116417631e-06	GCST90199634+GCST90016564	NA
GCST90199634	GCST90016564	rs74582811	G	A	G	A	0.227003	0.0069	0.0289046	0.0336	FALSE	FALSE	FALSE	0.7504	15	79258938	0.0217	50019	349193	399212	Irritable bowel syndrome	TRUE	reported	-0.000503256	2.53266175457074e-07	7.45581e-07	15	78966596	8128	0.0458676	5-hydroxylysine levels	Metabolite	0.0548193178539827	0.00300515760997599	24.4935176195343	2	1	TRUE	NA	NA	0.00300515760997599	8128	2.53266175457074e-07	399212	TRUE	1.22335315072322e-06	GCST90199634+GCST90016564	NA
GCST90199634	GCST90016564	rs75233276	T	C	T	C	0.347685	-0.051	0.00972787	0.0113	FALSE	FALSE	FALSE	0.1777	4	73232451	0.0378	40548	293220	333768	Irritable bowel syndrome	TRUE	reported	-0.00233537	5.45396428807141e-06	8.94701e-06	4	72366734	8128	0.0782868	5-hydroxylysine levels	Metabolite	0.049207643518438	0.00242139218063767	19.7239923807835	2	1	TRUE	NA	NA	0.00242139218063767	8128	5.45396428807141e-06	333768	TRUE	2.94024207720516e-05	GCST90199634+GCST90016564	NA
GCST90199634	GCST90016564	rs76751577	A	G	A	G	0.322064	0.0457	0.0116681	0.0108	FALSE	FALSE	FALSE	0.216	1	234443838	0.037	50019	355329	405348	Irritable bowel syndrome	TRUE	reported	0.00193999545689814	3.7635823727854e-06	6.333e-06	1	234308092	8128	0.0713328	5-hydroxylysine levels	Metabolite	0.050023082663721	0.00250230879918146	20.3847702922201	2	1	TRUE	NA	NA	0.00250230879918146	8128	3.7635823727854e-06	405348	TRUE	1.74627064318127e-05	GCST90199634+GCST90016564	NA
GCST90199634	GCST90016564	rs78818599	G	T	G	T	-0.215533	0.0118	0.0250279	0.0263	FALSE	FALSE	FALSE	0.5968	2	180740586	0.0223	53400	415577	468977	Irritable bowel syndrome	TRUE	reported	-0.000772684	5.97041249002619e-07	9.99777e-06	2	179875859	8128	0.0487937	5-hydroxylysine levels	Metabolite	-0.048943	0.00239541994218408	19.5119216965301	2	1	TRUE	NA	NA	0.00239541994218408	8128	5.97041249002619e-07	468977	TRUE	1.64452813965632e-05	GCST90199634+GCST90016564	NA
GCST90199634	GCST90016564	rs9341222	C	T	C	T	0.230094	-0.0078	0.0234238	0.0292	FALSE	FALSE	FALSE	0.7495	2	217529410	0.0246	44437	305506	349943	Irritable bowel syndrome	TRUE	reported	0.000535996580379621	2.87292334178647e-07	7.55513e-06	2	216664687	8128	0.0513898	5-hydroxylysine levels	Metabolite	0.0496083636317662	0.00246098974222154	20.0473389407843	2	1	TRUE	NA	NA	0.00246098974222154	8128	2.87292334178647e-07	349943	TRUE	1.20610470861165e-05	GCST90199634+GCST90016564	NA
GCST90199634	GCST90016564	rs9559451	C	T	C	T	-0.0752947	-0.0053	0.664775	0.6781	FALSE	FALSE	FALSE	0.4663	13	109625863	0.0073	53400	433201	486601	Irritable bowel syndrome	TRUE	reported	0.00104079972357467	1.08326406459311e-06	5.07846e-06	13	108973515	8128	0.0165065	5-hydroxylysine levels	Metabolite	-0.0505377	0.00255406161594266	20.8074481959129	2	1	TRUE	NA	NA	0.00255406161594266	8128	1.08326406459311e-06	486601	TRUE	9.48221658398761e-06	GCST90199634+GCST90016564	NA
GCST90199634	GCST90016564	rs999856	A	G	A	G	-0.215444	-0.0159	0.0257376	0.0294	FALSE	FALSE	FALSE	0.4413	10	14061696	0.0206	53400	426079	479479	Irritable bowel syndrome	TRUE	reported	-0.00111467	1.2424859571293e-06	8.93524e-06	10	14019697	8128	0.0485076	5-hydroxylysine levels	Metabolite	-0.0492107	0.00242169480370416	19.7264634489297	2	1	TRUE	NA	NA	0.00242169480370416	8128	1.2424859571293e-06	479479	TRUE	1.68802915706957e-05	GCST90199634+GCST90016564	NA
GCST90199635	GCST90016564	rs10073658	G	A	G	A	0.104011	-0.0074	0.136043	0.1303	FALSE	FALSE	FALSE	0.5365	18	49270247	0.0119	44437	300342	344779	Irritable bowel syndrome	TRUE	reported	0.00105904733471424	1.12158125716533e-06	6.96524e-06	18	51743877	7925	0.0231405	3-phenylpropionate hydrocinnamate levels	Metabolite	0.0504322919959895	0.00254341607596875	20.2028698739184	2	1	TRUE	NA	NA	0.00254341607596875	7925	1.12158125716533e-06	344779	TRUE	1.36989678778722e-05	GCST90199635+GCST90016564	NA
GCST90199635	GCST90016564	rs112264683	C	T	C	T	0.368503	0.0363	0.00914634	0.0116000000000001	FALSE	FALSE	FALSE	0.3276	18	1098669	0.037	46130	345287	391417	Irritable bowel syndrome	TRUE	reported	-0.00156814	2.45907213762603e-06	7.89377e-06	18	1098668	7925	0.0824753	3-phenylpropionate hydrocinnamate levels	Metabolite	0.050133248138252	0.00251334256889155	19.9633880062231	2	1	TRUE	NA	NA	0.00251334256889155	7925	2.45907213762603e-06	391417	TRUE	1.84238075856755e-05	GCST90199635+GCST90016564	NA
GCST90199635	GCST90016564	rs112307471	A	G	A	G	-0.238964	-0.0317	0.0250225	0.0312	FALSE	FALSE	FALSE	0.1901	1	204423195	0.0242	44437	305506	349943	Irritable bowel syndrome	TRUE	reported	-0.00221435	4.9033267447003e-06	2.40006e-06	1	204454067	7925	0.0506661	3-phenylpropionate hydrocinnamate levels	Metabolite	-0.0529129	0.00279977234665156	22.244876893702	2	1	TRUE	NA	NA	0.00279977234665156	7925	4.9033267447003e-06	349943	TRUE	7.94793726942826e-06	GCST90199635+GCST90016564	NA
GCST90199635	GCST90016564	rs116511059	T	C	T	C	0.400938	-0.3383	0.0094268	0.0107	FALSE	FALSE	FALSE	0.0327	5	27584626	0.1584	3889	12286	16175	Irritable bowel syndrome	TRUE	reported	-0.0167915	0.000281955509677515	5.37602e-07	5	27584519	7925	0.0799895	3-phenylpropionate hydrocinnamate levels	Metabolite	0.0562227288713193	0.00316099524173788	25.1239820881233	2	1	TRUE	NA	NA	0.00316099524173788	7925	0.000281955509677515	16175	TRUE	0.00398276327588307	GCST90199635+GCST90016564	NA
GCST90199635	GCST90016564	rs12929353	A	G	A	G	-0.396283	0.1193	0.00898891	0.0104	FALSE	FALSE	FALSE	0.004458	16	1239810	0.042	40548	293220	333768	Irritable bowel syndrome	TRUE	reported	0.00491659977710548	2.41729533682337e-05	1.6642e-06	16	1189810	7925	0.0827237	3-phenylpropionate hydrocinnamate levels	Metabolite	-0.0537406	0.00288805357856419	22.9483	2	1	TRUE	NA	NA	0.00288805357856419	7925	2.41729533682337e-05	333768	TRUE	1.71187627312893e-05	GCST90199635+GCST90016564	NA
GCST90199635	GCST90016564	rs13283163	A	G	A	G	0.170526	0.0119	0.0526149	0.0541	FALSE	FALSE	FALSE	0.4388	9	3389660	0.0154	53400	426079	479479	Irritable bowel syndrome	TRUE	reported	0.00111594317505521	1.2453291699523e-06	9.25742e-07	9	3389660	7925	0.0347529	3-phenylpropionate hydrocinnamate levels	Metabolite	0.0550422082050941	0.00302964468409293	24.0768190388793	2	1	TRUE	NA	NA	0.00302964468409293	7925	1.2453291699523e-06	479479	TRUE	1.88395178728599e-06	GCST90199635+GCST90016564	NA
GCST90199635	GCST90016564	rs141685561	T	C	T	C	-0.143423	-0.0129	0.0739347	0.0806	FALSE	FALSE	FALSE	0.3229	11	23913166	0.013	53400	415577	468977	Irritable bowel syndrome	TRUE	reported	-0.00144901	2.09962682182186e-06	1.56938e-06	11	23891620	7925	0.0298661	3-phenylpropionate hydrocinnamate levels	Metabolite	-0.0538722	0.00290220892499396	23.0611295286657	2	1	TRUE	NA	NA	0.00290220892499396	7925	2.09962682182186e-06	468977	TRUE	3.6277092707245e-06	GCST90199635+GCST90016564	NA
GCST90199635	GCST90016564	rs143985394	G	A	G	A	-0.240823	-0.0103	0.0216392	0.0199	FALSE	FALSE	FALSE	0.7246	19	14949367	0.0293	44437	305506	349943	Irritable bowel syndrome	TRUE	reported	0.00059425399958573	3.53137816023637e-07	8.59042e-06	19	14838555	7925	0.0541185	3-phenylpropionate hydrocinnamate levels	Metabolite	-0.0499304	0.00249304833103153	19.8017887431404	2	1	TRUE	NA	NA	0.00249304833103153	7925	3.53137816023637e-07	349943	TRUE	1.38656021742179e-05	GCST90199635+GCST90016564	NA
GCST90199635	GCST90016564	rs145409686	C	T	C	T	-0.550427	0.037	0.0041228	0.0163	FALSE	FALSE	FALSE	0.7681	2	28551449	0.1254	9471	14530	24001	Irritable bowel syndrome	TRUE	reported	-0.00190461	3.62755206125565e-06	4.73054e-06	2	28328582	7925	0.120275	3-phenylpropionate hydrocinnamate levels	Metabolite	-0.051346	0.00263640776352307	20.9434742484972	2	1	TRUE	NA	NA	0.00263640776352307	7925	3.62755206125565e-06	24001	TRUE	0.000133941538850972	GCST90199635+GCST90016564	NA
GCST90199635	GCST90016564	rs146175767	T	C	T	C	-0.121342	-0.0103	0.0945706	0.1031	FALSE	FALSE	FALSE	0.4247	4	86994494	0.0129	44437	305506	349943	Irritable bowel syndrome	TRUE	reported	-0.00134974	1.82179459426853e-06	4.38776e-06	4	86073341	7925	0.0264241	3-phenylpropionate hydrocinnamate levels	Metabolite	-0.0515216	0.00265447034995995	21.0873443129709	2	1	TRUE	NA	NA	0.00265447034995995	7925	1.82179459426853e-06	349943	TRUE	9.87520196697503e-06	GCST90199635+GCST90016564	NA
GCST90199635	GCST90016564	rs147941428	G	A	G	A	-0.340237	0.0132	0.0130043	0.0141	FALSE	FALSE	FALSE	0.7075	7	5805658	0.0351	44437	310156	354593	Irritable bowel syndrome	TRUE	reported	-0.000631543	3.98846465564207e-07	8.28252e-07	7	5766027	7925	0.0690333	3-phenylpropionate hydrocinnamate levels	Metabolite	-0.0552858	0.00305651615103533	24.2910233699082	2	1	TRUE	NA	NA	0.00305651615103533	7925	3.98846465564207e-07	354593	TRUE	1.46424584317469e-06	GCST90199635+GCST90016564	NA
GCST90199635	GCST90016564	rs148153141	G	A	G	A	-0.27871	-0.0323	0.0199163	0.0195	FALSE	FALSE	FALSE	0.2673	16	20437911	0.0292	44437	305506	349943	Irritable bowel syndrome	TRUE	reported	0.00186991341514259	3.49657618013021e-06	4.41503e-07	16	20426589	7925	0.0551887	3-phenylpropionate hydrocinnamate levels	Metabolite	-0.0566448	0.00320862814380725	25.5037929712863	2	1	TRUE	NA	NA	0.00320862814380725	7925	3.49657618013021e-06	349943	TRUE	1.39060169174888e-06	GCST90199635+GCST90016564	NA
GCST90199635	GCST90016564	rs17767728	C	T	C	T	0.0909404	0.0066	0.194635	0.1984	FALSE	FALSE	FALSE	0.4391	2	134455375	0.0085	53400	433201	486601	Irritable bowel syndrome	TRUE	reported	-0.00111311	1.23901986518929e-06	3.02745e-06	2	133697804	7925	0.0194777	3-phenylpropionate hydrocinnamate levels	Metabolite	0.0523814755552733	0.00274381898134769	21.7990905476385	2	1	TRUE	NA	NA	0.00274381898134769	7925	1.23901986518929e-06	486601	TRUE	5.87853782911207e-06	GCST90199635+GCST90016564	NA
GCST90199635	GCST90016564	rs187719086	T	C	T	C	-0.29344	-0.0207	0.0137168	0.0168	FALSE	FALSE	FALSE	0.4603	4	46003745	0.0281	53400	418587	471987	Irritable bowel syndrome	TRUE	reported	-0.00107226	1.14973924327449e-06	9.47782e-06	4	46001728	7925	0.0662578	3-phenylpropionate hydrocinnamate levels	Metabolite	-0.0496936	0.00246945519935847	19.6139292641183	2	1	TRUE	NA	NA	0.00246945519935847	7925	1.14973924327449e-06	471987	TRUE	1.74439555007488e-05	GCST90199635+GCST90016564	NA
GCST90199635	GCST90016564	rs191187061	T	C	T	C	-0.304207	-0.0131	0.0178844	0.0148	FALSE	FALSE	FALSE	0.7079	1	156497048	0.0351	40548	293220	333768	Irritable bowel syndrome	TRUE	reported	-0.000646016	4.17336224823295e-07	2.1775e-07	1	156527256	7925	0.0586874	3-phenylpropionate hydrocinnamate levels	Metabolite	-0.0581359	0.00337978212361803	26.8688245382827	2	1	TRUE	NA	NA	0.00337978212361803	7925	4.17336224823295e-07	333768	TRUE	4.12645714085289e-07	GCST90199635+GCST90016564	NA
GCST90199635	GCST90016564	rs2186671	G	A	G	A	-0.0760014	0.0058	0.448059	0.4464	FALSE	FALSE	FALSE	0.427	11	109278427	0.0073	50019	400963	450982	Irritable bowel syndrome	TRUE	reported	-0.00118311	1.39975612553336e-06	2.24527e-06	11	109407701	7925	0.016068	3-phenylpropionate hydrocinnamate levels	Metabolite	-0.0530643	0.00281582241390074	22.3727587007459	2	1	TRUE	NA	NA	0.00281582241390074	7925	1.39975612553336e-06	450982	TRUE	4.60351907780485e-06	GCST90199635+GCST90016564	NA
GCST90199635	GCST90016564	rs34927101	T	C	T	C	0.294909	0.0535	0.0178774	0.02	FALSE	FALSE	FALSE	0.05166	16	20444695	0.0275	46130	343043	389173	Irritable bowel syndrome	TRUE	reported	0.00311852149048825	9.72517628663708e-06	5.06156e-07	16	20433373	7925	0.0587005	3-phenylpropionate hydrocinnamate levels	Metabolite	0.0563521817396557	0.00317556838681918	25.2401802472391	2	1	TRUE	NA	NA	0.00317556838681918	7925	9.72517628663708e-06	389173	TRUE	2.65488321035966e-06	GCST90199635+GCST90016564	NA
GCST90199635	GCST90016564	rs4812445	G	A	G	A	-0.0994662	-0.0006	0.253933	0.2786	FALSE	FALSE	FALSE	0.9368	20	39238736	0.0081	53400	411465	464865	Irritable bowel syndrome	TRUE	reported	0.00010864349761855	1.18034095747919e-08	2.24745e-07	20	40610096	7925	0.0192108	3-phenylpropionate hydrocinnamate levels	Metabolite	-0.05807	0.00337212392217857	26.8077368461392	2	1	TRUE	NA	NA	0.00337212392217857	7925	1.18034095747919e-08	464865	TRUE	3.03510227368913e-07	GCST90199635+GCST90016564	NA
GCST90199635	GCST90016564	rs62058082	T	C	T	C	-0.105084	-0.0081	0.168677	0.1925	FALSE	FALSE	FALSE	0.408	17	12782669	0.0098	50019	355329	405348	Irritable bowel syndrome	TRUE	reported	-0.00129821	1.68535449128201e-06	1.7969e-06	17	12879352	7925	0.0220071	3-phenylpropionate hydrocinnamate levels	Metabolite	-0.0535679	0.00286952420088169	22.8006673102286	2	1	TRUE	NA	NA	0.00286952420088169	7925	1.68535449128201e-06	405348	TRUE	3.98779375361592e-06	GCST90199635+GCST90016564	NA
GCST90199635	GCST90016564	rs73478203	G	A	G	A	0.0825426	0.0026	0.230375	0.2233	FALSE	FALSE	FALSE	0.7458	6	80327007	0.0082	53400	433201	486601	Irritable bowel syndrome	TRUE	reported	-0.000454542	2.06608264354047e-07	7.71921e-06	6	79617290	7925	0.0184542	3-phenylpropionate hydrocinnamate levels	Metabolite	0.0501869114015346	0.00251872607602549	20.0062569814929	2	1	TRUE	NA	NA	0.00251872607602549	7925	2.06608264354047e-07	486601	TRUE	1.10983082879287e-05	GCST90199635+GCST90016564	NA
GCST90199635	GCST90016564	rs74432647	T	C	T	C	0.150663	-0.0133	0.0724275	0.0795	FALSE	FALSE	FALSE	0.3138	2	225722826	0.0132	53400	389286	442686	Irritable bowel syndrome	TRUE	reported	-0.00151436	2.29329855851406e-06	7.23414e-07	2	224858109	7925	0.0304065	3-phenylpropionate hydrocinnamate levels	Metabolite	0.0555806343515797	0.003089206914924	24.5516314566113	2	1	TRUE	NA	NA	0.003089206914924	7925	2.29329855851406e-06	442686	TRUE	1.79911498822585e-06	GCST90199635+GCST90016564	NA
GCST90199635	GCST90016564	rs75223710	T	C	T	C	-0.219819	-0.0103	0.0257673	0.0257	FALSE	FALSE	FALSE	0.649	1	246287351	0.0227	53400	411465	464865	Irritable bowel syndrome	TRUE	reported	-0.000665501	4.4289172100012e-07	8.84241e-06	1	246124049	7925	0.0494675	3-phenylpropionate hydrocinnamate levels	Metabolite	-0.0498609	0.00248610706613464	19.7465182435215	2	1	TRUE	NA	NA	0.00248610706613464	7925	4.4289172100012e-07	464865	TRUE	1.38973044391049e-05	GCST90199635+GCST90016564	NA
GCST90199635	GCST90016564	rs77831208	T	C	T	C	0.249552	0.013	0.0208412	0.0187	FALSE	FALSE	FALSE	0.6594	3	110384745	0.0295	40548	293220	333768	Irritable bowel syndrome	TRUE	reported	0.000762781520344737	5.81835647779428e-07	5.62337e-06	3	110665898	7925	0.0549664	3-phenylpropionate hydrocinnamate levels	Metabolite	0.0509395072541487	0.00259483339929547	20.6123506384927	2	1	TRUE	NA	NA	0.00259483339929547	7925	5.81835647779428e-07	333768	TRUE	9.97029652804985e-06	GCST90199635+GCST90016564	NA
GCST90199635	GCST90016564	rs78674307	G	T	G	T	-0.150826	0.0084	0.0557029	0.0502	FALSE	FALSE	FALSE	0.6225	3	43567237	0.0171	50019	361926	411945	Irritable bowel syndrome	TRUE	reported	-0.000765358	5.85772486917961e-07	9.40626e-06	3	43525745	7925	0.0340435	3-phenylpropionate hydrocinnamate levels	Metabolite	-0.0497118	0.00247126761519642	19.6283602462171	2	1	TRUE	NA	NA	0.00247126761519642	7925	5.85772486917961e-07	411945	TRUE	1.56856454758366e-05	GCST90199635+GCST90016564	NA
GCST90199635	GCST90016564	rs79970883	T	C	T	C	-0.195098	-0.0105	0.042993	0.0523	FALSE	FALSE	FALSE	0.5219	13	84957094	0.0163	50019	400963	450982	Irritable bowel syndrome	TRUE	reported	-0.00095923	9.20122620138886e-07	5.2225e-07	13	84382959	7925	0.03888	3-phenylpropionate hydrocinnamate levels	Metabolite	-0.056285	0.00316800192317297	25.1798490475072	2	1	TRUE	NA	NA	0.00316800192317297	7925	9.20122620138886e-07	450982	TRUE	1.02451657068211e-06	GCST90199635+GCST90016564	NA
GCST90199635	GCST90016564	rs9510299	C	G	C	G	-0.0736478	-0.0141	0.359614	0.3664	FALSE	TRUE	FALSE	0.05772	13	23288633	0.0074	50019	408085	458104	Irritable bowel syndrome	TRUE	reported	-0.00281517	7.92518038783478e-06	8.69424e-06	13	22714494	7925	0.01656	3-phenylpropionate hydrocinnamate levels	Metabolite	-0.0499015	0.00249015526050897	19.7787522930815	2	1	TRUE	NA	NA	0.00249015526050897	7925	7.92518038783478e-06	458104	TRUE	3.19881797513824e-05	GCST90199635+GCST90016564	NA
GCST90199636	GCST90016564	rs10216901	T	C	T	C	-0.092585	-0.0108	0.372432	0.3784	FALSE	FALSE	FALSE	0.1297	8	39804593	0.0071	53400	422699	476099	Irritable bowel syndrome	TRUE	reported	-0.00220453	4.85996630220865e-06	1.4614e-09	8	39947074	8244	0.0153069	Kynurenine levels	Metabolite	-0.0664776	0.00441927109063795	36.5853127439895	2	1	TRUE	NA	NA	0.00441927109063795	8244	4.85996630220865e-06	476099	TRUE	6.88560320797901e-09	GCST90199636+GCST90016564	NA
GCST90199636	GCST90016564	rs10516101	T	C	T	C	-0.123617	5e-04	0.0812102	0.0841	FALSE	FALSE	FALSE	0.9717	5	173066731	0.013	50019	408085	458104	Irritable bowel syndrome	TRUE	reported	5.6825799858842e-05	3.22917152959717e-09	4.53863e-06	5	173639728	8244	0.0269608	Kynurenine levels	Metabolite	-0.0504401	0.0025442038066329	21.0228140979224	2	1	TRUE	NA	NA	0.0025442038066329	8244	3.22917152959717e-09	458104	TRUE	5.70458028617911e-06	GCST90199636+GCST90016564	NA
GCST90199636	GCST90016564	rs10883982	C	A	C	A	-0.0787528	-0.0159	0.22765	0.227	FALSE	FALSE	FALSE	0.04998	10	105974333	0.0081	53400	433201	486601	Irritable bowel syndrome	TRUE	reported	0.00281400445002043	7.91862104473477e-06	6.39098e-06	10	104214575	8244	0.0174501	Kynurenine levels	Metabolite	-0.0496496	0.00246508366175032	20.3674269515563	2	1	TRUE	NA	NA	0.00246508366175032	8244	7.91862104473477e-06	486601	TRUE	2.44455468282732e-05	GCST90199636+GCST90016564	NA
GCST90199636	GCST90016564	rs11055387	C	G	C	G	-0.145349	0.0124	0.0566212	0.0523	FALSE	TRUE	FALSE	0.4245	12	13519996	0.0156	53400	433201	486601	Irritable bowel syndrome	TRUE	reported	0.00113949178570017	1.29844152967816e-06	6.32541e-06	12	13367062	8244	0.0321909	Kynurenine levels	Metabolite	-0.0496737	0.00246747246116443	20.3872129113358	2	1	TRUE	NA	NA	0.00246747246116443	8244	1.29844152967816e-06	486601	TRUE	1.22679482427852e-05	GCST90199636+GCST90016564	NA
GCST90199636	GCST90016564	rs116794445	A	G	A	G	-0.322608	-0.0314	0.0110504	0.0118	FALSE	FALSE	FALSE	0.3964	5	13502023	0.0371	40548	293220	333768	Irritable bowel syndrome	TRUE	reported	-0.00146499	2.14619140285275e-06	5.44861e-06	5	13501913	8244	0.0709539	Kynurenine levels	Metabolite	-0.0500194	0.00250194161741365	20.6727247611486	2	1	TRUE	NA	NA	0.00250194161741365	8244	2.14619140285275e-06	333768	TRUE	1.31204755359485e-05	GCST90199636+GCST90016564	NA
GCST90199636	GCST90016564	rs17240098	T	G	T	G	0.148969	-0.0261	0.0553582	0.0593	FALSE	FALSE	FALSE	0.09302	6	52135722	0.0156	50019	398719	448738	Irritable bowel syndrome	TRUE	reported	-0.00249758	6.23789695833692e-06	5.36261e-06	6	52270924	8244	0.0327399	Kynurenine levels	Metabolite	0.0500561539695513	0.00250561855022342	20.7031823687332	2	1	TRUE	NA	NA	0.00250561855022342	8244	6.23789695833692e-06	448738	TRUE	1.85200096912706e-05	GCST90199636+GCST90016564	NA
GCST90199636	GCST90016564	rs17287314	A	T	A	T	-0.0741746	0.0075	0.297359	0.3106	FALSE	TRUE	FALSE	0.3229	7	105606500	0.0076	53400	422699	476099	Irritable bowel syndrome	TRUE	reported	0.00143020899293604	2.04549776347511e-06	6.96562e-06	7	105966054	8244	0.0165025	Kynurenine levels	Metabolite	-0.049449	0.00244520397931244	20.2027710937647	2	1	TRUE	NA	NA	0.00244520397931244	8244	2.04549776347511e-06	476099	TRUE	1.5216402055631e-05	GCST90199636+GCST90016564	NA
GCST90199636	GCST90016564	rs34519073	A	G	A	G	0.071803	-0.0041	0.311375	0.2141	FALSE	FALSE	FALSE	0.6996	22	49539331	0.0105	50019	307453	357472	Irritable bowel syndrome	TRUE	reported	-0.000653092	4.26529751573841e-07	7.92019e-06	22	49143607	8244	0.0160729	Kynurenine levels	Metabolite	0.0491481166402185	0.00241553736928052	19.9570660364022	2	1	TRUE	NA	NA	0.00241553736928052	8244	4.26529751573841e-07	357472	TRUE	1.32431636152872e-05	GCST90199636+GCST90016564	NA
GCST90199636	GCST90016564	rs35223481	A	T	A	T	-0.105966	-0.0056	0.112435	0.1156	FALSE	TRUE	FALSE	0.6243	14	95012757	0.0113	50019	400963	450982	Irritable bowel syndrome	TRUE	reported	-0.000737957	5.44579950685215e-07	6.77162e-06	14	94546420	8244	0.0235442	Kynurenine levels	Metabolite	-0.0495146	0.00245169549966106	20.256537169223	2	1	TRUE	NA	NA	0.00245169549966106	8244	5.44579950685215e-07	450982	TRUE	1.12480247692069e-05	GCST90199636+GCST90016564	NA
GCST90199636	GCST90016564	rs4843270	A	C	A	C	0.205627	0.0043	0.265349	0.2468	FALSE	FALSE	FALSE	0.5978	16	87878072	0.0082	53400	383378	436778	Irritable bowel syndrome	TRUE	reported	0.000793460082568894	6.29578902630237e-07	1.53431e-35	16	87844466	8244	0.0165261	Kynurenine levels	Metabolite	0.135785192030452	0.0184376183747468	154.817313182933	2	1	TRUE	NA	NA	0.0184376183747468	8244	6.29578902630237e-07	436778	TRUE	2.53965599631258e-34	GCST90199636+GCST90016564	NA
GCST90199636	GCST90016564	rs55709807	A	G	A	G	0.178987	-0.0002	0.0356445	0.035	FALSE	FALSE	FALSE	0.9915	2	138718539	0.0195	53400	411465	464865	Irritable bowel syndrome	TRUE	reported	-1.50429e-05	2.26290221686805e-10	6.07661e-06	2	137960969	8244	0.0395664	Kynurenine levels	Metabolite	0.049766851081676	0.00247673946658572	20.4639706072455	2	1	TRUE	NA	NA	0.00247673946658572	8244	2.26290221686805e-10	464865	TRUE	7.44124034349896e-06	GCST90199636+GCST90016564	NA
GCST90199636	GCST90016564	rs55879891	A	C	A	C	0.101148	0.0095	0.137167	0.1365	FALSE	FALSE	FALSE	0.3447	8	128368933	0.0101	53400	422699	476099	Irritable bowel syndrome	TRUE	reported	0.00136318282451229	1.85826741304531e-06	2.83001e-06	8	127356687	8244	0.0215999	Kynurenine levels	Metabolite	0.0515124588920471	0.00265353342110484	21.9286107582716	2	1	TRUE	NA	NA	0.00265353342110484	8244	1.85826741304531e-06	476099	TRUE	6.24974647734196e-06	GCST90199636+GCST90016564	NA
GCST90199636	GCST90016564	rs61825638	T	C	T	C	0.130031	-0.0019	0.246402	0.2479	FALSE	FALSE	FALSE	0.8297	1	241713402	0.0087	50019	359979	409998	Irritable bowel syndrome	TRUE	reported	-0.000341071	1.16329276345524e-07	2.89497e-14	1	241550102	8244	0.0171027	Kynurenine levels	Metabolite	0.0834542163810137	0.00696460623176906	57.8048727391462	2	1	TRUE	NA	NA	0.00696460623176906	8244	1.16329276345524e-07	409998	TRUE	7.00427403807326e-14	GCST90199636+GCST90016564	NA
GCST90199636	GCST90016564	rs6440053	A	T	A	T	0.0964971	0.0019	0.842367	0.8399	FALSE	TRUE	FALSE	0.8365	3	141659512	0.0093	53400	433201	486601	Irritable bowel syndrome	TRUE	reported	0.000292876838421499	8.57768424837728e-08	2.26858e-06	3	141940670	8244	0.0204102	Kynurenine levels	Metabolite	0.052007092430933	0.00270473766311961	22.3529065677057	2	1	TRUE	NA	NA	0.00270473766311961	8244	8.57768424837728e-08	486601	TRUE	3.1684606371593e-06	GCST90199636+GCST90016564	NA
GCST90199636	GCST90016564	rs6481144	C	A	C	A	-0.21192	0.015	0.971072	0.9712	FALSE	FALSE	FALSE	0.479	10	56900393	0.0212	53400	385906	439306	Irritable bowel syndrome	TRUE	reported	-0.00106751	1.13958085291194e-06	2.56748e-06	10	55140633	8244	0.0450635	Kynurenine levels	Metabolite	-0.0517308	0.00267607130020158	22.1153619416471	2	1	TRUE	NA	NA	0.00267607130020158	8244	1.13958085291194e-06	439306	TRUE	5.09535596323449e-06	GCST90199636+GCST90016564	NA
GCST90199636	GCST90016564	rs6540080	A	G	A	G	-0.107927	-0.0102	0.287217	0.3013	FALSE	FALSE	FALSE	0.2194	16	87818569	0.0083	50019	319225	369244	Irritable bowel syndrome	TRUE	reported	-0.00202239	4.09007515108957e-06	5.01151e-11	16	87784963	8244	0.0164258	Kynurenine levels	Metabolite	-0.072186	0.00521081428170133	43.1724951641605	2	1	TRUE	NA	NA	0.00521081428170133	8244	4.09007515108957e-06	369244	TRUE	2.77547146677112e-10	GCST90199636+GCST90016564	NA
GCST90199636	GCST90016564	rs72761290	A	C	A	C	0.135722	0.0081	0.0752681	0.0952	FALSE	FALSE	FALSE	0.5483	9	133278880	0.0135	50019	312103	362122	Irritable bowel syndrome	TRUE	reported	0.000997068001078028	9.94144598773734e-07	2.11975e-06	9	130403493	8244	0.0286233	Kynurenine levels	Metabolite	0.0521582118207441	0.00272047906033761	22.4833539088176	2	1	TRUE	NA	NA	0.00272047906033761	8244	9.94144598773734e-07	362122	TRUE	4.29242947445154e-06	GCST90199636+GCST90016564	NA
GCST90199636	GCST90016564	rs72789484	A	G	A	G	-0.144555	0.0406	0.0546991	0.0583	FALSE	FALSE	FALSE	0.0129	16	75820432	0.0163	50019	361926	411945	Irritable bowel syndrome	TRUE	reported	0.00388075830105161	1.5060284991181e-05	9.15605e-06	16	75786534	8244	0.0325854	Kynurenine levels	Metabolite	-0.0488063	0.00238205489382508	19.6797747386319	2	1	TRUE	NA	NA	0.00238205489382508	8244	1.5060284991181e-05	411945	TRUE	5.30802368138469e-05	GCST90199636+GCST90016564	NA
GCST90199636	GCST90016564	rs75973738	A	T	A	T	-0.194072	0.0044	0.0423521	0.0444	FALSE	TRUE	FALSE	0.8027	14	85184931	0.0177	53400	409518	462918	Irritable bowel syndrome	TRUE	reported	0.000365366130106937	1.33492409029319e-07	2.13841e-07	14	84718587	8244	0.0374159	Kynurenine levels	Metabolite	-0.0570404	0.003253609534266	26.9037841901693	2	1	TRUE	NA	NA	0.003253609534266	8244	1.33492409029319e-07	462918	TRUE	3.30196039320978e-07	GCST90199636+GCST90016564	NA
GCST90199636	GCST90016564	rs79435381	A	G	A	G	-0.166018	0.0194	0.0418438	0.0407	FALSE	FALSE	FALSE	0.2617	1	76308431	0.0173	53400	433201	486601	Irritable bowel syndrome	TRUE	reported	0.00160756839600121	2.58427614782192e-06	6.4752e-06	1	75842746	8244	0.0368091	Kynurenine levels	Metabolite	-0.049619	0.00246204946705935	20.3422954451627	2	1	TRUE	NA	NA	0.00246204946705935	8244	2.58427614782192e-06	486601	TRUE	1.5204455360796e-05	GCST90199636+GCST90016564	NA
GCST90199636	GCST90016564	rs9821445	C	T	C	T	0.0994985	0.0137	0.147783	0.1569	FALSE	FALSE	FALSE	0.146	3	183937619	0.0094	53400	433201	486601	Irritable bowel syndrome	TRUE	reported	-0.00208933	4.36528214632282e-06	1.46142e-06	3	184219831	8244	0.0206581	Kynurenine levels	Metabolite	0.0529784837641749	0.00280671974195094	23.1980946634271	2	1	TRUE	NA	NA	0.00280671974195094	8244	4.36528214632282e-06	486601	TRUE	4.52782234204396e-06	GCST90199636+GCST90016564	NA
GCST90199636	GCST90016564	rs9909552	G	C	G	C	0.0692728	0.0066	0.37961	0.393	FALSE	TRUE	FALSE	0.3538	17	35191961	0.0071	53400	426079	479479	Irritable bowel syndrome	TRUE	reported	-0.00134246	1.80219844901353e-06	8.43552e-06	17	36834695	8244	0.0155536	Kynurenine levels	Metabolite	0.0489997111590757	0.00240097169367285	19.8364354191965	2	1	TRUE	NA	NA	0.00240097169367285	8244	1.80219844901353e-06	479479	TRUE	1.76155103918148e-05	GCST90199636+GCST90016564	NA
GCST90199636	GCST90016564	rs9933330	T	C	T	C	-0.103406	0.0118	0.180459	0.1806	FALSE	FALSE	FALSE	0.1806	16	20366810	0.0088	53400	433201	486601	Irritable bowel syndrome	TRUE	reported	0.00192226353145889	3.6950970843768e-06	8.58377e-08	16	20355488	8244	0.0193124	Kynurenine levels	Metabolite	-0.0588761	0.00346639715149299	28.6694249355367	2	1	TRUE	NA	NA	0.00346639715149299	8244	3.6950970843768e-06	486601	TRUE	2.84900123212224e-07	GCST90199636+GCST90016564	NA
GCST90199636	GCST90016564	rs9988529	C	T	C	T	-0.180183	0.0122	0.042129	0.0436	FALSE	FALSE	FALSE	0.4782	1	63660366	0.0172	53400	433201	486601	Irritable bowel syndrome	TRUE	reported	-0.00101682	1.03392992771236e-06	1.06523e-06	1	63194695	8244	0.036929	Kynurenine levels	Metabolite	-0.0536665	0.00288009826992951	23.8063345236339	2	1	TRUE	NA	NA	0.00288009826992951	8244	1.03392992771236e-06	486601	TRUE	2.09311888110114e-06	GCST90199636+GCST90016564	NA
GCST90199637	GCST90016564	rs10168931	A	G	A	G	0.123014	-0.0018	0.224014	0.2201	FALSE	FALSE	FALSE	0.823	2	73877219	0.0082	53400	433201	486601	Irritable bowel syndrome	TRUE	reported	-0.000314683	9.90252734503461e-08	1.83992e-11	2	73650092	7802	0.0183105	N-acetylglutamate levels	Metabolite	0.0758497475961906	0.00575318421040583	45.1345039566735	2	1	TRUE	NA	NA	0.00575318421040583	7802	9.90252734503461e-08	486601	TRUE	3.34293938675748e-11	GCST90199637+GCST90016564	NA
GCST90199637	GCST90016564	rs10762589	T	C	T	C	-0.0883667	-0.0028	0.752636	0.7321	FALSE	FALSE	FALSE	0.7226	10	75989752	0.0078	53400	426079	479479	Irritable bowel syndrome	TRUE	reported	-0.000518417	2.68756490443534e-07	5.97844e-07	10	74229994	7802	0.017702	N-acetylglutamate levels	Metabolite	-0.0564321	0.00318458425734982	24.9191142262004	2	1	TRUE	NA	NA	0.00318458425734982	7802	2.68756490443534e-07	479479	TRUE	9.41772850380257e-07	GCST90199637+GCST90016564	NA
GCST90199637	GCST90016564	rs10854172	C	T	C	T	0.116341	0.0016	0.187765	0.1884	FALSE	FALSE	FALSE	0.8529	20	45227523	0.0088	53400	433201	486601	Irritable bowel syndrome	TRUE	reported	-0.000260646	6.79365329436222e-08	3.44954e-09	20	46598884	7802	0.01969	N-acetylglutamate levels	Metabolite	0.066752881286682	0.00445594716007385	34.9119536693818	2	1	TRUE	NA	NA	0.00445594716007385	7802	6.79365329436222e-08	486601	TRUE	5.40267562987178e-09	GCST90199637+GCST90016564	NA
GCST90199637	GCST90016564	rs10872573	C	T	C	T	-0.0805091	0.0231	0.723072	0.7217	FALSE	FALSE	FALSE	0.004189	6	100810622	0.0081	50019	408085	458104	Irritable bowel syndrome	TRUE	reported	-0.00421349	1.77535016101983e-05	4.09071e-06	6	100362746	7802	0.0174765	N-acetylglutamate levels	Metabolite	-0.0520899	0.00271335377485577	21.2217415363818	2	1	TRUE	NA	NA	0.00271335377485577	7802	1.77535016101983e-05	458104	TRUE	2.70893973316227e-05	GCST90199637+GCST90016564	NA
GCST90199637	GCST90016564	rs10957056	C	A	C	A	0.087937	0.0036	0.191407	0.1972	FALSE	FALSE	FALSE	0.6719	8	59400186	0.0086	53400	433201	486601	Irritable bowel syndrome	TRUE	reported	-0.000600093	3.60111284389968e-07	8.41709e-06	8	58487627	7802	0.0197421	N-acetylglutamate levels	Metabolite	0.0503708576476676	0.00253722330016159	19.8406819818759	2	1	TRUE	NA	NA	0.00253722330016159	7802	3.60111284389968e-07	486601	TRUE	1.2753889429174e-05	GCST90199637+GCST90016564	NA
GCST90199637	GCST90016564	rs116233634	G	A	G	A	0.279475	0.0523	0.0158761	0.0152	FALSE	FALSE	FALSE	0.06853	9	14712672	0.0287	53400	423835	477235	Irritable bowel syndrome	TRUE	reported	-0.00263787	6.95834720774151e-06	5.73854e-06	9	14712674	7802	0.0616153	N-acetylglutamate levels	Metabolite	0.0512902830360379	0.00263069313391688	20.5735290862593	2	1	TRUE	NA	NA	0.00263069313391688	7802	6.95834720774151e-06	477235	TRUE	1.99140904190265e-05	GCST90199637+GCST90016564	NA
GCST90199637	GCST90016564	rs12070599	A	G	A	G	-0.0833283	-0.0036	0.31028	0.3008	FALSE	FALSE	FALSE	0.6537	1	166499803	0.008	50019	400963	450982	Irritable bowel syndrome	TRUE	reported	-0.000670091	4.49021927963678e-07	1.55314e-06	1	166530566	7802	0.0173446	N-acetylglutamate levels	Metabolite	-0.0543174	0.00295038460951655	23.0810980707478	2	1	TRUE	NA	NA	0.00295038460951655	7802	4.49021927963678e-07	450982	TRUE	2.57693957985211e-06	GCST90199637+GCST90016564	NA
GCST90199637	GCST90016564	rs12554315	A	T	A	T	0.155318	0.0186	0.0556449	0.0668	FALSE	TRUE	FALSE	0.2352	9	26390173	0.0157	50019	355329	405348	Irritable bowel syndrome	TRUE	reported	0.00186079955731264	3.46257499249493e-06	4.84654e-06	9	26390175	7802	0.0339765	N-acetylglutamate levels	Metabolite	0.0516909916854698	0.0026719586214273	20.8971134696311	2	1	TRUE	NA	NA	0.0026719586214273	7802	3.46257499249493e-06	405348	TRUE	1.28348806235799e-05	GCST90199637+GCST90016564	NA
GCST90199637	GCST90016564	rs148804382	A	C	A	C	0.395956	-0.0783	0.0103166	0.0138	FALSE	FALSE	FALSE	0.03338	3	52112233	0.0368	40548	293220	333768	Irritable bowel syndrome	TRUE	reported	-0.0036829	1.35637539224663e-05	2.68117e-07	3	52078217	7802	0.0769657	N-acetylglutamate levels	Metabolite	0.0581522917164163	0.00338168903187118	26.4666765182872	2	1	TRUE	NA	NA	0.00338168903187118	7802	1.35637539224663e-05	333768	TRUE	1.92830600665953e-06	GCST90199637+GCST90016564	NA
GCST90199637	GCST90016564	rs148895950	G	T	G	T	-0.297994	0.0273	0.0133051	0.0135	FALSE	FALSE	FALSE	0.4133	7	117749784	0.0334	50019	355329	405348	Irritable bowel syndrome	TRUE	reported	-0.00128382	1.64818422432293e-06	8.75659e-06	7	118109730	7802	0.0670282	N-acetylglutamate levels	Metabolite	-0.0502751	0.0025275876008121	19.7651414126974	2	1	TRUE	NA	NA	0.0025275876008121	7802	1.64818422432293e-06	405348	TRUE	1.79319976584891e-05	GCST90199637+GCST90016564	NA
GCST90199637	GCST90016564	rs186654219	A	G	A	G	0.36491	-0.054	0.0103212	0.0109	FALSE	FALSE	FALSE	0.154	5	64115580	0.0379	49511	353545	403056	Irritable bowel syndrome	TRUE	reported	-0.00224425	5.03667208423541e-06	1.98548e-06	5	64819753	7802	0.0767441	N-acetylglutamate levels	Metabolite	0.0537607050479865	0.0028902134072566	22.6090094388063	2	1	TRUE	NA	NA	0.0028902134072566	7802	5.03667208423541e-06	403056	TRUE	6.46236279459967e-06	GCST90199637+GCST90016564	NA
GCST90199637	GCST90016564	rs187543759	C	T	C	T	-0.329606	-0.0192	0.0110081	0.012	FALSE	FALSE	FALSE	0.5836	6	78093328	0.035	50019	362223	412242	Irritable bowel syndrome	TRUE	reported	0.000854393549994112	7.29988338271542e-07	7.15653e-06	6	77383611	7802	0.0734255	N-acetylglutamate levels	Metabolite	-0.0507622	0.00257680321694288	20.1509902286001	2	1	TRUE	NA	NA	0.00257680321694288	7802	7.29988338271542e-07	412242	TRUE	1.24150482212842e-05	GCST90199637+GCST90016564	NA
GCST90199637	GCST90016564	rs2265815	G	A	G	A	0.0912856	0.0057	0.820119	0.81	FALSE	FALSE	FALSE	0.5185	9	130293591	0.0088	53400	433201	486601	Irritable bowel syndrome	TRUE	reported	-0.000928552	8.62209453973806e-07	5.35021e-06	9	127531312	7802	0.0200603	N-acetylglutamate levels	Metabolite	0.0514566876494396	0.00264779070385199	20.7075968725438	2	1	TRUE	NA	NA	0.00264779070385199	7802	8.62209453973806e-07	486601	TRUE	9.38458272759733e-06	GCST90199637+GCST90016564	NA
GCST90199637	GCST90016564	rs2803552	C	T	C	T	-0.205145	0.015	0.96381	0.9669	FALSE	FALSE	FALSE	0.4447	10	88303126	0.0196	53400	396408	449808	Irritable bowel syndrome	TRUE	reported	-0.0011411	1.30210067990653e-06	1.02278e-06	10	86543369	7802	0.0419759	N-acetylglutamate levels	Metabolite	-0.0552522	0.0030528073011937	23.8848126798475	2	1	TRUE	NA	NA	0.0030528073011937	7802	1.30210067990653e-06	449808	TRUE	2.10895245052842e-06	GCST90199637+GCST90016564	NA
GCST90199637	GCST90016564	rs28690110	T	C	T	C	-0.0796679	0.0059	0.256755	0.2628	FALSE	FALSE	FALSE	0.4493	17	42067526	0.0078	53400	433201	486601	Irritable bowel syndrome	TRUE	reported	0.00108435515287151	1.175826097559e-06	7.05164e-06	17	43990158	7802	0.017735	N-acetylglutamate levels	Metabolite	-0.0507977	0.0025804036491491	20.1792189936913	2	1	TRUE	NA	NA	0.0025804036491491	7802	1.175826097559e-06	486601	TRUE	1.30450277427334e-05	GCST90199637+GCST90016564	NA
GCST90199637	GCST90016564	rs4336667	A	G	A	G	-0.0726878	-0.0046	0.567883	0.5794	FALSE	FALSE	FALSE	0.5107	9	108740661	0.0069	53400	433201	486601	Irritable bowel syndrome	TRUE	reported	-0.000955703	9.13368170717645e-07	3.67215e-06	9	105978380	7802	0.0157023	N-acetylglutamate levels	Metabolite	-0.0523426	0.00273974671894309	21.4287337106309	2	1	TRUE	NA	NA	0.00273974671894309	7802	9.13368170717645e-07	486601	TRUE	6.595689346579e-06	GCST90199637+GCST90016564	NA
GCST90199637	GCST90016564	rs60665648	C	T	C	T	-0.261085	-0.0107	0.0195022	0.019	FALSE	FALSE	FALSE	0.6896	13	42029998	0.0267	50019	399016	449035	Irritable bowel syndrome	TRUE	reported	0.000598044236237488	3.5765690849688e-07	2.49863e-06	13	41455862	7802	0.0554528	N-acetylglutamate levels	Metabolite	-0.0532347	0.00283393425271233	22.1675084326006	2	1	TRUE	NA	NA	0.00283393425271233	7802	3.5765690849688e-07	449035	TRUE	3.96885017829297e-06	GCST90199637+GCST90016564	NA
GCST90199637	GCST90016564	rs7154858	C	T	C	T	0.0944413	0.0089	0.155615	0.1493	FALSE	FALSE	FALSE	0.3523	14	70995884	0.0096	53400	433201	486601	Irritable bowel syndrome	TRUE	reported	-0.00132902	1.76630447007677e-06	8.52813e-06	14	70529167	7802	0.0212157	N-acetylglutamate levels	Metabolite	0.0503392026744032	0.00253403532589465	19.815689198414	2	1	TRUE	NA	NA	0.00253403532589465	7802	1.76630447007677e-06	486601	TRUE	1.72625071393404e-05	GCST90199637+GCST90016564	NA
GCST90199637	GCST90016564	rs76105072	C	T	C	T	0.178385	-0.0058	0.0402336	0.0392	FALSE	FALSE	FALSE	0.7664	4	158888768	0.0194	50019	355329	405348	Irritable bowel syndrome	TRUE	reported	0.000469583977287951	2.20509111725571e-07	4.81571e-06	4	157967616	7802	0.0390113	N-acetylglutamate levels	Metabolite	0.0517058033478343	0.00267349009984492	20.9091231124279	2	1	TRUE	NA	NA	0.00267349009984492	7802	2.20509111725571e-07	405348	TRUE	7.26079892989968e-06	GCST90199637+GCST90016564	NA
GCST90199637	GCST90016564	rs79132971	A	C	A	C	0.132736	0.0064	0.0725952	0.0688	FALSE	FALSE	FALSE	0.6401	2	3297034	0.0137	53400	426079	479479	Irritable bowel syndrome	TRUE	reported	0.000674645174437594	4.55146111391931e-07	7.50724e-06	2	3293263	7802	0.0296366	N-acetylglutamate levels	Metabolite	0.0506471856911231	0.0025651374184311	20.059527307856	2	1	TRUE	NA	NA	0.0025651374184311	7802	4.55146111391931e-07	479479	TRUE	1.17858409240902e-05	GCST90199637+GCST90016564	NA
GCST90199638	GCST90016564	rs10521085	T	C	T	C	-0.113394	5e-04	0.108586	0.1082	FALSE	FALSE	FALSE	0.9632	16	7712321	0.0115	50019	408085	458104	Irritable bowel syndrome	TRUE	reported	6.4237860681174e-05	4.12650274489392e-09	5.38568e-06	16	7662319	8201	0.0249262	Glycerol 3-phosphate levels	Metabolite	-0.0501772	0.00251774818026872	20.6951224368791	2	1	TRUE	NA	NA	0.00251774818026872	8201	4.12650274489392e-09	458104	TRUE	6.76065905395326e-06	GCST90199638+GCST90016564	NA
GCST90199638	GCST90016564	rs113971921	T	C	T	C	0.0971709	0.0124	0.166028	0.1787	FALSE	FALSE	FALSE	0.1968	4	109666884	0.0096	50019	400963	450982	Irritable bowel syndrome	TRUE	reported	0.00192340618234118	3.69949134226827e-06	5.5584e-06	4	108745728	8201	0.0213914	Glycerol 3-phosphate levels	Metabolite	0.0501038113175369	0.00251039190854334	20.6345039498995	2	1	TRUE	NA	NA	0.00251039190854334	8201	3.69949134226827e-06	450982	TRUE	1.51127211526353e-05	GCST90199638+GCST90016564	NA
GCST90199638	GCST90016564	rs11603769	C	G	C	G	0.229614	-0.0003	0.0240741	0.0226	FALSE	TRUE	FALSE	0.9913	11	98056280	0.0275	44437	305506	349943	Irritable bowel syndrome	TRUE	reported	-1.84413e-05	3.40080940565231e-10	7.25222e-06	11	98185552	8201	0.0511828	Glycerol 3-phosphate levels	Metabolite	0.0494836259398876	0.00244862923615871	20.1255912183175	2	1	TRUE	NA	NA	0.00244862923615871	8201	3.40080940565231e-10	349943	TRUE	9.38929276419754e-06	GCST90199638+GCST90016564	NA
GCST90199638	GCST90016564	rs118152300	T	G	T	G	0.167422	0.0078	0.0451781	0.0501	FALSE	FALSE	FALSE	0.657	10	122008534	0.0175	50019	361926	411945	Irritable bowel syndrome	TRUE	reported	0.000694445048323972	4.82253925141684e-07	7.87849e-06	10	120249022	8201	0.0374675	Glycerol 3-phosphate levels	Metabolite	0.0492889070325118	0.00242939635645959	19.9671287965595	2	1	TRUE	NA	NA	0.00242939635645959	8201	4.82253925141684e-07	411945	TRUE	1.29869497537944e-05	GCST90199638+GCST90016564	NA
GCST90199638	GCST90016564	rs118174096	T	C	T	C	-0.281275	-0.0115	0.0158449	0.0163	FALSE	FALSE	FALSE	0.7041	6	112982824	0.0304	50019	364170	414189	Irritable bowel syndrome	TRUE	reported	-0.000587795	3.45503061317178e-07	4.6107e-06	6	112661622	8201	0.06139	Glycerol 3-phosphate levels	Metabolite	-0.0505356	0.00255385109356754	20.9926371855935	2	1	TRUE	NA	NA	0.00255385109356754	8201	3.45503061317178e-07	414189	TRUE	7.38848010922998e-06	GCST90199638+GCST90016564	NA
GCST90199638	GCST90016564	rs12770630	T	C	T	C	-0.115058	0.0238	0.12587	0.1303	FALSE	FALSE	FALSE	0.02085	10	111536384	0.0103	53400	426079	479479	Irritable bowel syndrome	TRUE	reported	0.00333697862374344	1.11354263353207e-05	9.92606e-07	10	109776626	8201	0.0235144	Glycerol 3-phosphate levels	Metabolite	-0.0539597	0.00291164615531723	23.942298328323	2	1	TRUE	NA	NA	0.00291164615531723	8201	1.11354263353207e-05	479479	TRUE	5.37630849172383e-06	GCST90199638+GCST90016564	NA
GCST90199638	GCST90016564	rs138201625	C	G	C	G	0.330102	-0.0086	0.0129099	0.0132	FALSE	TRUE	FALSE	0.7979	1	158442256	0.0337	50019	359979	409998	Irritable bowel syndrome	TRUE	reported	-0.000398546	1.58839097967865e-07	1.6062e-06	1	158472466	8201	0.0688063	Glycerol 3-phosphate levels	Metabolite	0.0529091492159287	0.00279937807075341	23.0165327792342	2	1	TRUE	NA	NA	0.00279937807075341	8201	1.58839097967865e-07	409998	TRUE	2.45226806954595e-06	GCST90199638+GCST90016564	NA
GCST90199638	GCST90016564	rs143671553	G	A	G	A	-0.236422	-0.0267	0.0235791	0.0245	FALSE	FALSE	FALSE	0.2389	6	77602964	0.0227	53400	426079	479479	Irritable bowel syndrome	TRUE	reported	0.00169863820548968	2.88537175314918e-06	2.27834e-06	6	76893247	8201	0.0500149	Glycerol 3-phosphate levels	Metabolite	-0.0521335	0.00271790392060162	22.3448253333914	2	1	TRUE	NA	NA	0.00271790392060162	8201	2.88537175314918e-06	479479	TRUE	5.83676316695715e-06	GCST90199638+GCST90016564	NA
GCST90199638	GCST90016564	rs149000340	T	C	T	C	-0.283142	-0.0166	0.0174881	0.0189	FALSE	FALSE	FALSE	0.5515	2	207948902	0.0278	50019	359979	409998	Irritable bowel syndrome	TRUE	reported	-0.000932553	8.69654176272972e-07	1.91329e-06	2	207084178	8201	0.059454	Glycerol 3-phosphate levels	Metabolite	-0.0525222	0.00275858172341094	22.6801766710949	2	1	TRUE	NA	NA	0.00275858172341094	8201	8.69654176272972e-07	409998	TRUE	3.66731022999563e-06	GCST90199638+GCST90016564	NA
GCST90199638	GCST90016564	rs149344982	A	G	A	G	0.321236	-0.0051	0.0133024	0.0135	FALSE	FALSE	FALSE	0.8796	1	21889760	0.0338	46130	331960	378090	Irritable bowel syndrome	TRUE	reported	-0.00024539	6.02162951639395e-08	2.10864e-06	1	21563267	8201	0.0677323	Glycerol 3-phosphate levels	Metabolite	0.0523061828505339	0.00273593676439348	22.4934862873551	2	1	TRUE	NA	NA	0.00273593676439348	8201	6.02162951639395e-08	378090	TRUE	3.04555878914612e-06	GCST90199638+GCST90016564	NA
GCST90199638	GCST90016564	rs162416	G	T	G	T	0.0765529	0.0123	0.289002	0.2851	FALSE	FALSE	FALSE	0.1035	3	366039	0.0075	53400	433201	486601	Irritable bowel syndrome	TRUE	reported	-0.00235102	5.52731331905347e-06	9.26914e-06	3	324356	8201	0.0172667	Glycerol 3-phosphate levels	Metabolite	0.0489048454940821	0.00239168391280004	19.6564283645502	2	1	TRUE	NA	NA	0.00239168391280004	8201	5.52731331905347e-06	486601	TRUE	2.86986487321836e-05	GCST90199638+GCST90016564	NA
GCST90199638	GCST90016564	rs16840029	A	G	A	G	0.170339	0.0082	0.0445551	0.0426	FALSE	FALSE	FALSE	0.6327	1	240604710	0.0172	53400	426079	479479	Irritable bowel syndrome	TRUE	reported	0.000688495986381191	4.7402672326301e-07	6.15552e-06	1	240441410	8201	0.0376776	Glycerol 3-phosphate levels	Metabolite	0.049866601493573	0.00248667794451882	20.4390979211161	2	1	TRUE	NA	NA	0.00248667794451882	8201	4.7402672326301e-07	479479	TRUE	9.92249535875745e-06	GCST90199638+GCST90016564	NA
GCST90199638	GCST90016564	rs1780318	T	A	T	A	0.448805	-0.0063	0.943146	0.9424	FALSE	TRUE	FALSE	0.681	1	21895625	0.0154	53400	376256	429656	Irritable bowel syndrome	TRUE	reported	0.000624108811696103	3.89511808836722e-07	3.24475e-41	1	21569132	8201	0.0333781	Glycerol 3-phosphate levels	Metabolite	0.146885631963488	0.0215753888773134	180.797387345064	2	1	TRUE	NA	NA	0.0215753888773134	8201	3.89511808836722e-07	429656	TRUE	7.24997075049539e-40	GCST90199638+GCST90016564	NA
GCST90199638	GCST90016564	rs186366783	A	T	A	T	0.2955	-0.0262	0.0223242	0.0284	FALSE	TRUE	FALSE	0.2699	20	5497227	0.0238	44437	305506	349943	Irritable bowel syndrome	TRUE	reported	-0.00186091	3.46299875986949e-06	1.76967e-08	20	5516581	8201	0.0524575	Glycerol 3-phosphate levels	Metabolite	0.062091286877449	0.00385532790609768	31.7321714281228	2	1	TRUE	NA	NA	0.00385532790609768	8201	3.46299875986949e-06	349943	TRUE	6.74601494449818e-08	GCST90199638+GCST90016564	NA
GCST90199638	GCST90016564	rs337370	T	C	T	C	-0.0731129	-0.0026	0.519666	0.5123	FALSE	FALSE	FALSE	0.7154	5	176927084	0.0071	53400	381431	434831	Irritable bowel syndrome	TRUE	reported	-0.000555336	3.08397865719796e-07	3.74668e-06	5	177500083	8201	0.0158083	Glycerol 3-phosphate levels	Metabolite	-0.0510109	0.00260210754760533	21.3903397473184	2	1	TRUE	NA	NA	0.00260210754760533	8201	3.08397865719796e-07	434831	TRUE	5.90132091611837e-06	GCST90199638+GCST90016564	NA
GCST90199638	GCST90016564	rs3750309	G	T	G	T	0.0779824	-0.0028	0.455985	0.4557	FALSE	FALSE	FALSE	0.6841	8	61788568	0.0069	53400	433201	486601	Irritable bowel syndrome	TRUE	reported	0.000581732411070234	3.38412598089588e-07	6.85374e-07	8	60876009	8201	0.015705	Glycerol 3-phosphate levels	Metabolite	0.0547553042622696	0.00299814334485372	24.6556986031354	2	1	TRUE	NA	NA	0.00299814334485372	8201	3.38412598089588e-07	486601	TRUE	1.12081860312838e-06	GCST90199638+GCST90016564	NA
GCST90199638	GCST90016564	rs4709324	C	T	C	T	-0.0959369	-0.0085	0.171541	0.18	FALSE	FALSE	FALSE	0.3489	6	159863163	0.009	53400	426079	479479	Irritable bowel syndrome	TRUE	reported	0.00136393012789668	1.86030539378426e-06	4.92582e-06	6	159442131	8201	0.0210023	Glycerol 3-phosphate levels	Metabolite	-0.0503833	0.00253847512985137	20.8659252218885	2	1	TRUE	NA	NA	0.00253847512985137	8201	1.86030539378426e-06	479479	TRUE	1.05920775374965e-05	GCST90199638+GCST90016564	NA
GCST90199638	GCST90016564	rs537609697	G	A	G	A	-0.424592	-0.045	0.00853513	0.0299	FALSE	FALSE	FALSE	0.1083	16	33722530	0.028	40548	293220	333768	Irritable bowel syndrome	TRUE	reported	0.0027818374857038	7.73861979686685e-06	1.16631e-06	16	33920063	8201	0.0873416	Glycerol 3-phosphate levels	Metabolite	-0.0536099	0.00287402453174505	23.6320462163387	2	1	TRUE	NA	NA	0.00287402453174505	8201	7.73861979686685e-06	333768	TRUE	5.33355432190179e-06	GCST90199638+GCST90016564	NA
GCST90199638	GCST90016564	rs56704741	C	T	C	T	-0.104833	-0.0121	0.344183	0.3615	FALSE	FALSE	FALSE	0.1102	1	21704844	0.0076	50019	398719	448738	Irritable bowel syndrome	TRUE	reported	0.002376703989901	5.64872185561132e-06	2.15937e-10	1	21378351	8201	0.0165102	Glycerol 3-phosphate levels	Metabolite	-0.069952	0.00489328073036181	40.3172925389175	2	1	TRUE	NA	NA	0.00489328073036181	8201	5.64872185561132e-06	448738	TRUE	1.25083158010735e-09	GCST90199638+GCST90016564	NA
GCST90199638	GCST90016564	rs6695630	G	C	G	C	-0.110939	-0.0348	0.12601	0.1244	FALSE	TRUE	FALSE	0.000788	1	40067911	0.0104	53400	433201	486601	Irritable bowel syndrome	TRUE	reported	0.00479684076620667	2.30096813363422e-05	2.43304e-06	1	39602239	8201	0.0235356	Glycerol 3-phosphate levels	Metabolite	-0.0519865	0.00270259983184293	22.2186641793551	2	1	TRUE	NA	NA	0.00270259983184293	8201	2.30096813363422e-05	486601	TRUE	2.22177057998826e-05	GCST90199638+GCST90016564	NA
GCST90199638	GCST90016564	rs6945869	T	C	T	C	-0.18358	-0.0044	0.0389125	0.0533	FALSE	FALSE	FALSE	0.8005	7	153893727	0.0175	50019	361926	411945	Irritable bowel syndrome	TRUE	reported	-0.000391738	1.53458893170911e-07	8.07826e-06	7	154196642	8201	0.0411328	Glycerol 3-phosphate levels	Metabolite	-0.04923	0.00242359175725341	19.919305081326	2	1	TRUE	NA	NA	0.00242359175725341	8201	1.53458893170911e-07	411945	TRUE	1.17503679947359e-05	GCST90199638+GCST90016564	NA
GCST90199638	GCST90016564	rs72650882	C	T	C	T	0.193643	0.0111	0.0394383	0.0399	FALSE	FALSE	FALSE	0.5304	1	21040310	0.0177	53400	426079	479479	Irritable bowel syndrome	TRUE	reported	-0.000905661	8.20221764886378e-07	1.31888e-06	1	20713817	8201	0.0400346	Glycerol 3-phosphate levels	Metabolite	0.053341733696394	0.00284534055373701	23.3955154088582	2	1	TRUE	NA	NA	0.00284534055373701	8201	8.20221764886378e-07	479479	TRUE	2.45075398240492e-06	GCST90199638+GCST90016564	NA
GCST90199638	GCST90016564	rs72852030	T	C	T	C	0.269297	0.0336	0.0168581	0.018	FALSE	FALSE	FALSE	0.2186	2	29445113	0.0273	50019	400963	450982	Irritable bowel syndrome	TRUE	reported	0.00183272481341216	3.35888024169662e-06	5.34198e-06	2	29222247	8201	0.0591747	Glycerol 3-phosphate levels	Metabolite	0.0501957779169492	0.00251961612068768	20.7105151212856	2	1	TRUE	NA	NA	0.00251961612068768	8201	3.35888024169662e-06	450982	TRUE	1.4026304941589e-05	GCST90199638+GCST90016564	NA
GCST90199638	GCST90016564	rs7319463	A	G	A	G	-0.217628	-0.0074	0.0285504	0.0308	FALSE	FALSE	FALSE	0.724	13	31992607	0.021	50019	408085	458104	Irritable bowel syndrome	TRUE	reported	-0.000520632	2.71058196521687e-07	2.94778e-06	13	31418470	8201	0.0465571	Glycerol 3-phosphate levels	Metabolite	-0.051555	0.00265791421492093	21.8503149107385	2	1	TRUE	NA	NA	0.00265791421492093	8201	2.71058196521687e-07	458104	TRUE	4.55950193629717e-06	GCST90199638+GCST90016564	NA
GCST90199638	GCST90016564	rs73499488	G	C	G	C	0.248377	0.015	0.0231351	0.0248	FALSE	TRUE	FALSE	0.5185	11	80058536	0.0232	50019	400963	450982	Irritable bowel syndrome	TRUE	reported	-0.000962774	9.26934109051998e-07	1.66738e-06	11	80347492	8201	0.0518527	Glycerol 3-phosphate levels	Metabolite	0.0528266084881083	0.00279065056435588	22.9445742662789	2	1	TRUE	NA	NA	0.00279065056435588	8201	9.26934109051998e-07	450982	TRUE	3.1897753510388e-06	GCST90199638+GCST90016564	NA
GCST90199638	GCST90016564	rs74622263	G	A	G	A	-0.148881	-0.0043	0.0567904	0.0567	FALSE	FALSE	FALSE	0.7919	16	87395304	0.0163	50019	349193	399212	Irritable bowel syndrome	TRUE	reported	0.000417522714619632	1.74325217223346e-07	8.57032e-06	16	87361698	8201	0.0334532	Glycerol 3-phosphate levels	Metabolite	-0.0490905	0.00240987477388741	19.8062939592795	2	1	TRUE	NA	NA	0.00240987477388741	8201	1.74325217223346e-07	399212	TRUE	1.26565407749799e-05	GCST90199638+GCST90016564	NA
GCST90199638	GCST90016564	rs75198564	G	A	G	A	0.0914908	0.0017	0.180152	0.1697	FALSE	FALSE	FALSE	0.8571	12	125805770	0.0097	50019	400963	450982	Irritable bowel syndrome	TRUE	reported	-0.000260975	6.81078329845646e-08	5.63715e-06	12	125321224	8201	0.0201541	Glycerol 3-phosphate levels	Metabolite	0.0500712545274797	0.00250713052995566	20.6076292315028	2	1	TRUE	NA	NA	0.00250713052995566	8201	6.81078329845646e-08	450982	TRUE	7.70280877244677e-06	GCST90199638+GCST90016564	NA
GCST90199638	GCST90016564	rs79393239	T	C	T	C	-0.213038	0.0322	0.0279306	0.0309	FALSE	FALSE	FALSE	0.1117	4	185258037	0.0202	53400	422699	476099	Irritable bowel syndrome	TRUE	reported	0.00231023213666895	5.33717252529796e-06	6.03565e-06	4	184336884	8201	0.0470789	Glycerol 3-phosphate levels	Metabolite	-0.0499124	0.00249125031151146	20.4767740738728	2	1	TRUE	NA	NA	0.00249125031151146	8201	5.33717252529796e-06	476099	TRUE	1.89320657173545e-05	GCST90199638+GCST90016564	NA
GCST90199638	GCST90016564	rs7968044	C	A	C	A	-0.0992173	-0.0111	0.140581	0.1359	FALSE	FALSE	FALSE	0.2662	12	97691945	0.01	53400	433201	486601	Irritable bowel syndrome	TRUE	reported	0.00159124416053631	2.5320579784409e-06	8.78797e-06	12	97298167	8201	0.022321	Glycerol 3-phosphate levels	Metabolite	-0.049031	0.00240403789987488	19.7582062176549	2	1	TRUE	NA	NA	0.00240403789987488	8201	2.5320579784409e-06	486601	TRUE	2.01584505232993e-05	GCST90199638+GCST90016564	NA
GCST90199639	GCST90016564	rs10277377	T	C	T	C	0.116516	0.0197	0.0950995	0.0911	FALSE	FALSE	FALSE	0.1163	7	54976715	0.0125	50019	398719	448738	Irritable bowel syndrome	TRUE	reported	0.00235266209321073	5.53501892483071e-06	5.77319e-06	7	54909022	8256	0.0256952	Imidazole lactate levels	Metabolite	0.0498495285177018	0.00248497549343716	20.5620839976585	2	1	TRUE	NA	NA	0.00248497549343716	8256	5.53501892483071e-06	448738	TRUE	1.87327404230315e-05	GCST90199639+GCST90016564	NA
GCST90199639	GCST90016564	rs10774021	T	C	T	C	0.194878	0.0027	0.651353	0.6578	FALSE	FALSE	FALSE	0.7027	12	349298	0.0072	53400	433201	486601	Irritable bowel syndrome	TRUE	reported	0.000537583089584392	2.889955782071e-07	1.37213e-34	12	240132	8256	0.0158871	Imidazole lactate levels	Metabolite	0.133802164915823	0.017903019336161	150.465304863057	2	1	TRUE	NA	NA	0.017903019336161	8256	2.889955782071e-07	486601	TRUE	1.38217035452151e-33	GCST90199639+GCST90016564	NA
GCST90199639	GCST90016564	rs11076256	T	C	T	C	0.714384	0.005	0.0774033	0.085	FALSE	FALSE	FALSE	0.6805	16	58752466	0.0123	53400	433201	486601	Irritable bowel syndrome	TRUE	reported	0.000582745881825791	3.39592762784919e-07	6.11518e-153	16	58718562	8256	0.0271182	Imidazole lactate levels	Metabolite	0.278489330042138	0.0775563069473187	693.971634653053	2	1	TRUE	NA	NA	0.0775563069473187	8256	3.39592762784919e-07	486601	TRUE	7.77694837292192e-146	GCST90199639+GCST90016564	NA
GCST90199639	GCST90016564	rs11672362	T	C	T	C	0.184489	0.0081	0.0352009	0.0353	FALSE	FALSE	FALSE	0.6891	19	44149900	0.0201	50019	361926	411945	Irritable bowel syndrome	TRUE	reported	0.000627870837688229	3.94221788819318e-07	8.89242e-06	19	43645748	8256	0.0415283	Imidazole lactate levels	Metabolite	0.0488399827331454	0.00238534391337394	19.735705105037	2	1	TRUE	NA	NA	0.00238534391337394	8256	3.94221788819318e-07	411945	TRUE	1.42384802218536e-05	GCST90199639+GCST90016564	NA
GCST90199639	GCST90016564	rs116793365	G	A	G	A	-0.300561	-0.0047	0.0127972	0.0153	FALSE	FALSE	FALSE	0.8779	3	37107190	0.0304	50019	364170	414189	Irritable bowel syndrome	TRUE	reported	0.000240229329956795	5.77101309714909e-08	7.40785e-06	3	37065699	8256	0.0670653	Imidazole lactate levels	Metabolite	-0.0492691	0.00242744578048972	20.0848924596148	2	1	TRUE	NA	NA	0.00242744578048972	8256	5.77101309714909e-08	414189	TRUE	1.01502601442641e-05	GCST90199639+GCST90016564	NA
GCST90199639	GCST90016564	rs12601778	T	C	T	C	-0.107145	-0.0076	0.434368	0.4258	FALSE	FALSE	FALSE	0.2999	17	80191348	0.0074	50019	400963	450982	Irritable bowel syndrome	TRUE	reported	-0.00152934	2.33886657333747e-06	2.59273e-12	17	82233472	8256	0.0153104	Imidazole lactate levels	Metabolite	-0.0768013	0.00589843822599424	48.9745826678667	2	1	TRUE	NA	NA	0.00589843822599424	8256	2.33886657333747e-06	450982	TRUE	1.12074266708142e-11	GCST90199639+GCST90016564	NA
GCST90199639	GCST90016564	rs143277630	T	C	T	C	-0.312217	-0.031	0.0475578	0.056	FALSE	FALSE	FALSE	0.05477	16	58815575	0.0161	50019	400963	450982	Irritable bowel syndrome	TRUE	reported	-0.00286718	8.22073754390511e-06	1.57688e-18	16	58781671	8256	0.0355437	Imidazole lactate levels	Metabolite	-0.0962368	0.00926152256109819	77.1592190674947	2	1	TRUE	NA	NA	0.00926152256109819	8256	8.22073754390511e-06	450982	TRUE	3.38096767646968e-17	GCST90199639+GCST90016564	NA
GCST90199639	GCST90016564	rs1441770	A	G	A	G	-0.0757838	-0.0009	0.399513	0.4026	FALSE	FALSE	FALSE	0.899	8	19757319	0.007	53400	433201	486601	Irritable bowel syndrome	TRUE	reported	-0.000184314	3.39717337752942e-08	1.48783e-06	8	19899808	8256	0.0157461	Imidazole lactate levels	Metabolite	-0.0529008	0.00279849931365209	23.1636367564489	2	1	TRUE	NA	NA	0.00279849931365209	8256	3.39717337752942e-08	486601	TRUE	1.99987841783099e-06	GCST90199639+GCST90016564	NA
GCST90199639	GCST90016564	rs145281230	G	A	G	A	-0.439015	-0.0206	0.0105506	0.0125	FALSE	FALSE	FALSE	0.5602	3	50243282	0.0354	46130	330013	376143	Irritable bowel syndrome	TRUE	reported	0.000948830038723171	9.00278442383415e-07	2.8318e-09	3	50205849	8256	0.0738951	Imidazole lactate levels	Metabolite	-0.0652537	0.0042580404203035	35.2961580970437	2	1	TRUE	NA	NA	0.0042580404203035	8256	9.00278442383415e-07	376143	TRUE	7.15993029391022e-09	GCST90199639+GCST90016564	NA
GCST90199639	GCST90016564	rs148327605	T	C	T	C	0.137958	-0.0056	0.0658858	0.0743	FALSE	FALSE	FALSE	0.6701	10	93985714	0.0133	53400	426079	479479	Irritable bowel syndrome	TRUE	reported	-0.000608068	3.69747147431088e-07	6.74724e-06	10	92225957	8256	0.0306471	Imidazole lactate levels	Metabolite	0.0494871940749309	0.00244898237740987	20.2635255601421	2	1	TRUE	NA	NA	0.00244898237740987	8256	3.69747147431088e-07	479479	TRUE	1.05108228218417e-05	GCST90199639+GCST90016564	NA
GCST90199639	GCST90016564	rs150565193	T	C	T	C	-0.248798	-0.0127	0.0195122	0.0224	FALSE	FALSE	FALSE	0.6207	3	26763051	0.0257	50019	361926	411945	Irritable bowel syndrome	TRUE	reported	-0.000769931	5.92794015151741e-07	5.32028e-06	3	26721560	8256	0.0546598	Imidazole lactate levels	Metabolite	-0.0500383	0.00250382785399664	20.7184705906453	2	1	TRUE	NA	NA	0.00250382785399664	8256	5.92794015151741e-07	411945	TRUE	9.18922513019234e-06	GCST90199639+GCST90016564	NA
GCST90199639	GCST90016564	rs183176218	A	T	A	T	-0.173245	-0.0209	0.0392564	0.0311	FALSE	TRUE	FALSE	0.3977	16	83859113	0.0247	40548	293220	333768	Irritable bowel syndrome	TRUE	reported	-0.00146463	2.14513999476125e-06	8.94059e-06	16	83825508	8256	0.0390076	Imidazole lactate levels	Metabolite	-0.0488271	0.00238408569367139	19.7252700496929	2	1	TRUE	NA	NA	0.00238408569367139	8256	2.14513999476125e-06	333768	TRUE	2.10032572881376e-05	GCST90199639+GCST90016564	NA
GCST90199639	GCST90016564	rs2229742	C	G	C	G	0.116801	-0.0153	0.0999389	0.1025	FALSE	TRUE	FALSE	0.2009	21	16339172	0.0119	50019	398719	448738	Irritable bowel syndrome	TRUE	reported	-0.00191932	3.68380324943282e-06	4.52323e-06	21	14966851	8256	0.0254704	Imidazole lactate levels	Metabolite	0.0504110832315233	0.00254127731257557	21.0291438241018	2	1	TRUE	NA	NA	0.00254127731257557	8256	3.68380324943282e-06	448738	TRUE	1.24717697605636e-05	GCST90199639+GCST90016564	NA
GCST90199639	GCST90016564	rs2315488	A	G	A	G	-0.0871675	0.0035	0.220711	0.2184	FALSE	FALSE	FALSE	0.6675	4	140123557	0.0083	53400	433201	486601	Irritable bowel syndrome	TRUE	reported	0.000604511081649695	3.65433647837284e-07	2.20296e-06	4	139202403	8256	0.0184136	Imidazole lactate levels	Metabolite	-0.0520349	0.00270763302131646	22.4094796049149	2	1	TRUE	NA	NA	0.00270763302131646	8256	3.65433647837284e-07	486601	TRUE	3.52886155608363e-06	GCST90199639+GCST90016564	NA
GCST90199639	GCST90016564	rs2805103	A	T	A	T	0.0969957	0	0.70863	0.713	FALSE	TRUE	FALSE	0.9957	9	131598897	0.0075	53400	433201	486601	Irritable bowel syndrome	TRUE	reported	0	0	8.38658e-09	9	128836618	8256	0.0168381	Imidazole lactate levels	Metabolite	0.0632784636498235	0.00400416396188204	33.1832404770309	2	1	TRUE	NA	NA	0.00400416396188204	8256	0	486601	TRUE	1.1425417419828e-08	GCST90199639+GCST90016564	NA
GCST90199639	GCST90016564	rs28410020	C	G	C	G	0.0844789	6e-04	0.255178	0.2674	FALSE	TRUE	FALSE	0.9449	4	3851478	0.0086	50019	342299	392318	Irritable bowel syndrome	TRUE	reported	0.000111387071555126	1.24070797096269e-08	1.74121e-06	4	3849751	8256	0.0176684	Imidazole lactate levels	Metabolite	0.0525555018046199	0.00276208076993541	22.8613595967637	2	1	TRUE	NA	NA	0.00276208076993541	8256	1.24070797096269e-08	392318	TRUE	2.36586714129394e-06	GCST90199639+GCST90016564	NA
GCST90199639	GCST90016564	rs3765719	C	T	C	T	0.126601	-0.0076	0.0864132	0.0964	FALSE	FALSE	FALSE	0.5963	1	3603891	0.0144	44437	305506	349943	Irritable bowel syndrome	TRUE	reported	0.000892182115202464	7.95988926687142e-07	6.65872e-06	1	3687327	8256	0.0281066	Imidazole lactate levels	Metabolite	0.0495180442897544	0.00245203671028208	20.288860036287	2	1	TRUE	NA	NA	0.00245203671028208	8256	7.95988926687142e-07	349943	TRUE	1.24292871392673e-05	GCST90199639+GCST90016564	NA
GCST90199639	GCST90016564	rs4150575	T	C	T	C	0.107027	0.0033	0.688358	0.7073	FALSE	FALSE	FALSE	0.6572	11	18356466	0.0075	53400	433201	486601	Irritable bowel syndrome	TRUE	reported	0.000630764124110722	3.97863380265166e-07	1.04616e-10	11	18334919	8256	0.0165673	Imidazole lactate levels	Metabolite	0.0709274299804885	0.0050307003236371	41.7333484408083	2	1	TRUE	NA	NA	0.0050307003236371	8256	3.97863380265166e-07	486601	TRUE	2.24687291291125e-10	GCST90199639+GCST90016564	NA
GCST90199639	GCST90016564	rs490379	C	A	C	A	-0.133215	-0.0218	0.136264	0.1354	FALSE	FALSE	FALSE	0.02836	1	88717899	0.01	53400	433201	486601	Irritable bowel syndrome	TRUE	reported	0.0031251348848178	9.76646804830517e-06	1.28793e-09	1	88252216	8256	0.0219505	Imidazole lactate levels	Metabolite	-0.0666515	0.00444241721787261	36.8313318591287	2	1	TRUE	NA	NA	0.00444241721787261	8256	9.76646804830517e-06	486601	TRUE	9.94282881235783e-09	GCST90199639+GCST90016564	NA
GCST90199639	GCST90016564	rs61774831	A	C	A	C	0.317674	0.0783	0.0119251	0.0142	FALSE	FALSE	FALSE	0.02414	1	54345089	0.0347	44437	305506	349943	Irritable bowel syndrome	TRUE	reported	0.00381444812889012	1.45500145279933e-05	6.35844e-06	1	53879416	8256	0.0703736	Imidazole lactate levels	Metabolite	0.0496254258616121	0.00246268289194636	20.3771670909064	2	1	TRUE	NA	NA	0.00246268289194636	8256	1.45500145279933e-05	349943	TRUE	3.8353187515756e-05	GCST90199639+GCST90016564	NA
GCST90199639	GCST90016564	rs61798917	A	G	A	G	0.0769112	-0.0026	0.382142	0.3825	FALSE	FALSE	FALSE	0.709	1	89506093	0.007	53400	433201	486601	Irritable bowel syndrome	TRUE	reported	-0.000532463	2.83517114831061e-07	7.76861e-07	1	89040410	8256	0.0155656	Imidazole lactate levels	Metabolite	0.0543062904778409	0.00294917318546363	24.4144779966616	2	1	TRUE	NA	NA	0.00294917318546363	8256	2.83517114831061e-07	486601	TRUE	1.2405516470171e-06	GCST90199639+GCST90016564	NA
GCST90199639	GCST90016564	rs72933650	T	C	T	C	0.132911	-0.0273	0.0722807	0.0812	FALSE	FALSE	FALSE	0.0551	6	106327576	0.0142	50019	359979	409998	Irritable bowel syndrome	TRUE	reported	-0.0030025	9.01498628742131e-06	9.73273e-06	6	105879701	8256	0.0300497	Imidazole lactate levels	Metabolite	0.048626665402268	0.00236455258814413	19.5632754561541	2	1	TRUE	NA	NA	0.00236455258814413	8256	9.01498628742131e-06	409998	TRUE	4.00607560992797e-05	GCST90199639+GCST90016564	NA
GCST90199639	GCST90016564	rs72943057	C	T	C	T	-0.219653	5e-04	0.0234716	0.0242	FALSE	FALSE	FALSE	0.9821	6	107022022	0.0227	53400	423835	477235	Irritable bowel syndrome	TRUE	reported	-3.18844e-05	1.01661807489676e-09	9.08721e-06	6	106574147	8256	0.0494957	Imidazole lactate levels	Metabolite	-0.0487888	0.0023803447948193	19.6942450300838	2	1	TRUE	NA	NA	0.0023803447948193	8256	1.01661807489676e-09	477235	TRUE	1.10746401992319e-05	GCST90199639+GCST90016564	NA
GCST90199639	GCST90016564	rs7530513	A	G	A	G	0.397623	0.005	0.50267	0.4968	FALSE	FALSE	FALSE	0.4632	1	89409911	0.0068	53400	433201	486601	Irritable bowel syndrome	TRUE	reported	0.00105408405610077	1.11109319732586e-06	7.70378e-166	1	88944228	8256	0.0144873	Imidazole lactate levels	Metabolite	0.289192299965216	0.0836321863591716	753.300209733431	2	1	TRUE	NA	NA	0.0836321863591716	8256	1.11109319732586e-06	486601	TRUE	2.609855598801e-157	GCST90199639+GCST90016564	NA
GCST90199639	GCST90016564	rs7563086	T	C	T	C	0.14342	-0.0007	0.0697089	0.0797	FALSE	FALSE	FALSE	0.9546	2	46369496	0.0127	53400	433201	486601	Irritable bowel syndrome	TRUE	reported	-7.90148e-05	6.24334628111613e-09	1.42921e-06	2	46142357	8256	0.0297498	Imidazole lactate levels	Metabolite	0.0529886521232458	0.00280779725383836	23.2408140269837	2	1	TRUE	NA	NA	0.00280779725383836	8256	6.24334628111613e-09	486601	TRUE	1.83445602750757e-06	GCST90199639+GCST90016564	NA
GCST90199639	GCST90016564	rs9878908	T	C	T	C	-0.086292	-0.0007	0.795375	0.7956	FALSE	FALSE	FALSE	0.9352	3	12302462	0.0084	53400	433201	486601	Irritable bowel syndrome	TRUE	reported	-0.000119463	1.42713904988246e-08	4.24526e-06	3	12260963	8256	0.0187632	Imidazole lactate levels	Metabolite	-0.0505563	0.00255594401018101	21.1508221772885	2	1	TRUE	NA	NA	0.00255594401018101	8256	1.42713904988246e-08	486601	TRUE	5.4285091685352e-06	GCST90199639+GCST90016564	NA
GCST90199640	GCST90016564	rs112807038	T	C	T	C	0.185925	-0.0022	0.0345951	0.0317	FALSE	FALSE	FALSE	0.9198	18	14342104	0.0217	50019	347693	397712	Irritable bowel syndrome	TRUE	reported	-0.000160761	2.5843978538666e-08	5.04797e-06	18	14342105	8144	0.0407482	4-guanidinobutanoate levels	Metabolite	0.0505020815883606	0.00255046024475743	20.8189452048978	2	1	TRUE	NA	NA	0.00255046024475743	8144	2.5843978538666e-08	397712	TRUE	6.78815834249369e-06	GCST90199640+GCST90016564	NA
GCST90199640	GCST90016564	rs114708452	T	C	T	C	0.193902	0.0065	0.0385138	0.0362	FALSE	FALSE	FALSE	0.7373	3	146509262	0.0195	50019	400963	450982	Irritable bowel syndrome	TRUE	reported	0.000496363742766805	2.46376965133471e-07	6.8796e-07	3	146791475	8144	0.039056	4-guanidinobutanoate levels	Metabolite	0.0549379686189461	0.0030181803959763	24.6484181565109	2	1	TRUE	NA	NA	0.0030181803959763	8144	2.46376965133471e-07	450982	TRUE	1.09729486201338e-06	GCST90199640+GCST90016564	NA
GCST90199640	GCST90016564	rs11580678	T	G	T	G	-0.0749203	0.0019	0.329111	0.3315	FALSE	FALSE	FALSE	0.7968	1	90625128	0.0075	53400	415577	468977	Irritable bowel syndrome	TRUE	reported	0.000369928219186645	1.36846887350602e-07	3.65841e-06	1	90159570	8144	0.0161818	4-guanidinobutanoate levels	Metabolite	-0.0512432	0.00262586479467149	21.4360794044592	2	1	TRUE	NA	NA	0.00262586479467149	8144	1.36846887350602e-07	468977	TRUE	5.24214444906656e-06	GCST90199640+GCST90016564	NA
GCST90199640	GCST90016564	rs11787780	T	C	T	C	0.0743765	0.0234	0.285195	0.2812	FALSE	FALSE	FALSE	0.003282	9	136455110	0.0079	53400	376256	429656	Irritable bowel syndrome	TRUE	reported	0.00451881854400345	2.04197210336295e-05	6.69172e-06	9	133589988	8144	0.0165161	4-guanidinobutanoate levels	Metabolite	0.049845103677527	0.00248453436062342	20.2794637887941	2	1	TRUE	NA	NA	0.00248453436062342	8144	2.04197210336295e-05	429656	TRUE	5.0098641062517e-05	GCST90199640+GCST90016564	NA
GCST90199640	GCST90016564	rs13107325	T	C	T	C	0.131282	0.0067	0.0736144	0.0719	FALSE	FALSE	FALSE	0.613	4	103188709	0.0133	53400	426079	479479	Irritable bowel syndrome	TRUE	reported	0.000727510317980503	5.29271262768093e-07	4.54884e-06	4	102267552	8144	0.0286355	4-guanidinobutanoate levels	Metabolite	0.0507428696820956	0.00257483882357414	21.0184568402245	2	1	TRUE	NA	NA	0.00257483882357414	8144	5.29271262768093e-07	479479	TRUE	7.50521964568833e-06	GCST90199640+GCST90016564	NA
GCST90199640	GCST90016564	rs13163650	G	A	G	A	0.0793781	-0.0067	0.726177	0.7326	FALSE	FALSE	FALSE	0.4618	5	155237921	0.0091	40548	293220	333768	Irritable bowel syndrome	TRUE	reported	0.0012744183341086	1.62414209031215e-06	2.51326e-06	5	155810911	8144	0.0168637	4-guanidinobutanoate levels	Metabolite	0.0520945365330996	0.00271384073659844	22.1562197290543	2	1	TRUE	NA	NA	0.00271384073659844	8144	1.62414209031215e-06	333768	TRUE	5.76962424806816e-06	GCST90199640+GCST90016564	NA
GCST90199640	GCST90016564	rs140527149	C	A	C	A	-0.459947	-0.0127	0.550523	0.5521	FALSE	FALSE	FALSE	0.104	1	15908132	0.0078	44437	305506	349943	Irritable bowel syndrome	TRUE	reported	0.00275239055556869	7.57565377038374e-06	7.71335e-236	1	15581637	8144	0.0140263	4-guanidinobutanoate levels	Metabolite	-0.341557	0.116660987278631	1075.29922797854	2	1	TRUE	NA	NA	0.116660987278631	8144	7.57565377038374e-06	349943	TRUE	1.01040893231408e-217	GCST90199640+GCST90016564	NA
GCST90199640	GCST90016564	rs140852306	T	C	T	C	-0.128618	-0.0315	0.0768229	0.0812	FALSE	FALSE	FALSE	0.01258	9	98498525	0.0126	53400	433201	486601	Irritable bowel syndrome	TRUE	reported	-0.00358386	1.28440866595665e-05	4.59712e-06	9	95736243	8144	0.0280679	4-guanidinobutanoate levels	Metabolite	-0.0507186	0.00257237309259375	20.9982771229602	2	1	TRUE	NA	NA	0.00257237309259375	8144	1.28440866595665e-05	486601	TRUE	2.42567474525879e-05	GCST90199640+GCST90016564	NA
GCST90199640	GCST90016564	rs150629268	T	G	T	G	0.220045	-0.0268	0.0254143	0.0285	FALSE	FALSE	FALSE	0.2369	8	24363866	0.0226	50019	396772	446791	Irritable bowel syndrome	TRUE	reported	-0.00177409	3.14737775273375e-06	4.30212e-06	8	24506353	8144	0.0478751	4-guanidinobutanoate levels	Metabolite	0.0508713869402141	0.00258789800922098	21.1253358055526	2	1	TRUE	NA	NA	0.00258789800922098	8144	3.14737775273375e-06	446791	TRUE	1.11263205959317e-05	GCST90199640+GCST90016564	NA
GCST90199640	GCST90016564	rs151040866	A	G	A	G	-0.159233	0.0272	0.0549247	0.0555	FALSE	FALSE	FALSE	0.09845	4	6545277	0.0164	50019	359979	409998	Irritable bowel syndrome	TRUE	reported	0.00259020292379887	6.70915118645622e-06	1.05939e-06	4	6543550	8144	0.0326279	4-guanidinobutanoate levels	Metabolite	-0.0540063	0.0029166765118234	23.8170467801909	2	1	TRUE	NA	NA	0.0029166765118234	8144	6.70915118645622e-06	409998	TRUE	4.25630409252336e-06	GCST90199640+GCST90016564	NA
GCST90199640	GCST90016564	rs57389554	A	G	A	G	-0.14118	0	0.0592876	0.0654	FALSE	FALSE	FALSE	0.9992	2	152704730	0.0139	53400	433201	486601	Irritable bowel syndrome	TRUE	reported	0	0	6.48089e-06	2	151848216	8144	0.0313033	4-guanidinobutanoate levels	Metabolite	-0.0499201	0.00249201923047174	20.3407100150198	2	1	TRUE	NA	NA	0.00249201923047174	8144	0	486601	TRUE	7.79742161536259e-06	GCST90199640+GCST90016564	NA
GCST90199640	GCST90016564	rs61287921	A	G	A	G	-0.307334	-0.0101	0.0120779	0.0146	FALSE	FALSE	FALSE	0.7382	6	90055876	0.0302	53400	404571	457971	Irritable bowel syndrome	TRUE	reported	-0.000494193	2.44226437243367e-07	6.95176e-06	6	89346157	8144	0.06837	4-guanidinobutanoate levels	Metabolite	-0.0497555	0.00247561144352573	20.2064516962388	2	1	TRUE	NA	NA	0.00247561144352573	8144	2.44226437243367e-07	457971	TRUE	1.03649411702921e-05	GCST90199640+GCST90016564	NA
GCST90199640	GCST90016564	rs61991622	A	G	A	G	0.139752	-0.0195	0.0647691	0.0635	FALSE	FALSE	FALSE	0.2345	14	41853628	0.0164	50019	357573	407592	Irritable bowel syndrome	TRUE	reported	-0.00186242	3.46861821127922e-06	6.30045e-06	14	41384425	8144	0.0309457	4-guanidinobutanoate levels	Metabolite	0.0499860624393597	0.00249860643819156	20.3946117279235	2	1	TRUE	NA	NA	0.00249860643819156	8144	3.46861821127922e-06	407592	TRUE	1.68443312512193e-05	GCST90199640+GCST90016564	NA
GCST90199640	GCST90016564	rs6556949	T	C	T	C	0.0747603	0.0031	0.300935	0.3184	FALSE	FALSE	FALSE	0.702	5	96482335	0.0082	50019	359979	409998	Irritable bowel syndrome	TRUE	reported	0.000590415779439524	3.4859079261118e-07	8.35456e-06	5	97146631	8144	0.0167779	4-guanidinobutanoate levels	Metabolite	0.0493218093411913	0.00243264087668883	19.8548617663342	2	1	TRUE	NA	NA	0.00243264087668883	8144	3.4859079261118e-07	409998	TRUE	1.3157088418582e-05	GCST90199640+GCST90016564	NA
GCST90199640	GCST90016564	rs706151	G	A	G	A	0.0669338	-0.0064	0.467889	0.4572	FALSE	FALSE	FALSE	0.3546	7	134110166	0.0069	53400	433201	486601	Irritable bowel syndrome	TRUE	reported	0.00132967313198256	1.76803063791631e-06	8.09437e-06	7	134425414	8144	0.0149986	4-guanidinobutanoate levels	Metabolite	0.0493967884054045	0.0024400427047683	19.9154221828331	2	1	TRUE	NA	NA	0.0024400427047683	8144	1.76803063791631e-06	486601	TRUE	1.67178417327931e-05	GCST90199640+GCST90016564	NA
GCST90199640	GCST90016564	rs71631750	C	G	C	G	0.0985226	0.0055	0.192917	0.187	FALSE	TRUE	FALSE	0.5344	1	16083898	0.0088	53400	433201	486601	Irritable bowel syndrome	TRUE	reported	0.000895971585812392	8.02765082583173e-07	2.85354e-07	1	15757403	8144	0.0191944	4-guanidinobutanoate levels	Metabolite	0.0567929264362176	0.00322543649318962	26.3464828347523	2	1	TRUE	NA	NA	0.00322543649318962	8144	8.02765082583173e-07	486601	TRUE	5.52134914401887e-07	GCST90199640+GCST90016564	NA
GCST90199640	GCST90016564	rs72632963	C	T	C	T	-0.272225	0.0033	0.0149686	0.0183	FALSE	FALSE	FALSE	0.9106	11	12432686	0.0297	50019	364170	414189	Irritable bowel syndrome	TRUE	reported	-0.000172647	2.9807016261635e-08	8.47468e-06	11	12411139	8144	0.0611352	4-guanidinobutanoate levels	Metabolite	-0.0492882	0.00242932664482651	19.8277456129017	2	1	TRUE	NA	NA	0.00242932664482651	8144	2.9807016261635e-08	414189	TRUE	1.12196985573726e-05	GCST90199640+GCST90016564	NA
GCST90199640	GCST90016564	rs7380998	G	A	G	A	-0.179866	-0.0316	0.961782	0.959	FALSE	FALSE	FALSE	0.09188	5	111945504	0.0187	50019	371292	421311	Irritable bowel syndrome	TRUE	reported	0.00260341639800922	6.77777694142329e-06	3.12531e-06	5	112609807	8144	0.0385778	4-guanidinobutanoate levels	Metabolite	-0.0516021	0.00266277315904423	21.7381829109198	2	1	TRUE	NA	NA	0.00266277315904423	8144	6.77777694142329e-06	421311	TRUE	1.17045629405848e-05	GCST90199640+GCST90016564	NA
GCST90199640	GCST90016564	rs77951681	C	T	C	T	0.101923	0.0146	0.138948	0.1502	FALSE	FALSE	FALSE	0.1837	18	19167152	0.011	50019	347693	397712	Irritable bowel syndrome	TRUE	reported	-0.00210463	4.42947144746372e-06	2.76668e-06	18	21587191	8144	0.021744	4-guanidinobutanoate levels	Metabolite	0.0518778550071057	0.00269131184013828	21.9717939516169	2	1	TRUE	NA	NA	0.00269131184013828	8144	4.42947144746372e-06	397712	TRUE	8.59477736364321e-06	GCST90199640+GCST90016564	NA
GCST90199640	GCST90016564	rs7969761	T	C	T	C	0.0903542	0.0034	0.545855	0.553	FALSE	FALSE	FALSE	0.624	12	355842	0.0069	53400	433201	486601	Irritable bowel syndrome	TRUE	reported	0.000706389299585933	4.98985842569505e-07	2.56147e-09	12	246676	8144	0.0151665	4-guanidinobutanoate levels	Metabolite	0.0658798985011789	0.00434016102652564	35.4916304693025	2	1	TRUE	NA	NA	0.00434016102652564	8144	4.98985842569505e-07	486601	TRUE	5.20723503267783e-09	GCST90199640+GCST90016564	NA
GCST90199641	GCST90016564	rs10898981	C	A	C	A	0.0773381	-0.0043	0.678023	0.6761	FALSE	FALSE	FALSE	0.5532	11	74092465	0.0073	53400	433201	486601	Irritable bowel syndrome	TRUE	reported	0.000844422573548729	7.13049482718658e-07	2.64893e-06	11	74381420	7988	0.0164678	Glucuronate levels	Metabolite	0.052480066752403	0.00275415740633668	22.0554452147931	2	1	TRUE	NA	NA	0.00275415740633668	7988	7.13049482718658e-07	486601	TRUE	4.62803587982699e-06	GCST90199641+GCST90016564	NA
GCST90199641	GCST90016564	rs111273747	G	A	G	A	0.349979	-0.1143	0.010158	0.0143	FALSE	FALSE	FALSE	0.3826	2	54387618	0.1309	3889	12286	16175	Irritable bowel syndrome	TRUE	reported	0.00686595659696583	4.71413599914186e-05	4.31095e-06	2	54160481	7988	0.0761519	Glucuronate levels	Metabolite	0.0513597659689865	0.00263782556038907	21.1213894662721	2	1	TRUE	NA	NA	0.00263782556038907	7988	4.71413599914186e-05	16175	TRUE	0.0011283501405665	GCST90199641+GCST90016564	NA
GCST90199641	GCST90016564	rs116932970	C	A	C	A	0.16785	-0.0013	0.042454	0.0407999999999999	FALSE	FALSE	FALSE	0.9493	22	18553156	0.0202	44437	297870	342307	Irritable bowel syndrome	TRUE	reported	0.000109998144364237	1.20995917635756e-08	9.50326e-06	22	18070390	7988	0.0379049	Glucuronate levels	Metabolite	0.0494912937792027	0.00244938815993935	19.6088435144099	2	1	TRUE	NA	NA	0.00244938815993935	7988	1.20995917635756e-08	342307	TRUE	1.26748111620315e-05	GCST90199641+GCST90016564	NA
GCST90199641	GCST90016564	rs117910752	G	A	G	A	0.185814	0.0324	0.0415035	0.042	FALSE	FALSE	FALSE	0.1018	8	37579166	0.0198	44437	310156	354593	Irritable bowel syndrome	TRUE	reported	-0.00274798	7.55142045365158e-06	1.10542e-06	8	37721648	7988	0.0381401	Glucuronate levels	Metabolite	0.0544361654357672	0.00296329610735022	23.7352171900051	2	1	TRUE	NA	NA	0.00296329610735022	7988	7.55142045365158e-06	354593	TRUE	4.8214262943109e-06	GCST90199641+GCST90016564	NA
GCST90199641	GCST90016564	rs12050756	G	A	G	A	0.199795	6e-04	0.0314485	0.034	FALSE	FALSE	FALSE	0.9757	15	33084626	0.0205	50019	408085	458104	Irritable bowel syndrome	TRUE	reported	-4.3243e-05	1.86996117670649e-09	5.07208e-06	15	32792425	7988	0.0437976	Glucuronate levels	Metabolite	0.0509805534250959	0.00259901682752906	20.809833492071	2	1	TRUE	NA	NA	0.00259901682752906	7988	1.86996117670649e-09	458104	TRUE	6.28823513564675e-06	GCST90199641+GCST90016564	NA
GCST90199641	GCST90016564	rs12092559	T	G	T	G	-0.106219	0.0068	0.118985	0.1105	FALSE	FALSE	FALSE	0.5482	1	53584825	0.0113	53400	383378	436778	Irritable bowel syndrome	TRUE	reported	0.000910543934770834	8.29090257147952e-07	5.9031e-06	1	53119153	7988	0.0234488	Glucuronate levels	Metabolite	-0.0506244	0.00256282773600053	20.5193298072544	2	1	TRUE	NA	NA	0.00256282773600053	7988	8.29090257147952e-07	436778	TRUE	1.0522563037663e-05	GCST90199641+GCST90016564	NA
GCST90199641	GCST90016564	rs140946796	G	T	G	T	0.373006	0.0786	0.00899371	0.0108	FALSE	FALSE	FALSE	0.04829	3	13182642	0.0398	40548	293220	333768	Irritable bowel syndrome	TRUE	reported	-0.00341834	1.16850823969501e-05	4.00306e-06	3	13141142	7988	0.0808908	Glucuronate levels	Metabolite	0.0515317188677141	0.00265551804946112	21.2634325719849	2	1	TRUE	NA	NA	0.00265551804946112	7988	1.16850823969501e-05	333768	TRUE	2.11053835897213e-05	GCST90199641+GCST90016564	NA
GCST90199641	GCST90016564	rs141615044	A	C	A	C	0.336958	-0.0624	0.010653	0.0148	FALSE	FALSE	FALSE	0.04529	9	132374704	0.0312	50019	348896	398915	Irritable bowel syndrome	TRUE	reported	-0.00316657	1.00271485045761e-05	5.92643e-06	9	129612425	7988	0.0744002	Glucuronate levels	Metabolite	0.0506150878896087	0.00256188712207281	20.5117794204214	2	1	TRUE	NA	NA	0.00256188712207281	7988	1.00271485045761e-05	398915	TRUE	2.64608439149635e-05	GCST90199641+GCST90016564	NA
GCST90199641	GCST90016564	rs150551895	T	C	T	C	0.264587	0.0333	0.0176136	0.0202	FALSE	FALSE	FALSE	0.2215	21	18522232	0.0272	50019	359979	409998	Irritable bowel syndrome	TRUE	reported	0.0019119860786276	3.65569076486574e-06	6.39044e-06	21	17149914	7988	0.0586271	Glucuronate levels	Metabolite	0.0504373576487724	0.00254392704659018	20.3676151210502	2	1	TRUE	NA	NA	0.00254392704659018	7988	3.65569076486574e-06	409998	TRUE	1.72079972840574e-05	GCST90199641+GCST90016564	NA
GCST90199641	GCST90016564	rs1561398	T	C	T	C	-0.0832245	-0.0097	0.252229	0.2429	FALSE	FALSE	FALSE	0.2481	5	71486785	0.0084	50019	408085	458104	Irritable bowel syndrome	TRUE	reported	-0.00170612	2.91086084568286e-06	3.07873e-06	5	72190958	7988	0.0178383	Glucuronate levels	Metabolite	-0.0521365	0.00271821648939704	21.7668438782768	2	1	TRUE	NA	NA	0.00271821648939704	7988	2.91086084568286e-06	458104	TRUE	7.75553270612471e-06	GCST90199641+GCST90016564	NA
GCST90199641	GCST90016564	rs189957470	T	C	T	C	-0.288782	0.0221	0.0160574	0.0171	FALSE	FALSE	FALSE	0.5258	12	56928650	0.0348	44437	305506	349943	Irritable bowel syndrome	TRUE	reported	0.00107353291641745	1.15247292263175e-06	2.36482e-06	12	56534866	7988	0.0611897	Glucuronate levels	Metabolite	-0.0527378	0.00278127997235876	22.2732500034109	2	1	TRUE	NA	NA	0.00278127997235876	7988	1.15247292263175e-06	349943	TRUE	4.89584969459978e-06	GCST90199641+GCST90016564	NA
GCST90199641	GCST90016564	rs62391856	T	C	T	C	0.0882028	-0.0069	0.215529	0.2338	FALSE	FALSE	FALSE	0.4112	5	125784767	0.0084	53400	420752	474152	Irritable bowel syndrome	TRUE	reported	-0.00119292	1.42306008173923e-06	4.47738e-06	5	126449075	7988	0.0192251	Glucuronate levels	Metabolite	0.0512716774721378	0.00262878491080692	21.0488090894288	2	1	TRUE	NA	NA	0.00262878491080692	7988	1.42306008173923e-06	474152	TRUE	8.92281457680826e-06	GCST90199641+GCST90016564	NA
GCST90199641	GCST90016564	rs6539427	C	T	C	T	-0.0846334	0.0068	0.220234	0.2161	FALSE	FALSE	FALSE	0.4138	12	108844304	0.0083	53400	433201	486601	Irritable bowel syndrome	TRUE	reported	-0.00117448	1.3793987544784e-06	4.38124e-06	12	108450527	7988	0.0184289	Glucuronate levels	Metabolite	-0.0513222	0.00263396511088819	21.0903967447535	2	1	TRUE	NA	NA	0.00263396511088819	7988	1.3793987544784e-06	486601	TRUE	8.63441033186726e-06	GCST90199641+GCST90016564	NA
GCST90199641	GCST90016564	rs73231674	G	T	G	T	-0.140286	-0.0035	0.0645404	0.0734	FALSE	FALSE	FALSE	0.802	21	44251503	0.0139	50019	400963	450982	Irritable bowel syndrome	TRUE	reported	0.000374951048541529	1.40588288802392e-07	7.08371e-06	21	42831393	7988	0.031236	Glucuronate levels	Metabolite	-0.0501934	0.00251937606255127	20.1705544475781	2	1	TRUE	NA	NA	0.00251937606255127	7988	1.40588288802392e-07	450982	TRUE	1.00283496911221e-05	GCST90199641+GCST90016564	NA
GCST90199641	GCST90016564	rs7510321	C	T	C	T	0.0811601	-0.0035	0.771942	0.7678	FALSE	FALSE	FALSE	0.6614	21	32896643	0.0081	53400	433201	486601	Irritable bowel syndrome	TRUE	reported	0.000619437275538383	3.83702538326415e-07	9.22398e-06	21	31524330	7988	0.0183015	Glucuronate levels	Metabolite	0.0495629512705783	0.00245648613864972	19.6658070857682	2	1	TRUE	NA	NA	0.00245648613864972	7988	3.83702538326415e-07	486601	TRUE	1.41391843891777e-05	GCST90199641+GCST90016564	NA
GCST90199642	GCST90016564	rs111422112	C	T	C	T	0.342769	-0.0036	0.010822	0.0162	FALSE	FALSE	FALSE	0.9158	22	23916453	0.0338	44437	305506	349943	Irritable bowel syndrome	TRUE	reported	0.000180048032193926	3.24172938969049e-08	5.36802e-06	22	23574266	8128	0.075336	Ribitol levels	Metabolite	0.0504090001104347	0.0025410672921338	20.7013162535152	2	1	TRUE	NA	NA	0.0025410672921338	8128	3.24172938969049e-08	349943	TRUE	7.47396728172237e-06	GCST90199642+GCST90016564	NA
GCST90199642	GCST90016564	rs111534509	A	G	A	G	0.157601	-0.0297	0.0533091	0.0549	FALSE	FALSE	FALSE	0.1136	5	97263622	0.0188	40548	293220	333768	Irritable bowel syndrome	TRUE	reported	-0.00273449	7.47742143668313e-06	6.67078e-06	5	97927918	8128	0.034992	Ribitol levels	Metabolite	0.0499011318626412	0.00249012296117271	20.2852519541536	2	1	TRUE	NA	NA	0.00249012296117271	8128	7.47742143668313e-06	333768	TRUE	2.6175820115223e-05	GCST90199642+GCST90016564	NA
GCST90199642	GCST90016564	rs113682909	C	G	C	G	-0.405067	-0.0056	0.00939639	0.013	FALSE	TRUE	FALSE	0.8814	8	68759003	0.0375	44437	305506	349943	Irritable bowel syndrome	TRUE	reported	-0.000252441	6.37262939276043e-08	4.85273e-07	8	67846768	8128	0.0804974	Ribitol levels	Metabolite	-0.0557354	0.00310643303518191	25.3215344951454	2	1	TRUE	NA	NA	0.00310643303518191	8128	6.37262939276043e-08	349943	TRUE	7.45000042440507e-07	GCST90199642+GCST90016564	NA
GCST90199642	GCST90016564	rs117035597	A	C	A	C	-0.164258	-0.0019	0.0453645	0.0472	FALSE	FALSE	FALSE	0.9139	22	36616889	0.0173	50019	398719	448738	Irritable bowel syndrome	TRUE	reported	-0.00016395	2.68796786037484e-08	8.41487e-06	22	36220843	8128	0.0368759	Ribitol levels	Metabolite	-0.0493533	0.00243574525311603	19.8411940209736	2	1	TRUE	NA	NA	0.00243574525311603	8128	2.68796786037484e-08	448738	TRUE	1.09330267123098e-05	GCST90199642+GCST90016564	NA
GCST90199642	GCST90016564	rs117587050	C	T	C	T	0.301156	-0.0293	0.015144	0.0159	FALSE	FALSE	FALSE	0.349	11	105764500	0.0313	50019	359979	409998	Irritable bowel syndrome	TRUE	reported	0.0014619516469206	2.13730261793385e-06	1.87162e-06	11	105893774	8128	0.0631777	Ribitol levels	Metabolite	0.0528059603945446	0.00278846945319021	22.7224636724756	2	1	TRUE	NA	NA	0.00278846945319021	8128	2.13730261793385e-06	409998	TRUE	4.4904295338191e-06	GCST90199642+GCST90016564	NA
GCST90199642	GCST90016564	rs12144476	C	T	C	T	0.222626	0.0102	0.0264037	0.0311	FALSE	FALSE	FALSE	0.6248	1	184892124	0.0208	53400	416343	469743	Irritable bowel syndrome	TRUE	reported	-0.000715496	5.11935189598613e-07	3.96485e-06	1	184922992	8128	0.0482583	Ribitol levels	Metabolite	0.0511090132424926	0.00261213123462128	21.2817691865527	2	1	TRUE	NA	NA	0.00261213123462128	8128	5.11935189598613e-07	469743	TRUE	6.55615462194938e-06	GCST90199642+GCST90016564	NA
GCST90199642	GCST90016564	rs12625462	A	G	A	G	0.100419	0.0085	0.141742	0.1343	FALSE	FALSE	FALSE	0.419	20	841096	0.0105	50019	408085	458104	Irritable bowel syndrome	TRUE	reported	0.00119604693394588	1.43052826820134e-06	6.21488e-06	20	860453	8128	0.0222218	Ribitol levels	Metabolite	0.050067192268261	0.00250672374162701	20.4208264950599	2	1	TRUE	NA	NA	0.00250672374162701	8128	1.43052826820134e-06	458104	TRUE	1.24033134802613e-05	GCST90199642+GCST90016564	NA
GCST90199642	GCST90016564	rs12967772	T	C	T	C	0.114477	-0.0044	0.885377	0.9032	FALSE	FALSE	FALSE	0.7383	18	64615675	0.0133	44437	305506	349943	Irritable bowel syndrome	TRUE	reported	-0.000559247	3.12757048966551e-07	3.08744e-06	18	66948438	8128	0.0245399	Ribitol levels	Metabolite	0.051680450926612	0.00267086900797795	21.7616039523891	2	1	TRUE	NA	NA	0.00267086900797795	8128	3.12757048966551e-07	349943	TRUE	5.12685717094073e-06	GCST90199642+GCST90016564	NA
GCST90199642	GCST90016564	rs13046014	C	G	C	G	0.143955	0.0224	0.0710291	0.074	FALSE	TRUE	FALSE	0.09321	21	25205345	0.0133	53400	426079	479479	Irritable bowel syndrome	TRUE	reported	0.00243226675098984	5.91592154797066e-06	1.43512e-06	21	23833029	8128	0.0298658	Ribitol levels	Metabolite	0.0533942184453524	0.00285094256339001	23.2329952050122	2	1	TRUE	NA	NA	0.00285094256339001	8128	5.91592154797066e-06	479479	TRUE	5.12126437496835e-06	GCST90199642+GCST90016564	NA
GCST90199642	GCST90016564	rs13100424	G	C	G	C	0.294562	0.0287	0.0200999	0.0251	FALSE	TRUE	FALSE	0.2662	3	62115715	0.0258	44437	305506	349943	Irritable bowel syndrome	TRUE	reported	-0.00188046	3.53612832696169e-06	8.60081e-08	3	62130041	8128	0.0550166	Ribitol levels	Metabolite	0.0592897863444237	0.00351527876476741	28.6659239562558	2	1	TRUE	NA	NA	0.00351527876476741	8128	3.53612832696169e-06	349943	TRUE	3.02373265140447e-07	GCST90199642+GCST90016564	NA
GCST90199642	GCST90016564	rs1420467	A	G	A	G	0.0920482	-0.0031	0.792493	0.7917	FALSE	FALSE	FALSE	0.7132	3	168727080	0.0084	53400	433201	486601	Irritable bowel syndrome	TRUE	reported	-0.00052905	2.79893931151199e-07	1.45859e-06	3	169009292	8128	0.0191097	Ribitol levels	Metabolite	0.0533585345121525	0.00284713320528457	23.2018632213444	2	1	TRUE	NA	NA	0.00284713320528457	8128	2.79893931151199e-07	486601	TRUE	2.2757611377891e-06	GCST90199642+GCST90016564	NA
GCST90199642	GCST90016564	rs142220999	T	C	T	C	0.334271	0.0092	0.0109313	0.0121	FALSE	FALSE	FALSE	0.782	10	18765378	0.0331	53400	411693	465093	Irritable bowel syndrome	TRUE	reported	0.000407559320721951	1.66104599907338e-07	7.20911e-06	10	18476449	8128	0.0744908	Ribitol levels	Metabolite	0.0497187510595919	0.00247195420692567	20.1368773240936	2	1	TRUE	NA	NA	0.00247195420692567	8128	1.66104599907338e-07	465093	TRUE	1.0327837064056e-05	GCST90199642+GCST90016564	NA
GCST90199642	GCST90016564	rs144424724	T	C	T	C	-0.331572	0.0049	0.0110974	0.0117	FALSE	FALSE	FALSE	0.8879	7	3670821	0.0349	49511	392285	441796	Irritable bowel syndrome	TRUE	reported	0.00021123249882949	4.46191685617504e-08	7.18982e-06	7	3631189	8128	0.0738799	Ribitol levels	Metabolite	-0.0497251	0.00247258438615004	20.1420235748519	2	1	TRUE	NA	NA	0.00247258438615004	8128	4.46191685617504e-08	441796	TRUE	9.58624045218137e-06	GCST90199642+GCST90016564	NA
GCST90199642	GCST90016564	rs145095548	C	A	C	A	0.524916	0.1323	0.00468731	0.0129	FALSE	FALSE	FALSE	0.703	14	81253194	0.347	5582	2244	7826	Irritable bowel syndrome	TRUE	reported	-0.00431034	1.85790638884084e-05	3.363e-06	14	80786850	8128	0.112951	Ribitol levels	Metabolite	0.0514855021272546	0.00265075692929554	21.5973000000849	2	1	TRUE	NA	NA	0.00265075692929554	8128	1.85790638884084e-05	7826	TRUE	0.00287208064102601	GCST90199642+GCST90016564	NA
GCST90199642	GCST90016564	rs186730428	G	A	G	A	-0.0721017	0.0011	0.377822	0.3793	FALSE	FALSE	FALSE	0.8752	5	118936868	0.007	53400	433201	486601	Irritable bowel syndrome	TRUE	reported	-0.000225273	5.07478977512449e-08	5.44296e-06	5	119601173	8128	0.0158572	Ribitol levels	Metabolite	-0.0503766	0.00253780138168018	20.6746421629801	2	1	TRUE	NA	NA	0.00253780138168018	8128	5.07478977512449e-08	486601	TRUE	7.21926227618317e-06	GCST90199642+GCST90016564	NA
GCST90199642	GCST90016564	rs2186050	C	G	C	G	-0.0781457	0.0058	0.355675	0.3501	FALSE	TRUE	FALSE	0.4808	9	132365981	0.0082	50019	312103	362122	Irritable bowel syndrome	TRUE	reported	0.00117540513942905	1.38157724179623e-06	2.41664e-06	9	129603702	8128	0.0165737	Ribitol levels	Metabolite	-0.0522341	0.00272839885568438	22.2316258438035	2	1	TRUE	NA	NA	0.00272839885568438	8128	1.38157724179623e-06	362122	TRUE	5.21794560099475e-06	GCST90199642+GCST90016564	NA
GCST90199642	GCST90016564	rs2744764	T	C	T	C	0.117358	0.0127	0.0960564	0.0978	FALSE	FALSE	FALSE	0.2694	1	26048613	0.0115	53400	433201	486601	Irritable bowel syndrome	TRUE	reported	0.00158314148834368	2.50633697211506e-06	5.98024e-06	1	25722122	8128	0.0259235	Ribitol levels	Metabolite	0.0501572454747866	0.002515749273618	20.4945377157915	2	1	TRUE	NA	NA	0.002515749273618	8128	2.50633697211506e-06	486601	TRUE	1.38596265660182e-05	GCST90199642+GCST90016564	NA
GCST90199642	GCST90016564	rs34552467	C	A	C	A	0.0748839	-0.0016	0.329207	0.3377	FALSE	FALSE	FALSE	0.8347	16	88542695	0.0079	50019	358262	408281	Irritable bowel syndrome	TRUE	reported	0.000316967218194905	1.00468217410216e-07	6.60635e-06	16	88476287	8128	0.0166187	Ribitol levels	Metabolite	0.0499241982001218	0.00249242556592504	20.304056498215	2	1	TRUE	NA	NA	0.00249242556592504	8128	1.00468217410216e-07	408281	TRUE	9.36219246650313e-06	GCST90199642+GCST90016564	NA
GCST90199642	GCST90016564	rs3845611	G	T	G	T	-0.104901	-0.0155	0.13437	0.1352	FALSE	FALSE	FALSE	0.1453	1	13906978	0.0106	50019	400963	450982	Irritable bowel syndrome	TRUE	reported	0.0021774398269588	4.74124420002635e-06	3.79543e-06	1	13580483	8128	0.0226947	Ribitol levels	Metabolite	-0.051209	0.00262236519102617	21.365367337879	2	1	TRUE	NA	NA	0.00262236519102617	8128	4.74124420002635e-06	450982	TRUE	1.16321797614734e-05	GCST90199642+GCST90016564	NA
GCST90199642	GCST90016564	rs572823378	A	C	A	C	-0.268394	0.052	0.0173521	0.0416	FALSE	FALSE	FALSE	0.02321	12	41018499	0.0229	40548	293220	333768	Irritable bowel syndrome	TRUE	reported	0.0039304607133557	1.54485214192326e-05	5.54148e-06	12	40624697	8128	0.0590763	Ribitol levels	Metabolite	-0.050335	0.00253361418761158	20.6404438098068	2	1	TRUE	NA	NA	0.00253361418761158	8128	1.54485214192326e-05	333768	TRUE	3.52430107059637e-05	GCST90199642+GCST90016564	NA
GCST90199642	GCST90016564	rs60688348	C	A	C	A	0.0788168	-0.0012	0.263264	0.2671	FALSE	FALSE	FALSE	0.8747	7	156845291	0.0078	53400	433201	486601	Irritable bowel syndrome	TRUE	reported	0.000220546935052184	4.86409505609122e-08	6.99747e-06	7	157052597	8128	0.0175391	Ribitol levels	Metabolite	0.049789082012107	0.00247895268760832	20.1940295834146	2	1	TRUE	NA	NA	0.00247895268760832	8128	4.86409505609122e-08	486601	TRUE	9.21198602258922e-06	GCST90199642+GCST90016564	NA
GCST90199642	GCST90016564	rs62058095	C	G	C	G	-0.355229	0.0077	0.00930835	0.0109	FALSE	TRUE	FALSE	0.8464	17	55602562	0.0398	40548	293220	333768	Irritable bowel syndrome	TRUE	reported	0.000334877972626875	1.12143256550686e-07	8.93446e-06	17	57525201	8128	0.07998	Ribitol levels	Metabolite	-0.049211	0.00242172147569619	19.7266812391082	2	1	TRUE	NA	NA	0.00242172147569619	8128	1.12143256550686e-07	333768	TRUE	1.32151660007699e-05	GCST90199642+GCST90016564	NA
GCST90199642	GCST90016564	rs7190382	T	A	T	A	-0.0809751	0.007	0.643304	0.6489	FALSE	TRUE	FALSE	0.3306	16	77538283	0.0072	53400	433201	486601	Irritable bowel syndrome	TRUE	reported	-0.00139373	1.94249107233878e-06	7.74104e-07	16	77504386	8128	0.0163858	Ribitol levels	Metabolite	-0.0547386	0.00299631612617938	24.4212385923491	2	1	TRUE	NA	NA	0.00299631612617938	8128	1.94249107233878e-06	486601	TRUE	1.80880611747236e-06	GCST90199642+GCST90016564	NA
GCST90199642	GCST90016564	rs7252227	T	G	T	G	-0.0705068	-0.01	0.581229	0.5767	FALSE	FALSE	FALSE	0.1487	19	41301115	0.0069	53400	433201	486601	Irritable bowel syndrome	TRUE	reported	-0.00207761	4.31647004929049e-06	5.90998e-06	19	40795210	8128	0.0155659	Ribitol levels	Metabolite	-0.0501846	0.00251849776190224	20.516984793501	2	1	TRUE	NA	NA	0.00251849776190224	8128	4.31647004929049e-06	486601	TRUE	1.67495951818625e-05	GCST90199642+GCST90016564	NA
GCST90199642	GCST90016564	rs72688441	A	G	A	G	-0.603321	-0.0183	0.0538338	0.0589	FALSE	FALSE	FALSE	0.2153	1	46051053	0.0148	53400	422699	476099	Irritable bowel syndrome	TRUE	reported	-0.00179201	3.21130761483319e-06	2.04224e-72	1	45585381	8128	0.0335227	Ribitol levels	Metabolite	-0.195787	0.0383324898311067	323.905933260517	2	1	TRUE	NA	NA	0.0383324898311067	8128	3.21130761483319e-06	476099	TRUE	4.33060941104699e-69	GCST90199642+GCST90016564	NA
GCST90199642	GCST90016564	rs72722075	T	C	T	C	-0.141262	0.0161	0.123722	0.1245	FALSE	FALSE	FALSE	0.165	15	45323474	0.0116	50019	347693	397712	Irritable bowel syndrome	TRUE	reported	0.00220081521352679	4.84358760409096e-06	1.98631e-09	15	45031276	8128	0.0235479	Ribitol levels	Metabolite	-0.0664011	0.00440910492522384	35.987057334105	2	1	TRUE	NA	NA	0.00440910492522384	8128	4.84358760409096e-06	397712	TRUE	9.611601423473e-09	GCST90199642+GCST90016564	NA
GCST90199642	GCST90016564	rs73217598	A	G	A	G	0.307856	-0.019	0.0144704	0.0144	FALSE	FALSE	FALSE	0.5365	8	14048060	0.0307	50019	396772	446791	Irritable bowel syndrome	TRUE	reported	-0.000925899	8.57289701111771e-07	2.08033e-06	8	14190551	8128	0.0648737	Ribitol levels	Metabolite	0.0525701965381565	0.0027636255640604	22.5194566797237	2	1	TRUE	NA	NA	0.0027636255640604	8128	8.57289701111771e-07	446791	TRUE	3.87964002242597e-06	GCST90199642+GCST90016564	NA
GCST90199642	GCST90016564	rs73248229	G	T	G	T	-0.190145	-0.0229	0.0358819	0.0352	FALSE	FALSE	FALSE	0.2274	4	41030928	0.019	53400	426079	479479	Irritable bowel syndrome	TRUE	reported	0.00174059340558573	3.02966540356853e-06	5.23327e-06	4	41028911	8128	0.0417423	Ribitol levels	Metabolite	-0.050468	0.00254702192220902	20.7499507192372	2	1	TRUE	NA	NA	0.00254702192220902	8128	3.02966540356853e-06	479479	TRUE	1.30467681118613e-05	GCST90199642+GCST90016564	NA
GCST90199642	GCST90016564	rs73317157	A	G	A	G	-0.122647	-0.0128	0.0875741	0.0794	FALSE	FALSE	FALSE	0.3117	12	67386599	0.0127	53400	433201	486601	Irritable bowel syndrome	TRUE	reported	-0.00144484	2.08756678712611e-06	7.23375e-06	12	66992819	8128	0.0273357	Ribitol levels	Metabolite	-0.0497108	0.00247116702232852	20.1304489249696	2	1	TRUE	NA	NA	0.00247116702232852	8128	2.08756678712611e-06	486601	TRUE	1.57143185018959e-05	GCST90199642+GCST90016564	NA
GCST90199642	GCST90016564	rs74995512	A	G	A	G	-0.331117	0.0046	0.0113902	0.0119	FALSE	FALSE	FALSE	0.899	2	54587302	0.0365	50019	300114	350133	Irritable bowel syndrome	TRUE	reported	0.000212985322229264	4.53627474851033e-08	4.37895e-06	2	54360165	8128	0.0720991	Ribitol levels	Metabolite	-0.0508804	0.00258881303754982	21.0912961656223	2	1	TRUE	NA	NA	0.00258881303754982	8128	4.53627474851033e-08	350133	TRUE	6.21531214229971e-06	GCST90199642+GCST90016564	NA
GCST90199642	GCST90016564	rs77703857	T	C	T	C	0.191571	-0.0175	0.0350223	0.046	FALSE	FALSE	FALSE	0.4121	8	12912425	0.0214	40548	293220	333768	Irritable bowel syndrome	TRUE	reported	-0.00141548	2.00357491922629e-06	9.46597e-06	8	13054916	8128	0.0432535	Ribitol levels	Metabolite	0.049073443809223	0.00240820288729697	19.6162966844888	2	1	TRUE	NA	NA	0.00240820288729697	8128	2.00357491922629e-06	333768	TRUE	2.15694692183134e-05	GCST90199642+GCST90016564	NA
GCST90199642	GCST90016564	rs77987208	C	T	C	T	-0.117677	-0.0052	0.132946	0.1359	FALSE	FALSE	FALSE	0.6263	12	4867959	0.0106	50019	400963	450982	Irritable bowel syndrome	TRUE	reported	0.00073049747877694	5.33626566499466e-07	2.27943e-07	12	4758793	8128	0.0227397	Ribitol levels	Metabolite	-0.0573131	0.00328479280805212	26.7801937460468	2	1	TRUE	NA	NA	0.00328479280805212	8128	5.33626566499466e-07	450982	TRUE	4.17999213162433e-07	GCST90199642+GCST90016564	NA
GCST90199642	GCST90016564	rs7903429	T	C	T	C	0.0970626	-0.0163	0.170385	0.167	FALSE	FALSE	FALSE	0.07397	10	69938352	0.0091	53400	433201	486601	Irritable bowel syndrome	TRUE	reported	-0.00256779	6.59353549599074e-06	2.268e-06	10	68178595	8128	0.0205295	Ribitol levels	Metabolite	0.0523767582686307	0.00274332480673057	22.3535805114289	2	1	TRUE	NA	NA	0.00274332480673057	8128	6.59353549599074e-06	486601	TRUE	8.31194900049098e-06	GCST90199642+GCST90016564	NA
GCST90199642	GCST90016564	rs80012250	G	A	G	A	-0.164302	0.0033	0.0478994	0.0517	FALSE	FALSE	FALSE	0.835	7	8288273	0.016	53400	415577	468977	Irritable bowel syndrome	TRUE	reported	-0.000301175	9.07064526711073e-08	6.19202e-06	7	8248643	8128	0.0363521	Ribitol levels	Metabolite	-0.050076	0.00250760695470485	20.428039608124	2	1	TRUE	NA	NA	0.00250760695470485	8128	9.07064526711073e-08	468977	TRUE	8.50655999239924e-06	GCST90199642+GCST90016564	NA
GCST90199643	GCST90016564	rs115155467	G	A	G	A	-0.460446	0.0514	0.00815257	0.00819999999999999	FALSE	FALSE	FALSE	0.2337	16	22072216	0.0431	46130	382080	428210	Irritable bowel syndrome	TRUE	reported	-0.00182246	3.32135638596334e-06	1.0196e-06	16	22060895	6877	0.0942028	Glycodeoxycholate levels	Metabolite	-0.0588471	0.00346298426568648	23.8907501183499	2	1	TRUE	NA	NA	0.00346298426568648	6877	3.32135638596334e-06	428210	TRUE	2.65314642894165e-06	GCST90199643+GCST90016564	NA
GCST90199643	GCST90016564	rs115480587	G	A	G	A	-0.243568	0.0113	0.024909	0.0266	FALSE	FALSE	FALSE	0.6013	4	35292742	0.0216	53400	426079	479479	Irritable bowel syndrome	TRUE	reported	-0.000755511	5.70796573543582e-07	5.42975e-06	4	35291120	6877	0.0535613	Glycodeoxycholate levels	Metabolite	-0.0547622	0.00299889443836402	20.6794146453211	2	1	TRUE	NA	NA	0.00299889443836402	6877	5.70796573543582e-07	479479	TRUE	8.56993622454583e-06	GCST90199643+GCST90016564	NA
GCST90199643	GCST90016564	rs13101279	A	G	A	G	0.0770005	-0.0035	0.608785	0.5975	FALSE	FALSE	FALSE	0.6147	4	43749318	0.0069	53400	433201	486601	Irritable bowel syndrome	TRUE	reported	-0.000727165	5.28769583859943e-07	8.44267e-06	4	43747301	6877	0.0172893	Glycodeoxycholate levels	Metabolite	0.0536357300433514	0.00287679153728327	19.8350029875591	2	1	TRUE	NA	NA	0.00287679153728327	6877	5.28769583859943e-07	486601	TRUE	1.29938016923084e-05	GCST90199643+GCST90016564	NA
GCST90199643	GCST90016564	rs146174820	A	G	A	G	-0.286214	0.0206	0.0197154	0.0209	FALSE	FALSE	FALSE	0.4764	2	68614232	0.0289	44437	305506	349943	Irritable bowel syndrome	TRUE	reported	0.00120495727488146	1.45192203428975e-06	2.86509e-06	2	68387100	6877	0.0611534	Glycodeoxycholate levels	Metabolite	-0.0563564	0.00317604242752978	21.9048624618152	2	1	TRUE	NA	NA	0.00317604242752978	6877	1.45192203428975e-06	349943	TRUE	5.8088207354346e-06	GCST90199643+GCST90016564	NA
GCST90199643	GCST90016564	rs2155345	T	G	T	G	-0.0810837	-0.0007	0.318609	0.3115	FALSE	FALSE	FALSE	0.929	11	105927688	0.008	50019	400963	450982	Irritable bowel syndrome	TRUE	reported	-0.000130295	1.69769166482338e-08	8.52414e-06	11	106056961	6877	0.0182146	Glycodeoxycholate levels	Metabolite	-0.0536108	0.00287412150793268	19.8165405123365	2	1	TRUE	NA	NA	0.00287412150793268	6877	1.69769166482338e-08	450982	TRUE	1.05846485090626e-05	GCST90199643+GCST90016564	NA
GCST90199643	GCST90016564	rs2290258	C	A	C	A	0.124683	-0.002	0.106372	0.1063	FALSE	FALSE	FALSE	0.8684	2	100017074	0.012	50019	369048	419067	Irritable bowel syndrome	TRUE	reported	0.000257458977446443	6.62851250677683e-08	5.44905e-06	2	99400611	6877	0.0274227	Glycodeoxycholate levels	Metabolite	0.0547531003237934	0.00299790199506738	20.6725504964647	2	1	TRUE	NA	NA	0.00299790199506738	6877	6.62851250677683e-08	419067	TRUE	7.25345842774871e-06	GCST90199643+GCST90016564	NA
GCST90199643	GCST90016564	rs2351511	T	C	T	C	0.322661	-0.0695	0.985905	0.9855	FALSE	FALSE	FALSE	0.02022	14	61549447	0.0299	53400	378784	432184	Irritable bowel syndrome	TRUE	reported	-0.00353572	1.25012985902653e-05	8.3451e-06	14	61082729	6877	0.0724084	Glycodeoxycholate levels	Metabolite	0.0536654642525692	0.00287998205344379	19.8570646071286	2	1	TRUE	NA	NA	0.00287998205344379	6877	1.25012985902653e-05	432184	TRUE	3.66224109579495e-05	GCST90199643+GCST90016564	NA
GCST90199643	GCST90016564	rs3132031	C	G	C	G	0.136212	0.0013	0.083724	0.0894	FALSE	TRUE	FALSE	0.9124	2	114977157	0.012	53400	433201	486601	Irritable bowel syndrome	TRUE	reported	0.000155301802003425	2.4118649705511e-08	8.80501e-06	2	114219580	6877	0.0306465	Glycodeoxycholate levels	Metabolite	0.0535272681693654	0.00286516843767516	19.7546333610206	2	1	TRUE	NA	NA	0.00286516843767516	6877	2.4118649705511e-08	486601	TRUE	1.09084183466181e-05	GCST90199643+GCST90016564	NA
GCST90199643	GCST90016564	rs55917677	T	C	T	C	0.0908851	-0.0114	0.234824	0.2441	FALSE	FALSE	FALSE	0.1509	4	154701051	0.0079	53400	433201	486601	Irritable bowel syndrome	TRUE	reported	-0.00206867	4.27939573476783e-06	5.01701e-06	4	153779899	6877	0.0199131	Glycodeoxycholate levels	Metabolite	0.0549617451138808	0.0030207934259632	20.8308805906422	2	1	TRUE	NA	NA	0.0030207934259632	6877	4.27939573476783e-06	486601	TRUE	1.30504900841679e-05	GCST90199643+GCST90016564	NA
GCST90199643	GCST90016564	rs60930884	G	T	G	T	-0.127602	-0.0443	0.0979532	0.0977	FALSE	FALSE	FALSE	0.0001215	3	70566464	0.0115	53400	433201	486601	Irritable bowel syndrome	TRUE	reported	0.00552221940635832	3.04949071719605e-05	8.16974e-06	3	70517313	6877	0.028606	Glycodeoxycholate levels	Metabolite	-0.0537201	0.00288584415252854	19.8975999210151	2	1	TRUE	NA	NA	0.00288584415252854	6877	3.04949071719605e-05	486601	TRUE	7.11551099486676e-05	GCST90199643+GCST90016564	NA
GCST90199643	GCST90016564	rs62448268	A	G	A	G	0.0953227	-0.0111	0.206154	0.1945	FALSE	FALSE	FALSE	0.1981	7	22829464	0.0086	53400	433201	486601	Irritable bowel syndrome	TRUE	reported	-0.00185028	3.42354748665774e-06	3.68649e-06	7	22789845	6877	0.0205955	Glycodeoxycholate levels	Metabolite	0.0557329587762606	0.00310616269395636	21.4214068959021	2	1	TRUE	NA	NA	0.00310616269395636	6877	3.42354748665774e-06	486601	TRUE	8.95726415837529e-06	GCST90199643+GCST90016564	NA
GCST90199643	GCST90016564	rs73153108	T	C	T	C	0.230561	0.0076	0.027794	0.0293	FALSE	FALSE	FALSE	0.7218	3	27134161	0.0214	53400	411465	464865	Irritable bowel syndrome	TRUE	reported	0.000520879505107276	2.713154588408e-07	7.7958e-06	3	27092670	6877	0.0515713	Glycodeoxycholate levels	Metabolite	0.0538407412801163	0.00289882542159242	19.9873646542181	2	1	TRUE	NA	NA	0.00289882542159242	6877	2.713154588408e-07	464865	TRUE	1.11956635339976e-05	GCST90199643+GCST90016564	NA
GCST90199643	GCST90016564	rs7403557	G	A	G	A	0.101229	0.0027	0.731422	0.7385	FALSE	FALSE	FALSE	0.7486	15	27302979	0.0084	50019	361926	411945	Irritable bowel syndrome	TRUE	reported	-0.000500802	2.50802418340954e-07	1.29754e-07	15	27057832	6877	0.019175	Glycodeoxycholate levels	Metabolite	0.0635410990454651	0.00403747126790561	27.8701398557512	2	1	TRUE	NA	NA	0.00403747126790561	6877	2.50802418340954e-07	411945	TRUE	2.09590392683348e-07	GCST90199643+GCST90016564	NA
GCST90199643	GCST90016564	rs74927400	T	C	T	C	0.330046	-0.0032	0.0157956	0.0195	FALSE	FALSE	FALSE	0.9026	11	74942866	0.0259	53400	409518	462918	Irritable bowel syndrome	TRUE	reported	-0.000181593	3.29760188259988e-08	1.16438e-06	11	75231821	6877	0.0678883	Glycodeoxycholate levels	Metabolite	0.0585326181467785	0.00342606738711658	23.6351890367737	2	1	TRUE	NA	NA	0.00342606738711658	6877	3.29760188259988e-08	462918	TRUE	1.52563800334661e-06	GCST90199643+GCST90016564	NA
GCST90199643	GCST90016564	rs75878687	C	G	C	G	0.274662	0.0307	0.0193798	0.0217	FALSE	TRUE	FALSE	0.1951	9	7721779	0.0237	53400	433201	486601	Irritable bowel syndrome	TRUE	reported	0.00185696481347916	3.4483183184997e-06	8.61017e-06	9	7721779	6877	0.0617298	Glycodeoxycholate levels	Metabolite	0.0535849654107378	0.00287134851806996	19.7973661998306	2	1	TRUE	NA	NA	0.00287134851806996	6877	3.4483183184997e-06	486601	TRUE	2.01699372931838e-05	GCST90199643+GCST90016564	NA
GCST90199643	GCST90016564	rs7687207	G	A	G	A	0.0783161	0.0233	0.548944	0.5538	FALSE	FALSE	FALSE	0.0006599	4	90049968	0.0068	53400	433201	486601	Irritable bowel syndrome	TRUE	reported	-0.00491198	2.41275000940908e-05	5.88215e-06	4	89128817	6877	0.0172861	Glycodeoxycholate levels	Metabolite	0.0545594929395259	0.00297673826981817	20.5261766605986	2	1	TRUE	NA	NA	0.00297673826981817	6877	2.41275000940908e-05	486601	TRUE	4.27766240922719e-05	GCST90199643+GCST90016564	NA
GCST90199643	GCST90016564	rs76962381	T	C	T	C	-0.10889	-0.012	0.207403	0.2095	FALSE	FALSE	FALSE	0.1524	8	59176960	0.0084	53400	433201	486601	Irritable bowel syndrome	TRUE	reported	-0.00204793	4.19402375939624e-06	1.55001e-07	8	58264401	6877	0.0207547	Glycodeoxycholate levels	Metabolite	-0.0631492	0.00398781519726988	27.5259980746726	2	1	TRUE	NA	NA	0.00398781519726988	6877	4.19402375939624e-06	486601	TRUE	4.7190521410478e-07	GCST90199643+GCST90016564	NA
GCST90199643	GCST90016564	rs80078071	A	G	A	G	0.0973519	0.0041	0.191709	0.2027	FALSE	FALSE	FALSE	0.6462	4	181021252	0.0089	53400	418587	471987	Irritable bowel syndrome	TRUE	reported	0.0006705476643185	4.49634170122995e-07	7.17216e-06	4	180100099	6877	0.0216891	Glycodeoxycholate levels	Metabolite	0.0540544114195717	0.00292187939391632	20.1467873158866	2	1	TRUE	NA	NA	0.00292187939391632	6877	4.49634170122995e-07	471987	TRUE	1.09005319571226e-05	GCST90199643+GCST90016564	NA
GCST90199643	GCST90016564	rs9514591	C	T	C	T	-0.0820086	-0.01	0.299417	0.307	FALSE	FALSE	FALSE	0.1767	13	107555235	0.0074	53400	433201	486601	Irritable bowel syndrome	TRUE	reported	0.00193723300368541	3.75287171056798e-06	8.79046e-06	13	106902887	6877	0.0184498	Glycodeoxycholate levels	Metabolite	-0.0535314	0.00286560591314085	19.7576583153416	2	1	TRUE	NA	NA	0.00286560591314085	6877	3.75287171056798e-06	486601	TRUE	2.11901784986093e-05	GCST90199643+GCST90016564	NA
GCST90199644	GCST90016564	rs113666924	A	G	A	G	-0.199128	0.0079	0.0343297	0.0382	FALSE	FALSE	FALSE	0.698	22	41242018	0.0202	50019	351884	401903	Irritable bowel syndrome	TRUE	reported	0.000616901882919136	3.80567933149175e-07	3.80707e-06	22	40846014	8137	0.043086	Theobromine levels	Metabolite	-0.0511738	0.002618761495131	21.3595603571068	2	1	TRUE	NA	NA	0.002618761495131	8137	3.80567933149175e-07	401903	TRUE	6.23657381433319e-06	GCST90199644+GCST90016564	NA
GCST90199644	GCST90016564	rs115810418	T	A	T	A	0.173537	-0.0095	0.0458835	0.0448	FALSE	TRUE	FALSE	0.5715	2	105943866	0.0167	53400	433201	486601	Irritable bowel syndrome	TRUE	reported	0.000815495152228994	6.65032343308991e-07	2.84155e-06	2	105327409	8137	0.0370651	Theobromine levels	Metabolite	0.0518398564081081	0.00268737071241326	21.9206697112604	2	1	TRUE	NA	NA	0.00268737071241326	8137	6.65032343308991e-07	486601	TRUE	4.92413978244355e-06	GCST90199644+GCST90016564	NA
GCST90199644	GCST90016564	rs11653172	G	A	G	A	-0.0719812	0.0046	0.507309	0.5141	FALSE	FALSE	FALSE	0.5294	17	12643276	0.0073	50019	400963	450982	Irritable bowel syndrome	TRUE	reported	-0.000938331	8.80465368522508e-07	8.6063e-06	17	12739959	8137	0.0161773	Theobromine levels	Metabolite	-0.0492727	0.00242779977605818	19.798217285726	2	1	TRUE	NA	NA	0.00242779977605818	8137	8.80465368522508e-07	450982	TRUE	1.53228448650865e-05	GCST90199644+GCST90016564	NA
GCST90199644	GCST90016564	rs11657948	A	G	A	G	0.119169	0.0245	0.0951605	0.0931	FALSE	FALSE	FALSE	0.05523	17	9071648	0.0128	50019	396772	446791	Irritable bowel syndrome	TRUE	reported	0.0028635389714469	8.19985544099514e-06	9.6448e-06	17	9168331	8137	0.026931	Theobromine levels	Metabolite	0.0490015711910761	0.0024011539791941	19.5804031837629	2	1	TRUE	NA	NA	0.0024011539791941	8137	8.19985544099514e-06	446791	TRUE	3.67094837279309e-05	GCST90199644+GCST90016564	NA
GCST90199644	GCST90016564	rs116892987	A	G	A	G	-0.329003	0.0189	0.0122552	0.0176	FALSE	FALSE	FALSE	0.5044	6	102975232	0.0283	50019	359979	409998	Irritable bowel syndrome	TRUE	reported	0.0010430024356007	1.08785408066898e-06	3.758e-06	6	102527357	8137	0.0711461	Theobromine levels	Metabolite	-0.0512035	0.0026218016516421	21.3844221494192	2	1	TRUE	NA	NA	0.0026218016516421	8137	1.08785408066898e-06	409998	TRUE	7.33610120245581e-06	GCST90199644+GCST90016564	NA
GCST90199644	GCST90016564	rs117966480	C	A	C	A	-0.322677	-0.0825	0.0145231	0.0175	FALSE	FALSE	FALSE	0.00541	9	129582226	0.0297	44437	310156	354593	Irritable bowel syndrome	TRUE	reported	0.00466475586980842	2.17599473249122e-05	8.28759e-07	9	126819947	8137	0.0654721	Theobromine levels	Metabolite	-0.0545614	0.00297694713080962	24.289774282996	2	1	TRUE	NA	NA	0.00297694713080962	8137	2.17599473249122e-05	354593	TRUE	8.42049527799297e-06	GCST90199644+GCST90016564	NA
GCST90199644	GCST90016564	rs12431055	T	C	T	C	0.128412	6e-04	0.0798941	0.0825	FALSE	FALSE	FALSE	0.9587	13	30213463	0.0125	53400	433201	486601	Irritable bowel syndrome	TRUE	reported	6.88106452468831e-05	4.73490489929239e-09	8.17999e-06	13	29639326	8137	0.0287893	Theobromine levels	Metabolite	0.0493929894194551	0.00243966740379041	19.895232079029	2	1	TRUE	NA	NA	0.00243966740379041	8137	4.73490489929239e-09	486601	TRUE	1.00841875177373e-05	GCST90199644+GCST90016564	NA
GCST90199644	GCST90016564	rs12549440	T	C	T	C	0.0794261	0.0136	0.34769	0.3619	FALSE	FALSE	FALSE	0.05623	8	123588611	0.0071	53400	433201	486601	Irritable bowel syndrome	TRUE	reported	0.00274595437025494	7.54026540352219e-06	1.48987e-06	8	122576372	8137	0.0165038	Theobromine levels	Metabolite	0.0532823227037125	0.00283900591270256	23.1610675074334	2	1	TRUE	NA	NA	0.00283900591270256	8137	7.54026540352219e-06	486601	TRUE	6.04804434473723e-06	GCST90199644+GCST90016564	NA
GCST90199644	GCST90016564	rs13065149	T	G	T	G	-0.0774221	-0.0011	0.416893	0.4255	FALSE	FALSE	FALSE	0.8717	3	176589128	0.0069	53400	433201	486601	Irritable bowel syndrome	TRUE	reported	-0.000228538	5.22295103156218e-08	1.50311e-06	3	176871340	8137	0.0160933	Theobromine levels	Metabolite	-0.0532628	0.00283692797039204	23.1440670904167	2	1	TRUE	NA	NA	0.00283692797039204	8137	5.22295103156218e-08	486601	TRUE	2.05313834195087e-06	GCST90199644+GCST90016564	NA
GCST90199644	GCST90016564	rs139776	T	C	T	C	-0.0834689	0.0103	0.332129	0.3339	FALSE	FALSE	FALSE	0.1582	22	25313446	0.0073	53400	433201	486601	Irritable bowel syndrome	TRUE	reported	0.00202268321314005	4.09124738071856e-06	8.7129e-07	22	24917479	8137	0.0169698	Theobromine levels	Metabolite	-0.0544533	0.00296516392626429	24.1933457763115	2	1	TRUE	NA	NA	0.00296516392626429	8137	4.09124738071856e-06	486601	TRUE	2.67339104339815e-06	GCST90199644+GCST90016564	NA
GCST90199644	GCST90016564	rs144661998	A	G	A	G	0.0958879	0.0038	0.159529	0.169	FALSE	FALSE	FALSE	0.6787	10	107415093	0.0091	53400	433201	486601	Irritable bowel syndrome	TRUE	reported	0.000598627302440079	3.58354647226685e-07	6.80036e-06	10	105655335	8137	0.0213092	Theobromine levels	Metabolite	0.049828528466706	0.00248288224915733	20.2485217922244	2	1	TRUE	NA	NA	0.00248288224915733	8137	3.58354647226685e-07	486601	TRUE	1.04800652113679e-05	GCST90199644+GCST90016564	NA
GCST90199644	GCST90016564	rs147824813	G	T	G	T	0.298848	0.0154	0.0136067	0.0153	FALSE	FALSE	FALSE	0.5995	10	129057635	0.0294	53400	409221	462621	Irritable bowel syndrome	TRUE	reported	-0.000770126	5.93093354364456e-07	8.9747e-06	10	127259371	8137	0.0673004	Theobromine levels	Metabolite	0.0491731728449558	0.0024180009276399	19.718115969055	2	1	TRUE	NA	NA	0.0024180009276399	8137	5.93093354364456e-07	462621	TRUE	1.48381506506866e-05	GCST90199644+GCST90016564	NA
GCST90199644	GCST90016564	rs150576152	G	A	G	A	0.207064	0.0069	0.0301517	0.0321	FALSE	FALSE	FALSE	0.7253	15	63144194	0.0196	53400	426079	479479	Irritable bowel syndrome	TRUE	reported	-0.000508404	2.58474763807994e-07	5.7426e-06	15	62851995	8137	0.0456525	Theobromine levels	Metabolite	0.0502241755797931	0.00252246781266988	20.5721682884139	2	1	TRUE	NA	NA	0.00252246781266988	8137	2.58474763807994e-07	479479	TRUE	8.58592628103648e-06	GCST90199644+GCST90016564	NA
GCST90199644	GCST90016564	rs2529273	T	C	T	C	0.101541	-0.0072	0.726808	0.7492	FALSE	FALSE	FALSE	0.4302	7	74289929	0.0091	44437	305506	349943	Irritable bowel syndrome	TRUE	reported	-0.0013375	1.78890221898257e-06	1.39856e-08	7	74873835	8137	0.0178971	Theobromine levels	Metabolite	0.0627801644013278	0.00394134904225774	32.1897454812899	2	1	TRUE	NA	NA	0.00394134904225774	8137	1.78890221898257e-06	349943	TRUE	4.12293058351606e-08	GCST90199644+GCST90016564	NA
GCST90199644	GCST90016564	rs2628473	C	G	C	G	0.0753681	0.0091	0.306775	0.3013	FALSE	TRUE	FALSE	0.2284	2	89109772	0.0075	53400	430957	484357	Irritable bowel syndrome	TRUE	reported	0.0017434021420858	3.03945102902936e-06	9.20294e-06	2	88810258	8137	0.0169935	Theobromine levels	Metabolite	0.0491135729413001	0.00241214304706041	19.670231099016	2	1	TRUE	NA	NA	0.00241214304706041	8137	3.03945102902936e-06	484357	TRUE	2.23158412590386e-05	GCST90199644+GCST90016564	NA
GCST90199644	GCST90016564	rs35155698	C	T	C	T	0.0750576	0.0104	0.300798	0.3105	FALSE	FALSE	FALSE	0.1643	3	936987	0.0075	53400	426079	479479	Irritable bowel syndrome	TRUE	reported	-0.00200257	4.01027939463413e-06	9.77406e-06	3	895304	8137	0.0169732	Theobromine levels	Metabolite	0.048970079251594	0.00239806866190739	19.5551832367145	2	1	TRUE	NA	NA	0.00239806866190739	8137	4.01027939463413e-06	479479	TRUE	2.62279767973435e-05	GCST90199644+GCST90016564	NA
GCST90199644	GCST90016564	rs56113850	C	T	C	T	-0.105914	-0.0077	0.576193	0.5745	FALSE	FALSE	FALSE	0.2833	19	41353107	0.0071	53400	415577	468977	Irritable bowel syndrome	TRUE	reported	0.00158364190740951	2.50792169090363e-06	1.04562e-11	19	40847202	8137	0.0155754	Theobromine levels	Metabolite	-0.0751804	0.00565209080157774	46.2411176666533	2	1	TRUE	NA	NA	0.00565209080157774	8137	2.50792169090363e-06	468977	TRUE	4.29639044696518e-11	GCST90199644+GCST90016564	NA
GCST90199644	GCST90016564	rs566861268	A	G	A	G	0.519125	0.0593	0.00457129	0.0331	FALSE	FALSE	FALSE	0.02277	16	13797571	0.026	40548	293220	333768	Irritable bowel syndrome	TRUE	reported	0.00394781610208128	1.55852519758523e-05	7.3239e-06	16	13703714	8137	0.115771	Theobromine levels	Metabolite	0.0496543534515865	0.00246555481669508	20.1068630067494	2	1	TRUE	NA	NA	0.00246555481669508	8137	1.55852519758523e-05	333768	TRUE	4.5714227714124e-05	GCST90199644+GCST90016564	NA
GCST90199644	GCST90016564	rs62205691	A	G	A	G	-0.282897	-0.0694	0.0153181	0.018	FALSE	FALSE	FALSE	0.01097	20	55816281	0.0273	53400	411465	464865	Irritable bowel syndrome	TRUE	reported	-0.00372848	1.39015308821262e-05	8.15002e-06	20	57241225	8137	0.0634126	Theobromine levels	Metabolite	-0.0494019	0.00244054486411223	19.9024051823042	2	1	TRUE	NA	NA	0.00244054486411223	8137	1.39015308821262e-05	464865	TRUE	4.36519426041597e-05	GCST90199644+GCST90016564	NA
GCST90199644	GCST90016564	rs62462718	A	G	A	G	-0.0777005	0.0059	0.317824	0.3151	FALSE	FALSE	FALSE	0.5085	7	63292398	0.0089	40548	293220	333768	Irritable bowel syndrome	TRUE	reported	0.00114746823540184	1.31668335125622e-06	7.76761e-06	7	63832020	8137	0.0173769	Theobromine levels	Metabolite	-0.0495153	0.00245176798191156	19.9941535583704	2	1	TRUE	NA	NA	0.00245176798191156	8137	1.31668335125622e-06	333768	TRUE	1.60586261383126e-05	GCST90199644+GCST90016564	NA
GCST90199644	GCST90016564	rs6497692	T	C	T	C	0.0748062	-0.007	0.431385	0.4216	FALSE	FALSE	FALSE	0.3074	16	23879382	0.0069	53400	433201	486601	Irritable bowel syndrome	TRUE	reported	-0.00145433	2.11507498027782e-06	1.69789e-06	16	23868061	8137	0.0156289	Theobromine levels	Metabolite	0.0529931500916674	0.00280827395663799	22.9096451972132	2	1	TRUE	NA	NA	0.00280827395663799	8137	2.11507498027782e-06	486601	TRUE	3.9443454972209e-06	GCST90199644+GCST90016564	NA
GCST90199644	GCST90016564	rs6569661	G	A	G	A	-0.0859588	-0.0122	0.726404	0.7247	FALSE	FALSE	FALSE	0.1718	6	130506764	0.0089	44437	305506	349943	Irritable bowel syndrome	TRUE	reported	0.00231724121181172	5.36960683371867e-06	1.39498e-06	6	130185619	8137	0.0178126	Theobromine levels	Metabolite	-0.0534273	0.00285448024737312	23.2876710092836	2	1	TRUE	NA	NA	0.00285448024737312	8137	5.36960683371867e-06	349943	TRUE	5.08048610378522e-06	GCST90199644+GCST90016564	NA
GCST90199644	GCST90016564	rs6669746	A	G	A	G	0.0701676	-0.0036	0.483722	0.4809	FALSE	FALSE	FALSE	0.5922	1	15353767	0.0068	53400	433201	486601	Irritable bowel syndrome	TRUE	reported	-0.000758941	5.7599102170795e-07	5.57445e-06	1	15027271	8137	0.0154489	Theobromine levels	Metabolite	0.0502933227827573	0.00252941831653061	20.6289973687727	2	1	TRUE	NA	NA	0.00252941831653061	8137	5.7599102170795e-07	486601	TRUE	9.23451999298306e-06	GCST90199644+GCST90016564	NA
GCST90199644	GCST90016564	rs6878843	T	G	T	G	0.11814	-0.0227	0.0981603	0.0966	FALSE	FALSE	FALSE	0.04953	5	103167572	0.0116	53400	433201	486601	Irritable bowel syndrome	TRUE	reported	-0.00280531	7.86975307670222e-06	5.27622e-06	5	103831871	8137	0.0259449	Theobromine levels	Metabolite	0.0504212293563479	0.00254230036980544	20.7343263940265	2	1	TRUE	NA	NA	0.00254230036980544	8137	7.86975307670222e-06	486601	TRUE	2.01885190790203e-05	GCST90199644+GCST90016564	NA
GCST90199644	GCST90016564	rs72870405	A	T	A	T	-0.15323	-0.0275	0.0614672	0.063	FALSE	TRUE	FALSE	0.06798	2	162937083	0.0151	50019	400963	450982	Irritable bowel syndrome	TRUE	reported	-0.00271191	7.35446383651154e-06	2.63736e-06	2	162080573	8137	0.0326215	Theobromine levels	Metabolite	-0.0520083	0.00270486685291567	22.0637714124127	2	1	TRUE	NA	NA	0.00270486685291567	8137	7.35446383651154e-06	450982	TRUE	1.0307631966828e-05	GCST90199644+GCST90016564	NA
GCST90199644	GCST90016564	rs7485735	C	T	C	T	-0.0794824	0.0075	0.686925	0.7179	FALSE	FALSE	FALSE	0.3264	12	71719517	0.0076	53400	433201	486601	Irritable bowel syndrome	TRUE	reported	-0.00141469	2.00135099268569e-06	5.77336e-06	12	71325737	8137	0.0175283	Theobromine levels	Metabolite	-0.0502116	0.00252120676208191	20.5618577042212	2	1	TRUE	NA	NA	0.00252120676208191	8137	2.00135099268569e-06	486601	TRUE	1.25169937642522e-05	GCST90199644+GCST90016564	NA
GCST90199644	GCST90016564	rs79880362	T	C	T	C	0.146943	0.0013	0.0745231	0.0712	FALSE	FALSE	FALSE	0.9228	4	126123188	0.0132	53400	433201	486601	Irritable bowel syndrome	TRUE	reported	0.000141183456662239	1.99327684350982e-08	6.33111e-07	4	125202033	8137	0.0295016	Theobromine levels	Metabolite	0.0551395654641837	0.003040371679579	24.8088517436194	2	1	TRUE	NA	NA	0.003040371679579	8137	1.99327684350982e-08	486601	TRUE	8.46653059724053e-07	GCST90199644+GCST90016564	NA
GCST90199645	GCST90016564	rs112388569	T	C	T	C	-0.298781	0.0063	0.0132667	0.0164	FALSE	FALSE	FALSE	0.8479	4	7139996	0.0327	44437	305506	349943	Irritable bowel syndrome	TRUE	reported	0.000325683202204229	1.06069548198001e-07	8.66557e-06	4	7138269	8200	0.0671713	Quinate levels	Metabolite	-0.0490673	0.00240759629032942	19.7851089430155	2	1	TRUE	NA	NA	0.00240759629032942	8200	1.06069548198001e-07	349943	TRUE	1.26736072597457e-05	GCST90199645+GCST90016564	NA
GCST90199645	GCST90016564	rs114371828	T	C	T	C	-0.267108	0.0129	0.0166605	0.0175	FALSE	FALSE	FALSE	0.6325	1	201958268	0.0269	53400	422699	476099	Irritable bowel syndrome	TRUE	reported	0.000695007678860185	4.83035673674623e-07	8.98427e-06	1	201989140	8200	0.0601557	Quinate levels	Metabolite	-0.0489818	0.00239921456826586	19.7160640988584	2	1	TRUE	NA	NA	0.00239921456826586	8200	4.83035673674623e-07	476099	TRUE	1.43707216420125e-05	GCST90199645+GCST90016564	NA
GCST90199645	GCST90016564	rs115520044	A	G	A	G	0.330168	-0.0238	0.0166095	0.0146	FALSE	FALSE	FALSE	0.4339	14	49955007	0.0304	53400	413630	467030	Irritable bowel syndrome	TRUE	reported	-0.0011456	1.31239104417482e-06	5.28093e-08	14	49488289	8200	0.0606751	Quinate levels	Metabolite	0.0599912084769073	0.00359894509451976	29.6107192376184	2	1	TRUE	NA	NA	0.00359894509451976	8200	1.31239104417482e-06	467030	TRUE	1.23629042446899e-07	GCST90199645+GCST90016564	NA
GCST90199645	GCST90016564	rs116020639	C	T	C	T	-0.316022	0.0449	0.0157528	0.0135	FALSE	FALSE	FALSE	0.2281	2	65107483	0.0372	44437	305506	349943	Irritable bowel syndrome	TRUE	reported	-0.00204035	4.1630359926948e-06	4.04057e-07	2	64880349	8200	0.0623683	Quinate levels	Metabolite	-0.0558754	0.00312205747794063	25.6747853597843	2	1	TRUE	NA	NA	0.00312205747794063	8200	4.1630359926948e-06	349943	TRUE	1.41281121272222e-06	GCST90199645+GCST90016564	NA
GCST90199645	GCST90016564	rs140759816	A	T	A	T	-0.186302	-0.0156	0.0375843	0.0371	FALSE	TRUE	FALSE	0.3921	5	16902795	0.0183	53400	433201	486601	Irritable bowel syndrome	TRUE	reported	-0.00122205	1.49339659432e-06	4.44137e-06	5	16902686	8200	0.0405924	Quinate levels	Metabolite	-0.0506246	0.00256285007567801	21.0642293822748	2	1	TRUE	NA	NA	0.00256285007567801	8200	1.49339659432e-06	486601	TRUE	9.01856144570425e-06	GCST90199645+GCST90016564	NA
GCST90199645	GCST90016564	rs145444661	T	C	T	C	-0.329336	0.0058	0.0131884	0.0143	FALSE	FALSE	FALSE	0.8572	18	40717572	0.0321	50019	364170	414189	Irritable bowel syndrome	TRUE	reported	0.00028075319818953	7.88223582936494e-08	1.25107e-06	18	43137607	8200	0.0679412	Quinate levels	Metabolite	-0.0534602	0.00285799250072273	23.4969767041351	2	1	TRUE	NA	NA	0.00285799250072273	8200	7.88223582936494e-08	414189	TRUE	1.82089834614131e-06	GCST90199645+GCST90016564	NA
GCST90199645	GCST90016564	rs1594297	A	G	A	G	0.224925	0.0062	0.974516	0.9708	FALSE	FALSE	FALSE	0.7837	2	16658244	0.0227	50019	361926	411945	Irritable bowel syndrome	TRUE	reported	0.000425546702186254	1.81089995741597e-07	8.50366e-06	2	16476976	8200	0.0505211	Quinate levels	Metabolite	0.049111883189273	0.0024119770703968	19.8211962940821	2	1	TRUE	NA	NA	0.0024119770703968	8200	1.81089995741597e-07	411945	TRUE	1.25239129544419e-05	GCST90199645+GCST90016564	NA
GCST90199645	GCST90016564	rs183574340	A	G	A	G	-0.415375	0.1692	0.00850881	0.0132	FALSE	FALSE	FALSE	0.1564	17	12602528	0.1193	9471	19180	28651	Irritable bowel syndrome	TRUE	reported	0.00837895649610249	7.02069119635782e-05	6.48022e-07	17	12699211	8200	0.0834702	Quinate levels	Metabolite	-0.0548782	0.00301161868906846	24.7638292238868	2	1	TRUE	NA	NA	0.00301161868906846	8200	7.02069119635782e-05	28651	TRUE	0.000201929276385075	GCST90199645+GCST90016564	NA
GCST90199645	GCST90016564	rs186185553	T	C	T	C	-0.255397	-0.0446	0.0190144	0.021	FALSE	FALSE	FALSE	0.1081	11	57711613	0.0277	44437	305506	349943	Irritable bowel syndrome	TRUE	reported	-0.0027218	7.40819036019747e-06	7.08223e-06	11	57944141	8200	0.0568661	Quinate levels	Metabolite	-0.0495421	0.00245442365198424	20.1708729666573	2	1	TRUE	NA	NA	0.00245442365198424	8200	7.40819036019747e-06	349943	TRUE	2.74286895657341e-05	GCST90199645+GCST90016564	NA
GCST90199645	GCST90016564	rs2108740	A	C	A	C	-0.169235	0.0281	0.0446539	0.0496	FALSE	FALSE	FALSE	0.07614	17	13779370	0.0158	53400	433201	486601	Irritable bowel syndrome	TRUE	reported	0.00254954226227904	6.50016574714693e-06	5.91354e-06	17	13876053	8200	0.0373631	Quinate levels	Metabolite	-0.0499632	0.00249632517917894	20.5160886475782	2	1	TRUE	NA	NA	0.00249632517917894	8200	6.50016574714693e-06	486601	TRUE	2.03751873244408e-05	GCST90199645+GCST90016564	NA
GCST90199645	GCST90016564	rs34099891	T	G	T	G	-0.0824109	0.0061	0.26108	0.2717	FALSE	FALSE	FALSE	0.4959	5	60138339	0.0089	44437	300342	344779	Irritable bowel syndrome	TRUE	reported	0.00116726748809469	1.3625133887629e-06	2.24925e-06	5	60842512	8200	0.0174244	Quinate levels	Metabolite	-0.0521652	0.002721211623584	22.369364665281	2	1	TRUE	NA	NA	0.002721211623584	8200	1.3625133887629e-06	344779	TRUE	4.93502410853949e-06	GCST90199645+GCST90016564	NA
GCST90199645	GCST90016564	rs4148714	C	A	C	A	-0.125867	0.0223	0.0913027	0.0929	FALSE	FALSE	FALSE	0.0586	7	117238453	0.0118	53400	433201	486601	Irritable bowel syndrome	TRUE	reported	-0.00270917	7.3395817454278e-06	3.35762e-06	7	117598399	8200	0.027082	Quinate levels	Metabolite	-0.0512632	0.00262791666293846	21.6004249193416	2	1	TRUE	NA	NA	0.00262791666293846	8200	7.3395817454278e-06	486601	TRUE	1.28042388537546e-05	GCST90199645+GCST90016564	NA
GCST90199645	GCST90016564	rs553719	C	T	C	T	0.147306	-0.0156	0.937921	0.9441	FALSE	FALSE	FALSE	0.3574	1	37332937	0.017	44437	310156	354593	Irritable bowel syndrome	TRUE	reported	0.00154103075814207	2.37477579753991e-06	7.54079e-06	1	36867336	8200	0.0328968	Quinate levels	Metabolite	0.0493949294149821	0.00243985905191106	20.0508858428895	2	1	TRUE	NA	NA	0.00243985905191106	8200	2.37477579753991e-06	354593	TRUE	1.81153435025177e-05	GCST90199645+GCST90016564	NA
GCST90199645	GCST90016564	rs5997787	C	T	C	T	0.0735554	0.0147	0.55684	0.5582	FALSE	FALSE	FALSE	0.03532	22	31254954	0.007	53400	433201	486601	Irritable bowel syndrome	TRUE	reported	-0.00301045	9.06282181623018e-06	4.04072e-06	22	30858967	8200	0.0159581	Quinate levels	Metabolite	0.0508413885595279	0.00258484679066089	21.2454903273266	2	1	TRUE	NA	NA	0.00258484679066089	8200	9.06282181623018e-06	486601	TRUE	1.72034473987937e-05	GCST90199645+GCST90016564	NA
GCST90199645	GCST90016564	rs62027288	C	T	C	T	0.0759955	0.0151	0.460441	0.4705	FALSE	FALSE	FALSE	0.02859	15	75434747	0.0069	53400	433201	486601	Irritable bowel syndrome	TRUE	reported	-0.00313718	9.84192897767769e-06	1.15144e-06	15	75142406	8200	0.0156247	Quinate levels	Metabolite	0.0536409576257577	0.00287735233500833	23.6566028237717	2	1	TRUE	NA	NA	0.00287735233500833	8200	9.84192897767769e-06	486601	TRUE	5.65034861146153e-06	GCST90199645+GCST90016564	NA
GCST90199645	GCST90016564	rs73202647	C	T	C	T	-0.109072	0.0011	0.121515	0.1197	FALSE	FALSE	FALSE	0.9193	8	12604438	0.0106	53400	433201	486601	Irritable bowel syndrome	TRUE	reported	-0.000148765	2.21310703183602e-08	4.68646e-06	8	12746929	8200	0.0238233	Quinate levels	Metabolite	-0.0505013	0.00255038512585062	20.9615172034142	2	1	TRUE	NA	NA	0.00255038512585062	8200	2.21310703183602e-08	486601	TRUE	6.0473614400073e-06	GCST90199645+GCST90016564	NA
GCST90199645	GCST90016564	rs73328382	A	C	A	C	-0.490215	-0.024	0.00586941	0.0101	FALSE	FALSE	FALSE	0.5829	10	101182508	0.0437	50019	349193	399212	Irritable bowel syndrome	TRUE	reported	-0.000869218	7.55540709687802e-07	1.41227e-06	10	99422751	8200	0.101636	Quinate levels	Metabolite	-0.0531949	0.00282969408109875	23.2636611210264	2	1	TRUE	NA	NA	0.00282969408109875	8200	7.55540709687802e-07	399212	TRUE	2.67879742109783e-06	GCST90199645+GCST90016564	NA
GCST90199645	GCST90016564	rs76051019	A	G	A	G	-0.23203	0.0131	0.0258336	0.0243	FALSE	FALSE	FALSE	0.5751	21	34522358	0.0234	50019	405841	455860	Irritable bowel syndrome	TRUE	reported	0.000829164115690086	6.87513130748122e-07	1.89885e-06	21	33150052	8200	0.0487058	Quinate levels	Metabolite	-0.0525423	0.00276069476278738	22.694829161339	2	1	TRUE	NA	NA	0.00276069476278738	8200	6.87513130748122e-07	455860	TRUE	3.40440693018925e-06	GCST90199645+GCST90016564	NA
GCST90199645	GCST90016564	rs77082173	T	C	T	C	0.201076	-0.0289	0.030454	0.0351	FALSE	FALSE	FALSE	0.1513	6	6132855	0.0201	50019	400963	450982	Irritable bowel syndrome	TRUE	reported	-0.00214103	4.58399671349241e-06	9.23095e-06	6	6132622	8200	0.0453441	Quinate levels	Metabolite	0.0489176124972281	0.00239293281242897	19.6643185894795	2	1	TRUE	NA	NA	0.00239293281242897	8200	4.58399671349241e-06	450982	TRUE	2.66255950559916e-05	GCST90199645+GCST90016564	NA
GCST90199646	GCST90016564	rs10097464	C	T	C	T	-0.0715199	0.0039	0.441401	0.4477	FALSE	FALSE	FALSE	0.5697	8	136785518	0.0069	53400	433201	486601	Irritable bowel syndrome	TRUE	reported	-0.00081027	6.5653749738162e-07	4.71698e-06	8	135773275	8013	0.015626	Gentisate levels	Metabolite	-0.0510703	0.00260817800633388	20.9487520831842	2	1	TRUE	NA	NA	0.00260817800633388	8013	6.5653749738162e-07	486601	TRUE	7.98520615387447e-06	GCST90199646+GCST90016564	NA
GCST90199646	GCST90016564	rs1010664	C	T	C	T	0.200004	-0.0202	0.0324447	0.0339	FALSE	FALSE	FALSE	0.2897	10	14965687	0.0191	53400	426079	479479	Irritable bowel syndrome	TRUE	reported	0.00152733254498236	2.33274470296229e-06	3.64356e-06	10	14923688	8013	0.0431905	Gentisate levels	Metabolite	0.0516685891588123	0.00266964310566214	21.4437581004317	2	1	TRUE	NA	NA	0.00266964310566214	8013	2.33274470296229e-06	479479	TRUE	8.40344386240361e-06	GCST90199646+GCST90016564	NA
GCST90199646	GCST90016564	rs10153505	G	T	G	T	-0.109387	-0.0128	0.854558	0.8535	FALSE	FALSE	FALSE	0.2501	19	652948	0.0111	50019	314347	364366	Irritable bowel syndrome	TRUE	reported	0.00191037430362881	3.64952997996527e-06	1.89575e-06	19	652948	8013	0.02296	Gentisate levels	Metabolite	-0.053154	0.00282534934127214	22.6980033617775	2	1	TRUE	NA	NA	0.00282534934127214	8013	3.64952997996527e-06	364366	TRUE	5.59671207697167e-06	GCST90199646+GCST90016564	NA
GCST90199646	GCST90016564	rs1041350	C	T	C	T	0.0994006	0.0118	0.162725	0.1606	FALSE	FALSE	FALSE	0.2442	9	23613593	0.0101	50019	361926	411945	Irritable bowel syndrome	TRUE	reported	-0.00182029	3.31346738852164e-06	1.8932e-06	9	23613595	8013	0.0208627	Gentisate levels	Metabolite	0.053157025611865	0.00282566937190048	22.7005816766628	2	1	TRUE	NA	NA	0.00282566937190048	8013	3.31346738852164e-06	411945	TRUE	5.2389849676312e-06	GCST90199646+GCST90016564	NA
GCST90199646	GCST90016564	rs12471344	A	G	A	G	-0.204526	0.0072	0.0351109	0.0358	FALSE	FALSE	FALSE	0.7289	2	155116318	0.0207	50019	355329	405348	Irritable bowel syndrome	TRUE	reported	0.000546322566973589	2.98468347184612e-07	1.53017e-06	2	154259805	8013	0.0425454	Gentisate levels	Metabolite	-0.0536324	0.00287643177078111	23.1095680113644	2	1	TRUE	NA	NA	0.00287643177078111	8013	2.98468347184612e-07	405348	TRUE	2.48405488224803e-06	GCST90199646+GCST90016564	NA
GCST90199646	GCST90016564	rs147503040	A	G	A	G	0.240882	-0.0029	0.0254653	0.0276	FALSE	FALSE	FALSE	0.898	3	182515294	0.0227	50019	400963	450982	Irritable bowel syndrome	TRUE	reported	-0.000190236	3.61898666975483e-08	7.53505e-07	3	182797506	8013	0.0486921	Gentisate levels	Metabolite	0.0551874227780534	0.00304565163288361	24.4732522316519	2	1	TRUE	NA	NA	0.00304565163288361	8013	3.61898666975483e-08	450982	TRUE	1.03948498804017e-06	GCST90199646+GCST90016564	NA
GCST90199646	GCST90016564	rs187258635	T	C	T	C	-0.236251	0.0271	0.0215081	0.0257	FALSE	FALSE	FALSE	0.2782	1	207836465	0.025	44437	312628	357065	Irritable bowel syndrome	TRUE	reported	0.00181407877823879	3.29088181365636e-06	9.16358e-06	1	207663120	8013	0.0532573	Gentisate levels	Metabolite	-0.0495015	0.00245039889668369	19.678365406213	2	1	TRUE	NA	NA	0.00245039889668369	8013	3.29088181365636e-06	357065	TRUE	2.39513582684882e-05	GCST90199646+GCST90016564	NA
GCST90199646	GCST90016564	rs2833465	T	C	T	C	-0.110209	0.0194	0.12614	0.1314	FALSE	FALSE	FALSE	0.05476	21	32964103	0.0101	53400	433201	486601	Irritable bowel syndrome	TRUE	reported	0.0027535508667607	7.58204237583862e-06	1.76156e-06	21	31591790	8013	0.023061	Gentisate levels	Metabolite	-0.0533184	0.0028428551087268	22.8390403585722	2	1	TRUE	NA	NA	0.0028428551087268	8013	7.58204237583862e-06	486601	TRUE	7.0165935088805e-06	GCST90199646+GCST90016564	NA
GCST90199646	GCST90016564	rs367715	G	A	G	A	0.0721685	-0.0072	0.348675	0.3437	FALSE	FALSE	FALSE	0.3182	20	45116181	0.0072	53400	433201	486601	Irritable bowel syndrome	TRUE	reported	0.0014335536396708	2.0550760378134e-06	7.0676e-06	20	46487542	8013	0.0160673	Gentisate levels	Metabolite	0.0501204817132275	0.00251206268716597	20.1748145858281	2	1	TRUE	NA	NA	0.00251206268716597	8013	2.0550760378134e-06	486601	TRUE	1.52037335403296e-05	GCST90199646+GCST90016564	NA
GCST90199646	GCST90016564	rs375709482	T	C	T	C	-0.273576	0.0535	0.0191874	0.022	FALSE	FALSE	FALSE	0.05235	6	114755319	0.0276	44437	305506	349943	Irritable bowel syndrome	TRUE	reported	0.00327676241928301	1.07371719524254e-05	9.10581e-07	6	114434155	8013	0.0557177	Gentisate levels	Metabolite	-0.0547758	0.00300039121772079	24.1084688834719	2	1	TRUE	NA	NA	0.00300039121772079	8013	1.07371719524254e-05	349943	TRUE	5.06473429635799e-06	GCST90199646+GCST90016564	NA
GCST90199646	GCST90016564	rs3861695	T	C	T	C	-0.0760413	0.0048	0.683305	0.6957	FALSE	FALSE	FALSE	0.5177	1	83972169	0.0074	53400	433201	486601	Irritable bowel syndrome	TRUE	reported	0.000929873184604511	8.64664139446535e-07	6.92059e-06	1	83506486	8013	0.0169127	Gentisate levels	Metabolite	-0.0501702	0.00251705047270585	20.2149734453128	2	1	TRUE	NA	NA	0.00251705047270585	8013	8.64664139446535e-07	486601	TRUE	1.21513744739617e-05	GCST90199646+GCST90016564	NA
GCST90199646	GCST90016564	rs522708	G	A	G	A	-0.0822705	0.0077	0.283475	0.2746	FALSE	FALSE	FALSE	0.3111	1	96483045	0.0076	53400	433201	486601	Irritable bowel syndrome	TRUE	reported	-0.00145242	2.10951266705483e-06	1.28672e-06	1	96017489	8013	0.0169917	Gentisate levels	Metabolite	-0.0540169	0.00291782225142862	23.4430767872866	2	1	TRUE	NA	NA	0.00291782225142862	8013	2.10951266705483e-06	486601	TRUE	2.99929366393542e-06	GCST90199646+GCST90016564	NA
GCST90199646	GCST90016564	rs6010005	C	G	C	G	0.229928	0.014	0.0237352	0.0283	FALSE	TRUE	FALSE	0.5186	22	50997119	0.0218	53400	365754	419154	Irritable bowel syndrome	TRUE	reported	0.000991940350570187	9.83945659089305e-07	4.25419e-06	22	50558690	8013	0.05	Gentisate levels	Metabolite	0.0513104755723852	0.00263276490346434	21.1468	2	1	TRUE	NA	NA	0.00263276490346434	8013	9.83945659089305e-07	419154	TRUE	8.00636607820312e-06	GCST90199646+GCST90016564	NA
GCST90199646	GCST90016564	rs62362979	G	A	G	A	0.273101	-0.0067	0.0161857	0.0163	FALSE	FALSE	FALSE	0.8326	5	83504208	0.0318	44437	305506	349943	Irritable bowel syndrome	TRUE	reported	0.000356164181039416	1.26852923855478e-07	7.66985e-06	5	84208390	8013	0.0610391	Gentisate levels	Metabolite	0.0499263546297282	0.00249264088661338	20.0184449369962	2	1	TRUE	NA	NA	0.00249264088661338	8013	1.26852923855478e-07	349943	TRUE	1.13236020652587e-05	GCST90199646+GCST90016564	NA
GCST90199646	GCST90016564	rs62621664	T	G	T	G	0.265359	-0.001	0.0182409	0.0154	FALSE	FALSE	FALSE	0.9719	6	24505196	0.0297	50019	392122	442141	Irritable bowel syndrome	TRUE	reported	-5.06366e-05	2.56406054302923e-09	4.00005e-06	6	24504968	8013	0.0575444	Gentisate levels	Metabolite	0.0514531238162339	0.00264742395044869	21.2648102349623	2	1	TRUE	NA	NA	0.00264742395044869	8013	2.56406054302923e-09	442141	TRUE	5.03388839537353e-06	GCST90199646+GCST90016564	NA
GCST90199646	GCST90016564	rs72645867	A	G	A	G	0.162441	-0.0108	0.0602902	0.0722	FALSE	FALSE	FALSE	0.493	13	95966980	0.0158	44437	310156	354593	Irritable bowel syndrome	TRUE	reported	-0.0011479	1.31766513983032e-06	9.53955e-07	13	95314726	8013	0.0331451	Gentisate levels	Metabolite	0.0546742545136345	0.00298927410662168	24.0188738658637	2	1	TRUE	NA	NA	0.00298927410662168	8013	1.31766513983032e-06	354593	TRUE	2.11455130507184e-06	GCST90199646+GCST90016564	NA
GCST90199646	GCST90016564	rs72824920	C	T	C	T	0.192917	0.0191	0.0442895	0.0479000000000001	FALSE	FALSE	FALSE	0.284	2	50572907	0.0178	50019	361926	411945	Irritable bowel syndrome	TRUE	reported	-0.00167184	2.79504232381519e-06	2.13916e-07	2	50345769	8013	0.0371937	Gentisate levels	Metabolite	0.0578535126631822	0.00334702892746899	26.9030941723875	2	1	TRUE	NA	NA	0.00334702892746899	8013	2.79504232381519e-06	411945	TRUE	6.17281224939196e-07	GCST90199646+GCST90016564	NA
GCST90199646	GCST90016564	rs72950259	G	T	G	T	0.409958	-0.0124	0.00712767	0.0114	FALSE	FALSE	FALSE	0.9284	2	215891411	0.138	3889	16936	20825	Irritable bowel syndrome	TRUE	reported	0.000622688528517828	3.87741003547699e-07	7.80613e-06	2	215026687	8013	0.0917044	Gentisate levels	Metabolite	0.0498844044612037	0.00248845380844896	19.9847345482822	2	1	TRUE	NA	NA	0.00248845380844896	8013	3.87741003547699e-07	20825	TRUE	0.000176934774494538	GCST90199646+GCST90016564	NA
GCST90199646	GCST90016564	rs73217253	A	G	A	G	-0.160981	0.0029	0.0584083	0.0583	FALSE	FALSE	FALSE	0.8515	3	133591578	0.0155	50019	396772	446791	Irritable bowel syndrome	TRUE	reported	0.000279907829516281	7.83483930245154e-08	9.2284e-07	3	133872734	8013	0.0328036	Gentisate levels	Metabolite	-0.0547467	0.00299720102473865	24.0827582769676	2	1	TRUE	NA	NA	0.00299720102473865	8013	7.83483930245154e-08	446791	TRUE	1.32182155541319e-06	GCST90199646+GCST90016564	NA
GCST90199646	GCST90016564	rs75476920	C	T	C	T	-0.0942693	0.023	0.15625	0.1462	FALSE	FALSE	FALSE	0.02994	17	40216465	0.0106	50019	351140	401159	Irritable bowel syndrome	TRUE	reported	-0.0034258	1.17361180612052e-05	8.75949e-06	17	42064447	8013	0.0212045	Gentisate levels	Metabolite	-0.0496094	0.00246109061685104	19.7644390069811	2	1	TRUE	NA	NA	0.00246109061685104	8013	1.17361180612052e-05	401159	TRUE	4.19772692701159e-05	GCST90199646+GCST90016564	NA
GCST90199646	GCST90016564	rs76930336	A	C	A	C	-0.202699	0.0061	0.0324797	0.0343	FALSE	FALSE	FALSE	0.7759	11	118464764	0.0213	44437	310156	354593	Irritable bowel syndrome	TRUE	reported	0.000480934937067324	2.31298413691951e-07	2.83225e-06	11	118594049	8013	0.0432874	Gentisate levels	Metabolite	-0.052246	0.00272964636734319	21.9270501415518	2	1	TRUE	NA	NA	0.00272964636734319	8013	2.31298413691951e-07	354593	TRUE	4.52555457092732e-06	GCST90199646+GCST90016564	NA
GCST90199646	GCST90016564	rs77091748	T	C	T	C	0.25787	0.0458	0.0181761	0.022	FALSE	FALSE	FALSE	0.08337	11	78891610	0.0265	50019	359979	409998	Irritable bowel syndrome	TRUE	reported	0.00269915740775426	7.28545071183467e-06	8.86671e-06	11	79180565	8013	0.0580381	Gentisate levels	Metabolite	0.0495803760541819	0.00245821368967409	19.7412781481747	2	1	TRUE	NA	NA	0.00245821368967409	8013	7.28545071183467e-06	409998	TRUE	3.1962439953305e-05	GCST90199646+GCST90016564	NA
GCST90199646	GCST90016564	rs77380220	A	G	A	G	0.222387	0.0252	0.0258828	0.0285	FALSE	FALSE	FALSE	0.2759	3	71009023	0.0231	50019	359979	409998	Irritable bowel syndrome	TRUE	reported	0.00170371960425202	2.90266048991265e-06	4.77297e-06	3	70959872	8013	0.0486142	Gentisate levels	Metabolite	0.051043023946921	0.00260539029364595	20.9263028286694	2	1	TRUE	NA	NA	0.00260539029364595	8013	2.90266048991265e-06	409998	TRUE	1.20202293757251e-05	GCST90199646+GCST90016564	NA
GCST90199646	GCST90016564	rs79188489	T	G	T	G	0.343904	-0.027	0.0106531	0.0137	FALSE	FALSE	FALSE	0.4365	4	29076189	0.0347	44437	305506	349943	Irritable bowel syndrome	TRUE	reported	-0.00131534	1.73010714156315e-06	4.70886e-06	4	29074567	8013	0.0751315	Gentisate levels	Metabolite	0.0510745570738027	0.00260861038028512	20.9522339714923	2	1	TRUE	NA	NA	0.00260861038028512	8013	1.73010714156315e-06	349943	TRUE	1.04711894142934e-05	GCST90199646+GCST90016564	NA
GCST90199646	GCST90016564	rs9572022	G	A	G	A	-0.0758655	-0.0034	0.568464	0.565	FALSE	FALSE	FALSE	0.6253	13	69386098	0.0069	53400	433201	486601	Irritable bowel syndrome	TRUE	reported	0.000706389299585933	4.98985842569505e-07	1.154e-06	13	68811966	8013	0.0155994	Gentisate levels	Metabolite	-0.0542566	0.00294378287282097	23.6522717466399	2	1	TRUE	NA	NA	0.00294378287282097	8013	4.98985842569505e-07	486601	TRUE	1.95094041369214e-06	GCST90199646+GCST90016564	NA
GCST90199646	GCST90016564	rs9959080	A	G	A	G	-0.0926697	-0.0153	0.807333	0.8043	FALSE	FALSE	FALSE	0.07412	18	57100768	0.0086	53400	433201	486601	Irritable bowel syndrome	TRUE	reported	-0.00255039	6.50447010823553e-06	1.86358e-06	18	59433536	8013	0.0194371	Gentisate levels	Metabolite	-0.0531922	0.002829406241231	22.730687748284	2	1	TRUE	NA	NA	0.002829406241231	8013	6.50447010823553e-06	486601	TRUE	6.79601863321551e-06	GCST90199646+GCST90016564	NA
GCST90199647	GCST90016564	rs10902695	T	C	T	C	-0.0834655	0.005	0.274212	0.2784	FALSE	FALSE	FALSE	0.5169	1	28645533	0.0076	53400	433201	486601	Irritable bowel syndrome	TRUE	reported	0.000943127944169144	8.89490319072716e-07	3.9229e-06	1	28319022	7822	0.018084	Theophylline levels	Metabolite	-0.0521217	0.00271666951179728	21.3022266920424	2	1	TRUE	NA	NA	0.00271666951179728	7822	8.89490319072716e-07	486601	TRUE	6.99996940659673e-06	GCST90199647+GCST90016564	NA
GCST90199647	GCST90016564	rs114110478	C	G	C	G	0.142487	0.0194	0.0759902	0.068	FALSE	TRUE	FALSE	0.1754	3	60424982	0.0143	50019	408085	458104	Irritable bowel syndrome	TRUE	reported	0.00200439691726012	4.01760700192186e-06	2.60048e-06	3	60439249	7822	0.0303158	Theophylline levels	Metabolite	0.0530750332368397	0.00281695915309163	22.0908495981517	2	1	TRUE	NA	NA	0.00281695915309163	7822	4.01760700192186e-06	458104	TRUE	7.38600298183615e-06	GCST90199647+GCST90016564	NA
GCST90199647	GCST90016564	rs115520044	A	G	A	G	0.322722	-0.0238	0.016898	0.0146	FALSE	FALSE	FALSE	0.4339	14	49955007	0.0304	53400	413630	467030	Irritable bowel syndrome	TRUE	reported	-0.0011456	1.31239104417482e-06	1.90536e-07	14	49488289	7822	0.0619626	Theophylline levels	Metabolite	0.0587954346850389	0.00345690313980268	27.1267571251355	2	1	TRUE	NA	NA	0.00345690313980268	7822	1.31239104417482e-06	467030	TRUE	4.15965639962389e-07	GCST90199647+GCST90016564	NA
GCST90199647	GCST90016564	rs116572946	T	C	T	C	-0.278367	-0.0426	0.0176742	0.02	FALSE	FALSE	FALSE	0.09592	13	60655043	0.0256	50019	408085	458104	Irritable bowel syndrome	TRUE	reported	-0.0024586	6.04469586580003e-06	4.694e-06	13	60080909	7822	0.060805	Theophylline levels	Metabolite	-0.0517004	0.00267293111113855	20.9583414921156	2	1	TRUE	NA	NA	0.00267293111113855	7822	6.04469586580003e-06	458104	TRUE	1.54925584204638e-05	GCST90199647+GCST90016564	NA
GCST90199647	GCST90016564	rs116926604	C	T	C	T	-0.276332	0.0107	0.0187757	0.0194	FALSE	FALSE	FALSE	0.7039	7	86545395	0.0282	50019	349640	399659	Irritable bowel syndrome	TRUE	reported	-0.000600193	3.60231559510827e-07	3.03525e-06	7	86916079	7822	0.0591917	Theophylline levels	Metabolite	-0.0527185	0.00277923515308513	21.7941900763188	2	1	TRUE	NA	NA	0.00277923515308513	7822	3.60231559510827e-07	399659	TRUE	4.91423886143048e-06	GCST90199647+GCST90016564	NA
GCST90199647	GCST90016564	rs12259905	T	C	T	C	0.155223	4e-04	0.0731332	0.0701	FALSE	FALSE	FALSE	0.9741	10	29209423	0.0134	53400	433201	486601	Irritable bowel syndrome	TRUE	reported	4.27926898922795e-05	1.8312143082168e-09	3.88709e-07	10	28920494	7822	0.0305894	Theophylline levels	Metabolite	0.0572885582873255	0.0032819789106403	25.7495846750684	2	1	TRUE	NA	NA	0.0032819789106403	7822	1.8312143082168e-09	486601	TRUE	4.97470397384725e-07	GCST90199647+GCST90016564	NA
GCST90199647	GCST90016564	rs1388182	T	C	T	C	-0.155876	-0.0128	0.0561395	0.053	FALSE	FALSE	FALSE	0.4178	2	180150435	0.0158	53400	413333	466733	Irritable bowel syndrome	TRUE	reported	-0.00118582	1.4061721986246e-06	8.02918e-06	2	179285708	7822	0.0349153	Theophylline levels	Metabolite	-0.0504205	0.00254222926847555	19.9309018013854	2	1	TRUE	NA	NA	0.00254222926847555	7822	1.4061721986246e-06	466733	TRUE	1.55097676699495e-05	GCST90199647+GCST90016564	NA
GCST90199647	GCST90016564	rs149370966	A	G	A	G	-0.270438	-0.0172	0.0180128	0.0179	FALSE	FALSE	FALSE	0.5233	20	38351302	0.027	53400	418587	471987	Irritable bowel syndrome	TRUE	reported	-0.000927258	8.59806641383678e-07	6.72911e-06	20	39722660	7822	0.0600696	Theophylline levels	Metabolite	-0.0508449	0.00258520509884451	20.2687026263406	2	1	TRUE	NA	NA	0.00258520509884451	7822	8.59806641383678e-07	471987	TRUE	1.1775186864989e-05	GCST90199647+GCST90016564	NA
GCST90199647	GCST90016564	rs17428030	G	A	G	A	0.136372	0.0253	0.0811424	0.0915	FALSE	FALSE	FALSE	0.05648	9	86953621	0.0133	50019	362223	412242	Irritable bowel syndrome	TRUE	reported	-0.00296273	8.7777623556046e-06	5.99992e-06	9	84338706	7822	0.0301283	Theophylline levels	Metabolite	0.0511186096730821	0.00261311225490892	20.4880754744896	2	1	TRUE	NA	NA	0.00261311225490892	7822	8.7777623556046e-06	412242	TRUE	2.41846104315454e-05	GCST90199647+GCST90016564	NA
GCST90199647	GCST90016564	rs180968112	A	G	A	G	-0.313019	-0.0172	0.0133062	0.0193	FALSE	FALSE	FALSE	0.6076	16	16681195	0.0334	40548	293220	333768	Irritable bowel syndrome	TRUE	reported	-0.000891376	7.94550529002042e-07	9.96551e-06	16	16587338	7822	0.0708522	Theophylline levels	Metabolite	-0.0498968	0.00248969048447794	19.5179733010213	2	1	TRUE	NA	NA	0.00248969048447794	7822	7.94550529002042e-07	333768	TRUE	1.81059934315696e-05	GCST90199647+GCST90016564	NA
GCST90199647	GCST90016564	rs2245730	C	A	C	A	-0.0787472	-0.0008	0.435058	0.4354	FALSE	FALSE	FALSE	0.9059	21	44125328	0.0069	53400	433201	486601	Irritable bowel syndrome	TRUE	reported	0.000166209286133632	2.76255267970517e-08	1.26685e-06	21	42705218	7822	0.0162537	Theophylline levels	Metabolite	-0.0547052	0.00299265990203101	23.472846680931	2	1	TRUE	NA	NA	0.00299265990203101	7822	2.76255267970517e-08	486601	TRUE	1.67508447080275e-06	GCST90199647+GCST90016564	NA
GCST90199647	GCST90016564	rs258831	G	C	G	C	-0.0982197	0.0047	0.172656	0.1974	FALSE	TRUE	FALSE	0.6282	5	11415197	0.0097	50019	361926	411945	Irritable bowel syndrome	TRUE	reported	-0.000754931	5.69921278953835e-07	8.76968e-06	5	11415085	7822	0.0220943	Theophylline levels	Metabolite	-0.0502073	0.00252077347395409	19.762264759111	2	1	TRUE	NA	NA	0.00252077347395409	7822	5.69921278953835e-07	411945	TRUE	1.4535365812281e-05	GCST90199647+GCST90016564	NA
GCST90199647	GCST90016564	rs34804482	C	T	C	T	-0.242551	-0.0029	0.0234865	0.0255	FALSE	FALSE	FALSE	0.8975	11	27389739	0.0226	53400	411465	464865	Irritable bowel syndrome	TRUE	reported	0.0001882032248469	3.54204538427729e-08	4.35018e-06	11	27368192	7822	0.0527985	Theophylline levels	Metabolite	-0.0518792	0.00269144655827832	21.1039121374249	2	1	TRUE	NA	NA	0.00269144655827832	7822	3.54204538427729e-08	464865	TRUE	5.70861210787769e-06	GCST90199647+GCST90016564	NA
GCST90199647	GCST90016564	rs4615950	T	C	T	C	-0.0738501	-0.0062	0.399028	0.3982	FALSE	FALSE	FALSE	0.3851	10	107770280	0.0071	53400	422699	476099	Irritable bowel syndrome	TRUE	reported	-0.00126557	1.60166077989594e-06	7.54096e-06	10	106010522	7822	0.0164924	Theophylline levels	Metabolite	-0.0505717	0.00255749959002451	20.0509270316547	2	1	TRUE	NA	NA	0.00255749959002451	7822	1.60166077989594e-06	476099	TRUE	1.50249026059573e-05	GCST90199647+GCST90016564	NA
GCST90199647	GCST90016564	rs643104	C	T	C	T	-0.0815481	0.0132	0.336783	0.3392	FALSE	FALSE	FALSE	0.1098	11	118567125	0.0082	44437	312628	357065	Irritable bowel syndrome	TRUE	reported	-0.00269393	7.25725120724649e-06	2.99589e-06	11	118696416	7822	0.017458	Theophylline levels	Metabolite	-0.0527486	0.00278241490145302	21.8191945815039	2	1	TRUE	NA	NA	0.00278241490145302	7822	7.25725120724649e-06	357065	TRUE	1.17219660874532e-05	GCST90199647+GCST90016564	NA
GCST90199647	GCST90016564	rs67360043	A	T	A	T	0.0886627	-0.0158	0.210393	0.1975	FALSE	TRUE	FALSE	0.07556	4	38939834	0.0089	53400	415577	468977	Irritable bowel syndrome	TRUE	reported	-0.00259233	6.7201899683673e-06	6.44475e-06	4	38938213	7822	0.0196537	Theophylline levels	Metabolite	0.0509482026188156	0.00259571935008789	20.3513517151347	2	1	TRUE	NA	NA	0.00259571935008789	7822	6.7201899683673e-06	468977	TRUE	2.1904305218588e-05	GCST90199647+GCST90016564	NA
GCST90199647	GCST90016564	rs72793907	G	A	G	A	-0.274555	-0.0158	0.0174664	0.0198	FALSE	FALSE	FALSE	0.5387	2	22760858	0.0257	53400	409221	462621	Irritable bowel syndrome	TRUE	reported	0.000903882656785114	8.17003857236916e-07	6.02668e-06	2	22537986	7822	0.0606691	Theophylline levels	Metabolite	-0.0511082	0.00261204692532502	20.4797008957981	2	1	TRUE	NA	NA	0.00261204692532502	7822	8.17003857236916e-07	462621	TRUE	1.05208378420179e-05	GCST90199647+GCST90016564	NA
GCST90199647	GCST90016564	rs7323950	G	A	G	A	-0.0792948	-0.0186	0.669651	0.6785	FALSE	FALSE	FALSE	0.01658	13	22773777	0.0078	53400	379550	432950	Irritable bowel syndrome	TRUE	reported	0.0036240787036669	1.31339464503719e-05	5.80379e-06	13	22199638	7822	0.0174912	Theophylline levels	Metabolite	-0.0511979	0.00262122061855702	20.5518160811767	2	1	TRUE	NA	NA	0.00262122061855702	7822	1.31339464503719e-05	432950	TRUE	3.00401064615738e-05	GCST90199647+GCST90016564	NA
GCST90199647	GCST90016564	rs74069834	G	A	G	A	-0.270594	0.0308	0.0173385	0.0185999999999999	FALSE	FALSE	FALSE	0.2656	12	22099296	0.0277	50019	359979	409998	Irritable bowel syndrome	TRUE	reported	-0.00173652	3.01551133702461e-06	9.51795e-06	12	21946362	7822	0.0611119	Theophylline levels	Metabolite	-0.0500087	0.00250086659983016	19.6058083218667	2	1	TRUE	NA	NA	0.00250086659983016	7822	3.01551133702461e-06	409998	TRUE	2.31624863948665e-05	GCST90199647+GCST90016564	NA
GCST90199647	GCST90016564	rs74526939	G	A	G	A	-0.20014	-0.0235	0.0338003	0.0373	FALSE	FALSE	FALSE	0.204	18	47599701	0.0185	53400	422699	476099	Irritable bowel syndrome	TRUE	reported	0.00184097408666882	3.38918558778609e-06	5.85782e-06	18	50073331	7822	0.0441667	Theophylline levels	Metabolite	-0.051176	0.00261898031683964	20.5342047557633	2	1	TRUE	NA	NA	0.00261898031683964	7822	3.38918558778609e-06	476099	TRUE	1.48440503905133e-05	GCST90199647+GCST90016564	NA
GCST90199647	GCST90016564	rs75095637	C	A	C	A	0.140865	0.0042	0.0721271	0.0719	FALSE	FALSE	FALSE	0.7672	15	25158591	0.0141	50019	398719	448738	Irritable bowel syndrome	TRUE	reported	-0.000444667	1.9772853893278e-07	5.44768e-06	15	24913444	7822	0.0309814	Theophylline levels	Metabolite	0.0513482194952255	0.00263663964532986	20.6730293552667	2	1	TRUE	NA	NA	0.00263663964532986	7822	1.9772853893278e-07	448738	TRUE	7.95451062784866e-06	GCST90199647+GCST90016564	NA
GCST90199647	GCST90016564	rs75723819	A	C	A	C	-0.211336	0.0098	0.0308404	0.03	FALSE	FALSE	FALSE	0.6529	3	119818032	0.0217	50019	399016	449035	Irritable bowel syndrome	TRUE	reported	0.000673949124852838	4.54207422889907e-07	6.37754e-06	3	120099185	7822	0.0468234	Theophylline levels	Metabolite	-0.0509732	0.00259827095154632	20.3714092820719	2	1	TRUE	NA	NA	0.00259827095154632	7822	4.54207422889907e-07	449035	TRUE	1.01773503812233e-05	GCST90199647+GCST90016564	NA
GCST90199647	GCST90016564	rs75870478	T	C	T	C	-0.281468	0.0103	0.0183091	0.0196	FALSE	FALSE	FALSE	0.7087	4	35565604	0.0277	50019	359979	409998	Irritable bowel syndrome	TRUE	reported	0.000580721055252716	3.37236944013828e-07	2.81969e-06	4	35563982	7822	0.0600974	Theophylline levels	Metabolite	-0.0528886	0.00279719938395221	21.9354570293956	2	1	TRUE	NA	NA	0.00279719938395221	7822	3.37236944013828e-07	409998	TRUE	4.51452956886365e-06	GCST90199647+GCST90016564	NA
GCST90199647	GCST90016564	rs79361921	A	G	A	G	-0.232926	-0.0011	0.0295007	0.0341	FALSE	FALSE	FALSE	0.9594	8	58934563	0.0214	44437	305506	349943	Irritable bowel syndrome	TRUE	reported	-8.68923e-05	7.55027885579992e-09	7.25218e-07	8	58022004	7822	0.0470132	Theophylline levels	Metabolite	-0.0559389	0.0031291648908034	24.5468806832955	2	1	TRUE	NA	NA	0.0031291648908034	7822	7.55027885579992e-09	349943	TRUE	1.01057326973778e-06	GCST90199647+GCST90016564	NA
GCST90199647	GCST90016564	rs79542551	G	A	G	A	-0.328871	-0.0225	0.0127102	0.0131	FALSE	FALSE	FALSE	0.507	13	93724273	0.0339	46130	379836	425966	Irritable bowel syndrome	TRUE	reported	0.00101694191299343	1.03417085440273e-06	4.48836e-06	13	93072020	7822	0.0716904	Theophylline levels	Metabolite	-0.0518057	0.00268383157138738	21.0440415513544	2	1	TRUE	NA	NA	0.00268383157138738	7822	1.03417085440273e-06	425966	TRUE	8.41240889670585e-06	GCST90199647+GCST90016564	NA
GCST90199648	GCST90016564	rs10152997	C	T	C	T	-0.0762043	0.0069	0.552011	0.5571	FALSE	FALSE	FALSE	0.3345	15	61197157	0.0072	50019	408085	458104	Irritable bowel syndrome	TRUE	reported	-0.00141591	2.00479573668704e-06	6.15686e-07	15	60904958	8139	0.0152829	1,5-anhydroglucitol (1,5-ag) levels	Metabolite	-0.0551924	0.00304619801827573	24.8626498293488	2	1	TRUE	NA	NA	0.00304619801827573	8139	2.00479573668704e-06	458104	TRUE	1.48579977354059e-06	GCST90199648+GCST90016564	NA
GCST90199648	GCST90016564	rs111517692	A	G	A	G	0.186098	0.0243	0.0399656	0.0385	FALSE	FALSE	FALSE	0.211	9	132816672	0.0194	50019	361926	411945	Irritable bowel syndrome	TRUE	reported	0.00195157458126162	3.80864334622648e-06	1.76596e-06	9	130054393	8139	0.0389448	1,5-anhydroglucitol (1,5-ag) levels	Metabolite	0.0528994994444376	0.00279835704147206	22.834129292951	2	1	TRUE	NA	NA	0.00279835704147206	8139	3.80864334622648e-06	411945	TRUE	5.23391773153387e-06	GCST90199648+GCST90016564	NA
GCST90199648	GCST90016564	rs11219784	C	T	C	T	-0.29621	0.0139	0.0145213	0.0154	FALSE	FALSE	FALSE	0.6604	11	124680673	0.0317	44437	305506	349943	Irritable bowel syndrome	TRUE	reported	-0.000741239	5.49434604790575e-07	3.10664e-06	11	124810777	8139	0.0635149	1,5-anhydroglucitol (1,5-ag) levels	Metabolite	-0.0516312	0.00266578180107026	21.7494457920846	2	1	TRUE	NA	NA	0.00266578180107026	8139	5.49434604790575e-07	349943	TRUE	5.57459616240959e-06	GCST90199648+GCST90016564	NA
GCST90199648	GCST90016564	rs112766573	T	C	T	C	0.149694	-0.0249	0.055333	0.0616	FALSE	FALSE	FALSE	0.113	6	75892252	0.0157	50019	361926	411945	Irritable bowel syndrome	TRUE	reported	-0.00247104	6.10603950949121e-06	9.16336e-06	6	75182536	8139	0.033745	1,5-anhydroglucitol (1,5-ag) levels	Metabolite	0.0491177304085889	0.00241255144049082	19.6784062385913	2	1	TRUE	NA	NA	0.00241255144049082	8139	6.10603950949121e-06	411945	TRUE	3.04453354083457e-05	GCST90199648+GCST90016564	NA
GCST90199648	GCST90016564	rs116139938	T	G	T	G	-0.267495	-0.0198	0.0309995	0.0364	FALSE	FALSE	FALSE	0.3684	17	18906041	0.022	44437	310156	354593	Irritable bowel syndrome	TRUE	reported	-0.0015114	2.28431671899021e-06	1.82908e-09	17	19002728	8139	0.0444913	1,5-anhydroglucitol (1,5-ag) levels	Metabolite	-0.0665037	0.00442274394425783	36.1477396711551	2	1	TRUE	NA	NA	0.00442274394425783	8139	2.28431671899021e-06	354593	TRUE	6.43888113626348e-09	GCST90199648+GCST90016564	NA
GCST90199648	GCST90016564	rs116855721	A	G	A	G	0.235097	-0.0188	0.0228932	0.0249	FALSE	FALSE	FALSE	0.4255	14	55051548	0.0235	50019	408085	458104	Irritable bowel syndrome	TRUE	reported	-0.00118198	1.39706682327786e-06	3.20903e-06	14	54584830	8139	0.0504828	1,5-anhydroglucitol (1,5-ag) levels	Metabolite	0.0515576965372505	0.00265819607222722	21.6873907766923	2	1	TRUE	NA	NA	0.00265819607222722	8139	1.39706682327786e-06	458104	TRUE	6.53955789370099e-06	GCST90199648+GCST90016564	NA
GCST90199648	GCST90016564	rs117813792	G	A	G	A	-0.331071	-0.0202	0.0136799	0.0165999999999999	FALSE	FALSE	FALSE	0.5447	9	116491682	0.0333	40548	293220	333768	Irritable bowel syndrome	TRUE	reported	0.00104999166007287	1.10248248622258e-06	5.89455e-07	9	113729402	8139	0.0662852	1,5-anhydroglucitol (1,5-ag) levels	Metabolite	-0.055285	0.00305643663773032	24.9464722329264	2	1	TRUE	NA	NA	0.00305643663773032	8139	1.10248248622258e-06	333768	TRUE	1.30847184386062e-06	GCST90199648+GCST90016564	NA
GCST90199648	GCST90016564	rs118097969	A	C	A	C	0.254382	0.0205	0.0178351	0.0191	FALSE	FALSE	FALSE	0.4579	7	8470996	0.0277	50019	359979	409998	Irritable bowel syndrome	TRUE	reported	0.0011558034648887	1.33588164944873e-06	9.63851e-06	7	8431366	8139	0.0574857	1,5-anhydroglucitol (1,5-ag) levels	Metabolite	0.0489973345193309	0.00240073878999921	19.5818223747776	2	1	TRUE	NA	NA	0.00240073878999921	8139	1.33588164944873e-06	409998	TRUE	1.8975837318372e-05	GCST90199648+GCST90016564	NA
GCST90199648	GCST90016564	rs11976181	C	T	C	T	-0.132448	0.008	0.817748	0.8194	FALSE	FALSE	FALSE	0.4136	7	141797564	0.0097	50019	359979	409998	Irritable bowel syndrome	TRUE	reported	-0.00128804	1.65903735699107e-06	2.06534e-10	7	142097764	8139	0.0208369	1,5-anhydroglucitol (1,5-ag) levels	Metabolite	-0.0702918	0.00494093498158289	40.4040215888047	2	1	TRUE	NA	NA	0.00494093498158289	8139	1.65903735699107e-06	409998	TRUE	6.67346676578454e-10	GCST90199648+GCST90016564	NA
GCST90199648	GCST90016564	rs138306161	T	C	T	C	-0.308695	0.0323	0.0122087	0.0149	FALSE	FALSE	FALSE	0.2869	9	89327686	0.0303	50019	405841	455860	Irritable bowel syndrome	TRUE	reported	0.00157886341730689	2.49280969050998e-06	8.74061e-06	9	86712771	8139	0.069429	1,5-anhydroglucitol (1,5-ag) levels	Metabolite	-0.04923	0.00242359040657111	19.768666288236	2	1	TRUE	NA	NA	0.00242359040657111	8139	2.49280969050998e-06	455860	TRUE	2.00951807293703e-05	GCST90199648+GCST90016564	NA
GCST90199648	GCST90016564	rs139280007	C	G	C	G	-0.241187	0.0268	0.0208697	0.0219	FALSE	TRUE	FALSE	0.3154	2	34846167	0.0267	50019	346949	396968	Irritable bowel syndrome	TRUE	reported	0.00159311206243998	2.53800604349176e-06	6.46361e-06	2	34621100	8139	0.0534709	1,5-anhydroglucitol (1,5-ag) levels	Metabolite	-0.0499415	0.00249415784689384	20.3457078069525	2	1	TRUE	NA	NA	0.00249415784689384	8139	2.53800604349176e-06	396968	TRUE	1.5552411219421e-05	GCST90199648+GCST90016564	NA
GCST90199648	GCST90016564	rs16923778	T	C	T	C	-0.364422	-0.0193	0.0114964	0.0109	FALSE	FALSE	FALSE	0.6062	11	7262789	0.0375	44437	305506	349943	Irritable bowel syndrome	TRUE	reported	-0.000870018	7.56932103641061e-07	3.76743e-07	11	7241558	8139	0.0717318	1,5-anhydroglucitol (1,5-ag) levels	Metabolite	-0.0562306	0.00316188475078715	25.8098640326598	2	1	TRUE	NA	NA	0.00316188475078715	8139	7.56932103641061e-07	349943	TRUE	7.74226893971622e-07	GCST90199648+GCST90016564	NA
GCST90199648	GCST90016564	rs16936434	A	G	A	G	-0.144243	0.0232	0.0583838	0.0584	FALSE	FALSE	FALSE	0.1165	11	42250690	0.0148	53400	426079	479479	Irritable bowel syndrome	TRUE	reported	0.00226381673965589	5.12486623074621e-06	9.50335e-06	11	42229140	8139	0.0325739	1,5-anhydroglucitol (1,5-ag) levels	Metabolite	-0.0490309	0.00240403255278919	19.608752962487	2	1	TRUE	NA	NA	0.00240403255278919	8139	5.12486623074621e-06	479479	TRUE	2.83211631383755e-05	GCST90199648+GCST90016564	NA
GCST90199648	GCST90016564	rs185053832	A	C	A	C	-0.376359	0.0192	0.00916021	0.0107	FALSE	FALSE	FALSE	0.6483	7	141763311	0.0421	40548	293220	333768	Irritable bowel syndrome	TRUE	reported	0.000789401505933702	6.23154737570397e-07	2.29459e-06	7	142063511	8139	0.0796429	1,5-anhydroglucitol (1,5-ag) levels	Metabolite	-0.0523152	0.00273688105389141	22.3311187513371	2	1	TRUE	NA	NA	0.00273688105389141	8139	6.23154737570397e-07	333768	TRUE	4.30171507941672e-06	GCST90199648+GCST90016564	NA
GCST90199648	GCST90016564	rs190533843	G	A	G	A	-0.402017	0.0674	0.00831678	0.0174	FALSE	FALSE	FALSE	0.06812	21	46175583	0.037	40548	293220	333768	Irritable bowel syndrome	TRUE	reported	-0.00315308	9.94191242384897e-06	1.62846e-06	21	44755668	8139	0.0838446	1,5-anhydroglucitol (1,5-ag) levels	Metabolite	-0.0530792	0.00281740328624161	22.9899825926552	2	1	TRUE	NA	NA	0.00281740328624161	8139	9.94191242384897e-06	333768	TRUE	8.4335545476074e-06	GCST90199648+GCST90016564	NA
GCST90199648	GCST90016564	rs219151	C	G	C	G	-0.0930985	-0.0126	0.803761	0.8033	FALSE	TRUE	FALSE	0.1434	2	33215687	0.0086	53400	433201	486601	Irritable bowel syndrome	TRUE	reported	-0.00210032	4.41134536230561e-06	1.31914e-06	2	32990620	8139	0.0192478	1,5-anhydroglucitol (1,5-ag) levels	Metabolite	-0.0535434	0.0028668963470155	23.3950066347246	2	1	TRUE	NA	NA	0.0028668963470155	8139	4.41134536230561e-06	486601	TRUE	4.09645861786764e-06	GCST90199648+GCST90016564	NA
GCST90199648	GCST90016564	rs2638281	G	A	G	A	0.0758197	-0.0175	0.588573	0.5934	FALSE	FALSE	FALSE	0.01285	19	49210869	0.0071	53400	426079	479479	Irritable bowel syndrome	TRUE	reported	0.00355953328988873	1.26702772418261e-05	6.39246e-07	19	48707612	8139	0.015228	1,5-anhydroglucitol (1,5-ag) levels	Metabolite	0.0551120394427345	0.00303733689153752	24.7901061905184	2	1	TRUE	NA	NA	0.00303733689153752	8139	1.26702772418261e-05	479479	TRUE	3.91082146505161e-06	GCST90199648+GCST90016564	NA
GCST90199648	GCST90016564	rs2800798	A	G	A	G	0.079919	-0.004	0.245431	0.2571	FALSE	FALSE	FALSE	0.6106	1	164666253	0.0078	53400	433201	486601	Irritable bowel syndrome	TRUE	reported	-0.000735156	5.40454740429121e-07	6.02526e-06	1	164697016	8139	0.0176597	1,5-anhydroglucitol (1,5-ag) levels	Metabolite	0.0501058814192319	0.00251059935279813	20.4801644212596	2	1	TRUE	NA	NA	0.00251059935279813	8139	5.40454740429121e-07	486601	TRUE	9.86021933980366e-06	GCST90199648+GCST90016564	NA
GCST90199648	GCST90016564	rs28429046	T	A	T	A	0.0877134	3e-04	0.218221	0.2344	FALSE	TRUE	FALSE	0.9746	1	242167231	0.009	50019	359979	409998	Irritable bowel syndrome	TRUE	reported	-5.20582e-05	2.71005353247334e-09	4.12664e-06	1	242003929	8139	0.0190478	1,5-anhydroglucitol (1,5-ag) levels	Metabolite	0.0509828149894443	0.00259924742424791	21.2051938365656	2	1	TRUE	NA	NA	0.00259924742424791	8139	2.71005353247334e-09	409998	TRUE	5.28911905194109e-06	GCST90199648+GCST90016564	NA
GCST90199648	GCST90016564	rs34278530	C	T	C	T	0.0966945	-0.006	0.16675	0.1761	FALSE	FALSE	FALSE	0.5574	16	84689718	0.0102	50019	312103	362122	Irritable bowel syndrome	TRUE	reported	0.000977517666983684	9.55540789265225e-07	2.29468e-06	16	84656112	8139	0.020462	1,5-anhydroglucitol (1,5-ag) levels	Metabolite	0.0523150225701049	0.00273686158651059	22.3309594746126	2	1	TRUE	NA	NA	0.00273686158651059	8139	9.55540789265225e-07	362122	TRUE	4.56739923420143e-06	GCST90199648+GCST90016564	NA
GCST90199648	GCST90016564	rs4988235	A	G	A	G	0.125118	-0.0011	0.646606	0.7409	FALSE	FALSE	FALSE	0.8982	2	136608646	0.0087	49511	359604	409115	Irritable bowel syndrome	TRUE	reported	-0.000197675	3.90754122186821e-08	7.39543e-16	2	135851076	8139	0.015516	1,5-anhydroglucitol (1,5-ag) levels	Metabolite	0.0890388371753857	0.00792791452554485	65.0249527618822	2	1	TRUE	NA	NA	0.00792791452554485	8139	3.90754122186821e-08	409115	TRUE	1.77608688182437e-15	GCST90199648+GCST90016564	NA
GCST90199648	GCST90016564	rs526600	A	T	A	T	-0.303655	-0.0114	0.980668	0.9806	FALSE	TRUE	FALSE	0.6944	1	87366597	0.0291	44437	305506	349943	Irritable bowel syndrome	TRUE	reported	-0.000662238	4.38559684434658e-07	5.21094e-08	1	86900914	8139	0.0557783	1,5-anhydroglucitol (1,5-ag) levels	Metabolite	-0.0602412	0.00362900100015862	29.6367328715229	2	1	TRUE	NA	NA	0.00362900100015862	8139	4.38559684434658e-07	349943	TRUE	1.04272094007545e-07	GCST90199648+GCST90016564	NA
GCST90199648	GCST90016564	rs55646821	A	C	A	C	0.150169	-0.0352	0.936148	0.9352	FALSE	FALSE	FALSE	0.03381	8	20605102	0.0166	40548	293220	333768	Irritable bowel syndrome	TRUE	reported	-0.00367038	1.34716628751158e-05	1.28209e-06	8	20747591	8139	0.0310105	1,5-anhydroglucitol (1,5-ag) levels	Metabolite	0.0536061312931385	0.0028736173122172	23.4500104254416	2	1	TRUE	NA	NA	0.0028736173122172	8139	1.34716628751158e-05	333768	TRUE	8.3947098483762e-06	GCST90199648+GCST90016564	NA
GCST90199648	GCST90016564	rs6444144	T	C	T	C	0.0750138	0.0128	0.601673	0.5893	FALSE	FALSE	FALSE	0.06319	3	164809016	0.0069	53400	433201	486601	Irritable bowel syndrome	TRUE	reported	0.00265933921128467	7.07208504067616e-06	1.37932e-06	3	165091228	8139	0.0155373	1,5-anhydroglucitol (1,5-ag) levels	Metabolite	0.0534456424554561	0.00285643669747645	23.3094072536416	2	1	TRUE	NA	NA	0.00285643669747645	8139	7.07208504067616e-06	486601	TRUE	5.42483643667643e-06	GCST90199648+GCST90016564	NA
GCST90199648	GCST90016564	rs72670617	G	T	G	T	-0.109981	-0.0043	0.120487	0.1312	FALSE	FALSE	FALSE	0.6926	13	114616103	0.011	50019	364170	414189	Irritable bowel syndrome	TRUE	reported	0.000607403735497513	3.68939297896333e-07	4.38952e-06	13	113913130	8139	0.0239503	1,5-anhydroglucitol (1,5-ag) levels	Metabolite	-0.0508408	0.00258478892402908	21.0869327450257	2	1	TRUE	NA	NA	0.00258478892402908	8139	3.68939297896333e-07	414189	TRUE	7.08547482504115e-06	GCST90199648+GCST90016564	NA
GCST90199648	GCST90016564	rs7536190	A	T	A	T	0.113912	0.0163	0.886879	0.8834	FALSE	TRUE	FALSE	0.1494	1	150399105	0.0113	50019	400963	450982	Irritable bowel syndrome	TRUE	reported	0.0021479764617466	4.61380288021742e-06	2.35583e-06	1	150426629	8139	0.0241326	1,5-anhydroglucitol (1,5-ag) levels	Metabolite	0.0522563922305852	0.00273073052895676	22.280797167155	2	1	TRUE	NA	NA	0.00273073052895676	8139	4.61380288021742e-06	450982	TRUE	7.33252511769976e-06	GCST90199648+GCST90016564	NA
GCST90199648	GCST90016564	rs77283946	A	C	A	C	-0.552741	-0.0151	0.0189905	0.025	FALSE	FALSE	FALSE	0.5642	17	18886281	0.0261	44437	310156	354593	Irritable bowel syndrome	TRUE	reported	-0.000971566	9.43940807632241e-07	8.80516e-23	17	18982968	8139	0.0562598	1,5-anhydroglucitol (1,5-ag) levels	Metabolite	-0.108276	0.0117236028883045	96.5265961839543	2	1	TRUE	NA	NA	0.0117236028883045	8139	9.43940807632241e-07	354593	TRUE	7.42322694830342e-22	GCST90199648+GCST90016564	NA
GCST90199648	GCST90016564	rs78394231	C	T	C	T	0.116636	0.0033	0.0970646	0.1001	FALSE	FALSE	FALSE	0.7734	6	107649123	0.0114	53400	433201	486601	Irritable bowel syndrome	TRUE	reported	-0.000414976	1.72205449292862e-07	6.19749e-06	6	107327919	8139	0.0258071	1,5-anhydroglucitol (1,5-ag) levels	Metabolite	0.0500399465094308	0.0025039962466667	20.4261644983646	2	1	TRUE	NA	NA	0.0025039962466667	8139	1.72205449292862e-07	486601	TRUE	8.87359005950302e-06	GCST90199648+GCST90016564	NA
GCST90199648	GCST90016564	rs868427	C	T	C	T	-0.103914	-0.0072	0.130862	0.1353	FALSE	FALSE	FALSE	0.4735	8	52443945	0.0101	53400	426079	479479	Irritable bowel syndrome	TRUE	reported	0.00102950154525244	1.05987343167716e-06	5.83995e-06	8	51531385	8139	0.0229285	1,5-anhydroglucitol (1,5-ag) levels	Metabolite	-0.0501786	0.00251789511182836	20.5398296616502	2	1	TRUE	NA	NA	0.00251789511182836	8139	1.05987343167716e-06	479479	TRUE	1.08314502108505e-05	GCST90199648+GCST90016564	NA
GCST90199649	GCST90016564	rs10188669	A	G	A	G	-0.0671657	-0.0014	0.51141	0.512	FALSE	FALSE	FALSE	0.837	2	151753903	0.0068	53400	433201	486601	Irritable bowel syndrome	TRUE	reported	-0.000295144	8.71097958693399e-08	8.93665e-06	2	150897389	8134	0.0151226	1-stearoyl-2-arachidonoyl-GPI (18:0/20:4) levels	Metabolite	-0.0491922	0.00241987303135069	19.7261422505886	2	1	TRUE	NA	NA	0.00241987303135069	8134	8.71097958693399e-08	486601	TRUE	1.20700108492627e-05	GCST90199649+GCST90016564	NA
GCST90199649	GCST90016564	rs11121795	T	C	T	C	-0.178874	-0.0203	0.0377603	0.0365	FALSE	FALSE	FALSE	0.2815	1	6459999	0.0189	53400	383378	436778	Irritable bowel syndrome	TRUE	reported	-0.00162519	2.6412441836686e-06	6.00641e-06	1	6399939	8134	0.0395199	1-stearoyl-2-arachidonoyl-GPI (18:0/20:4) levels	Metabolite	-0.0501287	0.00251288542829186	20.4862639369968	2	1	TRUE	NA	NA	0.00251288542829186	8134	2.6412441836686e-06	436778	TRUE	1.442653509858e-05	GCST90199649+GCST90016564	NA
GCST90199649	GCST90016564	rs112843621	G	A	G	A	-0.366363	-0.2396	0.0095679	0.0104	FALSE	FALSE	FALSE	0.4734	14	26519047	0.3342	3889	4650	8539	Irritable bowel syndrome	TRUE	reported	0.00775915904145682	6.02045490306212e-05	2.66903e-06	14	26049841	8134	0.0780364	1-stearoyl-2-arachidonoyl-GPI (18:0/20:4) levels	Metabolite	-0.051991	0.00270306118909203	22.0408714137888	2	1	TRUE	NA	NA	0.00270306118909203	8134	6.02045490306212e-05	8539	TRUE	0.00427188339806902	GCST90199649+GCST90016564	NA
GCST90199649	GCST90016564	rs112957492	C	T	C	T	-0.195795	0.0155	0.338891	0.3523	FALSE	FALSE	FALSE	0.05317	1	63117010	0.008	44437	312628	357065	Irritable bowel syndrome	TRUE	reported	-0.0032424	1.05131777431892e-05	1.38202e-35	1	62651339	8134	0.0157253	1-stearoyl-2-arachidonoyl-GPI (18:0/20:4) levels	Metabolite	-0.136774	0.0187071056649918	155.026276197388	2	1	TRUE	NA	NA	0.0187071056649918	8134	1.05131777431892e-05	357065	TRUE	4.36654190701343e-33	GCST90199649+GCST90016564	NA
GCST90199649	GCST90016564	rs115307528	G	A	G	A	-0.299834	-0.0567	0.0131579	0.0155	FALSE	FALSE	FALSE	0.06411	2	167125011	0.0306	53400	407274	460674	Irritable bowel syndrome	TRUE	reported	0.00273000917028304	7.45295006982949e-06	6.77474e-06	2	166268501	8134	0.0666202	1-stearoyl-2-arachidonoyl-GPI (18:0/20:4) levels	Metabolite	-0.0498467	0.00248468931995219	20.2558229768686	2	1	TRUE	NA	NA	0.00248468931995219	8134	7.45295006982949e-06	460674	TRUE	2.49452048379376e-05	GCST90199649+GCST90016564	NA
GCST90199649	GCST90016564	rs140033739	A	G	A	G	-0.166275	0.0101	0.0496511	0.0492	FALSE	FALSE	FALSE	0.5723	6	30205152	0.0179	53400	394988	448388	Irritable bowel syndrome	TRUE	reported	0.00084264018506931	7.10042481493642e-07	2.28641e-06	6	30237375	8134	0.0351807	1-stearoyl-2-arachidonoyl-GPI (18:0/20:4) levels	Metabolite	-0.0523393	0.00273940503126146	22.3380346386959	2	1	TRUE	NA	NA	0.00273940503126146	8134	7.10042481493642e-07	448388	TRUE	4.0989463860385e-06	GCST90199649+GCST90016564	NA
GCST90199649	GCST90016564	rs141701630	T	C	T	C	0.317893	0.0247	0.012135	0.0121	FALSE	FALSE	FALSE	0.4799	7	100171073	0.0349	50019	408085	458104	Irritable bowel syndrome	TRUE	reported	0.00104565927728344	1.09340332416892e-06	5.3575e-06	7	100573450	8134	0.0698624	1-stearoyl-2-arachidonoyl-GPI (18:0/20:4) levels	Metabolite	0.0503949014541199	0.00253964609257045	20.7049853599491	2	1	TRUE	NA	NA	0.00253964609257045	8134	1.09340332416892e-06	458104	TRUE	1.01118318018159e-05	GCST90199649+GCST90016564	NA
GCST90199649	GCST90016564	rs1532085	G	A	G	A	-0.0917612	0.0041	0.623614	0.616	FALSE	FALSE	FALSE	0.5567	15	58683366	0.007	53400	433201	486601	Irritable bowel syndrome	TRUE	reported	-0.000839653	7.05017853767697e-07	5.70113e-09	15	58391167	8134	0.0157522	1-stearoyl-2-arachidonoyl-GPI (18:0/20:4) levels	Metabolite	-0.0644637	0.00415556295408839	33.9340530363266	2	1	TRUE	NA	NA	0.00415556295408839	8134	7.05017853767697e-07	486601	TRUE	1.21383333854798e-08	GCST90199649+GCST90016564	NA
GCST90199649	GCST90016564	rs157595	G	A	G	A	0.0939248	-0.0034	0.599898	0.6162	FALSE	FALSE	FALSE	0.6545	19	45425460	0.0077	53400	361642	415042	Irritable bowel syndrome	TRUE	reported	0.000685398441639024	4.69771023801202e-07	3.18487e-09	19	44922203	8134	0.0158609	1-stearoyl-2-arachidonoyl-GPI (18:0/20:4) levels	Metabolite	0.0655268633026471	0.00429376981428379	35.067507936797	2	1	TRUE	NA	NA	0.00429376981428379	8134	4.69771023801202e-07	415042	TRUE	6.67751295132915e-09	GCST90199649+GCST90016564	NA
GCST90199649	GCST90016564	rs174560	C	T	C	T	-0.263536	-0.0152	0.306967	0.3138	FALSE	FALSE	FALSE	0.03908	11	61581764	0.0074	53400	426079	479479	Irritable bowel syndrome	TRUE	reported	0.00296637510537325	8.79938126577817e-06	3.49778e-59	11	61814292	8134	0.0162451	1-stearoyl-2-arachidonoyl-GPI (18:0/20:4) levels	Metabolite	-0.177053	0.0313476988601029	263.169237124994	2	1	TRUE	NA	NA	0.0313476988601029	8134	8.79938126577817e-06	479479	TRUE	8.718134079649e-56	GCST90199649+GCST90016564	NA
GCST90199649	GCST90016564	rs2269938	G	C	G	C	-0.104296	-0.0053	0.166874	0.1781	FALSE	TRUE	FALSE	0.5574	12	120242014	0.009	53400	433201	486601	Irritable bowel syndrome	TRUE	reported	0.000844204376656825	7.12681029566538e-07	2.86272e-07	12	119804210	8134	0.0203216	1-stearoyl-2-arachidonoyl-GPI (18:0/20:4) levels	Metabolite	-0.056821	0.00322862566667632	26.3402266532506	2	1	TRUE	NA	NA	0.00322862566667632	8134	7.12681029566538e-07	486601	TRUE	5.40435783823648e-07	GCST90199649+GCST90016564	NA
GCST90199649	GCST90016564	rs2712421	T	G	T	G	0.0732419	0	0.655887	0.6525	FALSE	FALSE	FALSE	0.9971	3	128287743	0.0072	53400	426079	479479	Irritable bowel syndrome	TRUE	reported	0	0	4.90664e-06	3	128568900	8134	0.0160311	1-stearoyl-2-arachidonoyl-GPI (18:0/20:4) levels	Metabolite	0.050598883082465	0.00256024696919297	20.8733693340516	2	1	TRUE	NA	NA	0.00256024696919297	8134	0	479479	TRUE	5.94682310407646e-06	GCST90199649+GCST90016564	NA
GCST90199649	GCST90016564	rs34542491	T	C	T	C	0.0896599	0.016	0.175664	0.1639	FALSE	FALSE	FALSE	0.08771	5	168232811	0.0094	53400	422699	476099	Irritable bowel syndrome	TRUE	reported	0.0024668519467654	6.08535852726025e-06	7.12545e-06	5	168805806	8134	0.0199692	1-stearoyl-2-arachidonoyl-GPI (18:0/20:4) levels	Metabolite	0.0497280300326968	0.0024728769709328	20.1592869641095	2	1	TRUE	NA	NA	0.0024728769709328	8134	6.08535852726025e-06	476099	TRUE	2.34340258734009e-05	GCST90199649+GCST90016564	NA
GCST90199649	GCST90016564	rs3812316	G	C	G	C	-0.136926	-0.0085	0.121888	0.1267	FALSE	TRUE	FALSE	0.4052	7	73020337	0.0102	53400	433201	486601	Irritable bowel syndrome	TRUE	reported	0.00119462840813648	1.4271370335267e-06	3.05078e-09	7	73606007	8134	0.023095	1-stearoyl-2-arachidonoyl-GPI (18:0/20:4) levels	Metabolite	-0.0656044	0.00430393131534927	35.1508563277305	2	1	TRUE	NA	NA	0.00430393131534927	8134	1.4271370335267e-06	486601	TRUE	7.99940862678267e-09	GCST90199649+GCST90016564	NA
GCST90199649	GCST90016564	rs400810	G	A	G	A	0.128883	-0.0011	0.0862856	0.0916	FALSE	FALSE	FALSE	0.9294	5	31675161	0.0127	50019	369048	419067	Irritable bowel syndrome	TRUE	reported	0.000133797582067222	1.79017929670349e-08	1.8767e-06	5	31675054	8134	0.0270407	1-stearoyl-2-arachidonoyl-GPI (18:0/20:4) levels	Metabolite	0.0527804700304536	0.00278577801663561	22.7172319967762	2	1	TRUE	NA	NA	0.00278577801663561	8134	1.79017929670349e-08	419067	TRUE	2.52317667397745e-06	GCST90199649+GCST90016564	NA
GCST90199649	GCST90016564	rs60417901	T	C	T	C	-0.226606	0.0062	0.0227329	0.0225	FALSE	FALSE	FALSE	0.8212	7	92226376	0.0273	50019	312103	362122	Irritable bowel syndrome	TRUE	reported	0.000377400747207301	1.42431323992629e-07	9.21865e-06	7	92597062	8134	0.051098	1-stearoyl-2-arachidonoyl-GPI (18:0/20:4) levels	Metabolite	-0.0491184	0.00241261810702395	19.6668590666112	2	1	TRUE	NA	NA	0.00241261810702395	8134	1.42431323992629e-07	362122	TRUE	1.36089725781301e-05	GCST90199649+GCST90016564	NA
GCST90199649	GCST90016564	rs66466742	T	C	T	C	-0.189746	0.0036	0.0402441	0.0381	FALSE	FALSE	FALSE	0.8459	19	11336444	0.0184	53400	426079	479479	Irritable bowel syndrome	TRUE	reported	0.000282553551691545	7.98365095735068e-08	7.68393e-07	19	11225768	8134	0.0383851	1-stearoyl-2-arachidonoyl-GPI (18:0/20:4) levels	Metabolite	-0.0547343	0.00299584613048873	24.4354255080896	2	1	TRUE	NA	NA	0.00299584613048873	8134	7.98365095735068e-08	479479	TRUE	1.09464008312583e-06	GCST90199649+GCST90016564	NA
GCST90199649	GCST90016564	rs7241918	T	G	T	G	0.132894	-0.0098	0.826708	0.8227	FALSE	FALSE	FALSE	0.2717	18	47160953	0.0089	53400	433201	486601	Irritable bowel syndrome	TRUE	reported	-0.00157852	2.49172347545176e-06	3.05834e-11	18	49634583	8134	0.0200029	1-stearoyl-2-arachidonoyl-GPI (18:0/20:4) levels	Metabolite	0.0734747759375193	0.00539854269906867	44.1392367833054	2	1	TRUE	NA	NA	0.00539854269906867	8134	2.49172347545176e-06	486601	TRUE	1.18376502005691e-10	GCST90199649+GCST90016564	NA
GCST90199649	GCST90016564	rs72697217	C	G	C	G	0.139809	-0.0046	0.0714189	0.0944	FALSE	TRUE	FALSE	0.7202	9	7763957	0.0128	50019	359979	409998	Irritable bowel syndrome	TRUE	reported	-0.000561252	3.15003926726407e-07	7.29826e-06	9	7763957	8134	0.031174	1-stearoyl-2-arachidonoyl-GPI (18:0/20:4) levels	Metabolite	0.0496715248571285	0.00246726038163234	20.1133863848018	2	1	TRUE	NA	NA	0.00246726038163234	8134	3.15003926726407e-07	409998	TRUE	1.13999705333089e-05	GCST90199649+GCST90016564	NA
GCST90199649	GCST90016564	rs74988287	C	T	C	T	-0.366432	0.0086	0.0099395	0.0131	FALSE	FALSE	FALSE	0.7946	2	36917860	0.0332	50019	396772	446791	Irritable bowel syndrome	TRUE	reported	-0.000387533	1.50182108603432e-07	2.00554e-06	2	36690717	8134	0.0770971	1-stearoyl-2-arachidonoyl-GPI (18:0/20:4) levels	Metabolite	-0.0526325	0.00277018380635779	22.5897123686956	2	1	TRUE	NA	NA	0.00277018380635779	8134	1.50182108603432e-07	446791	TRUE	2.96689482627962e-06	GCST90199649+GCST90016564	NA
GCST90199649	GCST90016564	rs77960347	G	A	G	A	0.479876	-0.0189	0.0143349	0.0135	FALSE	FALSE	FALSE	0.5245	18	47109955	0.0297	53400	429010	482410	Irritable bowel syndrome	TRUE	reported	0.000916216106057698	8.3945195299953e-07	3.77862e-14	18	49583585	8134	0.0634052	1-stearoyl-2-arachidonoyl-GPI (18:0/20:4) levels	Metabolite	0.0836336930711193	0.00699459461671419	57.2806986898172	2	1	TRUE	NA	NA	0.00699459461671419	8134	8.3945195299953e-07	482410	TRUE	1.2232452987583e-13	GCST90199649+GCST90016564	NA
GCST90199649	GCST90016564	rs79608464	A	G	A	G	0.25749	0.0353	0.01871	0.0176	FALSE	FALSE	FALSE	0.1787	16	71332588	0.0263	53400	426079	479479	Irritable bowel syndrome	TRUE	reported	0.0019383591618976	3.75723624051238e-06	4.68177e-06	16	71298685	8134	0.0562381	1-stearoyl-2-arachidonoyl-GPI (18:0/20:4) levels	Metabolite	0.0507074748762437	0.00257124800832488	20.9632906229602	2	1	TRUE	NA	NA	0.00257124800832488	8134	3.75723624051238e-06	479479	TRUE	1.2730694522424e-05	GCST90199649+GCST90016564	NA
GCST90199649	GCST90016564	rs80195574	A	G	A	G	-0.221346	-0.0329	0.0272033	0.0264	FALSE	FALSE	FALSE	0.1698	14	34582811	0.024	50019	359979	409998	Irritable bowel syndrome	TRUE	reported	-0.00214089	4.58339938615708e-06	2.67135e-06	14	34113605	8134	0.0471492	1-stearoyl-2-arachidonoyl-GPI (18:0/20:4) levels	Metabolite	-0.0519889	0.00270284977259083	22.0391428429297	2	1	TRUE	NA	NA	0.00270284977259083	8134	4.58339938615708e-06	409998	TRUE	8.38263263115484e-06	GCST90199649+GCST90016564	NA
GCST90199649	GCST90016564	rs964184	C	G	C	G	-0.194744	-0.0023	0.868833	0.8664	FALSE	TRUE	FALSE	0.8171	11	116648917	0.01	53400	433201	486601	Irritable bowel syndrome	TRUE	reported	-0.000329718	1.08713733996666e-07	4.70771e-18	11	116778201	8134	0.0224871	1-stearoyl-2-arachidonoyl-GPI (18:0/20:4) levels	Metabolite	-0.0955957	0.00913854040307229	75.0000010980489	2	1	TRUE	NA	NA	0.00913854040307229	8134	1.08713733996666e-07	486601	TRUE	1.27835247734123e-17	GCST90199649+GCST90016564	NA
GCST90199650	GCST90016564	rs113392484	C	T	C	T	0.318007	0.0237	0.0109306	0.0111	FALSE	FALSE	FALSE	0.5534	6	79147497	0.04	46130	295464	341594	Irritable bowel syndrome	TRUE	reported	-0.00101376	1.02770524256321e-06	3.60129e-06	6	78437780	8233	0.0686372	Indolelactate levels	Metabolite	0.0510017696467311	0.00260118050709822	21.4661540955211	2	1	TRUE	NA	NA	0.00260118050709822	8233	1.02770524256321e-06	341594	TRUE	7.28495908530089e-06	GCST90199650+GCST90016564	NA
GCST90199650	GCST90016564	rs11598287	A	G	A	G	0.0749453	0.0029	0.30454	0.3116	FALSE	FALSE	FALSE	0.7164	10	133914409	0.0081	53400	365754	419154	Irritable bowel syndrome	TRUE	reported	0.000553002559313137	3.05811830606879e-07	2.87603e-06	10	132100905	8233	0.0160157	Indolelactate levels	Metabolite	0.0515104386662088	0.00265332529158526	21.897621989288	2	1	TRUE	NA	NA	0.00265332529158526	8233	3.05811830606879e-07	419154	TRUE	4.60113825322417e-06	GCST90199650+GCST90016564	NA
GCST90199650	GCST90016564	rs11647808	A	C	A	C	0.212473	0.006	0.0790114	0.0855	FALSE	FALSE	FALSE	0.6241	16	58770881	0.0122	53400	433201	486601	Irritable bowel syndrome	TRUE	reported	0.000705026929387038	4.97062971160916e-07	6.33765e-16	16	58736977	8233	0.0262875	Indolelactate levels	Metabolite	0.0887383746194738	0.00787449913010607	65.3294389500858	2	1	TRUE	NA	NA	0.00787449913010607	8233	4.97062971160916e-07	486601	TRUE	2.01061769688123e-15	GCST90199650+GCST90016564	NA
GCST90199650	GCST90016564	rs117078442	A	G	A	G	-0.209946	-0.0565	0.024059	0.0269	FALSE	FALSE	FALSE	0.008217	7	22336301	0.0214	53400	433201	486601	Irritable bowel syndrome	TRUE	reported	-0.00378483	1.43249104453391e-05	7.87867e-06	7	22296682	8233	0.046984	Indolelactate levels	Metabolite	-0.0491932	0.00241997220384158	19.967111063585	2	1	TRUE	NA	NA	0.00241997220384158	8233	1.43249104453391e-05	486601	TRUE	4.33999747393831e-05	GCST90199650+GCST90016564	NA
GCST90199650	GCST90016564	rs11950935	C	T	C	T	-0.0798371	0.0094	0.194657	0.1985	FALSE	FALSE	FALSE	0.3015	5	27771543	0.0091	50019	400963	450982	Irritable bowel syndrome	TRUE	reported	-0.00153818	2.36599930512668e-06	8.14575e-06	5	27771436	8233	0.0178954	Indolelactate levels	Metabolite	-0.0491148	0.00241226594064624	19.9033731867014	2	1	TRUE	NA	NA	0.00241226594064624	8233	2.36599930512668e-06	450982	TRUE	1.86201161339036e-05	GCST90199650+GCST90016564	NA
GCST90199650	GCST90016564	rs1255731	C	T	C	T	-0.0753124	0.0049	0.236978	0.2377	FALSE	FALSE	FALSE	0.5412	14	64016311	0.008	53400	433201	486601	Irritable bowel syndrome	TRUE	reported	-0.000878052	7.70975609821807e-07	8.10475e-06	14	63549593	8233	0.0168771	Indolelactate levels	Metabolite	-0.0491267	0.00241343339872897	19.9130290743762	2	1	TRUE	NA	NA	0.00241343339872897	8233	7.70975609821807e-07	486601	TRUE	1.39851298624941e-05	GCST90199650+GCST90016564	NA
GCST90199650	GCST90016564	rs1354368	G	A	G	A	-0.072441	0.0074	0.64522	0.6554	FALSE	FALSE	FALSE	0.2991	4	100441886	0.0072	53400	433201	486601	Irritable bowel syndrome	TRUE	reported	-0.00147337	2.17083238433416e-06	1.01477e-06	4	99520729	8233	0.0148179	Indolelactate levels	Metabolite	-0.0538074	0.00289523449650571	23.8998708713472	2	1	TRUE	NA	NA	0.00289523449650571	8233	2.17083238433416e-06	486601	TRUE	2.44408980798192e-06	GCST90199650+GCST90016564	NA
GCST90199650	GCST90016564	rs139117506	C	A	C	A	-0.175748	-0.031	0.0370029	0.0405	FALSE	FALSE	FALSE	0.09272	15	83976986	0.0185	53400	413333	466733	Irritable bowel syndrome	TRUE	reported	0.00245276158317233	6.01603938388601e-06	3.56131e-06	15	83308234	8233	0.0379139	Indolelactate levels	Metabolite	-0.0510269	0.00260374825867648	21.4873996967099	2	1	TRUE	NA	NA	0.00260374825867648	8233	6.01603938388601e-06	466733	TRUE	1.22966558272998e-05	GCST90199650+GCST90016564	NA
GCST90199650	GCST90016564	rs142009207	C	G	C	G	-0.118055	0.0055	0.0765238	0.0758	FALSE	TRUE	FALSE	0.6698	17	40546411	0.013	53400	433201	486601	Irritable bowel syndrome	TRUE	reported	0.000606503974593588	3.67847071197819e-07	9.57138e-06	17	42394393	8233	0.0266692	Indolelactate levels	Metabolite	-0.048734	0.00237499946899739	19.5951591218268	2	1	TRUE	NA	NA	0.00237499946899739	8233	3.67847071197819e-07	486601	TRUE	1.47019617280586e-05	GCST90199650+GCST90016564	NA
GCST90199650	GCST90016564	rs142582686	T	G	T	G	0.164806	0.0111	0.0429166	0.0449	FALSE	FALSE	FALSE	0.5527	10	102764904	0.0187	50019	342299	392318	Irritable bowel syndrome	TRUE	reported	0.000947683167722147	8.98103386383883e-07	3.63318e-06	10	101005147	8233	0.0355849	Indolelactate levels	Metabolite	0.0509818786347937	0.00259915194913284	21.4493698648042	2	1	TRUE	NA	NA	0.00259915194913284	8233	8.98103386383883e-07	392318	TRUE	6.91893223842262e-06	GCST90199650+GCST90016564	NA
GCST90199650	GCST90016564	rs145909629	A	G	A	G	0.321487	-0.017	0.0147347	0.0226	FALSE	FALSE	FALSE	0.5183	9	26547366	0.0263	50019	355329	405348	Irritable bowel syndrome	TRUE	reported	-0.00101527	1.03076581387357e-06	4.91562e-08	9	26547368	8233	0.0589415	Indolelactate levels	Metabolite	0.060011225684657	0.00360134720817484	29.7498283316931	2	1	TRUE	NA	NA	0.00360134720817484	8233	1.03076581387357e-06	405348	TRUE	1.12648783377653e-07	GCST90199650+GCST90016564	NA
GCST90199650	GCST90016564	rs148403098	T	C	T	C	0.167538	-0.0091	0.0411829	0.0414	FALSE	FALSE	FALSE	0.6079	14	102818282	0.0178	53400	415577	468977	Irritable bowel syndrome	TRUE	reported	-0.000746529	5.57304879969665e-07	3.10312e-06	14	102351945	8233	0.0359224	Indolelactate levels	Metabolite	0.051339139983634	0.00263570729425916	21.7518382177011	2	1	TRUE	NA	NA	0.00263570729425916	8233	5.57304879969665e-07	468977	TRUE	5.26249594078547e-06	GCST90199650+GCST90016564	NA
GCST90199650	GCST90016564	rs150393758	T	C	T	C	0.172921	-0.0276	0.0355126	0.0427	FALSE	FALSE	FALSE	0.1769	17	67860119	0.0205	44437	305506	349943	Irritable bowel syndrome	TRUE	reported	-0.00227592	5.17980444421456e-06	9.39877e-06	17	69863978	8233	0.0390292	Indolelactate levels	Metabolite	0.0487769384844688	0.00237918972791766	19.6298	2	1	TRUE	NA	NA	0.00237918972791766	8233	5.17980444421456e-06	349943	TRUE	3.00262378370051e-05	GCST90199650+GCST90016564	NA
GCST90199650	GCST90016564	rs185272650	T	C	T	C	-0.300455	0.0242	0.0112236	0.0144	FALSE	FALSE	FALSE	0.4689	3	183712552	0.0334	44437	305506	349943	Irritable bowel syndrome	TRUE	reported	0.00122481686903966	1.50017636268411e-06	9.1782e-06	3	183994764	8233	0.067736	Indolelactate levels	Metabolite	-0.0488332	0.00238468096756587	19.6752281862229	2	1	TRUE	NA	NA	0.00238468096756587	8233	1.50017636268411e-06	349943	TRUE	1.9322631903092e-05	GCST90199650+GCST90016564	NA
GCST90199650	GCST90016564	rs1867457	C	T	C	T	-0.102015	0.0122	0.111679	0.1093	FALSE	FALSE	FALSE	0.2767	5	179604217	0.0112	53400	422699	476099	Irritable bowel syndrome	TRUE	reported	-0.00157868	2.49222408503935e-06	8.45953e-06	5	180177217	8233	0.0229082	Indolelactate levels	Metabolite	-0.0490257	0.00240352387441692	19.8310694592261	2	1	TRUE	NA	NA	0.00240352387441692	8233	2.49222408503935e-06	476099	TRUE	1.94444050562162e-05	GCST90199650+GCST90016564	NA
GCST90199650	GCST90016564	rs190002061	A	G	A	G	-0.265524	-0.0607	0.0150532	0.0147	FALSE	FALSE	FALSE	0.06201	2	49479757	0.0325	50019	359979	409998	Irritable bowel syndrome	TRUE	reported	-0.00291685	8.50799734139447e-06	5.9667e-06	2	49252618	8233	0.058646	Indolelactate levels	Metabolite	-0.0498424	0.00248426502464605	20.4989101433742	2	1	TRUE	NA	NA	0.00248426502464605	8233	8.50799734139447e-06	409998	TRUE	2.45743646448456e-05	GCST90199650+GCST90016564	NA
GCST90199650	GCST90016564	rs19009	C	T	C	T	-0.0637423	-0.0042	0.428307	0.444	FALSE	FALSE	FALSE	0.5604	20	6736598	0.0073	50019	400963	450982	Irritable bowel syndrome	TRUE	reported	0.000856737210140209	7.33998647238829e-07	8.9327e-06	20	6755951	8233	0.0143515	Indolelactate levels	Metabolite	-0.0488972	0.00239093985982133	19.7269920377668	2	1	TRUE	NA	NA	0.00239093985982133	8233	7.33998647238829e-07	450982	TRUE	1.54284580821754e-05	GCST90199650+GCST90016564	NA
GCST90199650	GCST90016564	rs2472509	G	T	G	T	0.07003	0.0058	0.326865	0.3268	FALSE	FALSE	FALSE	0.4533	9	107684230	0.0077	50019	400963	450982	Irritable bowel syndrome	TRUE	reported	-0.00112165	1.25810447792055e-06	4.51219e-06	9	104921949	8233	0.0152695	Indolelactate levels	Metabolite	0.0504869121949232	0.00254892830297788	21.0338426185818	2	1	TRUE	NA	NA	0.00254892830297788	8233	1.25810447792055e-06	450982	TRUE	8.91539310671145e-06	GCST90199650+GCST90016564	NA
GCST90199650	GCST90016564	rs2794660	T	C	T	C	0.0949183	0.0069	0.140026	0.1582	FALSE	FALSE	FALSE	0.4757	13	47323155	0.0097	53400	422699	476099	Irritable bowel syndrome	TRUE	reported	0.00103093053526062	1.06281776853275e-06	8.61484e-06	13	46749020	8233	0.0213333	Indolelactate levels	Metabolite	0.0489828418766607	0.00239931879831395	19.7962906411944	2	1	TRUE	NA	NA	0.00239931879831395	8233	1.06281776853275e-06	476099	TRUE	1.58468203828263e-05	GCST90199650+GCST90016564	NA
GCST90199650	GCST90016564	rs2997922	T	C	T	C	0.185074	5e-04	0.709362	0.7115	FALSE	FALSE	FALSE	0.9519	9	131580744	0.0075	53400	433201	486601	Irritable bowel syndrome	TRUE	reported	9.55703404104742e-05	9.13368996617393e-09	4.22481e-32	9	128818465	8233	0.0156931	Indolelactate levels	Metabolite	0.128905602442809	0.0166166543411435	139.082772232956	2	1	TRUE	NA	NA	0.0166166543411435	8233	9.13368996617393e-09	486601	TRUE	2.21891606043896e-31	GCST90199650+GCST90016564	NA
GCST90199650	GCST90016564	rs34380016	G	A	G	A	-0.0666468	0.0016	0.437266	0.4476	FALSE	FALSE	FALSE	0.8199	1	29558230	0.0069	53400	433201	486601	Irritable bowel syndrome	TRUE	reported	-0.000332419	1.10502098030171e-07	5.21484e-06	1	29231718	8233	0.0146285	Indolelactate levels	Metabolite	-0.0501541	0.00251543208103691	20.7567336126416	2	1	TRUE	NA	NA	0.00251543208103691	8233	1.10502098030171e-07	486601	TRUE	7.2629426438563e-06	GCST90199650+GCST90016564	NA
GCST90199650	GCST90016564	rs35021400	A	C	A	C	-0.0820587	-0.0039	0.214409	0.2141	FALSE	FALSE	FALSE	0.6429	16	87046632	0.0083	53400	433201	486601	Irritable bowel syndrome	TRUE	reported	-0.000673598	4.5373430961699e-07	2.58998e-06	16	87013026	8233	0.0174559	Indolelactate levels	Metabolite	-0.0517457	0.0026776125851946	22.0986006800328	2	1	TRUE	NA	NA	0.0026776125851946	8233	4.5373430961699e-07	486601	TRUE	4.25148720023168e-06	GCST90199650+GCST90016564	NA
GCST90199650	GCST90016564	rs61674325	T	C	T	C	-0.0679091	0.0017	0.329491	0.3277	FALSE	FALSE	FALSE	0.8132	14	44056743	0.0073	53400	433201	486601	Irritable bowel syndrome	TRUE	reported	0.000333841582985231	1.11450202530085e-07	7.26587e-06	14	43587540	8233	0.0151389	Indolelactate levels	Metabolite	-0.049383	0.00243867715461623	20.1218222879691	2	1	TRUE	NA	NA	0.00243867715461623	8233	1.11450202530085e-07	486601	TRUE	1.00468782815007e-05	GCST90199650+GCST90016564	NA
GCST90199650	GCST90016564	rs62154332	T	C	T	C	0.118683	-0.003	0.0765673	0.0763	FALSE	FALSE	FALSE	0.8415	2	102087470	0.0149	44437	300342	344779	Irritable bowel syndrome	TRUE	reported	-0.000342899	1.17579507060503e-07	7.98229e-06	2	101471008	8233	0.0265768	Indolelactate levels	Metabolite	0.04916251101814	0.00241695248960874	19.9421351351325	2	1	TRUE	NA	NA	0.00241695248960874	8233	1.17579507060503e-07	344779	TRUE	1.1840320919026e-05	GCST90199650+GCST90016564	NA
GCST90199650	GCST90016564	rs73782967	A	G	A	G	-0.152997	-0.0005	0.0546588	0.0511	FALSE	FALSE	FALSE	0.9762	5	116263019	0.0156	53400	433201	486601	Irritable bowel syndrome	TRUE	reported	-4.59473e-05	2.11115246632665e-09	1.38514e-06	5	116927323	8233	0.0316953	Indolelactate levels	Metabolite	-0.053131	0.00282290193013828	23.3010824576121	2	1	TRUE	NA	NA	0.00282290193013828	8233	2.11115246632665e-09	486601	TRUE	1.75182779775004e-06	GCST90199650+GCST90016564	NA
GCST90199650	GCST90016564	rs75333405	C	T	C	T	-0.170317	-0.0239	0.0356968	0.0384	FALSE	FALSE	FALSE	0.1993	12	90230150	0.0186	53400	415577	468977	Irritable bowel syndrome	TRUE	reported	0.00187633053482858	3.52061627593012e-06	9.28037e-06	12	89836373	8233	0.0384177	Indolelactate levels	Metabolite	-0.048807	0.00238212691074757	19.6541051752078	2	1	TRUE	NA	NA	0.00238212691074757	8233	3.52061627593012e-06	468977	TRUE	2.39854544891342e-05	GCST90199650+GCST90016564	NA
GCST90199650	GCST90016564	rs7617388	G	A	G	A	-0.0945532	-0.0186	0.857589	0.8471	FALSE	FALSE	FALSE	0.07306	3	18887390	0.0104	50019	361926	411945	Irritable bowel syndrome	TRUE	reported	0.00278650197449189	7.76459325384721e-06	9.69652e-06	3	18845898	8233	0.0213736	Indolelactate levels	Metabolite	-0.0487031	0.00237199156185526	19.5702830919879	2	1	TRUE	NA	NA	0.00237199156185526	8233	7.76459325384721e-06	411945	TRUE	3.65948826078575e-05	GCST90199650+GCST90016564	NA
GCST90199651	GCST90016564	rs1018091	C	T	C	T	0.0675472	0.0034	0.457063	0.46	FALSE	FALSE	FALSE	0.6194	4	144539774	0.0069	53400	426079	479479	Irritable bowel syndrome	TRUE	reported	-0.000711616	5.06397617005308e-07	4.13525e-06	4	143618621	8279	0.0146699	Docosahexaenoate DHA; 22:6n3 levels	Metabolite	0.0505461657875654	0.00255491487582404	21.2012	2	1	TRUE	NA	NA	0.00255491487582404	8279	5.06397617005308e-07	479479	TRUE	6.83262740230555e-06	GCST90199651+GCST90016564	NA
GCST90199651	GCST90016564	rs11709701	T	C	T	C	0.0724482	-0.0028	0.315498	0.3271	FALSE	FALSE	FALSE	0.7362	3	197138149	0.0083	44437	305506	349943	Irritable bowel syndrome	TRUE	reported	-0.000570273	3.25210761368613e-07	5.06262e-06	3	197411278	8279	0.0158802	Docosahexaenoate DHA; 22:6n3 levels	Metabolite	0.0500829382001321	0.00250830069875825	20.8134111774219	2	1	TRUE	NA	NA	0.00250830069875825	8279	3.25210761368613e-07	349943	TRUE	8.36094826559957e-06	GCST90199651+GCST90016564	NA
GCST90199651	GCST90016564	rs11715464	G	A	G	A	-0.068416	-0.0027	0.380725	0.3874	FALSE	FALSE	FALSE	0.6965	3	42909687	0.007	53400	433201	486601	Irritable bowel syndrome	TRUE	reported	0.00055294260179878	3.05745520884005e-07	7.65771e-06	3	42868195	8279	0.0152901	Docosahexaenoate DHA; 22:6n3 levels	Metabolite	-0.0491232	0.00241308431044883	20.0214121932214	2	1	TRUE	NA	NA	0.00241308431044883	8279	3.05745520884005e-07	486601	TRUE	1.15974172489733e-05	GCST90199651+GCST90016564	NA
GCST90199651	GCST90016564	rs117676889	C	T	C	T	0.194787	-0.0173	0.0302902	0.0343	FALSE	FALSE	FALSE	0.3764	10	3350264	0.0196	53400	424132	477532	Irritable bowel syndrome	TRUE	reported	0.00127728951516074	1.63146850553957e-06	6.15001e-06	10	3308072	8279	0.0430833	Docosahexaenoate DHA; 22:6n3 levels	Metabolite	0.0496339594446088	0.00246352993014907	20.4409942329387	2	1	TRUE	NA	NA	0.00246352993014907	8279	1.63146850553957e-06	477532	TRUE	1.27019353598868e-05	GCST90199651+GCST90016564	NA
GCST90199651	GCST90016564	rs11930628	G	A	G	A	0.123625	-0.0085	0.0880354	0.0844	FALSE	FALSE	FALSE	0.4909	4	60653867	0.0124	53400	426079	479479	Irritable bowel syndrome	TRUE	reported	0.000989949722105964	9.80000452297676e-07	2.21625e-06	4	59788149	8279	0.0261218	Docosahexaenoate DHA; 22:6n3 levels	Metabolite	0.051949325429198	0.00269873241254872	22.3978539932088	2	1	TRUE	NA	NA	0.00269873241254872	8279	9.80000452297676e-07	479479	TRUE	4.21222080481051e-06	GCST90199651+GCST90016564	NA
GCST90199651	GCST90016564	rs12129379	T	G	T	G	0.0929219	-0.0067	0.17895	0.1994	FALSE	FALSE	FALSE	0.4629	1	159965261	0.0091	50019	405841	455860	Irritable bowel syndrome	TRUE	reported	-0.00109048	1.18915022817935e-06	2.32117e-06	1	159995471	8279	0.0196733	Docosahexaenoate DHA; 22:6n3 levels	Metabolite	0.0518465541372914	0.00268806517591109	22.3090837321028	2	1	TRUE	NA	NA	0.00268806517591109	8279	1.18915022817935e-06	455860	TRUE	4.64417863761689e-06	GCST90199651+GCST90016564	NA
GCST90199651	GCST90016564	rs13268878	G	A	G	A	-0.0830568	-0.0016	0.207876	0.2267	FALSE	FALSE	FALSE	0.8574	8	75368316	0.0087	53400	411465	464865	Irritable bowel syndrome	TRUE	reported	0.000269735572073617	7.27572788418815e-08	9.25958e-06	8	74456081	8279	0.0187327	Docosahexaenoate DHA; 22:6n3 levels	Metabolite	-0.0486769	0.00236944384535866	19.6584663401124	2	1	TRUE	NA	NA	0.00236944384535866	8279	7.27572788418815e-08	464865	TRUE	1.2509573302184e-05	GCST90199651+GCST90016564	NA
GCST90199651	GCST90016564	rs139278946	A	T	A	T	-0.209975	-0.0129	0.026335	0.0269	FALSE	TRUE	FALSE	0.5888	7	96405647	0.0238	50019	364170	414189	Irritable bowel syndrome	TRUE	reported	-0.000842198	7.09297999190513e-07	5.06353e-06	7	96776335	8279	0.0460257	Docosahexaenoate DHA; 22:6n3 levels	Metabolite	-0.0500824	0.00250824948987471	20.8129851871715	2	1	TRUE	NA	NA	0.00250824948987471	8279	7.09297999190513e-07	414189	TRUE	9.02973673509373e-06	GCST90199651+GCST90016564	NA
GCST90199651	GCST90016564	rs144230997	T	A	T	A	-0.321529	-0.0676	0.0116734	0.0179	FALSE	TRUE	FALSE	0.02867	13	71237104	0.0309	44437	305506	349943	Irritable bowel syndrome	TRUE	reported	0.00369817818480883	1.36765218865959e-05	3.33553e-06	13	70662972	8279	0.0691608	Docosahexaenoate DHA; 22:6n3 levels	Metabolite	-0.0510337	0.00260444240302536	21.6132602613332	2	1	TRUE	NA	NA	0.00260444240302536	8279	1.36765218865959e-05	349943	TRUE	2.04254345647693e-05	GCST90199651+GCST90016564	NA
GCST90199651	GCST90016564	rs145325641	A	G	A	G	-0.229959	0.0315	0.0247183	0.0275	FALSE	FALSE	FALSE	0.1563	12	95634871	0.0222	53400	407274	460674	Irritable bowel syndrome	TRUE	reported	0.00209055078495695	4.37040258448413e-06	1.12451e-06	12	95241095	8279	0.047234	Docosahexaenoate DHA; 22:6n3 levels	Metabolite	-0.0534365	0.0028554629621681	23.7023481150242	2	1	TRUE	NA	NA	0.0028554629621681	8279	4.37040258448413e-06	460674	TRUE	3.5820620918319e-06	GCST90199651+GCST90016564	NA
GCST90199651	GCST90016564	rs148894582	G	A	G	A	-0.292453	-0.005	0.0129169	0.0116000000000001	FALSE	FALSE	FALSE	0.8945	10	60380180	0.0374	46130	343043	389173	Irritable bowel syndrome	TRUE	reported	0.00021430295375714	4.59257559890351e-08	7.43554e-06	10	58620420	8279	0.0652677	Docosahexaenoate DHA; 22:6n3 levels	Metabolite	-0.0491921	0.00241986079343108	20.0777732034234	2	1	TRUE	NA	NA	0.00241986079343108	8279	4.59257559890351e-08	389173	TRUE	1.02148198000661e-05	GCST90199651+GCST90016564	NA
GCST90199651	GCST90016564	rs174603	A	G	A	G	-0.0936123	-0.0091	0.318542	0.3185	FALSE	FALSE	FALSE	0.2223	11	61626206	0.0074	53400	433201	486601	Irritable bowel syndrome	TRUE	reported	-0.00176288	3.10775506839209e-06	3.73866e-09	11	61858734	8279	0.015879	Docosahexaenoate DHA; 22:6n3 levels	Metabolite	-0.0646641	0.00418144887646327	34.7551793561566	2	1	TRUE	NA	NA	0.00418144887646327	8279	3.10775506839209e-06	486601	TRUE	1.32828841677601e-08	GCST90199651+GCST90016564	NA
GCST90199651	GCST90016564	rs181031465	T	C	T	C	0.282577	-0.009	0.0138364	0.015	FALSE	FALSE	FALSE	0.7865	2	165657255	0.0332	44437	310156	354593	Irritable bowel syndrome	TRUE	reported	-0.00045524	2.07243564350231e-07	7.32432e-06	2	164800745	8279	0.0630184	Docosahexaenoate DHA; 22:6n3 levels	Metabolite	0.049227309744028	0.00242332802463447	20.1066109737526	2	1	TRUE	NA	NA	0.00242332802463447	8279	2.07243564350231e-07	354593	TRUE	1.13553860231404e-05	GCST90199651+GCST90016564	NA
GCST90199651	GCST90016564	rs187828726	G	T	G	T	-0.221919	0.0051	0.023446	0.0254	FALSE	FALSE	FALSE	0.8274	6	158927379	0.0234	50019	400963	450982	Irritable bowel syndrome	TRUE	reported	-0.000324546	1.05329812080692e-07	5.4067e-06	6	158506347	8279	0.0487912	Docosahexaenoate DHA; 22:6n3 levels	Metabolite	-0.0499315	0.00249315284808218	20.6874029812383	2	1	TRUE	NA	NA	0.00249315284808218	8279	1.05329812080692e-07	450982	TRUE	7.61372567536585e-06	GCST90199651+GCST90016564	NA
GCST90199651	GCST90016564	rs1934826	A	G	A	G	-0.065497	-0.0019	0.454628	0.4501	FALSE	FALSE	FALSE	0.7848	13	76524545	0.0068	53400	433201	486601	Irritable bowel syndrome	TRUE	reported	-0.000400552	1.60442010218265e-07	9.75301e-06	13	75950409	8279	0.0148097	Docosahexaenoate DHA; 22:6n3 levels	Metabolite	-0.0485541	0.00235750313853189	19.5591642687791	2	1	TRUE	NA	NA	0.00235750313853189	8279	1.60442010218265e-07	486601	TRUE	1.37814417027587e-05	GCST90199651+GCST90016564	NA
GCST90199651	GCST90016564	rs34736275	A	G	A	G	0.0734802	0.0013	0.327588	0.3344	FALSE	FALSE	FALSE	0.857	7	80200343	0.0074	53400	426079	479479	Irritable bowel syndrome	TRUE	reported	0.000253704242069911	6.43658424442679e-08	4.46044e-06	7	80571027	8279	0.0160133	Docosahexaenoate DHA; 22:6n3 levels	Metabolite	0.0503734046552818	0.00253747989656476	21.0561506628726	2	1	TRUE	NA	NA	0.00253747989656476	8279	6.43658424442679e-08	479479	TRUE	6.05336070411449e-06	GCST90199651+GCST90016564	NA
GCST90199651	GCST90016564	rs3731644	C	T	C	T	0.110271	-0.0079	0.100677	0.0968	FALSE	FALSE	FALSE	0.5149	2	235949877	0.0122	53400	346585	399985	Irritable bowel syndrome	TRUE	reported	0.00102387341413161	1.04831676816552e-06	5.58135e-06	2	235041233	8279	0.0242799	Docosahexaenoate DHA; 22:6n3 levels	Metabolite	0.0498583008871612	0.0024858501673547	20.6266566129882	2	1	TRUE	NA	NA	0.0024858501673547	8279	1.04831676816552e-06	399985	TRUE	1.07724724192948e-05	GCST90199651+GCST90016564	NA
GCST90199651	GCST90016564	rs6564915	G	T	G	T	0.101809	0.0064	0.856833	0.8554	FALSE	FALSE	FALSE	0.5721	16	81808233	0.0114	50019	307453	357472	Irritable bowel syndrome	TRUE	reported	-0.000938977	8.81678523454768e-07	3.2225e-06	16	81774628	8279	0.0218657	Docosahexaenoate DHA; 22:6n3 levels	Metabolite	0.0511114609895444	0.00261238144448572	21.6793158584861	2	1	TRUE	NA	NA	0.00261238144448572	8279	8.81678523454768e-07	357472	TRUE	6.29024990655346e-06	GCST90199651+GCST90016564	NA
GCST90199651	GCST90016564	rs73045049	A	G	A	G	-0.182777	-0.0174	0.0352002	0.032	FALSE	FALSE	FALSE	0.4321	7	2698348	0.0222	44437	305506	349943	Irritable bowel syndrome	TRUE	reported	-0.00132495	1.75548432821111e-06	5.15535e-06	7	2658714	8279	0.040097	Docosahexaenoate DHA; 22:6n3 levels	Metabolite	-0.0500413	0.00250413349868788	20.7787457218624	2	1	TRUE	NA	NA	0.00250413349868788	8279	1.75548432821111e-06	349943	TRUE	1.16456626774263e-05	GCST90199651+GCST90016564	NA
GCST90199651	GCST90016564	rs73500833	T	C	T	C	-0.271564	-0.0054	0.0153501	0.0197	FALSE	FALSE	FALSE	0.8373	13	27330213	0.0262	50019	405841	455860	Irritable bowel syndrome	TRUE	reported	-0.000305265	9.31869968213993e-08	5.66876e-06	13	26756076	8279	0.0598372	Docosahexaenoate DHA; 22:6n3 levels	Metabolite	-0.0498224	0.00248227295119065	20.5969003456113	2	1	TRUE	NA	NA	0.00248227295119065	8279	9.31869968213993e-08	455860	TRUE	7.89249078956378e-06	GCST90199651+GCST90016564	NA
GCST90199651	GCST90016564	rs77207094	C	T	C	T	-0.248645	-0.0023	0.0186215	0.02	FALSE	FALSE	FALSE	0.9315	5	11520911	0.0267	50019	361926	411945	Irritable bowel syndrome	TRUE	reported	0.000134214057827386	1.80134133184929e-08	5.42114e-06	5	11520799	8279	0.0546737	Docosahexaenoate DHA; 22:6n3 levels	Metabolite	-0.0499256	0.00249256055601516	20.6824760461308	2	1	TRUE	NA	NA	0.00249256055601516	8279	1.80134133184929e-08	411945	TRUE	7.1706591753281e-06	GCST90199651+GCST90016564	NA
GCST90199651	GCST90016564	rs8523	A	G	A	G	-0.0784228	-0.0075	0.429891	0.4304	FALSE	FALSE	FALSE	0.2733	6	10981053	0.0069	53400	433201	486601	Irritable bowel syndrome	TRUE	reported	-0.00155821	2.42801898793207e-06	1.09343e-07	6	10980820	8279	0.0147676	Docosahexaenoate DHA; 22:6n3 levels	Metabolite	-0.0582717	0.00339558572359719	28.2010220219827	2	1	TRUE	NA	NA	0.00339558572359719	8279	2.42801898793207e-06	486601	TRUE	3.02305719484795e-07	GCST90199651+GCST90016564	NA
GCST90199652	GCST90016564	rs117022836	T	C	T	C	-0.228706	0.0144	0.0293313	0.0271	FALSE	FALSE	FALSE	0.5315	11	37672585	0.023	50019	359979	409998	Irritable bowel syndrome	TRUE	reported	0.000977787854987941	9.56069089361919e-07	5.89112e-07	11	37651035	8055	0.0457893	1-stearoyl-2-oleoyl-GPS (18:0/18:1) levels	Metabolite	-0.0555729	0.00308834693287309	24.9475043991209	2	1	TRUE	NA	NA	0.00308834693287309	8055	9.56069089361919e-07	409998	TRUE	1.19380004970687e-06	GCST90199652+GCST90016564	NA
GCST90199652	GCST90016564	rs118096873	A	G	A	G	-0.330974	0.0126	0.0110821	0.0122	FALSE	FALSE	FALSE	0.726	8	49639142	0.0359	50019	347693	397712	Irritable bowel syndrome	TRUE	reported	0.000556535373998025	3.09731622511121e-07	8.6072e-06	8	48726583	8055	0.0743846	1-stearoyl-2-oleoyl-GPS (18:0/18:1) levels	Metabolite	-0.0495221	0.00245243557260097	19.7980170273805	2	1	TRUE	NA	NA	0.00245243557260097	8055	3.09731622511121e-07	397712	TRUE	1.33914614218503e-05	GCST90199652+GCST90016564	NA
GCST90199652	GCST90016564	rs12652405	A	T	A	T	-0.185696	0.0043	0.0360831	0.0383	FALSE	TRUE	FALSE	0.8177	5	56255552	0.0187	50019	408085	458104	Irritable bowel syndrome	TRUE	reported	0.000339739254964097	1.15422761363559e-07	9.12308e-06	5	56959725	8055	0.041852	1-stearoyl-2-oleoyl-GPS (18:0/18:1) levels	Metabolite	-0.049383	0.00243867859978731	19.6866882694706	2	1	TRUE	NA	NA	0.00243867859978731	8055	1.15422761363559e-07	458104	TRUE	1.26428810955506e-05	GCST90199652+GCST90016564	NA
GCST90199652	GCST90016564	rs12965592	C	G	C	G	-0.109671	0.0042	0.113639	0.1227	FALSE	TRUE	FALSE	0.743	18	100297	0.0127	40548	293220	333768	Irritable bowel syndrome	TRUE	reported	0.000572432721869818	3.27679221067289e-07	9.30014e-06	18	100297	8055	0.0247405	1-stearoyl-2-oleoyl-GPS (18:0/18:1) levels	Metabolite	-0.0493373	0.00243416788711314	19.650185846285	2	1	TRUE	NA	NA	0.00243416788711314	8055	3.27679221067289e-07	333768	TRUE	1.50796359654306e-05	GCST90199652+GCST90016564	NA
GCST90199652	GCST90016564	rs13234046	A	G	A	G	-0.0842069	3e-04	0.223223	0.223	FALSE	FALSE	FALSE	0.9716	7	11011612	0.0083	53400	426079	479479	Irritable bowel syndrome	TRUE	reported	5.21986501162252e-05	2.7246990739561e-09	8.62088e-06	7	10971985	8055	0.0189265	1-stearoyl-2-oleoyl-GPS (18:0/18:1) levels	Metabolite	-0.0495183	0.00245205845115485	19.7949651186596	2	1	TRUE	NA	NA	0.00245205845115485	8055	2.7246990739561e-09	479479	TRUE	1.05523249721445e-05	GCST90199652+GCST90016564	NA
GCST90199652	GCST90016564	rs1354034	C	T	C	T	0.138779	-0.0011	0.609726	0.603	FALSE	FALSE	FALSE	0.8703	3	56849749	0.007	53400	426079	479479	Irritable bowel syndrome	TRUE	reported	0.000226939839970582	5.15016909658731e-08	3.68039e-18	3	56815721	8055	0.0159732	1-stearoyl-2-oleoyl-GPS (18:0/18:1) levels	Metabolite	0.0963667041966381	0.00928654167772234	75.4855195541017	2	1	TRUE	NA	NA	0.00928654167772234	8055	5.15016909658731e-08	479479	TRUE	9.31884980561218e-18	GCST90199652+GCST90016564	NA
GCST90199652	GCST90016564	rs138806707	C	T	C	T	-0.258703	-0.0638	0.0200426	0.0208	FALSE	FALSE	FALSE	0.01887	8	20856652	0.0272	50019	361926	411945	Irritable bowel syndrome	TRUE	reported	0.00365451972948487	1.33555144531942e-05	3.25682e-06	8	20999141	8055	0.0555882	1-stearoyl-2-oleoyl-GPS (18:0/18:1) levels	Metabolite	-0.0517913	0.00268233809925428	21.6589653813275	2	1	TRUE	NA	NA	0.00268233809925428	8055	1.33555144531942e-05	411945	TRUE	1.85247181904661e-05	GCST90199652+GCST90016564	NA
GCST90199652	GCST90016564	rs154803	A	T	A	T	0.228935	-0.0206	0.975691	0.9747	FALSE	TRUE	FALSE	0.3892	5	92125200	0.0239	50019	359979	409998	Irritable bowel syndrome	TRUE	reported	-0.00134611	1.81200016221475e-06	6.08206e-06	5	92789493	8055	0.0506099	1-stearoyl-2-oleoyl-GPS (18:0/18:1) levels	Metabolite	0.0503438940518271	0.00253450766830159	20.4622519874055	2	1	TRUE	NA	NA	0.00253450766830159	8055	1.81200016221475e-06	409998	TRUE	1.31284958377549e-05	GCST90199652+GCST90016564	NA
GCST90199652	GCST90016564	rs17831607	G	A	G	A	-0.106904	0.0119	0.139338	0.1415	FALSE	FALSE	FALSE	0.238	6	134684539	0.0101	53400	415577	468977	Irritable bowel syndrome	TRUE	reported	-0.00172048	2.96005784193406e-06	1.94566e-06	6	134363401	8055	0.0224635	1-stearoyl-2-oleoyl-GPS (18:0/18:1) levels	Metabolite	-0.0529575	0.00280450147851882	22.6481672249802	2	1	TRUE	NA	NA	0.00280450147851882	8055	2.96005784193406e-06	468977	TRUE	5.04048236473175e-06	GCST90199652+GCST90016564	NA
GCST90199652	GCST90016564	rs2055570	G	A	G	A	-0.135106	-0.0105	0.927349	0.9234	FALSE	FALSE	FALSE	0.4345	2	49343909	0.0135	53400	426079	479479	Irritable bowel syndrome	TRUE	reported	0.00112323691212504	1.2616611607602e-06	9.22546e-06	2	49116770	8055	0.0304665	1-stearoyl-2-oleoyl-GPS (18:0/18:1) levels	Metabolite	-0.0493564	0.00243605554679287	19.665461474829	2	1	TRUE	NA	NA	0.00243605554679287	8055	1.2616611607602e-06	479479	TRUE	1.74075404137441e-05	GCST90199652+GCST90016564	NA
GCST90199652	GCST90016564	rs55731338	A	G	A	G	-0.21443	0.0147	0.0289729	0.0312	FALSE	FALSE	FALSE	0.4915	6	35140992	0.0214	50019	364170	414189	Irritable bowel syndrome	TRUE	reported	0.00106734564444898	1.13922672472422e-06	3.57332e-06	6	35173215	8055	0.0462655	1-stearoyl-2-oleoyl-GPS (18:0/18:1) levels	Metabolite	-0.0515788	0.00266036942931478	21.4811026831582	2	1	TRUE	NA	NA	0.00266036942931478	8055	1.13922672472422e-06	414189	TRUE	7.0165938004595e-06	GCST90199652+GCST90016564	NA
GCST90199652	GCST90016564	rs55823223	A	G	A	G	-0.10594	-0.0108	0.150056	0.1425	FALSE	FALSE	FALSE	0.2682	17	73890363	0.0098	53400	433201	486601	Irritable bowel syndrome	TRUE	reported	-0.00157983	2.49587633682541e-06	1.09794e-06	17	75894282	8055	0.0217392	1-stearoyl-2-oleoyl-GPS (18:0/18:1) levels	Metabolite	-0.0542248	0.0029403313287317	23.7483161081337	2	1	TRUE	NA	NA	0.0029403313287317	8055	2.49587633682541e-06	486601	TRUE	2.73043666659733e-06	GCST90199652+GCST90016564	NA
GCST90199652	GCST90016564	rs56058673	T	C	T	C	-0.155282	9e-04	0.0591344	0.0591	FALSE	FALSE	FALSE	0.9564	22	36477747	0.0162	50019	359979	409998	Irritable bowel syndrome	TRUE	reported	8.67636239608744e-05	7.52792644282402e-09	3.90287e-06	22	36081699	8055	0.0336363	1-stearoyl-2-oleoyl-GPS (18:0/18:1) levels	Metabolite	-0.051376	0.00263949149130823	21.3120780281225	2	1	TRUE	NA	NA	0.00263949149130823	8055	7.52792644282402e-09	409998	TRUE	5.07127972991365e-06	GCST90199652+GCST90016564	NA
GCST90199652	GCST90016564	rs6871550	C	T	C	T	0.0882151	-0.0097	0.205068	0.2072	FALSE	FALSE	FALSE	0.2614	5	399211	0.0087	53400	422699	476099	Irritable bowel syndrome	TRUE	reported	0.00161586171872542	2.61100909404228e-06	6.4248e-06	5	399096	8055	0.0195516	1-stearoyl-2-oleoyl-GPS (18:0/18:1) levels	Metabolite	0.0502150083426838	0.00252154706285581	20.3573505145754	2	1	TRUE	NA	NA	0.00252154706285581	8055	2.61100909404228e-06	476099	TRUE	1.50271972150075e-05	GCST90199652+GCST90016564	NA
GCST90199652	GCST90016564	rs7161063	G	C	G	C	-0.188363	-0.0239	0.0367098	0.0395	FALSE	TRUE	FALSE	0.1942	14	88746516	0.0184	53400	411465	464865	Irritable bowel syndrome	TRUE	reported	0.00190509571203533	3.6293896720154e-06	4.57413e-06	14	88280172	8055	0.0410966	1-stearoyl-2-oleoyl-GPS (18:0/18:1) levels	Metabolite	-0.0510088	0.00260189789104326	21.0077437206538	2	1	TRUE	NA	NA	0.00260189789104326	8055	3.6293896720154e-06	464865	TRUE	1.22837661290459e-05	GCST90199652+GCST90016564	NA
GCST90199652	GCST90016564	rs72761668	G	A	G	A	-0.173508	0.01	0.0422211	0.0472	FALSE	FALSE	FALSE	0.5735	15	102265942	0.0177	53400	360439	413839	Irritable bowel syndrome	TRUE	reported	-0.000878237	7.71300859275829e-07	5.73656e-06	15	101725739	8055	0.0382524	1-stearoyl-2-oleoyl-GPS (18:0/18:1) levels	Metabolite	-0.050481	0.00254833073932582	20.5741371499251	2	1	TRUE	NA	NA	0.00254833073932582	8055	7.71300859275829e-07	413839	TRUE	1.02354812270607e-05	GCST90199652+GCST90016564	NA
GCST90199652	GCST90016564	rs75129304	G	T	G	T	-0.0846584	-0.0017	0.223247	0.2142	FALSE	FALSE	FALSE	0.8592	19	54573525	0.0095	44437	305506	349943	Irritable bowel syndrome	TRUE	reported	0.000302501743397758	9.15073047586831e-08	6.85413e-06	19	54070271	8055	0.0188206	1-stearoyl-2-oleoyl-GPS (18:0/18:1) levels	Metabolite	-0.0500625	0.00250625735375629	20.2336010813024	2	1	TRUE	NA	NA	0.00250625735375629	8055	9.15073047586831e-08	349943	TRUE	9.94667383366138e-06	GCST90199652+GCST90016564	NA
GCST90199652	GCST90016564	rs78365257	C	G	C	G	-0.294515	-0.0359	0.0146308	0.0164	FALSE	TRUE	FALSE	0.2041	3	116249454	0.0283	53400	411465	464865	Irritable bowel syndrome	TRUE	reported	-0.00186056	3.46170090889493e-06	5.98576e-06	3	116530607	8055	0.065059	1-stearoyl-2-oleoyl-GPS (18:0/18:1) levels	Metabolite	-0.0503813	0.00253827464303795	20.4927419075348	2	1	TRUE	NA	NA	0.00253827464303795	8055	3.46170090889493e-06	464865	TRUE	1.55689694165551e-05	GCST90199652+GCST90016564	NA
GCST90199652	GCST90016564	rs78453362	A	G	A	G	0.154741	0.0282	0.0541305	0.0527	FALSE	FALSE	FALSE	0.07362	3	78740009	0.0158	53400	426079	479479	Irritable bowel syndrome	TRUE	reported	0.00257754756906721	6.6437514708043e-06	8.34918e-06	3	78690859	8055	0.0347262	1-stearoyl-2-oleoyl-GPS (18:0/18:1) levels	Metabolite	0.0495946156049401	0.00245962589700177	19.8562061875102	2	1	TRUE	NA	NA	0.00245962589700177	8055	6.6437514708043e-06	479479	TRUE	2.81898054296204e-05	GCST90199652+GCST90016564	NA
GCST90199652	GCST90016564	rs80312835	G	A	G	A	0.296795	0.0111	0.0139821	0.0145	FALSE	FALSE	FALSE	0.7096	10	112177595	0.0298	53400	411465	464865	Irritable bowel syndrome	TRUE	reported	-0.000546316	2.98461501285004e-07	7.19855e-06	10	110417837	8055	0.0661347	1-stearoyl-2-oleoyl-GPS (18:0/18:1) levels	Metabolite	0.0499466030899199	0.002494663160222	20.1397643574659	2	1	TRUE	NA	NA	0.002494663160222	8055	2.98461501285004e-07	464865	TRUE	1.08934405820047e-05	GCST90199652+GCST90016564	NA
GCST90199652	GCST90016564	rs9277341	C	T	C	T	-0.0774887	-0.0049	0.310012	0.3038	FALSE	FALSE	FALSE	0.5222	6	33039625	0.0076	53400	416724	470124	Irritable bowel syndrome	TRUE	reported	0.000940322890157995	8.84207137755086e-07	3.28633e-06	6	33071848	8055	0.0166568	1-stearoyl-2-oleoyl-GPS (18:0/18:1) levels	Metabolite	-0.0517708	0.00268021936888664	21.6418113796818	2	1	TRUE	NA	NA	0.00268021936888664	8055	8.84207137755086e-07	470124	TRUE	5.99042476302702e-06	GCST90199652+GCST90016564	NA
GCST90199653	GCST90016564	rs10868484	C	T	C	T	0.0967565	-0.0076	0.160135	0.1672	FALSE	FALSE	FALSE	0.412	9	89391655	0.0092	53400	433201	486601	Irritable bowel syndrome	TRUE	reported	0.00118424034965464	1.40242520575015e-06	4.75862e-06	9	86776740	8271	0.0211482	1-myristoyl-2-palmitoyl-gpc (14:0/16:0) levels	Metabolite	0.0502494431796895	0.00252500653986884	20.9321328505164	2	1	TRUE	NA	NA	0.00252500653986884	8271	1.40242520575015e-06	486601	TRUE	9.51903650267036e-06	GCST90199653+GCST90016564	NA
GCST90199653	GCST90016564	rs114128846	A	G	A	G	0.147692	-0.0046	0.064399	0.0663	FALSE	FALSE	FALSE	0.737	2	119038035	0.0137	53400	433201	486601	Irritable bowel syndrome	TRUE	reported	-0.00048134	2.31687827007707e-07	2.27645e-06	2	118280459	8271	0.031243	1-myristoyl-2-palmitoyl-gpc (14:0/16:0) levels	Metabolite	0.0519148629327034	0.00269515299332138	22.3464471958244	2	1	TRUE	NA	NA	0.00269515299332138	8271	2.31687827007707e-07	486601	TRUE	3.45463756786593e-06	GCST90199653+GCST90016564	NA
GCST90199653	GCST90016564	rs116926922	T	G	T	G	0.200887	0.0199	0.0329258	0.0392	FALSE	FALSE	FALSE	0.2866	6	160379710	0.0187	50019	400963	450982	Irritable bowel syndrome	TRUE	reported	0.00158464609026364	2.51110323138783e-06	2.3894e-06	6	159958678	8271	0.0425847	1-myristoyl-2-palmitoyl-gpc (14:0/16:0) levels	Metabolite	0.0518069645125153	0.00268396157200102	22.2534055241494	2	1	TRUE	NA	NA	0.00268396157200102	8271	2.51110323138783e-06	450982	TRUE	5.91147515288906e-06	GCST90199653+GCST90016564	NA
GCST90199653	GCST90016564	rs12331085	A	G	A	G	-0.0932487	0.0233	0.264501	0.2636	FALSE	FALSE	FALSE	0.002757	4	172802850	0.0078	53400	433201	486601	Irritable bowel syndrome	TRUE	reported	0.00428224716271541	1.83376407625842e-05	1.19123e-07	4	171881699	8271	0.0176113	1-myristoyl-2-palmitoyl-gpc (14:0/16:0) levels	Metabolite	-0.0581286	0.00337893480315218	28.0351408002266	2	1	TRUE	NA	NA	0.00337893480315218	8271	1.83376407625842e-05	486601	TRUE	1.16788341665041e-06	GCST90199653+GCST90016564	NA
GCST90199653	GCST90016564	rs142273297	A	G	A	G	0.275401	0.0256	0.0154583	0.016	FALSE	FALSE	FALSE	0.4171	20	3591167	0.0315	44437	305506	349943	Irritable bowel syndrome	TRUE	reported	0.0013738255449846	1.88739662805224e-06	8.58129e-06	20	3610520	8271	0.0618858	1-myristoyl-2-palmitoyl-gpc (14:0/16:0) levels	Metabolite	0.0488797046374342	0.00238922552544281	19.8038216661126	2	1	TRUE	NA	NA	0.00238922552544281	8271	1.88739662805224e-06	349943	TRUE	1.92859701270278e-05	GCST90199653+GCST90016564	NA
GCST90199653	GCST90016564	rs147325198	A	G	A	G	0.312097	0.0317	0.014061	0.0184	FALSE	FALSE	FALSE	0.3188	5	9684823	0.0318	44437	305506	349943	Irritable bowel syndrome	TRUE	reported	0.00168513272007808	2.83967228427775e-06	1.83812e-06	5	9684711	8271	0.065423	1-myristoyl-2-palmitoyl-gpc (14:0/16:0) levels	Metabolite	0.0523884864580039	0.00274455351336046	22.7571712763583	2	1	TRUE	NA	NA	0.00274455351336046	8271	2.83967228427775e-06	349943	TRUE	5.08673303877223e-06	GCST90199653+GCST90016564	NA
GCST90199653	GCST90016564	rs148311684	A	G	A	G	-0.303145	-0.0069	0.0126404	0.0126	FALSE	FALSE	FALSE	0.8495	1	4948740	0.0364	44437	305506	349943	Irritable bowel syndrome	TRUE	reported	-0.000320443	1.02683471089714e-07	9.24546e-06	1	4888680	8271	0.0683667	1-myristoyl-2-palmitoyl-gpc (14:0/16:0) levels	Metabolite	-0.0487039	0.00237206831420026	19.6612707675265	2	1	TRUE	NA	NA	0.00237206831420026	8271	1.02683471089714e-07	349943	TRUE	1.3500443496154e-05	GCST90199653+GCST90016564	NA
GCST90199653	GCST90016564	rs17583806	A	G	A	G	0.13245	-0.0094	0.0741304	0.0771	FALSE	FALSE	FALSE	0.466	13	105431517	0.0129	53400	433201	486601	Irritable bowel syndrome	TRUE	reported	-0.00104461	1.09120061131143e-06	4.90168e-06	13	104779166	8271	0.0289892	1-myristoyl-2-palmitoyl-gpc (14:0/16:0) levels	Metabolite	0.0501812799922087	0.00251816086165645	20.875239375811	2	1	TRUE	NA	NA	0.00251816086165645	8271	1.09120061131143e-06	486601	TRUE	9.23939640087492e-06	GCST90199653+GCST90016564	NA
GCST90199653	GCST90016564	rs28704912	A	C	A	C	0.130285	-0.0074	0.0874939	0.0911	FALSE	FALSE	FALSE	0.544	18	7928034	0.0122	53400	422699	476099	Irritable bowel syndrome	TRUE	reported	-0.000879071	7.72765985383266e-07	1.72261e-06	18	7928036	8271	0.0272362	1-myristoyl-2-palmitoyl-gpc (14:0/16:0) levels	Metabolite	0.0525316864773725	0.00275957808415696	22.8820961088354	2	1	TRUE	NA	NA	0.00275957808415696	8271	7.72765985383266e-07	476099	TRUE	3.14979541466006e-06	GCST90199653+GCST90016564	NA
GCST90199653	GCST90016564	rs28867983	G	A	G	A	0.0850279	-0.001	0.201939	0.2012	FALSE	FALSE	FALSE	0.9192	4	21110207	0.0098	44437	305506	349943	Irritable bowel syndrome	TRUE	reported	0.000172494997059439	2.97545240105357e-08	9.2171e-06	4	21108584	8271	0.019173	1-myristoyl-2-palmitoyl-gpc (14:0/16:0) levels	Metabolite	0.0487112225164336	0.00237278319904551	19.6672102990771	2	1	TRUE	NA	NA	0.00237278319904551	8271	2.97545240105357e-08	349943	TRUE	1.26664110249171e-05	GCST90199653+GCST90016564	NA
GCST90199653	GCST90016564	rs2996477	C	T	C	T	0.131699	-0.0121	0.924975	0.921	FALSE	FALSE	FALSE	0.3468	1	92386234	0.0128	53400	426079	479479	Irritable bowel syndrome	TRUE	reported	0.00136518373781127	1.86372663798435e-06	7.62133e-06	1	91920677	8271	0.0294263	1-myristoyl-2-palmitoyl-gpc (14:0/16:0) levels	Metabolite	0.0491580840745048	0.00241651722987609	20.0305852281737	2	1	TRUE	NA	NA	0.00241651722987609	8271	1.86372663798435e-06	479479	TRUE	1.61548257363768e-05	GCST90199653+GCST90016564	NA
GCST90199653	GCST90016564	rs4485089	G	A	G	A	-0.080974	0.0146	0.243905	0.2528	FALSE	FALSE	FALSE	0.07736	11	12431361	0.0083	50019	408085	458104	Irritable bowel syndrome	TRUE	reported	-0.00259892	6.75436312988688e-06	6.57522e-06	11	12409814	8271	0.0179663	1-myristoyl-2-palmitoyl-gpc (14:0/16:0) levels	Metabolite	-0.0495026	0.00245050365142749	20.3129917541188	2	1	TRUE	NA	NA	0.00245050365142749	8271	6.75436312988688e-06	458104	TRUE	2.33115274448086e-05	GCST90199653+GCST90016564	NA
GCST90199653	GCST90016564	rs4698782	C	T	C	T	-0.0728829	0.0027	0.439682	0.4335	FALSE	FALSE	FALSE	0.6971	4	110655281	0.0069	53400	433201	486601	Irritable bowel syndrome	TRUE	reported	-0.000560956	3.14671925847196e-07	2.51668e-06	4	109734125	8271	0.0154847	1-myristoyl-2-palmitoyl-gpc (14:0/16:0) levels	Metabolite	-0.0516911	0.00267196480626588	22.1536708117511	2	1	TRUE	NA	NA	0.00267196480626588	8271	3.14671925847196e-07	486601	TRUE	3.94344466768045e-06	GCST90199653+GCST90016564	NA
GCST90199653	GCST90016564	rs4975528	A	G	A	G	0.0782659	-0.0002	0.27399	0.2737	FALSE	FALSE	FALSE	0.9799	5	1017915	0.0084	53400	361642	415042	Irritable bowel syndrome	TRUE	reported	-3.69578e-05	1.3658765980676e-09	6.55743e-06	5	1017800	8271	0.0173632	1-myristoyl-2-palmitoyl-gpc (14:0/16:0) levels	Metabolite	0.0495089151270874	0.00245113267706114	20.3182187565525	2	1	TRUE	NA	NA	0.00245113267706114	8271	1.3658765980676e-09	415042	TRUE	8.27616812766204e-06	GCST90199653+GCST90016564	NA
GCST90199653	GCST90016564	rs79292294	G	T	G	T	0.217589	0.0147	0.0254391	0.0247000000000001	FALSE	FALSE	FALSE	0.5471	11	38237522	0.0244	50019	362223	412242	Irritable bowel syndrome	TRUE	reported	-0.000938323	8.80449609131872e-07	8.50461e-06	11	38215972	8271	0.0488736	1-myristoyl-2-palmitoyl-gpc (14:0/16:0) levels	Metabolite	0.0489008295009292	0.00239129112587895	19.8209840631895	2	1	TRUE	NA	NA	0.00239129112587895	8271	8.80449609131872e-07	412242	TRUE	1.54910400779135e-05	GCST90199653+GCST90016564	NA
GCST90199653	GCST90016564	rs79682447	A	G	A	G	-0.189114	-0.0244	0.0406628	0.0378	FALSE	FALSE	FALSE	0.1987	4	2262104	0.019	50019	408085	458104	Irritable bowel syndrome	TRUE	reported	-0.00189738	3.60005138311447e-06	8.59963e-07	4	2260377	8271	0.0384282	1-myristoyl-2-palmitoyl-gpc (14:0/16:0) levels	Metabolite	-0.0540396	0.00292027781134281	24.218501975938	2	1	TRUE	NA	NA	0.00292027781134281	8271	3.60005138311447e-06	458104	TRUE	2.5542701154517e-06	GCST90199653+GCST90016564	NA
GCST90199653	GCST90016564	rs9349828	C	T	C	T	0.073257	0.0066	0.312933	0.3049	FALSE	FALSE	FALSE	0.3794	6	56424232	0.0076	53400	426079	479479	Irritable bowel syndrome	TRUE	reported	-0.00125414	1.57286780902404e-06	8.59628e-06	6	56559434	8271	0.0164631	1-myristoyl-2-palmitoyl-gpc (14:0/16:0) levels	Metabolite	0.0488755515453717	0.00238881953886429	19.8004484650404	2	1	TRUE	NA	NA	0.00238881953886429	8271	1.57286780902404e-06	479479	TRUE	1.73280569333258e-05	GCST90199653+GCST90016564	NA
GCST90199654	GCST90016564	rs10194878	C	T	C	T	0.0812524	-0.0113	0.283725	0.2719	FALSE	FALSE	FALSE	0.1464	2	139397458	0.0078	53400	422699	476099	Irritable bowel syndrome	TRUE	reported	0.00209959321720154	4.40829167771871e-06	4.63326e-06	2	138639888	7840	0.0177378	Paraxanthine levels in elite athletes	Metabolite	0.0516717609473046	0.00266997087939539	20.983256436341	2	1	TRUE	NA	NA	0.00266997087939539	7840	4.40829167771871e-06	476099	TRUE	1.31958545231156e-05	GCST90199654+GCST90016564	NA
GCST90199654	GCST90016564	rs10459799	G	C	G	C	-0.103929	-0.0193	0.147324	0.1423	FALSE	TRUE	FALSE	0.05043	16	59997062	0.0099	53400	426079	479479	Irritable bowel syndrome	TRUE	reported	0.00281537664463797	7.92634565117295e-06	3.67743e-06	16	59963158	7840	0.0224526	Paraxanthine levels in elite athletes	Metabolite	-0.0522125	0.00272614776155909	21.425956478393	2	1	TRUE	NA	NA	0.00272614776155909	7840	7.92634565117295e-06	479479	TRUE	1.41294513304735e-05	GCST90199654+GCST90016564	NA
GCST90199654	GCST90016564	rs10509810	G	A	G	A	-0.0767333	-0.0079	0.408098	0.4053	FALSE	FALSE	FALSE	0.2667	10	107765356	0.0071	53400	422699	476099	Irritable bowel syndrome	TRUE	reported	0.00161257697860988	2.60040451194258e-06	2.82009e-06	10	106005598	7840	0.0163837	Paraxanthine levels in elite athletes	Metabolite	-0.0528278	0.00279077488549646	21.9353100649561	2	1	TRUE	NA	NA	0.00279077488549646	7840	2.60040451194258e-06	476099	TRUE	6.75135148896678e-06	GCST90199654+GCST90016564	NA
GCST90199654	GCST90016564	rs11032948	T	C	T	C	0.0933967	-0.0016	0.245032	0.2481	FALSE	FALSE	FALSE	0.8564	11	34972897	0.0089	44437	312628	357065	Irritable bowel syndrome	TRUE	reported	-0.000300855	9.05138552494627e-08	5.91196e-07	11	34951350	7840	0.0187015	Paraxanthine levels in elite athletes	Metabolite	0.0563199923689194	0.00317194154043514	24.9407885170792	2	1	TRUE	NA	NA	0.00317194154043514	7840	9.05138552494627e-08	357065	TRUE	9.06697008039973e-07	GCST90199654+GCST90016564	NA
GCST90199654	GCST90016564	rs112492033	A	G	A	G	-0.270033	0.0341	0.0190433	0.0208	FALSE	FALSE	FALSE	0.1642	15	80735234	0.0245	53400	426079	479479	Irritable bowel syndrome	TRUE	reported	0.00201003457383444	4.04023898800981e-06	3.45602e-06	15	80442893	7840	0.0581759	Paraxanthine levels in elite athletes	Metabolite	-0.052357	0.00274125889451603	21.5450477690463	2	1	TRUE	NA	NA	0.00274125889451603	7840	4.04023898800981e-06	479479	TRUE	9.63157663408448e-06	GCST90199654+GCST90016564	NA
GCST90199654	GCST90016564	rs115087674	T	A	T	A	-0.308828	-0.0351	0.0133803	0.0152	FALSE	TRUE	FALSE	0.2479	4	156691821	0.0304	50019	369048	419067	Irritable bowel syndrome	TRUE	reported	0.00178357816463136	3.18115106934979e-06	7.38941e-06	4	155770669	7840	0.0689018	Paraxanthine levels in elite athletes	Metabolite	-0.0505624	0.00255655549163555	20.089642228604	2	1	TRUE	NA	NA	0.00255655549163555	7840	3.18115106934979e-06	419067	TRUE	1.85055865783145e-05	GCST90199654+GCST90016564	NA
GCST90199654	GCST90016564	rs115520044	A	G	A	G	0.30686	-0.0238	0.0170535	0.0146	FALSE	FALSE	FALSE	0.4339	14	49955007	0.0304	53400	413630	467030	Irritable bowel syndrome	TRUE	reported	-0.0011456	1.31239104417482e-06	6.59906e-07	14	49488289	7840	0.0617075	Paraxanthine levels in elite athletes	Metabolite	0.0560809908364388	0.00314507753319673	24.7288919878077	2	1	TRUE	NA	NA	0.00314507753319673	7840	1.31239104417482e-06	467030	TRUE	1.37821088756017e-06	GCST90199654+GCST90016564	NA
GCST90199654	GCST90016564	rs11599254	T	C	T	C	0.137987	-0.0011	0.0840498	0.0854	FALSE	FALSE	FALSE	0.9308	10	29217961	0.0123	53400	433201	486601	Irritable bowel syndrome	TRUE	reported	-0.000128204	1.64362950302852e-08	1.41769e-06	10	28929032	7840	0.0286132	Paraxanthine levels in elite athletes	Metabolite	0.0543908392537938	0.00295836339473204	23.2564533281269	2	1	TRUE	NA	NA	0.00295836339473204	7840	1.64362950302852e-08	486601	TRUE	1.84047087445225e-06	GCST90199654+GCST90016564	NA
GCST90199654	GCST90016564	rs13243315	C	T	C	T	-0.0931508	0.0054	0.205073	0.207	FALSE	FALSE	FALSE	0.5252	7	25514053	0.0085	53400	426079	479479	Irritable bowel syndrome	TRUE	reported	-0.000917468	8.41746895448735e-07	3.6566e-06	7	25474434	7840	0.020119	Paraxanthine levels in elite athletes	Metabolite	-0.0522257	0.00272752644264368	21.4368217556258	2	1	TRUE	NA	NA	0.00272752644264368	7840	8.41746895448735e-07	479479	TRUE	6.49309268077374e-06	GCST90199654+GCST90016564	NA
GCST90199654	GCST90016564	rs143167061	T	C	T	C	-0.255726	-0.0211	0.0194548	0.0209	FALSE	FALSE	FALSE	0.3778	11	13208451	0.024	53400	433201	486601	Irritable bowel syndrome	TRUE	reported	-0.00126033	1.58843894052242e-06	9.48373e-06	11	13186904	7840	0.057744	Paraxanthine levels in elite athletes	Metabolite	-0.04996	0.0024960048582571	19.6126393220502	2	1	TRUE	NA	NA	0.0024960048582571	7840	1.58843894052242e-06	486601	TRUE	1.86405027385337e-05	GCST90199654+GCST90016564	NA
GCST90199654	GCST90016564	rs150047778	C	T	C	T	-0.357145	0.0796	0.0108029	0.0119	FALSE	FALSE	FALSE	0.02317	7	115758311	0.0351	50019	361926	411945	Irritable bowel syndrome	TRUE	reported	-0.00353333	1.24844482403327e-05	4.09938e-06	7	116118257	7840	0.0775345	Paraxanthine levels in elite athletes	Metabolite	-0.0519589	0.00269972697839775	21.2177421676322	2	1	TRUE	NA	NA	0.00269972697839775	7840	1.24844482403327e-05	411945	TRUE	2.12949659831518e-05	GCST90199654+GCST90016564	NA
GCST90199654	GCST90016564	rs1503609	A	G	A	G	0.073513	0.0011	0.352215	0.3501	FALSE	FALSE	FALSE	0.8727	4	127768849	0.0071	53400	433201	486601	Irritable bowel syndrome	TRUE	reported	0.000222100082405782	4.93284466046553e-08	9.58302e-06	4	126847694	7840	0.0166079	Paraxanthine levels in elite athletes	Metabolite	0.0499349549898555	0.00249349972983889	19.5929057877658	2	1	TRUE	NA	NA	0.00249349972983889	7840	4.93284466046553e-08	486601	TRUE	1.24500268654599e-05	GCST90199654+GCST90016564	NA
GCST90199654	GCST90016564	rs150604675	T	C	T	C	-0.211642	-0.0288	0.0306812	0.0326	FALSE	FALSE	FALSE	0.216	6	107436259	0.0233	44437	305506	349943	Irritable bowel syndrome	TRUE	reported	-0.00208948	4.36592638642818e-06	6.24082e-06	6	107115055	7840	0.0468436	Paraxanthine levels in elite athletes	Metabolite	-0.0509664	0.00259757649712254	20.4128284679146	2	1	TRUE	NA	NA	0.00259757649712254	7840	4.36592638642818e-06	349943	TRUE	1.84275658961367e-05	GCST90199654+GCST90016564	NA
GCST90199654	GCST90016564	rs17653722	T	G	T	G	-0.0950999	-0.002	0.170187	0.1649	FALSE	FALSE	FALSE	0.8406	12	52587518	0.0101	50019	351140	401159	Irritable bowel syndrome	TRUE	reported	-0.000312645	9.77468625586549e-08	7.40329e-06	12	52193734	7840	0.0212194	Paraxanthine levels in elite athletes	Metabolite	-0.0505578	0.0025560958935311	20.0860214103411	2	1	TRUE	NA	NA	0.0025560958935311	7840	9.77468625586549e-08	401159	TRUE	1.03844754315237e-05	GCST90199654+GCST90016564	NA
GCST90199654	GCST90016564	rs2245730	C	A	C	A	-0.0769941	-0.0008	0.434712	0.4354	FALSE	FALSE	FALSE	0.9059	21	44125328	0.0069	53400	433201	486601	Irritable bowel syndrome	TRUE	reported	0.000166209286133632	2.76255267970517e-08	2.22152e-06	21	42705218	7840	0.0162704	Paraxanthine levels in elite athletes	Metabolite	-0.0533749	0.00284887999666715	22.3933172875566	2	1	TRUE	NA	NA	0.00284887999666715	7840	2.76255267970517e-08	486601	TRUE	2.90569321670809e-06	GCST90199654+GCST90016564	NA
GCST90199654	GCST90016564	rs2274148	T	C	T	C	0.199304	0.0109	0.0333248	0.0291	FALSE	FALSE	FALSE	0.5976	13	49853124	0.0207	53400	422699	476099	Irritable bowel syndrome	TRUE	reported	0.000763147179698348	5.82393617881543e-07	6.46105e-06	13	49278988	7840	0.0441846	Paraxanthine levels in elite athletes	Metabolite	0.0508837956158559	0.0025891606562762	20.346521637208	2	1	TRUE	NA	NA	0.0025891606562762	7840	5.82393617881543e-07	476099	TRUE	1.05876525660876e-05	GCST90199654+GCST90016564	NA
GCST90199654	GCST90016564	rs28491088	C	A	C	A	0.0994323	0.0162	0.15482	0.1578	FALSE	FALSE	FALSE	0.1028	15	25156314	0.0099	50019	398719	448738	Irritable bowel syndrome	TRUE	reported	-0.00244277	5.96713874592107e-06	8.46886e-06	15	24911167	7840	0.0223294	Paraxanthine levels in elite athletes	Metabolite	0.0502341600465612	0.00252347083558353	19.8290023183528	2	1	TRUE	NA	NA	0.00252347083558353	7840	5.96713874592107e-06	448738	TRUE	2.69204364856949e-05	GCST90199654+GCST90016564	NA
GCST90199654	GCST90016564	rs34563893	C	T	C	T	-0.343882	-0.0184	0.012781	0.018	FALSE	FALSE	FALSE	0.5568	12	98432393	0.0312	50019	359979	409998	Irritable bowel syndrome	TRUE	reported	0.000921028851784063	8.48294145818669e-07	1.21566e-06	12	98038615	7840	0.0708587	Paraxanthine levels in elite athletes	Metabolite	-0.0547346	0.00299587867446198	23.5522567541783	2	1	TRUE	NA	NA	0.00299587867446198	7840	8.48294145818669e-07	409998	TRUE	2.3140970793064e-06	GCST90199654+GCST90016564	NA
GCST90199654	GCST90016564	rs56113850	C	T	C	T	-0.111197	-0.0077	0.573947	0.5745	FALSE	FALSE	FALSE	0.2833	19	41353107	0.0071	53400	415577	468977	Irritable bowel syndrome	TRUE	reported	0.00158364190740951	2.50792169090363e-06	3.00367e-12	19	40847202	7840	0.0159364	Paraxanthine levels in elite athletes	Metabolite	-0.0785698	0.00617321122360819	48.6861796412369	2	1	TRUE	NA	NA	0.00617321122360819	7840	2.50792169090363e-06	468977	TRUE	1.25838220559122e-11	GCST90199654+GCST90016564	NA
GCST90199654	GCST90016564	rs57526497	C	A	C	A	-0.154204	-0.0027	0.940958	0.9439	FALSE	FALSE	FALSE	0.8638	17	77545900	0.0155	53400	376256	429656	Irritable bowel syndrome	TRUE	reported	0.000265749600900976	7.06228503790282e-08	5.27008e-06	17	79549816	7840	0.0338631	Paraxanthine levels in elite athletes	Metabolite	-0.051368	0.00263867023891119	20.7366144199115	2	1	TRUE	NA	NA	0.00263867023891119	7840	7.06228503790282e-08	429656	TRUE	7.21698898576102e-06	GCST90199654+GCST90016564	NA
GCST90199654	GCST90016564	rs62017761	G	T	G	T	-0.0738812	0.0029	0.4716	0.4716	FALSE	FALSE	FALSE	0.6753	16	6552504	0.0068	53400	433201	486601	Irritable bowel syndrome	TRUE	reported	-0.000611369	3.73772027170549e-07	3.33291e-06	16	6502503	7840	0.0158913	Paraxanthine levels in elite athletes	Metabolite	-0.0524414	0.0027500954838134	21.6146908658637	2	1	TRUE	NA	NA	0.0027500954838134	7840	3.73772027170549e-07	486601	TRUE	5.21209871188036e-06	GCST90199654+GCST90016564	NA
GCST90199654	GCST90016564	rs643104	C	T	C	T	-0.081713	0.0132	0.336248	0.3392	FALSE	FALSE	FALSE	0.1098	11	118567125	0.0082	44437	312628	357065	Irritable bowel syndrome	TRUE	reported	-0.00269393	7.25725120724649e-06	2.86002e-06	11	118696416	7840	0.0174577	Paraxanthine levels in elite athletes	Metabolite	-0.0527953	0.00278734534806025	21.9082787770294	2	1	TRUE	NA	NA	0.00278734534806025	7840	7.25725120724649e-06	357065	TRUE	1.12451383533144e-05	GCST90199654+GCST90016564	NA
GCST90199654	GCST90016564	rs72799346	T	G	T	G	-0.243234	0.0038	0.0217669	0.0244	FALSE	FALSE	FALSE	0.8724	2	22637442	0.0235	50019	400963	450982	Irritable bowel syndrome	TRUE	reported	0.000240789242577435	5.79794593410149e-08	6.40691e-06	2	22414570	7840	0.0539023	Paraxanthine levels in elite athletes	Metabolite	-0.0509039	0.00259120578161752	20.3626346930638	2	1	TRUE	NA	NA	0.00259120578161752	7840	5.79794593410149e-08	450982	TRUE	8.56948460806222e-06	GCST90199654+GCST90016564	NA
GCST90199654	GCST90016564	rs7326993	G	A	G	A	-0.0721645	0.0081	0.532382	0.5329	FALSE	FALSE	FALSE	0.238	13	92849448	0.0069	53400	433201	486601	Irritable bowel syndrome	TRUE	reported	-0.00168287	2.8320402033164e-06	9.96179e-06	13	92197195	7840	0.0163342	Paraxanthine levels in elite athletes	Metabolite	-0.0498406	0.00248408270598878	19.518726380184	2	1	TRUE	NA	NA	0.00248408270598878	7840	2.8320402033164e-06	486601	TRUE	2.30638892191778e-05	GCST90199654+GCST90016564	NA
GCST90199654	GCST90016564	rs75467050	T	C	T	C	-0.181124	0.0035	0.0391705	0.0384	FALSE	FALSE	FALSE	0.8434	12	98097206	0.0178	53400	433201	486601	Irritable bowel syndrome	TRUE	reported	0.000281878803097284	7.94556596355576e-08	8.89931e-06	12	97703428	7840	0.0407723	Paraxanthine levels in elite athletes	Metabolite	-0.0501144	0.0025114482871513	19.7342933318784	2	1	TRUE	NA	NA	0.0025114482871513	7840	7.94556596355576e-08	486601	TRUE	1.1862529341668e-05	GCST90199654+GCST90016564	NA
GCST90199654	GCST90016564	rs77866717	C	T	C	T	-0.153486	-0.02	0.0564862	0.0613	FALSE	FALSE	FALSE	0.1932	18	40887794	0.0154	50019	400963	450982	Irritable bowel syndrome	TRUE	reported	0.00193388133404217	3.73989701415673e-06	9.72234e-06	18	43307829	7840	0.0346997	Paraxanthine levels in elite athletes	Metabolite	-0.0498998	0.0024899928394332	19.5652812857805	2	1	TRUE	NA	NA	0.0024899928394332	7840	3.73989701415673e-06	450982	TRUE	2.51452211891718e-05	GCST90199654+GCST90016564	NA
GCST90199654	GCST90016564	rs7787264	A	T	A	T	-0.112899	-0.015	0.110708	0.1081	FALSE	TRUE	FALSE	0.1912	7	2707569	0.0114	53400	383378	436778	Irritable bowel syndrome	TRUE	reported	-0.00199093	3.96380542088888e-06	9.90231e-06	7	2667935	7840	0.0255469	Paraxanthine levels in elite athletes	Metabolite	-0.049855	0.00248552263631292	19.5300688516402	2	1	TRUE	NA	NA	0.00248552263631292	7840	3.96380542088888e-06	436778	TRUE	2.62964351348768e-05	GCST90199654+GCST90016564	NA
GCST90199654	GCST90016564	rs78574673	G	T	G	T	0.228458	0.0321	0.0254724	0.0264	FALSE	FALSE	FALSE	0.168	6	152947906	0.0233	50019	359979	409998	Irritable bowel syndrome	TRUE	reported	-0.00215158	4.62931350123527e-06	5.92737e-06	6	152626771	7840	0.0504438	Paraxanthine levels in elite athletes	Metabolite	0.0510891208360151	0.00261009826779695	20.511487220256	2	1	TRUE	NA	NA	0.00261009826779695	7840	4.62931350123527e-06	409998	TRUE	1.74404121084171e-05	GCST90199654+GCST90016564	NA
GCST90199654	GCST90016564	rs78607630	G	A	G	A	-0.253719	0.0045	0.0241997	0.0256	FALSE	FALSE	FALSE	0.8465	9	110676943	0.0232	50019	398719	448738	Irritable bowel syndrome	TRUE	reported	-0.000289554	8.3841320340658e-08	9.88221e-07	9	107914662	7840	0.0518432	Paraxanthine levels in elite athletes	Metabolite	-0.0551945	0.00304643595553911	23.9509299938173	2	1	TRUE	NA	NA	0.00304643595553911	7840	8.3841320340658e-08	448738	TRUE	1.40993208852889e-06	GCST90199654+GCST90016564	NA
GCST90199654	GCST90016564	rs79361921	A	G	A	G	-0.22819	-0.0011	0.029188	0.0341	FALSE	FALSE	FALSE	0.9594	8	58934563	0.0214	44437	305506	349943	Irritable bowel syndrome	TRUE	reported	-8.68923e-05	7.55027885579992e-09	1.37267e-06	8	58022004	7840	0.0472548	Paraxanthine levels in elite athletes	Metabolite	-0.0544632	0.00296623779098386	23.3185401407275	2	1	TRUE	NA	NA	0.00296623779098386	7840	7.55027885579992e-09	349943	TRUE	1.88414386171071e-06	GCST90199654+GCST90016564	NA
GCST90199654	GCST90016564	rs9370260	C	T	C	T	0.0811845	0.0051	0.682724	0.6895	FALSE	FALSE	FALSE	0.4894	6	53921674	0.0074	53400	433201	486601	Irritable bowel syndrome	TRUE	reported	-0.00098799	9.76124642372616e-07	2.08665e-06	6	54056876	7840	0.01711	Paraxanthine levels in elite athletes	Metabolite	0.0535177254428836	0.00286414693657987	22.5136661368099	2	1	TRUE	NA	NA	0.00286414693657987	7840	9.76124642372616e-07	486601	TRUE	3.87859218128067e-06	GCST90199654+GCST90016564	NA
GCST90199655	GCST90016564	rs112482875	C	G	C	G	0.183548	-0.0083	0.0370528	0.0403	FALSE	TRUE	FALSE	0.6561	11	20490470	0.0187	50019	399016	449035	Irritable bowel syndrome	TRUE	reported	-0.000662365	4.38727161305337e-07	2.57958e-06	11	20468924	8255	0.0390382	4-methyl-2-oxopentanoate levels	Metabolite	0.051686018221745	0.00267144447961855	22.1064875444062	2	1	TRUE	NA	NA	0.00267144447961855	8255	4.38727161305337e-07	449035	TRUE	4.28302042024895e-06	GCST90199655+GCST90016564	NA
GCST90199655	GCST90016564	rs12894999	A	G	A	G	-0.0850341	0.0082	0.813639	0.8191	FALSE	FALSE	FALSE	0.3583	14	102537609	0.0089	53400	433201	486601	Irritable bowel syndrome	TRUE	reported	0.00132080243490162	1.74451907204206e-06	7.99266e-06	14	102071272	8255	0.019043	4-methyl-2-oxopentanoate levels	Metabolite	-0.0490939	0.00241021426683174	19.9395569487946	2	1	TRUE	NA	NA	0.00241021426683174	8255	1.74451907204206e-06	486601	TRUE	1.65515224554348e-05	GCST90199655+GCST90016564	NA
GCST90199655	GCST90016564	rs2291115	T	C	T	C	-0.0877537	0.0039	0.188329	0.1932	FALSE	FALSE	FALSE	0.6608	1	84021429	0.009	53400	415577	468977	Irritable bowel syndrome	TRUE	reported	0.00063277187048729	4.00400240079984e-07	5.13532e-06	1	83555746	8255	0.0192477	4-methyl-2-oxopentanoate levels	Metabolite	-0.0501227	0.00251228498237841	20.7861085880168	2	1	TRUE	NA	NA	0.00251228498237841	8255	4.00400240079984e-07	468977	TRUE	8.17923444925136e-06	GCST90199655+GCST90016564	NA
GCST90199655	GCST90016564	rs56107485	C	A	C	A	-0.152913	0.0076	0.0606982	0.0639	FALSE	FALSE	FALSE	0.589	6	156838561	0.0141	53400	433201	486601	Irritable bowel syndrome	TRUE	reported	-0.000772696	5.97059328065887e-07	6.38534e-07	6	156517427	8255	0.0307105	4-methyl-2-oxopentanoate levels	Metabolite	-0.0547268	0.00299502549164856	24.7921986495249	2	1	TRUE	NA	NA	0.00299502549164856	8255	5.97059328065887e-07	486601	TRUE	1.14390818320511e-06	GCST90199655+GCST90016564	NA
GCST90199655	GCST90016564	rs58729469	T	C	T	C	0.0976357	-0.0121	0.159237	0.1479	FALSE	FALSE	FALSE	0.2191	11	36071833	0.0099	53400	420455	473855	Irritable bowel syndrome	TRUE	reported	-0.00177553	3.152501833271e-06	1.07452e-06	11	36050283	8255	0.0200177	4-methyl-2-oxopentanoate levels	Metabolite	0.0536121850214795	0.00287426638277735	23.7896983873928	2	1	TRUE	NA	NA	0.00287426638277735	8255	3.152501833271e-06	473855	TRUE	2.96790387030041e-06	GCST90199655+GCST90016564	NA
GCST90199655	GCST90016564	rs6055350	C	G	C	G	-0.186005	0.0319	0.96283	0.9645	FALSE	TRUE	FALSE	0.1076	20	839515	0.0198	50019	371292	421311	Irritable bowel syndrome	TRUE	reported	0.00248212578775074	6.16094842621722e-06	2.24051e-06	20	858872	8255	0.0393211	4-methyl-2-oxopentanoate levels	Metabolite	-0.0520002	0.00270402151425608	22.3767968973861	2	1	TRUE	NA	NA	0.00270402151425608	8255	6.16094842621722e-06	421311	TRUE	8.23217165806582e-06	GCST90199655+GCST90016564	NA
GCST90199655	GCST90016564	rs6754181	C	T	C	T	0.0935486	0.0041	0.840504	0.8372	FALSE	FALSE	FALSE	0.6587	2	29966380	0.0093	53400	433201	486601	Irritable bowel syndrome	TRUE	reported	-0.000631997	3.99420573381316e-07	3.98709e-06	2	29743514	8255	0.0202835	4-methyl-2-oxopentanoate levels	Metabolite	0.0507025176021132	0.00257074529119259	21.271043322673	2	1	TRUE	NA	NA	0.00257074529119259	8255	3.99420573381316e-07	486601	TRUE	6.3535778962996e-06	GCST90199655+GCST90016564	NA
GCST90199655	GCST90016564	rs7012455	T	C	T	C	0.0767546	-0.0104	0.72081	0.7197	FALSE	FALSE	FALSE	0.1708	8	52688351	0.0076	53400	433201	486601	Irritable bowel syndrome	TRUE	reported	-0.0019617	3.84827953014442e-06	3.43625e-06	8	51775791	8255	0.0165318	4-methyl-2-oxopentanoate levels	Metabolite	0.051040147400652	0.00260509664668029	21.5560181356133	2	1	TRUE	NA	NA	0.00260509664668029	8255	3.84827953014442e-06	486601	TRUE	9.64508924261617e-06	GCST90199655+GCST90016564	NA
GCST90199655	GCST90016564	rs73597221	A	G	A	G	-0.17389	-0.0058	0.0466309	0.0514	FALSE	FALSE	FALSE	0.7104	11	132108194	0.0156	53400	433201	486601	Irritable bowel syndrome	TRUE	reported	-0.000532988	2.84076595769108e-07	6.17385e-07	11	132238300	8255	0.0348777	4-methyl-2-oxopentanoate levels	Metabolite	-0.0547984	0.00300286359764339	24.857276281433	2	1	TRUE	NA	NA	0.00300286359764339	8255	2.84076595769108e-07	486601	TRUE	9.92231963800276e-07	GCST90199655+GCST90016564	NA
GCST90199655	GCST90016564	rs75090459	A	G	A	G	0.26568	-0.0131	0.017058	0.0185	FALSE	FALSE	FALSE	0.651	13	22701989	0.029	50019	349640	399659	Irritable bowel syndrome	TRUE	reported	-0.000714545	5.105742989725e-07	2.80646e-06	13	22127850	8255	0.0567147	4-methyl-2-oxopentanoate levels	Metabolite	0.0514968515429084	0.00265192571883235	21.9445382428776	2	1	TRUE	NA	NA	0.00265192571883235	8255	5.105742989725e-07	399659	TRUE	4.87047686153651e-06	GCST90199655+GCST90016564	NA
GCST90199655	GCST90016564	rs77753167	T	C	T	C	-0.147065	-0.0164	0.0607551	0.073	FALSE	FALSE	FALSE	0.2271	18	10814500	0.0136	53400	422699	476099	Irritable bowel syndrome	TRUE	reported	-0.00174766	3.05430995722144e-06	2.18759e-06	18	10814502	8255	0.0310573	4-methyl-2-oxopentanoate levels	Metabolite	-0.0520536	0.00270957430235044	22.4228731581925	2	1	TRUE	NA	NA	0.00270957430235044	8255	3.05430995722144e-06	476099	TRUE	5.76143196934981e-06	GCST90199655+GCST90016564	NA
GCST90199655	GCST90016564	rs893971	G	A	G	A	0.0924746	-0.0103	0.399187	0.3979	FALSE	FALSE	FALSE	0.1393	4	89203670	0.0069	53400	433201	486601	Irritable bowel syndrome	TRUE	reported	0.00213993968875453	4.57934187150683e-06	8.31252e-10	4	88282518	8255	0.0150638	4-methyl-2-oxopentanoate levels	Metabolite	0.0674206129383981	0.00454553904898929	37.6856352981423	2	1	TRUE	NA	NA	0.00454553904898929	8255	4.57934187150683e-06	486601	TRUE	3.86886474266909e-09	GCST90199655+GCST90016564	NA
GCST90199656	GCST90016564	rs11078452	C	A	C	A	-0.266191	-0.0289	0.980903	0.9816	FALSE	FALSE	FALSE	0.2909	17	3406741	0.0274	50019	371292	421311	Irritable bowel syndrome	TRUE	reported	0.00162497370699615	2.6405395484288e-06	1.66138e-06	17	3503447	8242	0.0555632	3-indoxyl sulfate levels	Metabolite	-0.0527034	0.00277764685331009	22.9515614035864	2	1	TRUE	NA	NA	0.00277764685331009	8242	2.6405395484288e-06	421311	TRUE	4.30580220786611e-06	GCST90199656+GCST90016564	NA
GCST90199656	GCST90016564	rs114842896	A	G	A	G	0.30447	0.0047	0.013081	0.0147	FALSE	FALSE	FALSE	0.8785	5	99229397	0.0307	53400	409221	462621	Irritable bowel syndrome	TRUE	reported	0.000225085614042826	5.06635336490358e-08	5.34158e-06	5	99893693	8242	0.0669031	3-indoxyl sulfate levels	Metabolite	0.0500713795397098	0.00250714304900967	20.7107836210347	2	1	TRUE	NA	NA	0.00250714304900967	8242	5.06635336490358e-08	462621	TRUE	7.17242508488232e-06	GCST90199656+GCST90016564	NA
GCST90199656	GCST90016564	rs117023050	C	T	C	T	0.16474	-0.002	0.0449466	0.0446	FALSE	FALSE	FALSE	0.9182	12	132490297	0.0191	50019	312103	362122	Irritable bowel syndrome	TRUE	reported	0.000174008461011901	3.02789445037301e-08	8.68438e-06	12	132005752	8242	0.0370405	3-indoxyl sulfate levels	Metabolite	0.0489370695570884	0.00239483677683531	19.7808268928421	2	1	TRUE	NA	NA	0.00239483677683531	8242	3.02789445037301e-08	362122	TRUE	1.18584982875984e-05	GCST90199656+GCST90016564	NA
GCST90199656	GCST90016564	rs13176353	C	G	C	G	-0.114955	-0.0004	0.891315	0.7769	FALSE	TRUE	FALSE	0.9725	5	1801426	0.0104	40548	293220	333768	Irritable bowel syndrome	TRUE	reported	-6.65741e-05	4.4321169150603e-09	2.82755e-06	5	1801312	8242	0.0245476	3-indoxyl sulfate levels	Metabolite	-0.0515203	0.00265433752782082	21.9299507204241	2	1	TRUE	NA	NA	0.00265433752782082	8242	4.4321169150603e-09	333768	TRUE	3.87657975727266e-06	GCST90199656+GCST90016564	NA
GCST90199656	GCST90016564	rs139986278	C	T	C	T	-0.315708	-0.0342	0.0116698	0.0141	FALSE	FALSE	FALSE	0.376	7	78678904	0.0386	40548	293220	333768	Irritable bowel syndrome	TRUE	reported	0.00153361816410536	2.3519846732739e-06	7.76506e-06	7	79049588	8242	0.0706034	3-indoxyl sulfate levels	Metabolite	-0.0492006	0.00242069549502188	19.9949325220597	2	1	TRUE	NA	NA	0.00242069549502188	8242	2.3519846732739e-06	333768	TRUE	1.88741342250121e-05	GCST90199656+GCST90016564	NA
GCST90199656	GCST90016564	rs140560919	C	T	C	T	0.292597	0.0467	0.0138957	0.0138	FALSE	FALSE	FALSE	0.1733	1	147036300	0.0343	50019	349640	399659	Irritable bowel syndrome	TRUE	reported	-0.00215366	4.63827060564437e-06	7.90694e-06	1	147564521	8242	0.0654917	3-indoxyl sulfate levels	Metabolite	0.0491580475189909	0.00241651363587936	19.9603067129942	2	1	TRUE	NA	NA	0.00241651363587936	8242	4.63827060564437e-06	399659	TRUE	2.37047520515147e-05	GCST90199656+GCST90016564	NA
GCST90199656	GCST90016564	rs146369127	A	G	A	G	0.269587	0.0069	0.0185524	0.0183	FALSE	FALSE	FALSE	0.8188	3	22425473	0.03	44437	305506	349943	Irritable bowel syndrome	TRUE	reported	0.000388803699768906	1.51168316953989e-07	2.0112e-06	3	22383982	8242	0.0567278	3-indoxyl sulfate levels	Metabolite	0.0522811405878606	0.00273331766116764	22.584267505258	2	1	TRUE	NA	NA	0.00273331766116764	8242	1.51168316953989e-07	349943	TRUE	3.1620242825359e-06	GCST90199656+GCST90016564	NA
GCST90199656	GCST90016564	rs191105317	G	C	G	C	-0.362577	-0.0635	0.0117339	0.0114	FALSE	TRUE	FALSE	0.08355	4	129736514	0.0367	44437	310156	354593	Irritable bowel syndrome	TRUE	reported	0.00290564112385127	8.44275034061567e-06	2.27061e-07	4	128815359	8242	0.0700538	3-indoxyl sulfate levels	Metabolite	-0.0569246	0.00324041262940183	26.7878036033814	2	1	TRUE	NA	NA	0.00324041262940183	8242	8.44275034061567e-06	354593	TRUE	1.21741147295788e-06	GCST90199656+GCST90016564	NA
GCST90199656	GCST90016564	rs1971157	C	G	C	G	0.0712004	0.0063	0.381295	0.3838	FALSE	TRUE	FALSE	0.3826	17	27925343	0.0072	53400	433201	486601	Irritable bowel syndrome	TRUE	reported	0.00125435973679847	1.57341834930112e-06	8.94547e-06	17	29598325	8242	0.0160318	3-indoxyl sulfate levels	Metabolite	0.0488671907289766	0.00238800232974217	19.7242407298909	2	1	TRUE	NA	NA	0.00238800232974217	8242	1.57341834930112e-06	486601	TRUE	1.79364092747893e-05	GCST90199656+GCST90016564	NA
GCST90199656	GCST90016564	rs198542	A	G	A	G	0.0702721	-0.0112	0.454857	0.4591	FALSE	FALSE	FALSE	0.1177	17	48644537	0.0072	53400	383378	436778	Irritable bowel syndrome	TRUE	reported	-0.00235372	5.54000146753508e-06	4.70302e-06	17	50567176	8242	0.0153512	3-indoxyl sulfate levels	Metabolite	0.050364610802787	0.00253659402131621	20.9546882726365	2	1	TRUE	NA	NA	0.00253659402131621	8242	5.54000146753508e-06	436778	TRUE	1.55180981167545e-05	GCST90199656+GCST90016564	NA
GCST90199656	GCST90016564	rs2016346	C	T	C	T	-0.0742048	-0.0026	0.307059	0.3056	FALSE	FALSE	FALSE	0.7254	8	136437975	0.0075	53400	433201	486601	Irritable bowel syndrome	TRUE	reported	0.000496965711034988	2.46974917944511e-07	7.9147e-06	8	135425732	8242	0.01661	3-indoxyl sulfate levels	Metabolite	-0.0491556	0.00241627786370272	19.9583545271503	2	1	TRUE	NA	NA	0.00241627786370272	8242	2.46974917944511e-07	486601	TRUE	1.16872089782867e-05	GCST90199656+GCST90016564	NA
GCST90199656	GCST90016564	rs2496679	C	T	C	T	0.213632	0.0077	0.974437	0.9734	FALSE	FALSE	FALSE	0.7231	6	81319092	0.0217	53400	396408	449808	Irritable bowel syndrome	TRUE	reported	-0.000529076	2.79921732125512e-07	8.98791e-06	6	80609375	8242	0.0481132	3-indoxyl sulfate levels	Metabolite	0.0488561818713221	0.0023869265070437	19.7153334700951	2	1	TRUE	NA	NA	0.0023869265070437	8242	2.79921732125512e-07	449808	TRUE	1.35845519119629e-05	GCST90199656+GCST90016564	NA
GCST90199656	GCST90016564	rs4649261	G	A	G	A	0.0737226	0.0031	0.388522	0.3816	FALSE	FALSE	FALSE	0.6626	1	233944248	0.007	53400	433201	486601	Irritable bowel syndrome	TRUE	reported	-0.00063486	4.0304721122112e-07	3.50859e-06	1	233808502	8242	0.0158935	3-indoxyl sulfate levels	Metabolite	0.051033014415458	0.00260436856032834	21.5160326159936	2	1	TRUE	NA	NA	0.00260436856032834	8242	4.0304721122112e-07	486601	TRUE	5.6164185801136e-06	GCST90199656+GCST90016564	NA
GCST90199656	GCST90016564	rs4692540	T	G	T	G	-0.0952962	-0.0031	0.837001	0.8302	FALSE	FALSE	FALSE	0.7365	4	26530798	0.0091	53400	433201	486601	Irritable bowel syndrome	TRUE	reported	-0.000488354	2.38489513340632e-07	3.01657e-06	4	26529176	8242	0.0204074	3-indoxyl sulfate levels	Metabolite	-0.0513748	0.00263937330552883	21.805990185955	2	1	TRUE	NA	NA	0.00263937330552883	8242	2.38489513340632e-07	486601	TRUE	4.55351504045736e-06	GCST90199656+GCST90016564	NA
GCST90199656	GCST90016564	rs492467	G	A	G	A	-0.0701385	-0.0067	0.400124	0.405	FALSE	FALSE	FALSE	0.3316	1	165881479	0.0069	53400	433201	486601	Irritable bowel syndrome	TRUE	reported	0.00139200144197628	1.93766801446405e-06	7.05018e-06	1	165912242	8242	0.0156135	3-indoxyl sulfate levels	Metabolite	-0.0494267	0.00244299693639348	20.1795934408359	2	1	TRUE	NA	NA	0.00244299693639348	8242	1.93766801446405e-06	486601	TRUE	1.5099256373848e-05	GCST90199656+GCST90016564	NA
GCST90199656	GCST90016564	rs55839541	A	G	A	G	0.101358	0.0114	0.139213	0.1318	FALSE	FALSE	FALSE	0.296	1	214043710	0.0109	50019	361926	411945	Irritable bowel syndrome	TRUE	reported	0.00162951819112666	2.65532953521271e-06	4.55069e-06	1	213870367	8242	0.0221088	3-indoxyl sulfate levels	Metabolite	0.0504401168997912	0.00254420539286461	21.0177258486542	2	1	TRUE	NA	NA	0.00254420539286461	8242	2.65532953521271e-06	411945	TRUE	1.12994414505073e-05	GCST90199656+GCST90016564	NA
GCST90199656	GCST90016564	rs56113850	C	T	C	T	-0.076687	-0.0077	0.576131	0.5745	FALSE	FALSE	FALSE	0.2833	19	41353107	0.0071	53400	415577	468977	Irritable bowel syndrome	TRUE	reported	0.00158364190740951	2.50792169090363e-06	5.02725e-07	19	40847202	8242	0.0152603	3-indoxyl sulfate levels	Metabolite	-0.0552752	0.00305535155889161	25.2532544155124	2	1	TRUE	NA	NA	0.00305535155889161	8242	2.50792169090363e-06	468977	TRUE	1.32244942066616e-06	GCST90199656+GCST90016564	NA
GCST90199656	GCST90016564	rs651578	C	T	C	T	0.0800674	-0.0143	0.240034	0.2417	FALSE	FALSE	FALSE	0.07308	6	25873883	0.008	53400	430957	484357	Irritable bowel syndrome	TRUE	reported	0.0025684003732449	6.59668047728452e-06	7.80184e-06	6	25873655	8242	0.01791	3-indoxyl sulfate levels	Metabolite	0.0491892829075178	0.00241958555295582	19.9857421693741	2	1	TRUE	NA	NA	0.00241958555295582	8242	6.59668047728452e-06	484357	TRUE	2.67192442478674e-05	GCST90199656+GCST90016564	NA
GCST90199656	GCST90016564	rs6904845	C	T	C	T	0.0774978	0.009	0.743482	0.7424	FALSE	FALSE	FALSE	0.3133	6	31224423	0.0089	44437	305506	349943	Irritable bowel syndrome	TRUE	reported	-0.00170944	2.92219307988812e-06	9.07576e-06	6	31256646	8242	0.0174619	3-indoxyl sulfate levels	Metabolite	0.0488332719876754	0.00238468845302228	19.6968035929933	2	1	TRUE	NA	NA	0.00238468845302228	8242	2.92219307988812e-06	349943	TRUE	2.32255602852644e-05	GCST90199656+GCST90016564	NA
GCST90199656	GCST90016564	rs72987107	T	C	T	C	-0.255879	0.0297	0.0209548	0.0226	FALSE	FALSE	FALSE	0.2527	19	5335254	0.026	44437	310156	354593	Irritable bowel syndrome	TRUE	reported	0.00191830848630423	3.67990744862682e-06	1.55571e-06	19	5335243	8242	0.0532644	3-indoxyl sulfate levels	Metabolite	-0.0528478	0.00279288701583939	23.0778428180767	2	1	TRUE	NA	NA	0.00279288701583939	8242	3.67990744862682e-06	354593	TRUE	4.77478945615148e-06	GCST90199656+GCST90016564	NA
GCST90199656	GCST90016564	rs74334677	A	G	A	G	-0.217425	0.0071	0.0306073	0.0287	FALSE	FALSE	FALSE	0.7888	10	61328330	0.0265	44437	305506	349943	Irritable bowel syndrome	TRUE	reported	0.000452913239356502	2.051304023844e-07	1.19873e-06	10	59568572	8242	0.0447759	3-indoxyl sulfate levels	Metabolite	-0.0534172	0.00285339642103951	23.5792675068804	2	1	TRUE	NA	NA	0.00285339642103951	8242	2.051304023844e-07	349943	TRUE	1.97013851887453e-06	GCST90199656+GCST90016564	NA
GCST90199656	GCST90016564	rs7651697	C	T	C	T	0.0706641	0.0096	0.496355	0.4968	FALSE	FALSE	FALSE	0.1656	3	72234685	0.0069	53400	433201	486601	Irritable bowel syndrome	TRUE	reported	-0.00199451	3.97806014364643e-06	5.51533e-06	3	72185534	8242	0.0155505	3-indoxyl sulfate levels	Metabolite	0.0499973950530582	0.00249973951209157	20.6494718803978	2	1	TRUE	NA	NA	0.00249973951209157	8242	3.97806014364643e-06	486601	TRUE	1.52877662842499e-05	GCST90199656+GCST90016564	NA
[truncated: 32,024 more rows]

## Sheet: Sheet2
id.exposure	id.outcome	SNP	effect_allele.exposure	other_allele.exposure	effect_allele.outcome	other_allele.outcome	beta.exposure	beta.outcome	eaf.exposure	eaf.outcome	remove	palindromic	ambiguous	chr.outcome	pos.outcome	pval.outcome	se.outcome	samplesize.outcome	outcome	mr_keep.outcome	pval_origin.outcome	r.outcome	r2.outcome	pval.exposure	chr.exposure	pos.exposure	samplesize.exposure	se.exposure	exposure	Omics	r.exposure	r2.exposure	F	action	SNP_index	mr_keep	units.outcome	units.exposure	rsq.exposure	effective_n.exposure	rsq.outcome	effective_n.outcome	steiger_dir	steiger_pval	merge	presso_p
[truncated: 33,335 more rows]
