# Supplementary material for: The Association Between Irritable Bowel Syndrome and Generalized Anxiety Disorder and Influencing Factors: A Mediation Mendelian Randomization Study
Source: Food Sci Nutr. 2026 Feb 10;14(2):e71525. doi: 10.1002/fsn3.71525 (PMC12887448; doi:10.1002/fsn3.71525)
Supplement: Supplementary file 6 — Table S5: Screening results of SNPs with gut microbiota with IBS and GAD. [file FSN3-14-e71525-s005.xls]

## Sheet: Sheet1
id.exposure	id.outcome	SNP	effect_allele.exposure	other_allele.exposure	effect_allele.outcome	other_allele.outcome	beta.exposure	beta.outcome	eaf.exposure	eaf.outcome	remove	palindromic	ambiguous	pval.outcome	chr.outcome	pos.outcome	se.outcome	ncase.outcome	ncontrol.outcome	samplesize.outcome	outcome	mr_keep.outcome	pval_origin.outcome	r.outcome	r2.outcome	pval.exposure	chr.exposure	pos.exposure	samplesize.exposure	se.exposure	exposure	Omics	r.exposure	r2.exposure	F	action	SNP_index	mr_keep	units.outcome	units.exposure	rsq.exposure	effective_n.exposure	rsq.outcome	effective_n.outcome	steiger_dir	steiger_pval	merge	presso_p
GCST90027446	GCST90016564	rs11826488	A	G	A	G	0.153784	-0.0192	0.0763678	0.0787	FALSE	FALSE	FALSE	0.1743	11	133069322	0.0141	50019	349640	399659	Irritable bowel syndrome	TRUE	reported	-0.00215396	4.63953860857806e-06	8.76718e-06	11	133069322	7738	0.0345929	Gut bacterial pathway abundance (ANAEROFRUCAT.PWY..homolactic.fermentation)	Gut flora	0.0504791371161447	0.00254814328399054	19.7627948779921	2	1	TRUE	NA	NA	0.00254814328399054	7738	4.63953860857806e-06	399659	TRUE	2.51618787439907e-05	GCST90027446+GCST90016564	NA
GCST90027446	GCST90016564	rs17194003	G	A	G	A	-0.102927	-0.0021	0.201727	0.2324	FALSE	FALSE	FALSE	0.8133	3	105722581	0.0087	50019	361926	411945	Irritable bowel syndrome	TRUE	reported	0.000376081047375155	1.41436954194794e-07	9.88917e-07	3	105722581	7738	0.021032	Gut bacterial pathway abundance (ANAEROFRUCAT.PWY..homolactic.fermentation)	Gut flora	-0.0555545	0.00308630316998797	23.949556916458	2	1	TRUE	NA	NA	0.00308630316998797	7738	1.41436954194794e-07	411945	TRUE	1.48726778268184e-06	GCST90027446+GCST90016564	NA
GCST90027446	GCST90016564	rs62335789	C	G	C	G	-0.0977054	0.0024	0.168684	0.15	FALSE	TRUE	FALSE	0.8061	4	181871524	0.0097	53400	426079	479479	Irritable bowel syndrome	TRUE	reported	0.000357318572286224	1.27676562100665e-07	8.00276e-06	4	181871524	7738	0.021882	Gut bacterial pathway abundance (ANAEROFRUCAT.PWY..homolactic.fermentation)	Gut flora	-0.0507008	0.00257056639372009	19.9371513931764	2	1	TRUE	NA	NA	0.00257056639372009	7738	1.27676562100665e-07	479479	TRUE	1.10184826392801e-05	GCST90027446+GCST90016564	NA
GCST90027446	GCST90016564	rs9947104	G	A	G	A	-0.0795727	-0.0112	0.303897	0.3057	FALSE	FALSE	FALSE	0.132	18	56934358	0.0074	53400	426079	479479	Irritable bowel syndrome	TRUE	reported	0.00218575447306663	4.77752261653079e-06	5.5977e-06	18	56934358	7738	0.017523	Gut bacterial pathway abundance (ANAEROFRUCAT.PWY..homolactic.fermentation)	Gut flora	-0.0515608	0.00265851240541311	20.6210733475833	2	1	TRUE	NA	NA	0.00265851240541311	7738	4.77752261653079e-06	479479	TRUE	1.61887529400734e-05	GCST90027446+GCST90016564	NA
GCST90027446	GCST90016564	rs9990334	A	G	A	G	0.0741908	-0.0111	0.424436	0.4146	FALSE	FALSE	FALSE	0.1132	3	63498546	0.007	53400	426079	479479	Irritable bowel syndrome	TRUE	reported	-0.00229002	5.24420693675304e-06	9.17128e-06	3	63498546	7738	0.0167253	Gut bacterial pathway abundance (ANAEROFRUCAT.PWY..homolactic.fermentation)	Gut flora	0.0503693433592215	0.00253707075043915	19.676700506718	2	1	TRUE	NA	NA	0.00253707075043915	7738	5.24420693675304e-06	479479	TRUE	2.68638803471751e-05	GCST90027446+GCST90016564	NA
GCST90027447	GCST90016564	rs12647170	G	A	G	A	0.188783	6e-04	0.0765661	0.0934	FALSE	FALSE	FALSE	0.9626	4	24504770	0.0132	50019	355329	405348	Irritable bowel syndrome	TRUE	reported	-7.13944e-05	5.09716561147268e-09	4.3728e-07	4	24504770	7738	0.0373683	Gut bacterial pathway abundance (ANAGLYCOLYSIS.PWY..glycolysis.III..from.glucose.)	Gut flora	0.0573437498041158	0.00328830564159703	25.5222574264764	2	1	TRUE	NA	NA	0.00328830564159703	7738	5.09716561147268e-09	405348	TRUE	5.8792508904858e-07	GCST90027447+GCST90016564	NA
GCST90027447	GCST90016564	rs12704084	G	C	G	C	-0.0736196	-0.0012	0.599698	0.6333	FALSE	TRUE	FALSE	0.8614	7	148915050	0.0071	53400	433201	486601	Irritable bowel syndrome	TRUE	reported	0.000242290997852208	5.87049276402185e-08	9.24443e-06	7	148915050	7738	0.0166029	Gut bacterial pathway abundance (ANAGLYCOLYSIS.PWY..glycolysis.III..from.glucose.)	Gut flora	-0.0503501	0.00253512951106698	19.6616066167834	2	1	TRUE	NA	NA	0.00253512951106698	7738	5.87049276402185e-08	486601	TRUE	1.20862879936075e-05	GCST90027447+GCST90016564	NA
GCST90027447	GCST90016564	rs2650470	G	A	G	A	0.0739823	-0.0004	0.45345	0.4569	FALSE	FALSE	FALSE	0.9588	5	83601736	0.0071	53400	422699	476099	Irritable bowel syndrome	TRUE	reported	8.16495731602504e-05	6.66665279725108e-09	8.36084e-06	5	83601736	7738	0.0166039	Gut bacterial pathway abundance (ANAGLYCOLYSIS.PWY..glycolysis.III..from.glucose.)	Gut flora	0.0505944551313384	0.00255979889003702	19.8534249885756	2	1	TRUE	NA	NA	0.00255979889003702	7738	6.66665279725108e-09	476099	TRUE	1.03055689870052e-05	GCST90027447+GCST90016564	NA
GCST90027447	GCST90016564	rs35731059	A	C	A	C	0.129356	-0.0037	0.104757	0.1044	FALSE	FALSE	FALSE	0.7458	11	96206005	0.0113	53400	426079	479479	Irritable bowel syndrome	TRUE	reported	-0.000472867	2.23603545072474e-07	8.35026e-07	11	96206005	7738	0.0262545	Gut bacterial pathway abundance (ANAGLYCOLYSIS.PWY..glycolysis.III..from.glucose.)	Gut flora	0.0559299279689285	0.00312815684260953	24.2753584631105	2	1	TRUE	NA	NA	0.00312815684260953	7738	2.23603545072474e-07	479479	TRUE	1.27500655600507e-06	GCST90027447+GCST90016564	NA
GCST90027447	GCST90016564	rs4878062	G	A	G	A	0.0760825	0.0086	0.402286	0.406	FALSE	FALSE	FALSE	0.22	9	89959664	0.007	53400	433201	486601	Irritable bowel syndrome	TRUE	reported	-0.00176122	3.1019033601119e-06	3.60421e-06	9	89959664	7738	0.0164219	Gut bacterial pathway abundance (ANAGLYCOLYSIS.PWY..glycolysis.III..from.glucose.)	Gut flora	0.0526019047275448	0.00276696038096569	21.4645971971886	2	1	TRUE	NA	NA	0.00276696038096569	7738	3.1019033601119e-06	486601	TRUE	8.97504209575168e-06	GCST90027447+GCST90016564	NA
GCST90027447	GCST90016564	rs58235446	T	C	T	C	-0.153253	-0.0016	0.0638651	0.0546	FALSE	FALSE	FALSE	0.9135	9	93850539	0.0152	53400	426079	479479	Irritable bowel syndrome	TRUE	reported	-0.000152017	2.31092047249704e-08	3.61743e-06	9	93850539	7738	0.033084	Gut bacterial pathway abundance (ANAGLYCOLYSIS.PWY..glycolysis.III..from.glucose.)	Gut flora	-0.0525934	0.0027660659624663	21.4576395319836	2	1	TRUE	NA	NA	0.0027660659624663	7738	2.31092047249704e-08	479479	TRUE	4.65778361052303e-06	GCST90027447+GCST90016564	NA
GCST90027447	GCST90016564	rs605262	A	G	A	G	-0.0757354	-0.0073	0.676757	0.6989	FALSE	FALSE	FALSE	0.3274	11	86967521	0.0075	53400	433201	486601	Irritable bowel syndrome	TRUE	reported	-0.00139533	1.94693358041461e-06	9.00762e-06	11	86967521	7738	0.0170586	Gut bacterial pathway abundance (ANAGLYCOLYSIS.PWY..glycolysis.III..from.glucose.)	Gut flora	-0.0504133	0.00254149612430109	19.7111097265689	2	1	TRUE	NA	NA	0.00254149612430109	7738	1.94693358041461e-06	486601	TRUE	1.86104533792164e-05	GCST90027447+GCST90016564	NA
GCST90027447	GCST90016564	rs62271914	A	G	A	G	-0.0740607	0.0122	0.42331	0.4256	FALSE	FALSE	FALSE	0.07616	3	135023888	0.0069	53400	433201	486601	Irritable bowel syndrome	TRUE	reported	0.00253468350631998	6.42462047721054e-06	5.52357e-06	3	135023888	7738	0.0162991	Gut bacterial pathway abundance (ANAGLYCOLYSIS.PWY..glycolysis.III..from.glucose.)	Gut flora	-0.0515926	0.00266179357197293	20.6465920387545	2	1	TRUE	NA	NA	0.00266179357197293	7738	6.42462047721054e-06	486601	TRUE	1.82989094860457e-05	GCST90027447+GCST90016564	NA
GCST90027447	GCST90016564	rs7041639	G	A	G	A	-0.157604	0.0073	0.0875309	0.0923	FALSE	FALSE	FALSE	0.5955	9	27341338	0.0137	44437	297870	342307	Irritable bowel syndrome	TRUE	reported	-0.000910742	8.29451473200248e-07	3.98107e-06	9	27341338	7738	0.0341699	Gut bacterial pathway abundance (ANAGLYCOLYSIS.PWY..glycolysis.III..from.glucose.)	Gut flora	-0.0523684	0.00274244502092785	21.2738971752819	2	1	TRUE	NA	NA	0.00274244502092785	7738	8.29451473200248e-07	342307	TRUE	7.48088093434907e-06	GCST90027447+GCST90016564	NA
GCST90027447	GCST90016564	rs72666075	C	T	C	T	-0.151693	0.0088	0.0593823	0.0417	FALSE	FALSE	FALSE	0.629	14	29029142	0.0182	50019	398719	448738	Irritable bowel syndrome	TRUE	reported	-0.000721798	5.20992449971173e-07	7.12049e-06	14	29029142	7738	0.0337842	Gut bacterial pathway abundance (ANAGLYCOLYSIS.PWY..glycolysis.III..from.glucose.)	Gut flora	-0.0509834	0.00259930359796601	20.1606161960807	2	1	TRUE	NA	NA	0.00259930359796601	7738	5.20992449971173e-07	448738	TRUE	1.15087475824975e-05	GCST90027447+GCST90016564	NA
GCST90027447	GCST90016564	rs78351682	G	A	G	A	0.105017	-0.0381	0.135759	0.0556	FALSE	FALSE	FALSE	0.06945	3	24546691	0.021	40548	293220	333768	Irritable bowel syndrome	TRUE	reported	0.0031403820941624	9.86199969733585e-06	7.04742e-06	3	24546691	7738	0.0233773	Gut bacterial pathway abundance (ANAGLYCOLYSIS.PWY..glycolysis.III..from.glucose.)	Gut flora	0.0510083535677242	0.00260185213368996	20.1804346130824	2	1	TRUE	NA	NA	0.00260185213368996	7738	9.86199969733585e-06	333768	TRUE	3.10216635117629e-05	GCST90027447+GCST90016564	NA
GCST90027447	GCST90016564	rs8101993	C	T	C	T	-0.100985	0.0012	0.180021	0.1968	FALSE	FALSE	FALSE	0.8924	19	30603533	0.009	50019	408085	458104	Irritable bowel syndrome	TRUE	reported	-0.000196996	3.88074644683221e-08	5.94963e-06	19	30603533	7738	0.0223014	Gut bacterial pathway abundance (ANAGLYCOLYSIS.PWY..glycolysis.III..from.glucose.)	Gut flora	-0.0514152	0.00264352508212978	20.5045142330279	2	1	TRUE	NA	NA	0.00264352508212978	7738	3.88074644683221e-08	458104	TRUE	7.78594956192838e-06	GCST90027447+GCST90016564	NA
GCST90027449	GCST90016564	rs2504016	G	A	G	A	-0.23666	-0.0019	0.0734254	0.0701000000000001	FALSE	FALSE	FALSE	0.8999	10	33188434	0.0149	50019	361926	411945	Irritable bowel syndrome	TRUE	reported	0.000198677533718365	3.94727624044123e-08	4.29655e-06	10	33188434	7738	0.0514871	Gut bacterial pathway abundance (ARGORNPROST.PWY..arginine..ornithine.and.proline.interconversion)	Gut flora	-0.0521886	0.00272365387240562	21.1277309832375	2	1	TRUE	NA	NA	0.00272365387240562	7738	3.94727624044123e-08	411945	TRUE	5.78059680082668e-06	GCST90027449+GCST90016564	NA
GCST90027449	GCST90016564	rs2942201	A	C	A	C	0.120592	-0.0125	0.438055	0.4345	FALSE	FALSE	FALSE	0.06909	8	23419176	0.0069	53400	433201	486601	Irritable bowel syndrome	TRUE	reported	-0.00259701	6.74446807635077e-06	3.11071e-06	8	23419176	7738	0.0258595	Gut bacterial pathway abundance (ARGORNPROST.PWY..arginine..ornithine.and.proline.interconversion)	Gut flora	0.0529456850782032	0.00280324556840027	21.7468695327888	2	1	TRUE	NA	NA	0.00280324556840027	7738	6.74446807635077e-06	486601	TRUE	1.09428785220681e-05	GCST90027449+GCST90016564	NA
GCST90027449	GCST90016564	rs4878453	G	A	G	A	0.242077	0.0374	0.0733257	0.0661	FALSE	FALSE	FALSE	0.009858	9	27435733	0.0145	50019	405841	455860	Irritable bowel syndrome	TRUE	reported	-0.0038202	1.45938971435071e-05	1.70443e-06	9	27435733	7738	0.050584	Gut bacterial pathway abundance (ARGORNPROST.PWY..arginine..ornithine.and.proline.interconversion)	Gut flora	0.0543300638936783	0.00295175584269117	22.9023854491199	2	1	TRUE	NA	NA	0.00295175584269117	7738	1.45938971435071e-05	455860	TRUE	1.03495787785555e-05	GCST90027449+GCST90016564	NA
GCST90027449	GCST90016564	rs61074222	C	G	C	G	-0.210428	0.0026	0.0941941	0.0988	FALSE	TRUE	FALSE	0.8182	13	68143423	0.0114	53400	433201	486601	Irritable bowel syndrome	TRUE	reported	0.000326951148580225	1.06897053557929e-07	2.61439e-06	13	68143423	7738	0.0447813	Gut bacterial pathway abundance (ARGORNPROST.PWY..arginine..ornithine.and.proline.interconversion)	Gut flora	-0.0533494	0.00284616036063961	22.0807418821866	2	1	TRUE	NA	NA	0.00284616036063961	7738	1.06897053557929e-07	486601	TRUE	3.63796341818299e-06	GCST90027449+GCST90016564	NA
GCST90027449	GCST90016564	rs6993022	C	T	C	T	0.119426	-0.0031	0.3798	0.3951	FALSE	FALSE	FALSE	0.6659	8	145040108	0.0072	53400	383378	436778	Irritable bowel syndrome	TRUE	reported	0.000651477951158573	4.24423520845772e-07	4.78377e-06	8	145040108	7738	0.0261095	Gut bacterial pathway abundance (ARGORNPROST.PWY..arginine..ornithine.and.proline.interconversion)	Gut flora	0.0519344602730674	0.00269718816385482	20.9218778769562	2	1	TRUE	NA	NA	0.00269718816385482	7738	4.24423520845772e-07	436778	TRUE	7.64319913774483e-06	GCST90027449+GCST90016564	NA
GCST90027449	GCST90016564	rs7576386	A	G	A	G	-0.138428	-0.0022	0.7686	0.7431	FALSE	FALSE	FALSE	0.7776	2	155128375	0.0078	53400	433201	486601	Irritable bowel syndrome	TRUE	reported	-0.000404336	1.63487620609277e-07	4.44232e-06	2	155128375	7738	0.0301616	Gut bacterial pathway abundance (ARGORNPROST.PWY..arginine..ornithine.and.proline.interconversion)	Gut flora	-0.05211	0.00271544972452832	21.0639170767747	2	1	TRUE	NA	NA	0.00271544972452832	7738	1.63487620609277e-07	486601	TRUE	6.30615038547815e-06	GCST90027449+GCST90016564	NA
GCST90027449	GCST90016564	rs7923287	T	A	T	A	0.139505	-0.003	0.723875	0.7379	FALSE	TRUE	FALSE	0.7012	10	85841432	0.0078	53400	433201	486601	Irritable bowel syndrome	TRUE	reported	0.000551367267230516	3.04005863373247e-07	1.51074e-06	10	85841432	7738	0.0290043	Gut bacterial pathway abundance (ARGORNPROST.PWY..arginine..ornithine.and.proline.interconversion)	Gut flora	0.0546035341495368	0.00298154594161963	23.1342151296017	2	1	TRUE	NA	NA	0.00298154594161963	7738	3.04005863373247e-07	486601	TRUE	2.34421973363061e-06	GCST90027449+GCST90016564	NA
GCST90027449	GCST90016564	rs9344056	A	G	A	G	-0.17033	0.0227	0.162359	0.1404	FALSE	FALSE	FALSE	0.02101	6	81567568	0.0098	53400	433201	486601	Irritable bowel syndrome	TRUE	reported	0.0033205634339984	1.10261415192072e-05	1.13099e-06	6	81567568	7738	0.0349944	Gut bacterial pathway abundance (ARGORNPROST.PWY..arginine..ornithine.and.proline.interconversion)	Gut flora	-0.0552548	0.00305309808277328	23.6910980142602	2	1	TRUE	NA	NA	0.00305309808277328	7738	1.10261415192072e-05	486601	TRUE	5.71686218991069e-06	GCST90027449+GCST90016564	NA
GCST90027450	GCST90016564	rs10873850	G	A	G	A	0.0858857	-0.003	0.2783	0.2737	FALSE	FALSE	FALSE	0.7012	1	87954542	0.0079	53400	415577	468977	Irritable bowel syndrome	TRUE	reported	0.000554522599701073	3.07495313579236e-07	3.66978e-06	1	87954542	7738	0.0185528	Gut bacterial pathway abundance (ARO.PWY..chorismate.biosynthesis.I)	Gut flora	0.0525596498400578	0.00276251679130949	21.4300307172649	2	1	TRUE	NA	NA	0.00276251679130949	7738	3.07495313579236e-07	468977	TRUE	5.60514101548443e-06	GCST90027450+GCST90016564	NA
GCST90027450	GCST90016564	rs1093520	G	T	G	T	0.153028	-0.0026	0.915857	0.9081	FALSE	FALSE	FALSE	0.8618	7	98159418	0.0149	44437	310156	354593	Irritable bowel syndrome	TRUE	reported	0.000293037504141917	8.58709788337238e-08	4.48528e-06	7	98159418	7738	0.0333575	Gut bacterial pathway abundance (ARO.PWY..chorismate.biosynthesis.I)	Gut flora	0.052086987959417	0.00271305431468446	21.0452851801608	2	1	TRUE	NA	NA	0.00271305431468446	7738	8.58709788337238e-08	354593	TRUE	6.46938733177998e-06	GCST90027450+GCST90016564	NA
GCST90027450	GCST90016564	rs12021157	A	G	A	G	0.12107	0.0132	0.108849	0.1182	FALSE	FALSE	FALSE	0.2517	13	110213217	0.0115	50019	400963	450982	Irritable bowel syndrome	TRUE	reported	0.00170921547158584	2.9214175283084e-06	7.68529e-06	13	110213217	7738	0.0270621	Gut bacterial pathway abundance (ARO.PWY..chorismate.biosynthesis.I)	Gut flora	0.0507990668749066	0.00258054519536123	20.0147465894623	2	1	TRUE	NA	NA	0.00258054519536123	7738	2.9214175283084e-06	450982	TRUE	1.83021577244867e-05	GCST90027450+GCST90016564	NA
GCST90027450	GCST90016564	rs12656915	G	T	G	T	0.13461	-0.0007	0.0791242	0.0687	FALSE	FALSE	FALSE	0.9579	5	159323677	0.0136	53400	433201	486601	Irritable bowel syndrome	TRUE	reported	7.37859247177264e-05	5.44436268644998e-09	8.33221e-06	5	159323677	7738	0.0302054	Gut bacterial pathway abundance (ARO.PWY..chorismate.biosynthesis.I)	Gut flora	0.050603172407243	0.00256068105767716	19.8602845165521	2	1	TRUE	NA	NA	0.00256068105767716	7738	5.44436268644998e-09	486601	TRUE	1.02008972279761e-05	GCST90027450+GCST90016564	NA
GCST90027450	GCST90016564	rs12707570	C	A	C	A	-0.0728993	3e-04	0.512255	0.5297	FALSE	FALSE	FALSE	0.9673	7	82837298	0.0068	53400	433201	486601	Irritable bowel syndrome	TRUE	reported	-6.32451e-05	3.99993993867963e-09	7.18224e-06	7	82837298	7738	0.0162424	Gut bacterial pathway abundance (ARO.PWY..chorismate.biosynthesis.I)	Gut flora	-0.0509624	0.00259717041986434	20.1440278413169	2	1	TRUE	NA	NA	0.00259717041986434	7738	3.99993993867963e-09	486601	TRUE	8.78017538265155e-06	GCST90027450+GCST90016564	NA
GCST90027450	GCST90016564	rs136110	C	T	C	T	0.0964705	-0.0006	0.208243	0.2363	FALSE	FALSE	FALSE	0.943	22	47369660	0.0083	53400	422699	476099	Irritable bowel syndrome	TRUE	reported	0.000104767223166621	1.09761710500446e-08	1.90963e-06	22	47369660	7738	0.0202552	Gut bacterial pathway abundance (ARO.PWY..chorismate.biosynthesis.I)	Gut flora	0.0540709458932479	0.00292366718979054	22.6838092891779	2	1	TRUE	NA	NA	0.00292366718979054	7738	1.09761710500446e-08	476099	TRUE	2.44364089050273e-06	GCST90027450+GCST90016564	NA
GCST90027450	GCST90016564	rs3797252	C	T	C	T	-0.0794419	0.0041	0.307103	0.3097	FALSE	FALSE	FALSE	0.5825	5	53500614	0.0074	53400	433201	486601	Irritable bowel syndrome	TRUE	reported	-0.000794267	6.3085970409929e-07	5.10705e-06	5	53500614	7738	0.0174202	Gut bacterial pathway abundance (ARO.PWY..chorismate.biosynthesis.I)	Gut flora	-0.0517792	0.00268108489807322	20.7966303029304	2	1	TRUE	NA	NA	0.00268108489807322	7738	6.3085970409929e-07	486601	TRUE	8.47222487337682e-06	GCST90027450+GCST90016564	NA
GCST90027450	GCST90016564	rs38127	C	T	C	T	0.0760269	0.006	0.645907	0.6455	FALSE	FALSE	FALSE	0.4138	7	78269375	0.0074	53400	415577	468977	Irritable bowel syndrome	TRUE	reported	-0.00118398	1.40180873044141e-06	6.25922e-06	7	78269375	7738	0.0168296	Gut bacterial pathway abundance (ARO.PWY..chorismate.biosynthesis.I)	Gut flora	0.051293600318369	0.00263103343362059	20.4073671076412	2	1	TRUE	NA	NA	0.00263103343362059	7738	1.40180873044141e-06	468977	TRUE	1.21369473241762e-05	GCST90027450+GCST90016564	NA
GCST90027450	GCST90016564	rs61915762	A	G	A	G	0.0827921	-0.0044	0.275511	0.2843	FALSE	FALSE	FALSE	0.5631	11	130442661	0.0076	53400	433201	486601	Irritable bowel syndrome	TRUE	reported	-0.000829953	6.88821441315032e-07	4.24766e-06	11	130442661	7738	0.0180027	Gut bacterial pathway abundance (ARO.PWY..chorismate.biosynthesis.I)	Gut flora	0.0522155876549241	0.00272646759414906	21.1496170538631	2	1	TRUE	NA	NA	0.00272646759414906	7738	6.88821441315032e-07	486601	TRUE	7.19090926210271e-06	GCST90027450+GCST90016564	NA
GCST90027450	GCST90016564	rs62018962	A	C	A	C	-0.148269	7e-04	0.0988924	0.0962	FALSE	FALSE	FALSE	0.956	15	95979517	0.0126	50019	359979	409998	Irritable bowel syndrome	TRUE	reported	8.67636239608744e-05	7.52792644282402e-09	2.12158e-06	15	95979517	7738	0.0312705	Gut bacterial pathway abundance (ARO.PWY..chorismate.biosynthesis.I)	Gut flora	-0.0538303	0.00289770600227156	22.4817992782833	2	1	TRUE	NA	NA	0.00289770600227156	7738	7.52792644282402e-09	409998	TRUE	2.7688924386317e-06	GCST90027450+GCST90016564	NA
GCST90027450	GCST90016564	rs6782393	C	A	C	A	-0.151342	-0.0122	0.0605063	0.0604	FALSE	FALSE	FALSE	0.3933	3	59912933	0.0143	53400	433201	486601	Irritable bowel syndrome	TRUE	reported	0.00122303211850457	1.49580756289379e-06	7.12459e-06	3	59912933	7738	0.033707	Gut bacterial pathway abundance (ARO.PWY..chorismate.biosynthesis.I)	Gut flora	-0.0509819	0.00259915396834322	20.159452620381	2	1	TRUE	NA	NA	0.00259915396834322	7738	1.49580756289379e-06	486601	TRUE	1.38818334944891e-05	GCST90027450+GCST90016564	NA
GCST90027450	GCST90016564	rs73200771	A	G	A	G	-0.163263	0.0176	0.0520806	0.0481	FALSE	FALSE	FALSE	0.3734	12	88286940	0.0197	44437	305506	349943	Irritable bowel syndrome	TRUE	reported	0.00151024891398681	2.28085178219833e-06	5.28251e-06	12	88286940	7738	0.0358564	Gut bacterial pathway abundance (ARO.PWY..chorismate.biosynthesis.I)	Gut flora	-0.0516989	0.00267278107637015	20.7320466287031	2	1	TRUE	NA	NA	0.00267278107637015	7738	2.28085178219833e-06	349943	TRUE	1.2421124967045e-05	GCST90027450+GCST90016564	NA
GCST90027450	GCST90016564	rs8052034	A	G	A	G	0.0740262	-0.0062	0.559625	0.5354	FALSE	FALSE	FALSE	0.3992	16	51493448	0.0074	50019	400963	450982	Irritable bowel syndrome	TRUE	reported	-0.00124762	1.55654607712236e-06	5.7115e-06	16	51493448	7738	0.0163168	Gut bacterial pathway abundance (ARO.PWY..chorismate.biosynthesis.I)	Gut flora	0.051512811554323	0.00265356975423119	20.582633071313	2	1	TRUE	NA	NA	0.00265356975423119	7738	1.55654607712236e-06	450982	TRUE	1.14758525065082e-05	GCST90027450+GCST90016564	NA
GCST90027450	GCST90016564	rs9974959	G	A	G	A	0.0758587	-0.0085	0.626736	0.6361	FALSE	FALSE	FALSE	0.2374	21	19539833	0.0072	53400	433201	486601	Irritable bowel syndrome	TRUE	reported	0.00169238902883856	2.86418062493314e-06	7.09708e-06	21	19539833	7738	0.0168922	Gut bacterial pathway abundance (ARO.PWY..chorismate.biosynthesis.I)	Gut flora	0.0509912442291591	0.00260010698803775	20.1668636625959	2	1	TRUE	NA	NA	0.00260010698803775	7738	2.86418062493314e-06	486601	TRUE	1.66545553805463e-05	GCST90027450+GCST90016564	NA
GCST90027451	GCST90016564	rs10267604	C	G	C	G	-0.0764351	0.0066	0.653998	0.6744	FALSE	TRUE	FALSE	0.365	7	121973603	0.0073	53400	433201	486601	Irritable bowel syndrome	TRUE	reported	0.00129608983519563	1.67984886089744e-06	6.71599e-06	7	121973603	7738	0.0169762	Gut bacterial pathway abundance (ASPASN.PWY..superpathway.of.L.aspartate.and.L.asparagine.biosynthesis)	Gut flora	-0.0511241	0.00261367544712129	20.272378677334	2	1	TRUE	NA	NA	0.00261367544712129	7738	1.67984886089744e-06	486601	TRUE	1.35031005458431e-05	GCST90027451+GCST90016564	NA
GCST90027451	GCST90016564	rs113902391	A	G	A	G	0.0922389	-0.0047	0.217886	0.2235	FALSE	FALSE	FALSE	0.5693	5	86146362	0.0083	53400	433201	486601	Irritable bowel syndrome	TRUE	reported	-0.000811772	6.58973625399513e-07	2.13801e-06	5	86146362	7738	0.01946	Gut bacterial pathway abundance (ASPASN.PWY..superpathway.of.L.aspartate.and.L.asparagine.biosynthesis)	Gut flora	0.0538125192584825	0.00289578722894455	22.4668692762396	2	1	TRUE	NA	NA	0.00289578722894455	7738	6.58973625399513e-07	486601	TRUE	3.66935173583215e-06	GCST90027451+GCST90016564	NA
GCST90027451	GCST90016564	rs12490065	A	G	A	G	0.0959472	-0.0092	0.22917	0.2233	FALSE	FALSE	FALSE	0.3466	3	10627561	0.0098	50019	307453	357472	Irritable bowel syndrome	TRUE	reported	-0.00157015	2.46537411762122e-06	4.29388e-06	3	10627561	7738	0.0208734	Gut bacterial pathway abundance (ASPASN.PWY..superpathway.of.L.aspartate.and.L.asparagine.biosynthesis)	Gut flora	0.0521901570618206	0.0027238124941375	21.1289647929389	2	1	TRUE	NA	NA	0.0027238124941375	7738	2.46537411762122e-06	357472	TRUE	1.03991781340375e-05	GCST90027451+GCST90016564	NA
GCST90027451	GCST90016564	rs149811032	A	G	A	G	-0.142534	0.0084	0.0677355	0.057	FALSE	FALSE	FALSE	0.6126	20	48150396	0.0166	50019	312103	362122	Irritable bowel syndrome	TRUE	reported	0.00084090084448288	7.0711423025202e-07	8.74279e-06	20	48150396	7738	0.0320579	Gut bacterial pathway abundance (ASPASN.PWY..superpathway.of.L.aspartate.and.L.asparagine.biosynthesis)	Gut flora	-0.050486	0.00254883655281669	19.7681854462381	2	1	TRUE	NA	NA	0.00254883655281669	7738	7.0711423025202e-07	362122	TRUE	1.53176691310013e-05	GCST90027451+GCST90016564	NA
GCST90027451	GCST90016564	rs2846765	T	C	T	C	0.0802031	-0.0067	0.515201	0.5436	FALSE	FALSE	FALSE	0.3786	18	865459	0.0076	50019	361926	411945	Irritable bowel syndrome	TRUE	reported	-0.00137354	1.88662017365759e-06	3.6151e-06	18	865459	7738	0.0173136	Gut bacterial pathway abundance (ASPASN.PWY..superpathway.of.L.aspartate.and.L.asparagine.biosynthesis)	Gut flora	0.0525949484065289	0.00276622859788544	21.4589046690165	2	1	TRUE	NA	NA	0.00276622859788544	7738	1.88662017365759e-06	411945	TRUE	7.9180056275992e-06	GCST90027451+GCST90016564	NA
GCST90027451	GCST90016564	rs7707269	C	T	C	T	-0.0744962	0.0186	0.366956	0.3434	FALSE	FALSE	FALSE	0.009355	5	95928036	0.0072	53400	433201	486601	Irritable bowel syndrome	TRUE	reported	-0.00370333	1.37146183717631e-05	6.944e-06	5	95928036	7738	0.0165717	Gut bacterial pathway abundance (ASPASN.PWY..superpathway.of.L.aspartate.and.L.asparagine.biosynthesis)	Gut flora	-0.0510437	0.00260546137966952	20.2085017038538	2	1	TRUE	NA	NA	0.00260546137966952	7738	1.37146183717631e-05	486601	TRUE	3.55413224598488e-05	GCST90027451+GCST90016564	NA
GCST90027451	GCST90016564	rs77906768	G	A	G	A	0.133484	-0.0153	0.0861075	0.0931	FALSE	FALSE	FALSE	0.2117	9	76713942	0.0122	53400	415577	468977	Irritable bowel syndrome	TRUE	reported	0.00183128537002045	3.35360610645092e-06	5.42026e-06	9	76713942	7738	0.0293512	Gut bacterial pathway abundance (ASPASN.PWY..superpathway.of.L.aspartate.and.L.asparagine.biosynthesis)	Gut flora	0.0516375154773071	0.00266643300466913	20.6826746905401	2	1	TRUE	NA	NA	0.00266643300466913	7738	3.35360610645092e-06	468977	TRUE	1.36929853657095e-05	GCST90027451+GCST90016564	NA
GCST90027451	GCST90016564	rs820496	A	C	A	C	-0.0946927	0.0044	0.545733	0.5434	FALSE	FALSE	FALSE	0.5392	9	6703997	0.0072	53400	426079	479479	Irritable bowel syndrome	TRUE	reported	0.000882543501134788	7.7888303139525e-07	2.43198e-08	9	6703997	7738	0.0169759	Gut bacterial pathway abundance (ASPASN.PWY..superpathway.of.L.aspartate.and.L.asparagine.biosynthesis)	Gut flora	-0.0632927	0.00400596967687108	31.1148264716211	2	1	TRUE	NA	NA	0.00400596967687108	7738	7.7888303139525e-07	479479	TRUE	4.96525425360507e-08	GCST90027451+GCST90016564	NA
GCST90027451	GCST90016564	rs9545502	T	C	T	C	0.102021	-0.0161	0.197933	0.2202	FALSE	FALSE	FALSE	0.04979	13	81167981	0.0082	53400	433201	486601	Irritable bowel syndrome	TRUE	reported	-0.00281465	7.92226553131008e-06	5.83674e-07	13	81167981	7738	0.0204183	Gut bacterial pathway abundance (ASPASN.PWY..superpathway.of.L.aspartate.and.L.asparagine.biosynthesis)	Gut flora	0.0567168522353141	0.00321680132748245	24.9654840717074	2	1	TRUE	NA	NA	0.00321680132748245	7738	7.92226553131008e-06	486601	TRUE	2.49280512336312e-06	GCST90027451+GCST90016564	NA
GCST90027452	GCST90016564	rs1325380	C	T	C	T	0.162314	-0.0039	0.242391	0.254	FALSE	FALSE	FALSE	0.6215	13	108753553	0.0078	53400	433201	486601	Irritable bowel syndrome	TRUE	reported	0.000716777372222614	5.13769801330356e-07	4.12791e-06	13	108753553	7738	0.0352487	Gut bacterial pathway abundance (AST.PWY..L.arginine.degradation.II..AST.pathway.)	Gut flora	0.0522829710192288	0.00273350905859752	21.2043884652623	2	1	TRUE	NA	NA	0.00273350905859752	7738	5.13769801330356e-07	486601	TRUE	6.67712424552741e-06	GCST90027452+GCST90016564	NA
GCST90027452	GCST90016564	rs538952	A	C	A	C	0.274151	-0.0099	0.0624269	0.0419	FALSE	FALSE	FALSE	0.5605	6	145565095	0.0171	53400	433201	486601	Irritable bowel syndrome	TRUE	reported	-0.000829953	6.88821441315032e-07	6.28073e-06	6	145565095	7738	0.060697	Gut bacterial pathway abundance (AST.PWY..L.arginine.degradation.II..AST.pathway.)	Gut flora	0.0512852514859033	0.00263017701997235	20.4007068969777	2	1	TRUE	NA	NA	0.00263017701997235	7738	6.88821441315032e-07	486601	TRUE	1.05024884430054e-05	GCST90027452+GCST90016564	NA
GCST90027452	GCST90016564	rs7068964	G	A	G	A	-0.130976	5e-04	0.453157	0.4693	FALSE	FALSE	FALSE	0.9438	10	14275726	0.0068	53400	433201	486601	Irritable bowel syndrome	TRUE	reported	-0.000105408	1.11109441951001e-08	8.12625e-06	10	14275726	7738	0.0293547	Gut bacterial pathway abundance (AST.PWY..L.arginine.degradation.II..AST.pathway.)	Gut flora	-0.0506638	0.00256682052329044	19.9080238924802	2	1	TRUE	NA	NA	0.00256682052329044	7738	1.11109441951001e-08	486601	TRUE	1.0081637660871e-05	GCST90027452+GCST90016564	NA
GCST90027452	GCST90016564	rs7209568	G	A	G	A	0.172899	-0.0108	0.187878	0.1817	FALSE	FALSE	FALSE	0.2574	17	1121590	0.0096	50019	398719	448738	Irritable bowel syndrome	TRUE	reported	0.00167940891326931	2.82041429796841e-06	3.87079e-06	17	1121590	7738	0.0374386	Gut bacterial pathway abundance (AST.PWY..L.arginine.degradation.II..AST.pathway.)	Gut flora	0.0524344612210084	0.00274937272353743	21.3277854207749	2	1	TRUE	NA	NA	0.00274937272353743	7738	2.82041429796841e-06	448738	TRUE	9.42053780580914e-06	GCST90027452+GCST90016564	NA
GCST90027452	GCST90016564	rs72830406	G	C	G	C	-0.233287	-0.0199	0.10827	0.1067	FALSE	TRUE	FALSE	0.07297	10	111919220	0.0111	53400	433201	486601	Irritable bowel syndrome	TRUE	reported	0.0025700587862059	6.60520216455415e-06	8.38205e-07	10	111919220	7738	0.0473559	Gut bacterial pathway abundance (AST.PWY..L.arginine.degradation.II..AST.pathway.)	Gut flora	-0.0559214	0.0031272036945741	24.267938568376	2	1	TRUE	NA	NA	0.0031272036945741	7738	6.60520216455415e-06	486601	TRUE	3.15549049607836e-06	GCST90027452+GCST90016564	NA
GCST90027452	GCST90016564	rs72924202	T	C	T	C	-0.167725	0.0023	0.206071	0.1916	FALSE	FALSE	FALSE	0.7975	11	64133228	0.0089	53400	383378	436778	Irritable bowel syndrome	TRUE	reported	0.000391028500755023	1.52903288402721e-07	3.4209e-06	11	64133228	7738	0.0361181	Gut bacterial pathway abundance (AST.PWY..L.arginine.degradation.II..AST.pathway.)	Gut flora	-0.0527242	0.00277984381517535	21.5648185817564	2	1	TRUE	NA	NA	0.00277984381517535	7738	1.52903288402721e-07	436778	TRUE	4.95487932193835e-06	GCST90027452+GCST90016564	NA
GCST90027453	GCST90016564	rs10238229	T	C	T	C	0.0962573	-0.0129	0.794063	0.7864	FALSE	FALSE	FALSE	0.1619	7	97233430	0.0092	50019	364170	414189	Irritable bowel syndrome	TRUE	reported	-0.00217873	4.7468470755555e-06	8.39054e-06	7	97233430	7738	0.0216067	Gut bacterial pathway abundance (BRANCHED.CHAIN.AA.SYN.PWY..superpathway.of.branched.amino.acid.biosynthesis)	Gut flora	0.0505860329669567	0.00255894673133403	19.846798814554	2	1	TRUE	NA	NA	0.00255894673133403	7738	4.7468470755555e-06	414189	TRUE	2.42222479177084e-05	GCST90027453+GCST90016564	NA
GCST90027453	GCST90016564	rs1034938	G	A	G	A	-0.0883204	0.0149	0.218123	0.2285	FALSE	FALSE	FALSE	0.07142	10	117489198	0.0083	53400	426079	479479	Irritable bowel syndrome	TRUE	reported	-0.00259252	6.72118197048922e-06	8.48809e-06	10	117489198	7738	0.0198362	Gut bacterial pathway abundance (BRANCHED.CHAIN.AA.SYN.PWY..superpathway.of.branched.amino.acid.biosynthesis)	Gut flora	-0.0505578	0.00255609574367387	19.8246303262579	2	1	TRUE	NA	NA	0.00255609574367387	7738	6.72118197048922e-06	479479	TRUE	2.80633795190744e-05	GCST90027453+GCST90016564	NA
GCST90027453	GCST90016564	rs11025798	A	G	A	G	0.0813802	0.0119	0.436503	0.4142	FALSE	FALSE	FALSE	0.128	11	20905942	0.0078	50019	361926	411945	Irritable bowel syndrome	TRUE	reported	0.00237701853422231	5.6502171120364e-06	6.82433e-06	11	20905942	7738	0.0180881	Gut bacterial pathway abundance (BRANCHED.CHAIN.AA.SYN.PWY..superpathway.of.branched.amino.acid.biosynthesis)	Gut flora	0.0510857918399755	0.00260975812791731	20.2419153807579	2	1	TRUE	NA	NA	0.00260975812791731	7738	5.6502171120364e-06	411945	TRUE	2.15593885913053e-05	GCST90027453+GCST90016564	NA
GCST90027453	GCST90016564	rs146068392	G	C	G	C	-0.176286	0.0018	0.050432	0.0503	FALSE	TRUE	FALSE	0.9112	2	40113977	0.0165	53400	411465	464865	Irritable bowel syndrome	TRUE	reported	-0.000160002	2.56007170749475e-08	5.33126e-06	2	40113977	7738	0.0387331	Gut bacterial pathway abundance (BRANCHED.CHAIN.AA.SYN.PWY..superpathway.of.branched.amino.acid.biosynthesis)	Gut flora	-0.0516769	0.00267050462878738	20.7143415532995	2	1	TRUE	NA	NA	0.00267050462878738	7738	2.56007170749475e-08	464865	TRUE	6.87113330010483e-06	GCST90027453+GCST90016564	NA
GCST90027453	GCST90016564	rs1484839	A	G	A	G	-0.108324	-0.0151	0.159734	0.1552	FALSE	FALSE	FALSE	0.179	1	31014874	0.0113	44437	305506	349943	Irritable bowel syndrome	TRUE	reported	-0.00225892	5.10269914388946e-06	6.12759e-06	1	31014874	7738	0.0239553	Gut bacterial pathway abundance (BRANCHED.CHAIN.AA.SYN.PWY..superpathway.of.branched.amino.acid.biosynthesis)	Gut flora	-0.0513442	0.0026362298668508	20.4477792964499	2	1	TRUE	NA	NA	0.0026362298668508	7738	5.10269914388946e-06	349943	TRUE	1.92002770434304e-05	GCST90027453+GCST90016564	NA
GCST90027453	GCST90016564	rs2007634	A	G	A	G	0.0725248	0.0059	0.571356	0.5837	FALSE	FALSE	FALSE	0.3902	3	139678136	0.0069	53400	433201	486601	Irritable bowel syndrome	TRUE	reported	0.00122579258124808	1.50256745224283e-06	9.08343e-06	3	139678136	7738	0.0163421	Gut bacterial pathway abundance (BRANCHED.CHAIN.AA.SYN.PWY..superpathway.of.branched.amino.acid.biosynthesis)	Gut flora	0.0503927795327729	0.00253943222903866	19.6950619990363	2	1	TRUE	NA	NA	0.00253943222903866	7738	1.50256745224283e-06	486601	TRUE	1.75527335674562e-05	GCST90027453+GCST90016564	NA
GCST90027453	GCST90016564	rs2107539	T	C	T	C	-0.0987344	-0.0041	0.243451	0.2298	FALSE	FALSE	FALSE	0.6514	17	34322610	0.009	50019	359979	409998	Irritable bowel syndrome	TRUE	reported	-0.000711462	5.06177521610144e-07	7.06708e-06	17	34322610	7738	0.0219817	Gut bacterial pathway abundance (BRANCHED.CHAIN.AA.SYN.PWY..superpathway.of.branched.amino.acid.biosynthesis)	Gut flora	-0.0510016	0.00260115856988476	20.1750411778861	2	1	TRUE	NA	NA	0.00260115856988476	7738	5.06177521610144e-07	409998	TRUE	1.1562712914899e-05	GCST90027453+GCST90016564	NA
GCST90027453	GCST90016564	rs28733370	G	C	G	C	0.0950438	-0.004	0.192839	0.16	FALSE	TRUE	FALSE	0.6726	15	59071584	0.0093	53400	433201	486601	Irritable bowel syndrome	TRUE	reported	0.000616582726969263	3.80174259196852e-07	3.9413e-06	15	59071584	7738	0.020597	Gut bacterial pathway abundance (BRANCHED.CHAIN.AA.SYN.PWY..superpathway.of.branched.amino.acid.biosynthesis)	Gut flora	0.0523919690911652	0.00274491842524961	21.2931368614333	2	1	TRUE	NA	NA	0.00274491842524961	7738	3.80174259196852e-07	486601	TRUE	6.12553967057649e-06	GCST90027453+GCST90016564	NA
GCST90027453	GCST90016564	rs552787	A	C	A	C	-0.0880492	-0.0004	0.643558	0.6601	FALSE	FALSE	FALSE	0.9566	11	116530373	0.0072	53400	433201	486601	Irritable bowel syndrome	TRUE	reported	-7.9642e-05	6.34284027198936e-09	2.71819e-07	11	116530373	7738	0.0171235	Gut bacterial pathway abundance (BRANCHED.CHAIN.AA.SYN.PWY..superpathway.of.branched.amino.acid.biosynthesis)	Gut flora	-0.0583625	0.00340617911407631	26.4402618943295	2	1	TRUE	NA	NA	0.00340617911407631	7738	6.34284027198936e-09	486601	TRUE	3.55352576117701e-07	GCST90027453+GCST90016564	NA
GCST90027453	GCST90016564	rs62228654	C	G	C	G	-0.156769	0.0107	0.0668159	0.0753	FALSE	TRUE	FALSE	0.4227	22	44801226	0.0134	53400	415577	468977	Irritable bowel syndrome	TRUE	reported	0.00116601419639062	1.35958910618447e-06	4.3145e-06	22	44801226	7738	0.0341127	Gut bacterial pathway abundance (BRANCHED.CHAIN.AA.SYN.PWY..superpathway.of.branched.amino.acid.biosynthesis)	Gut flora	-0.0521788	0.00272262414727968	21.1197214670055	2	1	TRUE	NA	NA	0.00272262414727968	7738	1.35958910618447e-06	468977	TRUE	8.42445644264008e-06	GCST90027453+GCST90016564	NA
GCST90027453	GCST90016564	rs62350672	T	C	T	C	-0.113597	-0.0003	0.173836	0.1487	FALSE	FALSE	FALSE	0.9775	5	31751262	0.0112	50019	312103	362122	Irritable bowel syndrome	TRUE	reported	-4.4512e-05	1.98131693464701e-09	7.47756e-06	5	31751262	7738	0.0253587	Gut bacterial pathway abundance (BRANCHED.CHAIN.AA.SYN.PWY..superpathway.of.branched.amino.acid.biosynthesis)	Gut flora	-0.050865	0.00258724887924368	20.066875330538	2	1	TRUE	NA	NA	0.00258724887924368	7738	1.98131693464701e-09	362122	TRUE	9.57998776736539e-06	GCST90027453+GCST90016564	NA
GCST90027453	GCST90016564	rs7023657	A	G	A	G	-0.0812649	-0.0004	0.261857	0.258	FALSE	FALSE	FALSE	0.9562	9	8068400	0.0078	53400	433201	486601	Irritable bowel syndrome	TRUE	reported	-7.35156e-05	5.40455029599689e-09	9.78994e-06	9	8068400	7738	0.0183784	Gut bacterial pathway abundance (BRANCHED.CHAIN.AA.SYN.PWY..superpathway.of.branched.amino.acid.biosynthesis)	Gut flora	-0.0502099	0.00252102933250552	19.5519740162661	2	1	TRUE	NA	NA	0.00252102933250552	7738	5.40455029599689e-09	486601	TRUE	1.19506360572634e-05	GCST90027453+GCST90016564	NA
GCST90027453	GCST90016564	rs943781	T	C	T	C	0.083589	-0.0072	0.449683	0.465	FALSE	FALSE	FALSE	0.3066	13	27568096	0.007	53400	426079	479479	Irritable bowel syndrome	TRUE	reported	-0.00148542	2.20648091421846e-06	8.6894e-07	13	27568096	7738	0.0169924	Gut bacterial pathway abundance (BRANCHED.CHAIN.AA.SYN.PWY..superpathway.of.branched.amino.acid.biosynthesis)	Gut flora	0.0558416177109338	0.00311828626857407	24.1985204878461	2	1	TRUE	NA	NA	0.00311828626857407	7738	2.20648091421846e-06	479479	TRUE	2.05907514728818e-06	GCST90027453+GCST90016564	NA
GCST90027453	GCST90016564	rs981881	G	T	G	T	-0.07446	0.0051	0.371793	0.3706	FALSE	FALSE	FALSE	0.4761	16	9877679	0.0071	53400	433201	486601	Irritable bowel syndrome	TRUE	reported	-0.00102974	1.06035669339217e-06	9.82087e-06	16	9877679	7738	0.016842	Gut bacterial pathway abundance (BRANCHED.CHAIN.AA.SYN.PWY..superpathway.of.branched.amino.acid.biosynthesis)	Gut flora	-0.0502022	0.00252026586625416	19.5460379536172	2	1	TRUE	NA	NA	0.00252026586625416	7738	1.06035669339217e-06	486601	TRUE	1.75179548485797e-05	GCST90027453+GCST90016564	NA
GCST90027454	GCST90016564	rs10831658	A	G	A	G	-0.0951081	-0.0066	0.207259	0.2186	FALSE	FALSE	FALSE	0.4564	11	2279372	0.0088	50019	400963	450982	Irritable bowel syndrome	TRUE	reported	-0.00111682	1.2472821375755e-06	1.97952e-06	11	2279372	7738	0.0199996	Gut bacterial pathway abundance (COA.PWY..coenzyme.A.biosynthesis.I)	Gut flora	-0.0539889	0.00291479625341738	22.6147812962309	2	1	TRUE	NA	NA	0.00291479625341738	7738	1.2472821375755e-06	450982	TRUE	3.92631888049696e-06	GCST90027454+GCST90016564	NA
GCST90027454	GCST90016564	rs117300263	A	G	A	G	-0.169358	0.0228	0.0564102	0.0469	FALSE	FALSE	FALSE	0.2134	9	74469867	0.0183	50019	359979	409998	Irritable bowel syndrome	TRUE	reported	0.00194577726781862	3.78604917595971e-06	5.94771e-06	9	74469867	7738	0.0374003	Gut bacterial pathway abundance (COA.PWY..coenzyme.A.biosynthesis.I)	Gut flora	-0.0514159	0.00264359657341545	20.5050702253272	2	1	TRUE	NA	NA	0.00264359657341545	7738	3.78604917595971e-06	409998	TRUE	1.60090782349275e-05	GCST90027454+GCST90016564	NA
GCST90027454	GCST90016564	rs12495388	G	A	G	A	-0.121458	0.0128	0.097635	0.0972	FALSE	FALSE	FALSE	0.2664	3	84926472	0.0115	53400	430957	484357	Irritable bowel syndrome	TRUE	reported	-0.0015993	2.55775746256537e-06	6.3725e-06	3	84926472	7738	0.0269091	Gut bacterial pathway abundance (COA.PWY..coenzyme.A.biosynthesis.I)	Gut flora	-0.0512504	0.00262660775799939	20.3729493627328	2	1	TRUE	NA	NA	0.00262660775799939	7738	2.55775746256537e-06	484357	TRUE	1.44949708819787e-05	GCST90027454+GCST90016564	NA
GCST90027454	GCST90016564	rs1941024	A	G	A	G	-0.0737051	0.003	0.597554	0.5957	FALSE	FALSE	FALSE	0.6697	11	60275940	0.007	53400	433201	486601	Irritable bowel syndrome	TRUE	reported	0.00061438064663421	3.7746357895867e-07	9.69951e-06	11	60275940	7738	0.0166612	Gut bacterial pathway abundance (COA.PWY..coenzyme.A.biosynthesis.I)	Gut flora	-0.0502325	0.00252329962475537	19.5696259268654	2	1	TRUE	NA	NA	0.00252329962475537	7738	3.7746357895867e-07	486601	TRUE	1.46911480257336e-05	GCST90027454+GCST90016564	NA
GCST90027454	GCST90016564	rs2509667	A	C	A	C	-0.116273	-0.0229	0.120838	0.1048	FALSE	FALSE	FALSE	0.04583	11	119361224	0.0115	53400	433201	486601	Irritable bowel syndrome	TRUE	reported	-0.00285463	8.1489289800842e-06	4.37119e-06	11	119361224	7738	0.0253157	Gut bacterial pathway abundance (COA.PWY..coenzyme.A.biosynthesis.I)	Gut flora	-0.0521482	0.00271943554182982	21.0949196257779	2	1	TRUE	NA	NA	0.00271943554182982	7738	8.1489289800842e-06	486601	TRUE	1.66690154029342e-05	GCST90027454+GCST90016564	NA
GCST90027454	GCST90016564	rs286908	A	G	A	G	-0.0787738	-0.0095	0.293164	0.3073	FALSE	FALSE	FALSE	0.2613	11	34658857	0.0084	44437	305506	349943	Irritable bowel syndrome	TRUE	reported	-0.00191182	3.65504074398249e-06	6.67283e-06	11	34658857	7738	0.0174903	Gut bacterial pathway abundance (COA.PWY..coenzyme.A.biosynthesis.I)	Gut flora	-0.0511396	0.0026152627716404	20.284722681472	2	1	TRUE	NA	NA	0.0026152627716404	7738	3.65504074398249e-06	349943	TRUE	1.81637682406745e-05	GCST90027454+GCST90016564	NA
GCST90027454	GCST90016564	rs7251031	G	T	G	T	-0.0801886	6e-04	0.308219	0.3065	FALSE	FALSE	FALSE	0.9388	19	11266693	0.0076	53400	418587	471987	Irritable bowel syndrome	TRUE	reported	-0.000114914	1.32052647823663e-08	4.00203e-06	19	11266693	7738	0.0173897	Gut bacterial pathway abundance (COA.PWY..coenzyme.A.biosynthesis.I)	Gut flora	-0.052356	0.00274114823422271	21.263809995168	2	1	TRUE	NA	NA	0.00274114823422271	7738	1.32052647823663e-08	471987	TRUE	5.07823048071866e-06	GCST90027454+GCST90016564	NA
GCST90027454	GCST90016564	rs8067677	A	G	A	G	0.0858815	-0.0141	0.299483	0.2986	FALSE	FALSE	FALSE	0.07924	17	9363863	0.008	50019	369048	419067	Irritable bowel syndrome	TRUE	reported	-0.00272262	7.41265250805942e-06	2.6209e-06	17	9363863	7738	0.0182785	Gut bacterial pathway abundance (COA.PWY..coenzyme.A.biosynthesis.I)	Gut flora	0.0533435674331357	0.0028455361864935	22.0758856702373	2	1	TRUE	NA	NA	0.0028455361864935	7738	7.41265250805942e-06	419067	TRUE	1.00570502008046e-05	GCST90027454+GCST90016564	NA
GCST90027454	GCST90016564	rs9599845	C	T	C	T	0.0961761	0.0045	0.237425	0.2233	FALSE	FALSE	FALSE	0.6184	13	71978130	0.009	50019	359979	409998	Irritable bowel syndrome	TRUE	reported	-0.000780872	6.09761674649463e-07	2.10839e-06	13	71978130	7738	0.0202786	Gut bacterial pathway abundance (COA.PWY..coenzyme.A.biosynthesis.I)	Gut flora	0.0538443937128635	0.00289921873430585	22.4935699078684	2	1	TRUE	NA	NA	0.00289921873430585	7738	6.09761674649463e-07	409998	TRUE	3.69200047561625e-06	GCST90027454+GCST90016564	NA
GCST90027454	GCST90016564	rs9931054	C	T	C	T	-0.138123	0.0258	0.0885579	0.0925	FALSE	FALSE	FALSE	0.03968	16	1026094	0.0125	53400	365754	419154	Irritable bowel syndrome	TRUE	reported	-0.00318802	1.01635032219829e-05	1.45208e-06	16	1026094	7738	0.0286697	Gut bacterial pathway abundance (COA.PWY..coenzyme.A.biosynthesis.I)	Gut flora	-0.0546933	0.00299135647621484	23.2105647732491	2	1	TRUE	NA	NA	0.00299135647621484	7738	1.01635032219829e-05	419154	TRUE	7.01072799809924e-06	GCST90027454+GCST90016564	NA
GCST90027455	GCST90016564	rs10006164	A	G	A	G	-0.0869582	-0.0039	0.344145	0.3791	FALSE	FALSE	FALSE	0.607	4	1021598	0.0075	53400	376256	429656	Irritable bowel syndrome	TRUE	reported	-0.000793312	6.29343215297878e-07	9.71673e-07	4	1021598	7738	0.0177564	Gut bacterial pathway abundance (COBALSYN.PWY..adenosylcobalamin.salvage.from.cobinamide.I)	Gut flora	-0.0555937	0.00309065443486264	23.9834271937168	2	1	TRUE	NA	NA	0.00309065443486264	7738	6.29343215297878e-07	429656	TRUE	1.73713254551579e-06	GCST90027455+GCST90016564	NA
GCST90027455	GCST90016564	rs11171846	T	C	T	C	-0.140647	-0.0176	0.0821696	0.087	FALSE	FALSE	FALSE	0.1465	12	56828056	0.0121	53400	426079	479479	Irritable bowel syndrome	TRUE	reported	-0.0021006	4.41250183803971e-06	1.54074e-06	12	56828056	7738	0.0292656	Gut bacterial pathway abundance (COBALSYN.PWY..adenosylcobalamin.salvage.from.cobinamide.I)	Gut flora	-0.0545591	0.00297669904719012	23.0964951441518	2	1	TRUE	NA	NA	0.00297669904719012	7738	4.41250183803971e-06	479479	TRUE	4.61366988386151e-06	GCST90027455+GCST90016564	NA
GCST90027455	GCST90016564	rs12772838	T	C	T	C	0.168169	-0.0019	0.0554534	0.0654	FALSE	FALSE	FALSE	0.8989	10	126836275	0.0147	53400	381878	435278	Irritable bowel syndrome	TRUE	reported	-0.000195909	3.83802495142441e-08	4.55365e-06	10	126836275	7738	0.0366832	Gut bacterial pathway abundance (COBALSYN.PWY..adenosylcobalamin.salvage.from.cobinamide.I)	Gut flora	0.0520512752846754	0.00270933525876106	21.0163579213025	2	1	TRUE	NA	NA	0.00270933525876106	7738	3.83802495142441e-08	435278	TRUE	6.04712989580531e-06	GCST90027455+GCST90016564	NA
GCST90027455	GCST90016564	rs13003991	G	C	G	C	0.0821386	-0.0116	0.606858	0.5883	FALSE	TRUE	FALSE	0.09496	2	65772956	0.007	53400	431254	484654	Irritable bowel syndrome	TRUE	reported	0.00238036586738186	5.66614166259661e-06	6.04282e-07	2	65772956	7738	0.0164612	Gut bacterial pathway abundance (COBALSYN.PWY..adenosylcobalamin.salvage.from.cobinamide.I)	Gut flora	0.0566408556581197	0.00320818652968395	24.8984097363617	2	1	TRUE	NA	NA	0.00320818652968395	7738	5.66614166259661e-06	484654	TRUE	2.13917805902697e-06	GCST90027455+GCST90016564	NA
GCST90027455	GCST90016564	rs1451459	A	G	A	G	0.0838938	0.0165	0.252245	0.2377	FALSE	FALSE	FALSE	0.04066	2	53088412	0.008	53400	433201	486601	Irritable bowel syndrome	TRUE	reported	0.0029566944960929	8.74204234322602e-06	7.43053e-06	2	53088412	7738	0.0187222	Gut bacterial pathway abundance (COBALSYN.PWY..adenosylcobalamin.salvage.from.cobinamide.I)	Gut flora	0.0508805584159443	0.00258883122471832	20.0791799624745	2	1	TRUE	NA	NA	0.00258883122471832	7738	8.74204234322602e-06	486601	TRUE	2.84439490109221e-05	GCST90027455+GCST90016564	NA
GCST90027455	GCST90016564	rs1514681	C	T	C	T	-0.0787943	-0.0007	0.401121	0.3992	FALSE	FALSE	FALSE	0.9228	2	1397044	0.007	53400	433201	486601	Irritable bowel syndrome	TRUE	reported	0.000143355509797358	2.05508021892605e-08	4.11557e-06	2	1397044	7738	0.0171089	Gut bacterial pathway abundance (COBALSYN.PWY..adenosylcobalamin.salvage.from.cobinamide.I)	Gut flora	-0.0522902	0.00273426035705328	21.2102324198336	2	1	TRUE	NA	NA	0.00273426035705328	7738	2.05508021892605e-08	486601	TRUE	5.25369009604599e-06	GCST90027455+GCST90016564	NA
GCST90027455	GCST90016564	rs1968451	C	T	C	T	0.0887818	0.0142	0.680629	0.6593	FALSE	FALSE	FALSE	0.1021	19	5391922	0.0087	44437	305506	349943	Irritable bowel syndrome	TRUE	reported	-0.00275912	7.61272337109431e-06	8.18144e-06	19	5391922	7738	0.0199045	Gut bacterial pathway abundance (COBALSYN.PWY..adenosylcobalamin.salvage.from.cobinamide.I)	Gut flora	0.0506473481457711	0.00256515387419894	19.8950642719978	2	1	TRUE	NA	NA	0.00256515387419894	7738	7.61272337109431e-06	349943	TRUE	3.05004009250841e-05	GCST90027455+GCST90016564	NA
GCST90027455	GCST90016564	rs2430691	C	T	C	T	0.0727985	0.0084	0.42366	0.4263	FALSE	FALSE	FALSE	0.2254	12	15065751	0.0069	53400	433201	486601	Irritable bowel syndrome	TRUE	reported	-0.00174519	3.04570513716638e-06	9.38231e-06	12	15065751	7738	0.0164296	Gut bacterial pathway abundance (COBALSYN.PWY..adenosylcobalamin.salvage.from.cobinamide.I)	Gut flora	0.0503137642458106	0.00253147487258301	19.6332	2	1	TRUE	NA	NA	0.00253147487258301	7738	3.04570513716638e-06	486601	TRUE	2.2182428649735e-05	GCST90027455+GCST90016564	NA
GCST90027455	GCST90016564	rs2634527	C	T	C	T	-0.0790784	0.0069	0.498378	0.4994	FALSE	FALSE	FALSE	0.3151	8	59499389	0.0069	53400	433201	486601	Irritable bowel syndrome	TRUE	reported	-0.00143355	2.0550760378134e-06	2.39304e-06	8	59499389	7738	0.0167644	Gut bacterial pathway abundance (COBALSYN.PWY..adenosylcobalamin.salvage.from.cobinamide.I)	Gut flora	-0.0535535	0.00286797869046641	22.2504971009861	2	1	TRUE	NA	NA	0.00286797869046641	7738	2.0550760378134e-06	486601	TRUE	5.30471936263422e-06	GCST90027455+GCST90016564	NA
GCST90027455	GCST90016564	rs2654736	A	G	A	G	0.0985757	0.0033	0.811446	0.7873	FALSE	FALSE	FALSE	0.69	4	112306512	0.0082	53400	433201	486601	Irritable bowel syndrome	TRUE	reported	0.000576918424956911	3.32834869054763e-07	4.01282e-06	4	112306512	7738	0.0213797	Gut bacterial pathway abundance (COBALSYN.PWY..adenosylcobalamin.salvage.from.cobinamide.I)	Gut flora	0.0523496913576044	0.00274049018523644	21.2586913078693	2	1	TRUE	NA	NA	0.00274049018523644	7738	3.32834869054763e-07	486601	TRUE	6.13243798715358e-06	GCST90027455+GCST90016564	NA
GCST90027455	GCST90016564	rs437545	A	T	A	T	0.139229	-0.0005	0.0771995	0.0789	FALSE	TRUE	FALSE	0.9663	16	24211376	0.0129	53400	433201	486601	Irritable bowel syndrome	TRUE	reported	-5.55642e-05	3.08737493962922e-09	9.034e-06	16	24211376	7738	0.0313643	Gut bacterial pathway abundance (COBALSYN.PWY..adenosylcobalamin.salvage.from.cobinamide.I)	Gut flora	0.0504061408730391	0.00254077903771266	19.7055	2	1	TRUE	NA	NA	0.00254077903771266	7738	3.08737493962922e-09	486601	TRUE	1.09644153802291e-05	GCST90027455+GCST90016564	NA
GCST90027455	GCST90016564	rs61798216	G	A	G	A	-0.118636	0.0061	0.113593	0.1241	FALSE	FALSE	FALSE	0.5686	4	36459051	0.0107	53400	415577	468977	Irritable bowel syndrome	TRUE	reported	-0.000832475	6.93014181046567e-07	7.03008e-06	4	36459051	7738	0.026406	Gut bacterial pathway abundance (COBALSYN.PWY..adenosylcobalamin.salvage.from.cobinamide.I)	Gut flora	-0.051014	0.00260243323220709	20.184953478076	2	1	TRUE	NA	NA	0.00260243323220709	7738	6.93014181046567e-07	468977	TRUE	1.17959218136958e-05	GCST90027455+GCST90016564	NA
GCST90027455	GCST90016564	rs74949229	A	G	A	G	-0.136496	-0.0088	0.0937893	0.1046	FALSE	FALSE	FALSE	0.4352	10	9526946	0.0113	53400	426079	479479	Irritable bowel syndrome	TRUE	reported	-0.00112466	1.26485321404503e-06	1.45412e-06	10	9526946	7738	0.0283337	Gut bacterial pathway abundance (COBALSYN.PWY..adenosylcobalamin.salvage.from.cobinamide.I)	Gut flora	-0.05469	0.00299099637002011	23.2077622511249	2	1	TRUE	NA	NA	0.00299099637002011	7738	1.26485321404503e-06	479479	TRUE	2.89361227511635e-06	GCST90027455+GCST90016564	NA
GCST90027455	GCST90016564	rs75967282	C	G	C	G	-0.178428	0.0025	0.0513485	0.0602	FALSE	TRUE	FALSE	0.8742	17	59520438	0.0155	50019	400963	450982	Irritable bowel syndrome	TRUE	reported	0.000240176027224286	5.76845240532409e-08	2.31217e-06	17	59520438	7738	0.0377704	Gut bacterial pathway abundance (COBALSYN.PWY..adenosylcobalamin.salvage.from.cobinamide.I)	Gut flora	-0.0536325	0.00287644029072363	22.3163336904063	2	1	TRUE	NA	NA	0.00287644029072363	7738	5.76845240532409e-08	450982	TRUE	3.15408053712906e-06	GCST90027455+GCST90016564	NA
GCST90027457	GCST90016564	rs1093520	G	T	G	T	0.179202	-0.0026	0.915857	0.9081	FALSE	FALSE	FALSE	0.8618	7	98159418	0.0149	44437	310156	354593	Irritable bowel syndrome	TRUE	reported	0.000293037504141917	8.58709788337238e-08	8.25544e-08	7	98159418	7738	0.0334241	Gut bacterial pathway abundance (COMPLETE.ARO.PWY..superpathway.of.aromatic.amino.acid.biosynthesis)	Gut flora	0.0608442474858376	0.00370202245211785	28.7452612922797	2	1	TRUE	NA	NA	0.00370202245211785	7738	8.58709788337238e-08	354593	TRUE	1.32896902883605e-07	GCST90027457+GCST90016564	NA
GCST90027457	GCST90016564	rs11215785	C	T	C	T	0.116001	-0.0032	0.136228	0.1406	FALSE	FALSE	FALSE	0.7443	11	115964147	0.0099	53400	433201	486601	Irritable bowel syndrome	TRUE	reported	0.000463371299814949	2.14712961492195e-07	1.74993e-06	11	115964147	7738	0.0242663	Gut bacterial pathway abundance (COMPLETE.ARO.PWY..superpathway.of.aromatic.amino.acid.biosynthesis)	Gut flora	0.0542699533707066	0.00294522783885867	22.8515856877403	2	1	TRUE	NA	NA	0.00294522783885867	7738	2.14712961492195e-07	486601	TRUE	2.60525018684548e-06	GCST90027457+GCST90016564	NA
GCST90027457	GCST90016564	rs136110	C	T	C	T	0.0930184	-0.0006	0.208243	0.2363	FALSE	FALSE	FALSE	0.943	22	47369660	0.0083	53400	422699	476099	Irritable bowel syndrome	TRUE	reported	0.000104767223166621	1.09761710500446e-08	4.57973e-06	22	47369660	7738	0.0202956	Gut bacterial pathway abundance (COMPLETE.ARO.PWY..superpathway.of.aromatic.amino.acid.biosynthesis)	Gut flora	0.0520379188046917	0.00270794499352369	21.0055443284999	2	1	TRUE	NA	NA	0.00270794499352369	7738	1.09761710500446e-08	476099	TRUE	5.76284713292162e-06	GCST90027457+GCST90016564	NA
GCST90027457	GCST90016564	rs1483968	T	C	T	C	0.150674	0.0272	0.0577669	0.0755	FALSE	FALSE	FALSE	0.05975	14	22951893	0.0145	50019	361926	411945	Irritable bowel syndrome	TRUE	reported	0.00292267472056814	8.54202752224803e-06	9.71673e-06	14	22951893	7738	0.034063	Gut bacterial pathway abundance (COMPLETE.ARO.PWY..superpathway.of.aromatic.amino.acid.biosynthesis)	Gut flora	0.0502283212379795	0.00252288425438566	19.5663963451818	2	1	TRUE	NA	NA	0.00252288425438566	7738	8.54202752224803e-06	411945	TRUE	3.69699214762492e-05	GCST90027457+GCST90016564	NA
GCST90027457	GCST90016564	rs61915762	A	G	A	G	0.0875261	-0.0044	0.275511	0.2843	FALSE	FALSE	FALSE	0.5631	11	130442661	0.0076	53400	433201	486601	Irritable bowel syndrome	TRUE	reported	-0.000829953	6.88821441315032e-07	1.22129e-06	11	130442661	7738	0.0180386	Gut bacterial pathway abundance (COMPLETE.ARO.PWY..superpathway.of.aromatic.amino.acid.biosynthesis)	Gut flora	0.0550828833312596	0.00303412403608516	23.543417191146	2	1	TRUE	NA	NA	0.00303412403608516	7738	6.88821441315032e-07	486601	TRUE	2.1490798161727e-06	GCST90027457+GCST90016564	NA
GCST90027457	GCST90016564	rs62018962	A	C	A	C	-0.143107	7e-04	0.0988924	0.0962	FALSE	FALSE	FALSE	0.956	15	95979517	0.0126	50019	359979	409998	Irritable bowel syndrome	TRUE	reported	8.67636239608744e-05	7.52792644282402e-09	4.94026e-06	15	95979517	7738	0.031333	Gut bacterial pathway abundance (COMPLETE.ARO.PWY..superpathway.of.aromatic.amino.acid.biosynthesis)	Gut flora	-0.051858	0.00268925407374721	20.8601678057591	2	1	TRUE	NA	NA	0.00268925407374721	7738	7.52792644282402e-09	409998	TRUE	6.33386378805823e-06	GCST90027457+GCST90016564	NA
GCST90027457	GCST90016564	rs73200771	A	G	A	G	-0.163792	0.0176	0.0520806	0.0481	FALSE	FALSE	FALSE	0.3734	12	88286940	0.0197	44437	305506	349943	Irritable bowel syndrome	TRUE	reported	0.00151024891398681	2.28085178219833e-06	5.14209e-06	12	88286940	7738	0.035928	Gut bacterial pathway abundance (COMPLETE.ARO.PWY..superpathway.of.aromatic.amino.acid.biosynthesis)	Gut flora	-0.0517629	0.00267940038948998	20.7835288082784	2	1	TRUE	NA	NA	0.00267940038948998	7738	2.28085178219833e-06	349943	TRUE	1.21075256742221e-05	GCST90027457+GCST90016564	NA
GCST90027457	GCST90016564	rs7695572	G	A	G	A	-0.0989027	-0.0031	0.820871	0.8231	FALSE	FALSE	FALSE	0.7641	4	7327645	0.0104	50019	312103	362122	Irritable bowel syndrome	TRUE	reported	0.000495338455217265	2.45360185217027e-07	8.685e-06	4	7327645	7738	0.0222375	Gut bacterial pathway abundance (COMPLETE.ARO.PWY..superpathway.of.aromatic.amino.acid.biosynthesis)	Gut flora	-0.0505021	0.00255046193330871	19.7808237540704	2	1	TRUE	NA	NA	0.00255046193330871	7738	2.45360185217027e-07	362122	TRUE	1.32735324988101e-05	GCST90027457+GCST90016564	NA
GCST90027457	GCST90016564	rs7848585	G	A	G	A	0.121487	-0.0129	0.101813	0.0919	FALSE	FALSE	FALSE	0.2847	9	79670604	0.012	53400	422699	476099	Irritable bowel syndrome	TRUE	reported	0.00155797403223182	2.42728308510867e-06	8.71405e-06	9	79670604	7738	0.0273197	Gut bacterial pathway abundance (COMPLETE.ARO.PWY..superpathway.of.aromatic.amino.acid.biosynthesis)	Gut flora	0.0504941763095664	0.00254966184118158	19.7746025529344	2	1	TRUE	NA	NA	0.00254966184118158	7738	2.42728308510867e-06	476099	TRUE	1.92782087616521e-05	GCST90027457+GCST90016564	NA
GCST90027458	GCST90016564	rs112209173	C	G	C	G	0.226024	0.007	0.063751	0.0637	FALSE	TRUE	FALSE	0.67	1	7727245	0.0164	44437	305506	349943	Irritable bowel syndrome	TRUE	reported	0.000721533774029652	5.20610987065474e-07	4.43098e-06	1	7727245	7738	0.049242	Gut bacterial pathway abundance (CRNFORCAT.PWY..creatinine.degradation.I)	Gut flora	0.0521158774017788	0.00271606467735724	21.0687002967093	2	1	TRUE	NA	NA	0.00271606467735724	7738	5.20610987065474e-07	349943	TRUE	7.63961270913853e-06	GCST90027458+GCST90016564	NA
GCST90027458	GCST90016564	rs1621183	G	A	G	A	0.204076	-0.0102	0.0696815	0.0651	FALSE	FALSE	FALSE	0.4913	10	25767497	0.0148	50019	400963	450982	Irritable bowel syndrome	TRUE	reported	0.0010262651622432	1.05322018323406e-06	4.80098e-06	10	25767497	7738	0.0446233	Gut bacterial pathway abundance (CRNFORCAT.PWY..creatinine.degradation.I)	Gut flora	0.0519261028527031	0.0026963201574695	20.9151266156739	2	1	TRUE	NA	NA	0.0026963201574695	7738	1.05322018323406e-06	450982	TRUE	8.88142100855929e-06	GCST90027458+GCST90016564	NA
GCST90027458	GCST90016564	rs17193211	T	C	T	C	0.190762	0.0088	0.0746269	0.0676	FALSE	FALSE	FALSE	0.5334	21	38885506	0.0141	53400	422699	476099	Irritable bowel syndrome	TRUE	reported	0.000904514762621045	8.18146955799405e-07	3.22419e-06	21	38885506	7738	0.0409712	Gut bacterial pathway abundance (CRNFORCAT.PWY..creatinine.degradation.I)	Gut flora	0.0528624513279078	0.00279443876039543	21.6783570917379	2	1	TRUE	NA	NA	0.00279443876039543	7738	8.18146955799405e-07	476099	TRUE	5.69873411861868e-06	GCST90027458+GCST90016564	NA
GCST90027458	GCST90016564	rs2189903	C	A	C	A	0.212169	0.022	0.057391	0.0611	FALSE	FALSE	FALSE	0.1622	7	8546068	0.0157	50019	361926	411945	Irritable bowel syndrome	TRUE	reported	-0.00218325	4.76657970218941e-06	8.01567e-06	7	8546068	7738	0.0475208	Gut bacterial pathway abundance (CRNFORCAT.PWY..creatinine.degradation.I)	Gut flora	0.0506968681700572	0.00257017244225216	19.9340880570484	2	1	TRUE	NA	NA	0.00257017244225216	7738	4.76657970218941e-06	411945	TRUE	2.32650002206922e-05	GCST90027458+GCST90016564	NA
GCST90027458	GCST90016564	rs35899940	G	A	G	A	0.101402	0.0117	0.382337	0.3537	FALSE	FALSE	FALSE	0.1046	15	86053697	0.0072	53400	433201	486601	Irritable bowel syndrome	TRUE	reported	-0.00232952	5.42666686575149e-06	3.55132e-06	15	86053697	7738	0.0218724	Gut bacterial pathway abundance (CRNFORCAT.PWY..creatinine.degradation.I)	Gut flora	0.0526367881003476	0.00277063146152089	21.4931545966585	2	1	TRUE	NA	NA	0.00277063146152089	7738	5.42666686575149e-06	486601	TRUE	1.11302916707285e-05	GCST90027458+GCST90016564	NA
GCST90027458	GCST90016564	rs56301029	C	G	C	G	0.108725	-0.0028	0.316134	0.2762	FALSE	TRUE	FALSE	0.7129	9	101261111	0.0077	53400	433201	486601	Irritable bowel syndrome	TRUE	reported	-0.000521293	2.7174607639003e-07	2.55558e-06	9	101261111	7738	0.023115	Gut bacterial pathway abundance (CRNFORCAT.PWY..creatinine.degradation.I)	Gut flora	0.0534019541617065	0.00285176870828901	22.1243763314361	2	1	TRUE	NA	NA	0.00285176870828901	7738	2.7174607639003e-07	486601	TRUE	3.86150466558983e-06	GCST90027458+GCST90016564	NA
GCST90027458	GCST90016564	rs7134245	A	C	A	C	0.186896	0.0055	0.077241	0.075	FALSE	FALSE	FALSE	0.6796	12	32561525	0.0133	53400	422699	476099	Irritable bowel syndrome	TRUE	reported	0.000599326178554367	3.59191868300581e-07	5.15715e-06	12	32561525	7738	0.0410013	Gut bacterial pathway abundance (CRNFORCAT.PWY..creatinine.degradation.I)	Gut flora	0.051756118360927	0.00267869578779028	20.7780486858389	2	1	TRUE	NA	NA	0.00267869578779028	7738	3.59191868300581e-07	476099	TRUE	7.92833133599176e-06	GCST90027458+GCST90016564	NA
GCST90027458	GCST90016564	rs7229834	T	C	T	C	0.106916	0.005	0.470799	0.4785	FALSE	FALSE	FALSE	0.4695	18	59520360	0.0069	53400	433201	486601	Irritable bowel syndrome	TRUE	reported	0.00103880749218407	1.07912100581775e-06	6.10478e-07	18	59520360	7738	0.0214352	Gut bacterial pathway abundance (CRNFORCAT.PWY..creatinine.degradation.I)	Gut flora	0.0566186761141958	0.0032056744849242	24.878851314246	2	1	TRUE	NA	NA	0.0032056744849242	7738	1.07912100581775e-06	486601	TRUE	1.20337911495549e-06	GCST90027458+GCST90016564	NA
GCST90027459	GCST90016564	rs142998520	A	C	A	C	0.173555	0.0305	0.0523446	0.0596	FALSE	FALSE	FALSE	0.05176	17	6755697	0.0157	50019	361926	411945	Irritable bowel syndrome	TRUE	reported	0.0030267714849126	9.16134562188002e-06	9.72367e-06	17	6755697	7738	0.0392371	Gut bacterial pathway abundance (DAPLYSINESYN.PWY..L.lysine.biosynthesis.I)	Gut flora	0.0502265683594912	0.00252270816917065	19.5650272507797	2	1	TRUE	NA	NA	0.00252270816917065	7738	9.16134562188002e-06	411945	TRUE	3.84802655589929e-05	GCST90027459+GCST90016564	NA
GCST90027459	GCST90016564	rs2180	A	G	A	G	-0.0832534	0.0051	0.261092	0.2591	FALSE	FALSE	FALSE	0.5406	21	34344279	0.0084	50019	371292	421311	Irritable bowel syndrome	TRUE	reported	0.000935384850371797	8.74944818305069e-07	7.53841e-06	21	34344279	7738	0.0185921	Gut bacterial pathway abundance (DAPLYSINESYN.PWY..L.lysine.biosynthesis.I)	Gut flora	-0.0508456	0.00258527281614982	20.0515091272044	2	1	TRUE	NA	NA	0.00258527281614982	7738	8.74944818305069e-07	421311	TRUE	1.33907577135902e-05	GCST90027459+GCST90016564	NA
GCST90027459	GCST90016564	rs28635178	A	G	A	G	-0.157135	-0.0009	0.0565904	0.0595	FALSE	FALSE	FALSE	0.9501	3	66026666	0.0152	53400	409518	462918	Irritable bowel syndrome	TRUE	reported	-8.70258e-05	7.57348287819178e-09	7.45315e-06	3	66026666	7738	0.0350722	Gut bacterial pathway abundance (DAPLYSINESYN.PWY..L.lysine.biosynthesis.I)	Gut flora	-0.0508732	0.00258808141499114	20.0733492886019	2	1	TRUE	NA	NA	0.00258808141499114	7738	7.57348287819178e-09	462918	TRUE	9.26883812138227e-06	GCST90027459+GCST90016564	NA
GCST90027459	GCST90016564	rs2995916	G	T	G	T	0.079086	-0.0069	0.501878	0.5001	FALSE	FALSE	FALSE	0.3414	4	37910996	0.0072	50019	400963	450982	Irritable bowel syndrome	TRUE	reported	0.00142704448319136	2.0364559570069e-06	2.08468e-06	4	37910996	7738	0.0166671	Gut bacterial pathway abundance (DAPLYSINESYN.PWY..L.lysine.biosynthesis.I)	Gut flora	0.0538704070093443	0.00290202075135241	22.5153726110038	2	1	TRUE	NA	NA	0.00290202075135241	7738	2.0364559570069e-06	450982	TRUE	4.69818054709147e-06	GCST90027459+GCST90016564	NA
GCST90027459	GCST90016564	rs7033951	T	C	T	C	0.0740912	-0.0119	0.506403	0.4931	FALSE	FALSE	FALSE	0.08181	9	14744705	0.0068	53400	433201	486601	Irritable bowel syndrome	TRUE	reported	-0.00250871	6.29364368960109e-06	5.95566e-06	9	14744705	7738	0.016363	Gut bacterial pathway abundance (DAPLYSINESYN.PWY..L.lysine.biosynthesis.I)	Gut flora	0.0514127375588484	0.00264326958329502	20.5025272029064	2	1	TRUE	NA	NA	0.00264326958329502	7738	6.29364368960109e-06	486601	TRUE	1.94399137286537e-05	GCST90027459+GCST90016564	NA
GCST90027459	GCST90016564	rs73133343	G	T	G	T	0.178631	-0.0161	0.0524294	0.0606	FALSE	FALSE	FALSE	0.265	12	43119716	0.0144	53400	433201	486601	Irritable bowel syndrome	TRUE	reported	0.00160279219920897	2.56894283384514e-06	1.05061e-06	12	43119716	7738	0.0365904	Gut bacterial pathway abundance (DAPLYSINESYN.PWY..L.lysine.biosynthesis.I)	Gut flora	0.0554196123849595	0.00307133343689916	23.8330346641186	2	1	TRUE	NA	NA	0.00307133343689916	7738	2.56894283384514e-06	486601	TRUE	2.59003705853759e-06	GCST90027459+GCST90016564	NA
GCST90027459	GCST90016564	rs7539819	G	T	G	T	-0.0767416	-0.0073	0.494724	0.4666	FALSE	FALSE	FALSE	0.2869	1	165850596	0.0069	53400	433201	486601	Irritable bowel syndrome	TRUE	reported	0.00151665801256819	2.30025152708731e-06	2.45347e-06	1	165850596	7738	0.0162865	Gut bacterial pathway abundance (DAPLYSINESYN.PWY..L.lysine.biosynthesis.I)	Gut flora	-0.0534961	0.00286183801732314	22.2027194887326	2	1	TRUE	NA	NA	0.00286183801732314	7738	2.30025152708731e-06	486601	TRUE	5.6230283176516e-06	GCST90027459+GCST90016564	NA
GCST90027459	GCST90016564	rs770027	T	C	T	C	0.0773298	-0.0015	0.459954	0.4671	FALSE	FALSE	FALSE	0.8286	1	9172436	0.0069	53400	433201	486601	Irritable bowel syndrome	TRUE	reported	-0.000311642	9.71209858964168e-08	2.13678e-06	1	9172436	7738	0.0163142	Gut bacterial pathway abundance (DAPLYSINESYN.PWY..L.lysine.biosynthesis.I)	Gut flora	0.0538137332207353	0.00289591788315248	22.4678858966322	2	1	TRUE	NA	NA	0.00289591788315248	7738	9.71209858964168e-08	486601	TRUE	2.96789950853314e-06	GCST90027459+GCST90016564	NA
GCST90027459	GCST90016564	rs7777432	A	G	A	G	0.0763596	0.0103	0.349483	0.3266	FALSE	FALSE	FALSE	0.1589	7	21413179	0.0073	53400	433201	486601	Irritable bowel syndrome	TRUE	reported	0.00202268321314005	4.09124738071856e-06	7.10019e-06	7	21413179	7738	0.0170041	Gut bacterial pathway abundance (DAPLYSINESYN.PWY..L.lysine.biosynthesis.I)	Gut flora	0.0509901684115997	0.0025999972746433	20.1660104889523	2	1	TRUE	NA	NA	0.0025999972746433	7738	4.09124738071856e-06	486601	TRUE	1.89710336280843e-05	GCST90027459+GCST90016564	NA
GCST90027459	GCST90016564	rs7953577	C	G	C	G	-0.0786353	-0.0035	0.326388	0.3111	FALSE	TRUE	FALSE	0.6395	12	104874300	0.0074	53400	433201	486601	Irritable bowel syndrome	TRUE	reported	-0.000678033	4.59728298496491e-07	7.36156e-06	12	104874300	7738	0.0175409	Gut bacterial pathway abundance (DAPLYSINESYN.PWY..L.lysine.biosynthesis.I)	Gut flora	-0.0509031	0.00259112353196596	20.0970054670765	2	1	TRUE	NA	NA	0.00259112353196596	7738	4.59728298496491e-07	486601	TRUE	1.15251582928963e-05	GCST90027459+GCST90016564	NA
GCST90027459	GCST90016564	rs919100	A	C	A	C	-0.0761891	0.0073	0.651308	0.6664	FALSE	FALSE	FALSE	0.3127	4	37092455	0.0072	53400	433201	486601	Irritable bowel syndrome	TRUE	reported	0.00145346406511453	2.11255778857926e-06	6.44421e-06	4	37092455	7738	0.0168886	Gut bacterial pathway abundance (DAPLYSINESYN.PWY..L.lysine.biosynthesis.I)	Gut flora	-0.0512236	0.00262386145759425	20.3515919937823	2	1	TRUE	NA	NA	0.00262386145759425	7738	2.11255778857926e-06	486601	TRUE	1.38160657898412e-05	GCST90027459+GCST90016564	NA
GCST90027460	GCST90016564	rs113403124	C	T	C	T	0.148864	-0.0181	0.0764148	0.0749	FALSE	FALSE	FALSE	0.1787	6	134586541	0.0135	53400	415577	468977	Irritable bowel syndrome	TRUE	reported	0.00195780362371759	3.83299502904174e-06	6.1166e-06	6	134586541	7738	0.0329176	Gut bacterial pathway abundance (DENOVOPURINE2.PWY..superpathway.of.purine.nucleotides.de.novo.biosynthesis.II)	Gut flora	0.0513487626617029	0.00263669542688789	20.451399935087	2	1	TRUE	NA	NA	0.00263669542688789	7738	3.83299502904174e-06	468977	TRUE	1.61466217990119e-05	GCST90027460+GCST90016564	NA
GCST90027460	GCST90016564	rs11608915	T	C	T	C	-0.0756573	0.0058	0.358167	0.4871	FALSE	FALSE	FALSE	0.4924	12	52866060	0.0084	50019	314347	364366	Irritable bowel syndrome	TRUE	reported	0.0011438805955345	1.30846281684036e-06	6.01561e-06	12	52866060	7738	0.0167167	Gut bacterial pathway abundance (DENOVOPURINE2.PWY..superpathway.of.purine.nucleotides.de.novo.biosynthesis.II)	Gut flora	-0.0513887	0.00264080124560636	20.4833308416115	2	1	TRUE	NA	NA	0.00264080124560636	7738	1.30846281684036e-06	364366	TRUE	1.20462868624244e-05	GCST90027460+GCST90016564	NA
GCST90027460	GCST90016564	rs142048748	G	A	G	A	-0.172479	0.0308	0.0511089	0.0466	FALSE	FALSE	FALSE	0.08839	12	122235048	0.0181	50019	351140	401159	Irritable bowel syndrome	TRUE	reported	-0.00268666	7.21816447199677e-06	8.01254e-06	12	122235048	7738	0.0386304	Gut bacterial pathway abundance (DENOVOPURINE2.PWY..superpathway.of.purine.nucleotides.de.novo.biosynthesis.II)	Gut flora	-0.0506979	0.00257027673884857	19.9348990590753	2	1	TRUE	NA	NA	0.00257027673884857	7738	7.21816447199677e-06	401159	TRUE	2.83673183133948e-05	GCST90027460+GCST90016564	NA
GCST90027460	GCST90016564	rs1447470	A	G	A	G	0.0891093	0.0122	0.735812	0.7169	FALSE	FALSE	FALSE	0.149	11	112696471	0.0084	50019	361926	411945	Irritable bowel syndrome	TRUE	reported	0.00226287658678139	5.12061044700338e-06	5.77896e-06	11	112696471	7738	0.0196522	Gut bacterial pathway abundance (DENOVOPURINE2.PWY..superpathway.of.purine.nucleotides.de.novo.biosynthesis.II)	Gut flora	0.0514845922851985	0.00265066324277312	20.5600285580621	2	1	TRUE	NA	NA	0.00265066324277312	7738	5.12061044700338e-06	411945	TRUE	1.76367248671856e-05	GCST90027460+GCST90016564	NA
GCST90027460	GCST90016564	rs1752223	G	C	G	C	-0.0976795	0.0044	0.168276	0.1802	FALSE	TRUE	FALSE	0.6245	1	81680852	0.0089	53400	433201	486601	Irritable bowel syndrome	TRUE	reported	-0.000708724	5.02289280037758e-07	8.72469e-06	1	81680852	7738	0.0219673	Gut bacterial pathway abundance (DENOVOPURINE2.PWY..superpathway.of.purine.nucleotides.de.novo.biosynthesis.II)	Gut flora	-0.050491	0.0025493440652457	19.7721316552332	2	1	TRUE	NA	NA	0.0025493440652457	7738	5.02289280037758e-07	486601	TRUE	1.37599744115498e-05	GCST90027460+GCST90016564	NA
GCST90027460	GCST90016564	rs17561784	T	C	T	C	0.122378	-0.0111	0.117215	0.1092	FALSE	FALSE	FALSE	0.3108	5	147059845	0.0109	53400	433201	486601	Irritable bowel syndrome	TRUE	reported	-0.00145986	2.13118339658375e-06	1.59419e-06	5	147059845	7738	0.0255005	Gut bacterial pathway abundance (DENOVOPURINE2.PWY..superpathway.of.purine.nucleotides.de.novo.biosynthesis.II)	Gut flora	0.0544817334434276	0.0029682592790007	23.0308152133093	2	1	TRUE	NA	NA	0.0029682592790007	7738	2.13118339658375e-06	486601	TRUE	3.63381046693528e-06	GCST90027460+GCST90016564	NA
GCST90027460	GCST90016564	rs393435	C	T	C	T	0.0853315	-0.0001	0.687467	0.6577	FALSE	FALSE	FALSE	0.9894	16	84344533	0.0077	50019	400963	450982	Irritable bowel syndrome	TRUE	reported	1.9338849499492e-05	3.73991099964002e-10	2.77313e-06	16	84344533	7738	0.0182062	Gut bacterial pathway abundance (DENOVOPURINE2.PWY..superpathway.of.purine.nucleotides.de.novo.biosynthesis.II)	Gut flora	0.0532127977698558	0.00283160184649557	21.9675	2	1	TRUE	NA	NA	0.00283160184649557	7738	3.73991099964002e-10	450982	TRUE	3.43254159217108e-06	GCST90027460+GCST90016564	NA
GCST90027460	GCST90016564	rs4683140	C	T	C	T	-0.0783129	0.0043	0.579406	0.5438	FALSE	FALSE	FALSE	0.5527	3	45822918	0.0073	50019	405841	455860	Irritable bowel syndrome	TRUE	reported	-0.00087243	7.61134275492508e-07	3.02315e-06	3	45822918	7738	0.0167721	Gut bacterial pathway abundance (DENOVOPURINE2.PWY..superpathway.of.purine.nucleotides.de.novo.biosynthesis.II)	Gut flora	-0.0530123	0.00281030236489389	21.8017686568343	2	1	TRUE	NA	NA	0.00281030236489389	7738	7.61134275492508e-07	455860	TRUE	5.32490955541103e-06	GCST90027460+GCST90016564	NA
GCST90027460	GCST90016564	rs511179	C	G	C	G	-0.115706	0.0036	0.85471	0.8493	FALSE	TRUE	FALSE	0.7142	9	133392841	0.0097	53400	422699	476099	Irritable bowel syndrome	TRUE	reported	0.000537877009031214	2.89311676844365e-07	6.28956e-07	9	133392841	7738	0.0232243	Gut bacterial pathway abundance (DENOVOPURINE2.PWY..superpathway.of.purine.nucleotides.de.novo.biosynthesis.II)	Gut flora	-0.0565535	0.00319829710303768	24.8214126412433	2	1	TRUE	NA	NA	0.00319829710303768	7738	2.89311676844365e-07	476099	TRUE	9.96947531310415e-07	GCST90027460+GCST90016564	NA
GCST90027460	GCST90016564	rs72770359	A	G	A	G	0.119653	-0.0079	0.104329	0.0998	FALSE	FALSE	FALSE	0.4905	1	247361318	0.0114	53400	433201	486601	Irritable bowel syndrome	TRUE	reported	-0.000993428	9.86899296104e-07	8.66323e-06	1	247361318	7738	0.0268999	Gut bacterial pathway abundance (DENOVOPURINE2.PWY..superpathway.of.purine.nucleotides.de.novo.biosynthesis.II)	Gut flora	0.0505079838838014	0.00255105643600634	19.7854463792701	2	1	TRUE	NA	NA	0.00255105643600634	7738	9.86899296104e-07	486601	TRUE	1.53018936099752e-05	GCST90027460+GCST90016564	NA
GCST90027460	GCST90016564	rs75789763	A	G	A	G	-0.166597	-0.0019	0.0562994	0.0488	FALSE	FALSE	FALSE	0.9107	4	130403869	0.0166	53400	411465	464865	Irritable bowel syndrome	TRUE	reported	-0.000167874	2.81816250863051e-08	5.96417e-06	4	130403869	7738	0.0367955	Gut bacterial pathway abundance (DENOVOPURINE2.PWY..superpathway.of.purine.nucleotides.de.novo.biosynthesis.II)	Gut flora	-0.0514091	0.00264289045449022	20.4995786967952	2	1	TRUE	NA	NA	0.00264289045449022	7738	2.81816250863051e-08	464865	TRUE	7.6939754989042e-06	GCST90027460+GCST90016564	NA
GCST90027461	GCST90016564	rs10405432	G	A	G	A	-0.083123	-0.0017	0.346808	0.3506	FALSE	FALSE	FALSE	0.8291	19	32999893	0.0078	50019	399016	449035	Irritable bowel syndrome	TRUE	reported	0.000325248398051284	1.05786520434926e-07	2.85003e-06	19	32999893	7738	0.0177562	Gut bacterial pathway abundance (DTDPRHAMSYN.PWY..dTDP.L.rhamnose.biosynthesis.I)	Gut flora	-0.0531494	0.00282486268790545	21.9150447458429	2	1	TRUE	NA	NA	0.00282486268790545	7738	1.05786520434926e-07	449035	TRUE	4.01328058887885e-06	GCST90027461+GCST90016564	NA
GCST90027461	GCST90016564	rs11745906	C	T	C	T	-0.0874056	0.0083	0.281706	0.2933	FALSE	FALSE	FALSE	0.2798	5	83575190	0.0076	53400	422699	476099	Irritable bowel syndrome	TRUE	reported	-0.00158276	2.50514268720189e-06	8.7263e-07	5	83575190	7738	0.0177712	Gut bacterial pathway abundance (DTDPRHAMSYN.PWY..dTDP.L.rhamnose.biosynthesis.I)	Gut flora	-0.0558324	0.00311725711321085	24.1905090642519	2	1	TRUE	NA	NA	0.00311725711321085	7738	2.50514268720189e-06	476099	TRUE	2.15867877222618e-06	GCST90027461+GCST90016564	NA
GCST90027461	GCST90016564	rs145140903	C	T	C	T	-0.115636	2e-04	0.111675	0.1027	FALSE	FALSE	FALSE	0.9875	1	231364626	0.0114	53400	426079	479479	Irritable bowel syndrome	TRUE	reported	-2.53362e-05	6.41922367893651e-10	9.86825e-06	1	231364626	7738	0.0261618	Gut bacterial pathway abundance (DTDPRHAMSYN.PWY..dTDP.L.rhamnose.biosynthesis.I)	Gut flora	-0.0501903	0.00251906295841879	19.5366851863109	2	1	TRUE	NA	NA	0.00251906295841879	7738	6.41922367893651e-10	479479	TRUE	1.18424582666537e-05	GCST90027461+GCST90016564	NA
GCST90027461	GCST90016564	rs16856918	A	G	A	G	0.171977	-0.0085	0.0552139	0.0484	FALSE	FALSE	FALSE	0.6303	2	217960513	0.0177	50019	347693	397712	Irritable bowel syndrome	TRUE	reported	-0.000761487	5.79861875480699e-07	2.4703e-06	2	217960513	7738	0.0365088	Gut bacterial pathway abundance (DTDPRHAMSYN.PWY..dTDP.L.rhamnose.biosynthesis.I)	Gut flora	0.0534801505711406	0.00286012650511187	22.1894031436091	2	1	TRUE	NA	NA	0.00286012650511187	7738	5.79861875480699e-07	397712	TRUE	4.29535642566891e-06	GCST90027461+GCST90016564	NA
GCST90027461	GCST90016564	rs2620868	C	T	C	T	-0.0759932	0.0088	0.438608	0.4516	FALSE	FALSE	FALSE	0.1982	12	61370770	0.0068	53400	433201	486601	Irritable bowel syndrome	TRUE	reported	-0.00185519	3.44171426667718e-06	2.86622e-06	12	61370770	7738	0.0162372	Gut bacterial pathway abundance (DTDPRHAMSYN.PWY..dTDP.L.rhamnose.biosynthesis.I)	Gut flora	-0.0531363	0.00282346737151547	21.9041893499728	2	1	TRUE	NA	NA	0.00282346737151547	7738	3.44171426667718e-06	486601	TRUE	7.49717771809798e-06	GCST90027461+GCST90016564	NA
GCST90027461	GCST90016564	rs3819331	C	T	C	T	0.104197	0.0012	0.159253	0.1516	FALSE	FALSE	FALSE	0.9059	11	112099410	0.01	50019	408085	458104	Irritable bowel syndrome	TRUE	reported	-0.000177296	3.14340464511173e-08	4.75773e-06	11	112099410	7738	0.0227743	Gut bacterial pathway abundance (DTDPRHAMSYN.PWY..dTDP.L.rhamnose.biosynthesis.I)	Gut flora	0.0519475623206231	0.00269854923105502	20.9324641364411	2	1	TRUE	NA	NA	0.00269854923105502	7738	3.14340464511173e-08	458104	TRUE	6.20568393285699e-06	GCST90027461+GCST90016564	NA
GCST90027461	GCST90016564	rs72987936	A	T	A	T	-0.0755081	0.0156	0.364515	0.3239	FALSE	TRUE	FALSE	0.04834	18	75120908	0.0079	50019	369048	419067	Irritable bowel syndrome	TRUE	reported	0.00305038594588111	9.304854418829e-06	9.6343e-06	18	75120908	7738	0.0170631	Gut bacterial pathway abundance (DTDPRHAMSYN.PWY..dTDP.L.rhamnose.biosynthesis.I)	Gut flora	-0.0502491	0.00252497325775507	19.5826387611815	2	1	TRUE	NA	NA	0.00252497325775507	7738	9.304854418829e-06	419067	TRUE	3.83875072689607e-05	GCST90027461+GCST90016564	NA
GCST90027461	GCST90016564	rs73171592	C	G	C	G	0.143446	-0.0043	0.0771743	0.0823	FALSE	TRUE	FALSE	0.7459	3	171047195	0.0134	50019	400963	450982	Irritable bowel syndrome	TRUE	reported	-0.000477843	2.28333657315824e-07	4.04064e-06	3	171047195	7738	0.0311211	Gut bacterial pathway abundance (DTDPRHAMSYN.PWY..dTDP.L.rhamnose.biosynthesis.I)	Gut flora	0.0523334945077308	0.00273879464739069	21.2455024606347	2	1	TRUE	NA	NA	0.00273879464739069	7738	2.28333657315824e-07	450982	TRUE	6.00529004093732e-06	GCST90027461+GCST90016564	NA
GCST90027461	GCST90016564	rs80343422	G	A	G	A	-0.156491	0.0282	0.0761024	0.0603	FALSE	FALSE	FALSE	0.05155	13	110456322	0.0145	53400	433201	486601	Irritable bowel syndrome	TRUE	reported	-0.00278801	7.77298132528364e-06	3.44025e-07	13	110456322	7738	0.030699	Gut bacterial pathway abundance (DTDPRHAMSYN.PWY..dTDP.L.rhamnose.biosynthesis.I)	Gut flora	-0.05786	0.00334778415414318	25.9854519005626	2	1	TRUE	NA	NA	0.00334778415414318	7738	7.77298132528364e-06	486601	TRUE	1.50084545114208e-06	GCST90027461+GCST90016564	NA
GCST90027462	GCST90016564	rs10220585	T	C	T	C	0.164702	0.0073	0.581202	0.5576	FALSE	FALSE	FALSE	0.2869	14	85739848	0.0069	53400	433201	486601	Irritable bowel syndrome	TRUE	reported	0.00151665801256819	2.30025152708731e-06	2.21014e-06	14	85739848	7738	0.0347972	Gut bacterial pathway abundance (ECASYN.PWY..enterobacterial.common.antigen.biosynthesis)	Gut flora	0.0537363794453493	0.00288759847589456	22.4031531203258	2	1	TRUE	NA	NA	0.00288759847589456	7738	2.30025152708731e-06	486601	TRUE	5.08833828620228e-06	GCST90027462+GCST90016564	NA
GCST90027462	GCST90016564	rs10808847	A	C	A	C	0.176398	0.0101	0.744131	0.7465	FALSE	FALSE	FALSE	0.2013	8	82896400	0.0079	53400	426079	479479	Irritable bowel syndrome	TRUE	reported	0.00184633138681746	3.40893958994727e-06	9.24592e-06	8	82896400	7738	0.0397821	Gut bacterial pathway abundance (ECASYN.PWY..enterobacterial.common.antigen.biosynthesis)	Gut flora	0.0503496591836676	0.00253508817991149	19.6612852516386	2	1	TRUE	NA	NA	0.00253508817991149	7738	3.40893958994727e-06	479479	TRUE	2.28011443124701e-05	GCST90027462+GCST90016564	NA
GCST90027462	GCST90016564	rs10894222	A	G	A	G	-0.147598	-0.0121	0.530454	0.5435	FALSE	FALSE	FALSE	0.07719	11	130448044	0.0069	53400	433201	486601	Irritable bowel syndrome	TRUE	reported	-0.00251391	6.31973113901471e-06	8.79832e-06	11	130448044	7738	0.0332071	Gut bacterial pathway abundance (ECASYN.PWY..enterobacterial.common.antigen.biosynthesis)	Gut flora	-0.0504705	0.00254726957189928	19.7560012691081	2	1	TRUE	NA	NA	0.00254726957189928	7738	6.31973113901471e-06	486601	TRUE	2.80999916844173e-05	GCST90027462+GCST90016564	NA
GCST90027462	GCST90016564	rs1094973	G	T	G	T	0.164693	-0.0103	0.620845	0.6069	FALSE	FALSE	FALSE	0.143	16	65970728	0.007	53400	433201	486601	Irritable bowel syndrome	TRUE	reported	0.00210936925877985	4.44943866988543e-06	2.10354e-06	16	65970728	7738	0.0347218	Gut bacterial pathway abundance (ECASYN.PWY..enterobacterial.common.antigen.biosynthesis)	Gut flora	0.0538497982319964	0.00289980076962672	22.4980987579257	2	1	TRUE	NA	NA	0.00289980076962672	7738	4.44943866988543e-06	486601	TRUE	6.20389721773394e-06	GCST90027462+GCST90016564	NA
GCST90027462	GCST90016564	rs111457769	C	T	C	T	0.260543	0.0072	0.112372	0.1197	FALSE	FALSE	FALSE	0.5486	7	74482794	0.012	44437	305506	349943	Irritable bowel syndrome	TRUE	reported	-0.00101427	1.02874378724481e-06	3.96835e-06	7	74482794	7738	0.0564797	Gut bacterial pathway abundance (ECASYN.PWY..enterobacterial.common.antigen.biosynthesis)	Gut flora	0.052375995559517	0.00274324491085055	21.2801192090624	2	1	TRUE	NA	NA	0.00274324491085055	7738	1.02874378724481e-06	349943	TRUE	7.73947651548376e-06	GCST90027462+GCST90016564	NA
GCST90027462	GCST90016564	rs12638646	A	G	A	G	-0.180901	0.0024	0.287611	0.2607	FALSE	FALSE	FALSE	0.7597	3	105122214	0.0078	53400	433201	486601	Irritable bowel syndrome	TRUE	reported	0.000441093837921534	1.94563773852348e-07	3.82085e-06	3	105122214	7738	0.0391484	Gut bacterial pathway abundance (ECASYN.PWY..enterobacterial.common.antigen.biosynthesis)	Gut flora	-0.0524651	0.00275258259997277	21.3527542130978	2	1	TRUE	NA	NA	0.00275258259997277	7738	1.94563773852348e-07	486601	TRUE	5.52707356471606e-06	GCST90027462+GCST90016564	NA
GCST90027462	GCST90016564	rs12781290	A	G	A	G	0.17085	0.0279	0.334687	0.3342	FALSE	FALSE	FALSE	0.0002377	10	72991095	0.0076	53400	383378	436778	Irritable bowel syndrome	TRUE	reported	0.00555462222756915	3.08538280910053e-05	5.4718e-06	10	72991095	7738	0.0375839	Gut bacterial pathway abundance (ECASYN.PWY..enterobacterial.common.antigen.biosynthesis)	Gut flora	0.0516149645945452	0.00266410457009615	20.6645655176986	2	1	TRUE	NA	NA	0.00266410457009615	7738	3.08538280910053e-05	436778	TRUE	5.83091307125743e-05	GCST90027462+GCST90016564	NA
GCST90027462	GCST90016564	rs2010151	C	A	C	A	-0.154264	-0.0006	0.420012	0.4132	FALSE	FALSE	FALSE	0.9299	5	31806434	0.0069	53400	433201	486601	Irritable bowel syndrome	TRUE	reported	0.000124656965353537	1.55393590111529e-08	8.42772e-06	5	31806434	7738	0.0346348	Gut bacterial pathway abundance (ECASYN.PWY..enterobacterial.common.antigen.biosynthesis)	Gut flora	-0.0505752	0.00255784994901582	19.8382705248369	2	1	TRUE	NA	NA	0.00255784994901582	7738	1.55393590111529e-08	486601	TRUE	1.05304821230551e-05	GCST90027462+GCST90016564	NA
GCST90027462	GCST90016564	rs2592994	T	C	T	C	0.154966	-0.0079	0.437869	0.4532	FALSE	FALSE	FALSE	0.2537	9	88019097	0.007	53400	433201	486601	Irritable bowel syndrome	TRUE	reported	-0.00161787	2.61749435480681e-06	9.60904e-06	9	88019097	7738	0.0350142	Gut bacterial pathway abundance (ECASYN.PWY..enterobacterial.common.antigen.biosynthesis)	Gut flora	0.0502556456858564	0.00252562992330233	19.5877444802562	2	1	TRUE	NA	NA	0.00252562992330233	7738	2.61749435480681e-06	486601	TRUE	2.15942484198805e-05	GCST90027462+GCST90016564	NA
GCST90027462	GCST90016564	rs35006616	A	G	A	G	0.155262	0.0015	0.478529	0.4718	FALSE	FALSE	FALSE	0.8213	7	16068628	0.0068	53400	433201	486601	Irritable bowel syndrome	TRUE	reported	0.000316225376697191	9.99984888672801e-08	5.55482e-06	7	16068628	7738	0.0341787	Gut bacterial pathway abundance (ECASYN.PWY..enterobacterial.common.antigen.biosynthesis)	Gut flora	0.0515790024593299	0.00266039349469956	20.6357031654557	2	1	TRUE	NA	NA	0.00266039349469956	7738	9.99984888672801e-08	486601	TRUE	7.56681763953006e-06	GCST90027462+GCST90016564	NA
GCST90027462	GCST90016564	rs35145811	C	T	C	T	0.161819	-0.0089	0.40116	0.4015	FALSE	FALSE	FALSE	0.2102	2	36934618	0.0071	53400	426079	479479	Irritable bowel syndrome	TRUE	reported	0.00181028543246988	3.27713334701264e-06	7.42335e-06	2	36934618	7738	0.0361109	Gut bacterial pathway abundance (ECASYN.PWY..enterobacterial.common.antigen.biosynthesis)	Gut flora	0.0508826868714614	0.00258904782325919	20.080864278683	2	1	TRUE	NA	NA	0.00258904782325919	7738	3.27713334701264e-06	479479	TRUE	1.82491329325419e-05	GCST90027462+GCST90016564	NA
GCST90027462	GCST90016564	rs4383249	G	T	G	T	0.195242	-0.0088	0.182145	0.166	FALSE	FALSE	FALSE	0.3357	18	64880298	0.0092	53400	433201	486601	Irritable bowel syndrome	TRUE	reported	0.00137122534041173	1.88025893418727e-06	7.71507e-06	18	64880298	7738	0.0436496	Gut bacterial pathway abundance (ECASYN.PWY..enterobacterial.common.antigen.biosynthesis)	Gut flora	0.0507894930783119	0.00257957260715189	20.0071836718732	2	1	TRUE	NA	NA	0.00257957260715189	7738	1.88025893418727e-06	486601	TRUE	1.58911937696013e-05	GCST90027462+GCST90016564	NA
GCST90027462	GCST90016564	rs62043566	C	T	C	T	0.155445	0.0022	0.408328	0.3737	FALSE	FALSE	FALSE	0.7694	15	93680778	0.0074	50019	408085	458104	Irritable bowel syndrome	TRUE	reported	-0.000439248	1.92938834423877e-07	8.07811e-06	15	93680778	7738	0.0348289	Gut bacterial pathway abundance (ECASYN.PWY..enterobacterial.common.antigen.biosynthesis)	Gut flora	0.0506781039656451	0.00256827022155274	19.9192965701473	2	1	TRUE	NA	NA	0.00256827022155274	7738	1.92938834423877e-07	458104	TRUE	1.15771515376918e-05	GCST90027462+GCST90016564	NA
GCST90027462	GCST90016564	rs72727948	A	C	A	C	-0.306134	-0.0129	0.0684841	0.0769	FALSE	FALSE	FALSE	0.3252	8	134963609	0.0131	53400	422699	476099	Irritable bowel syndrome	TRUE	reported	-0.00142715	2.03676301354221e-06	9.93596e-06	8	134963609	7738	0.0692836	Gut bacterial pathway abundance (ECASYN.PWY..enterobacterial.common.antigen.biosynthesis)	Gut flora	-0.0501736	0.00251739352719052	19.5237051753811	2	1	TRUE	NA	NA	0.00251739352719052	7738	2.03676301354221e-06	476099	TRUE	2.07681935935289e-05	GCST90027462+GCST90016564	NA
GCST90027464	GCST90016564	rs11209445	G	A	G	A	0.0915904	-0.0029	0.621444	0.6411	FALSE	FALSE	FALSE	0.6808	1	69861005	0.0071	53400	433201	486601	Irritable bowel syndrome	TRUE	reported	0.000585536494953283	3.42852986922176e-07	6.35302e-06	1	69861005	7738	0.020289	Gut bacterial pathway abundance (FAO.PWY..fatty.acid..beta..oxidation.I)	Gut flora	0.0512577818243013	0.00262736019754768	20.3788009386889	2	1	TRUE	NA	NA	0.00262736019754768	7738	3.42852986922176e-07	486601	TRUE	9.62259645806877e-06	GCST90027464+GCST90016564	NA
GCST90027464	GCST90016564	rs11761901	A	G	A	G	-0.111105	0.0046	0.217568	0.2226	FALSE	FALSE	FALSE	0.5696	7	115891686	0.0082	53400	433201	486601	Irritable bowel syndrome	TRUE	reported	0.000804189193425215	6.46720258821897e-07	3.5696e-06	7	115891686	7738	0.0239709	Gut bacterial pathway abundance (FAO.PWY..fatty.acid..beta..oxidation.I)	Gut flora	-0.0526246	0.00276934896546957	21.4831780136797	2	1	TRUE	NA	NA	0.00276934896546957	7738	6.46720258821897e-07	486601	TRUE	6.01121647485045e-06	GCST90027464+GCST90016564	NA
GCST90027464	GCST90016564	rs12111746	A	G	A	G	-0.123757	-0.001	0.153754	0.1732	FALSE	FALSE	FALSE	0.9115	7	35572955	0.009	53400	433201	486601	Irritable bowel syndrome	TRUE	reported	-0.000159284	2.5371360605178e-08	7.45332e-06	7	35572955	7738	0.0276225	Gut bacterial pathway abundance (FAO.PWY..fatty.acid..beta..oxidation.I)	Gut flora	-0.0508728	0.00258804420659738	20.0730599487464	2	1	TRUE	NA	NA	0.00258804420659738	7738	2.5371360605178e-08	486601	TRUE	9.46709354131474e-06	GCST90027464+GCST90016564	NA
GCST90027464	GCST90016564	rs13087509	T	C	T	C	-0.186384	0.0221	0.928931	0.9262	FALSE	FALSE	FALSE	0.1252	3	22514136	0.0144	50019	361926	411945	Irritable bowel syndrome	TRUE	reported	0.0023911673734092	5.71768140765667e-06	5.6564e-06	3	22514136	7738	0.0410643	Gut bacterial pathway abundance (FAO.PWY..fatty.acid..beta..oxidation.I)	Gut flora	-0.0515357	0.00265593202447881	20.6010050103114	2	1	TRUE	NA	NA	0.00265593202447881	7738	5.71768140765667e-06	411945	TRUE	1.81777076919615e-05	GCST90027464+GCST90016564	NA
GCST90027464	GCST90016564	rs4645624	G	A	G	A	0.104313	-0.0042	0.238138	0.2491	FALSE	FALSE	FALSE	0.6024	9	24034180	0.008	53400	422699	476099	Irritable bowel syndrome	TRUE	reported	0.000760871742179078	5.78925808046625e-07	7.44046e-06	9	24034180	7738	0.0232806	Gut bacterial pathway abundance (FAO.PWY..fatty.acid..beta..oxidation.I)	Gut flora	0.0508772025683271	0.00258848974117859	20.0765245155045	2	1	TRUE	NA	NA	0.00258848974117859	7738	5.78925808046625e-07	476099	TRUE	1.20802373261637e-05	GCST90027464+GCST90016564	NA
GCST90027464	GCST90016564	rs4883632	T	C	T	C	-0.0916478	0.0021	0.51449	0.4776	FALSE	FALSE	FALSE	0.7745	12	133198021	0.0074	53400	376256	429656	Irritable bowel syndrome	TRUE	reported	0.000432940390595353	1.87437381808857e-07	8.97842e-06	12	133198021	7738	0.0206394	Gut bacterial pathway abundance (FAO.PWY..fatty.acid..beta..oxidation.I)	Gut flora	-0.0504213	0.00254230689754426	19.7174138767028	2	1	TRUE	NA	NA	0.00254230689754426	7738	1.87437381808857e-07	429656	TRUE	1.29409770665663e-05	GCST90027464+GCST90016564	NA
GCST90027464	GCST90016564	rs62305209	G	A	G	A	-0.16418	0.0107	0.0836224	0.1029	FALSE	FALSE	FALSE	0.3541	4	46872128	0.0115	53400	422699	476099	Irritable bowel syndrome	TRUE	reported	-0.00134846	1.81834229271139e-06	6.6077e-06	4	46872128	7738	0.0364364	Gut bacterial pathway abundance (FAO.PWY..fatty.acid..beta..oxidation.I)	Gut flora	-0.0511632	0.00261766935911314	20.3034378492419	2	1	TRUE	NA	NA	0.00261766935911314	7738	1.81834229271139e-06	476099	TRUE	1.36208940452832e-05	GCST90027464+GCST90016564	NA
GCST90027464	GCST90016564	rs77917213	T	C	T	C	0.179322	-0.0112	0.0890628	0.0835	FALSE	FALSE	FALSE	0.3712	2	44395872	0.0125	53400	433201	486601	Irritable bowel syndrome	TRUE	reported	-0.00128446	1.64984859293823e-06	5.31337e-07	2	44395872	7738	0.0357597	Gut bacterial pathway abundance (FAO.PWY..fatty.acid..beta..oxidation.I)	Gut flora	0.0569215560262418	0.00324006354044858	25.1466081571662	2	1	TRUE	NA	NA	0.00324006354044858	7738	1.64984859293823e-06	486601	TRUE	1.17291516583044e-06	GCST90027464+GCST90016564	NA
GCST90027465	GCST90016564	rs11253111	C	T	C	T	-0.088334	0.0021	0.445402	0.4735	FALSE	FALSE	FALSE	0.7714	10	5380664	0.0072	50019	400963	450982	Irritable bowel syndrome	TRUE	reported	-0.000434318	1.88632374822815e-07	4.16495e-06	10	5380664	7738	0.0191906	Gut bacterial pathway abundance (FERMENTATION.PWY..mixed.acid.fermentation)	Gut flora	-0.0522621	0.00273133142240181	21.1874498311849	2	1	TRUE	NA	NA	0.00273133142240181	7738	1.88632374822815e-07	450982	TRUE	6.07508550366636e-06	GCST90027465+GCST90016564	NA
GCST90027465	GCST90016564	rs13235115	C	T	C	T	0.155456	0.0103	0.877922	0.8768	FALSE	FALSE	FALSE	0.3597	7	155131747	0.0113	50019	362223	412242	Irritable bowel syndrome	TRUE	reported	-0.00141966	2.01542461162245e-06	8.87789e-08	7	155131747	7738	0.0290665	Gut bacterial pathway abundance (FERMENTATION.PWY..mixed.acid.fermentation)	Gut flora	0.0606953036000895	0.00368391987910704	28.6041796909612	2	1	TRUE	NA	NA	0.00368391987910704	7738	2.01542461162245e-06	412242	TRUE	2.32219272985189e-07	GCST90027465+GCST90016564	NA
GCST90027465	GCST90016564	rs17175056	G	A	G	A	0.127861	-0.0034	0.122589	0.1576	FALSE	FALSE	FALSE	0.7495	13	94779284	0.0107	44437	305506	349943	Irritable bowel syndrome	TRUE	reported	0.000537152575546896	2.88532889416664e-07	8.45824e-06	13	94779284	7738	0.0287119	Gut bacterial pathway abundance (FERMENTATION.PWY..mixed.acid.fermentation)	Gut flora	0.0505663941487141	0.00255696021720311	19.8313522189604	2	1	TRUE	NA	NA	0.00255696021720311	7738	2.88532889416664e-07	349943	TRUE	1.32501710489868e-05	GCST90027465+GCST90016564	NA
GCST90027465	GCST90016564	rs6085392	A	G	A	G	0.0978381	0.0062	0.260986	0.2454	FALSE	FALSE	FALSE	0.4372	20	6066724	0.0079	53400	433201	486601	Irritable bowel syndrome	TRUE	reported	0.00112506785742028	1.26577768380026e-06	8.19728e-06	20	6066724	7738	0.021937	Gut bacterial pathway abundance (FERMENTATION.PWY..mixed.acid.fermentation)	Gut flora	0.0506424747387631	0.00256466024766626	19.8912259123209	2	1	TRUE	NA	NA	0.00256466024766626	7738	1.26577768380026e-06	486601	TRUE	1.5282551333152e-05	GCST90027465+GCST90016564	NA
GCST90027465	GCST90016564	rs6123777	A	G	A	G	0.153475	0.0066	0.101285	0.1243	FALSE	FALSE	FALSE	0.5715	20	56785389	0.0117	44437	310156	354593	Irritable bowel syndrome	TRUE	reported	0.000947314150697327	8.97404100111398e-07	7.76623e-06	20	56785389	7738	0.0343227	Gut bacterial pathway abundance (FERMENTATION.PWY..mixed.acid.fermentation)	Gut flora	0.0507735405888562	0.00257795242392823	19.9945850404793	2	1	TRUE	NA	NA	0.00257795242392823	7738	8.97404100111398e-07	354593	TRUE	1.43176057230413e-05	GCST90027465+GCST90016564	NA
GCST90027465	GCST90016564	rs61861701	G	A	G	A	0.116389	0.0075	0.245597	0.2218	FALSE	FALSE	FALSE	0.391	10	112365004	0.0087	50019	400963	450982	Irritable bowel syndrome	TRUE	reported	-0.0012837	1.64788167249865e-06	3.89377e-07	10	112365004	7738	0.0229379	Gut bacterial pathway abundance (FERMENTATION.PWY..mixed.acid.fermentation)	Gut flora	0.0575941744083734	0.00331708892578213	25.7464030382475	2	1	TRUE	NA	NA	0.00331708892578213	7738	1.64788167249865e-06	450982	TRUE	8.82972959064554e-07	GCST90027465+GCST90016564	NA
GCST90027465	GCST90016564	rs72770371	G	C	G	C	-0.147139	-0.0064	0.0938459	0.0904	FALSE	TRUE	FALSE	0.5897	1	247368136	0.0119	53400	433201	486601	Irritable bowel syndrome	TRUE	reported	0.000770987394493225	5.94421562467451e-07	6.47158e-06	1	247368136	7738	0.0326224	Gut bacterial pathway abundance (FERMENTATION.PWY..mixed.acid.fermentation)	Gut flora	-0.0512134	0.00262280953604235	20.3434114644081	2	1	TRUE	NA	NA	0.00262280953604235	7738	5.94421562467451e-07	486601	TRUE	1.05580389691075e-05	GCST90027465+GCST90016564	NA
GCST90027465	GCST90016564	rs743920	G	C	G	C	-0.151934	0.0079	0.128486	0.1226	FALSE	TRUE	FALSE	0.4931	22	29621128	0.0115	50019	342299	392318	Irritable bowel syndrome	TRUE	reported	-0.00109676	1.20287904421477e-06	2.3866e-06	22	29621128	7738	0.0322058	Gut bacterial pathway abundance (FERMENTATION.PWY..mixed.acid.fermentation)	Gut flora	-0.0535598	0.00286865069935833	22.2557257133684	2	1	TRUE	NA	NA	0.00286865069935833	7738	1.20287904421477e-06	392318	TRUE	4.79170494576964e-06	GCST90027465+GCST90016564	NA
GCST90027465	GCST90016564	rs7659451	G	A	G	A	0.113654	-0.0105	0.824174	0.8473	FALSE	FALSE	FALSE	0.271	4	10730513	0.0096	53400	433201	486601	Irritable bowel syndrome	TRUE	reported	0.00156794897714333	2.4584639949248e-06	8.40582e-06	4	10730513	7738	0.0255139	Gut bacterial pathway abundance (FERMENTATION.PWY..mixed.acid.fermentation)	Gut flora	0.0505816929318699	0.00255850765985398	19.8433847084042	2	1	TRUE	NA	NA	0.00255850765985398	7738	2.4584639949248e-06	486601	TRUE	1.86378668382298e-05	GCST90027465+GCST90016564	NA
GCST90027465	GCST90016564	rs776910	G	A	G	A	0.112024	-0.011	0.825487	0.8276	FALSE	FALSE	FALSE	0.2559	1	10846540	0.0097	50019	371292	421311	Irritable bowel syndrome	TRUE	reported	0.00174710867346799	3.05238871690706e-06	8.6453e-06	1	10846540	7738	0.0251821	Gut bacterial pathway abundance (FERMENTATION.PWY..mixed.acid.fermentation)	Gut flora	0.0505133440709618	0.00255159792923138	19.7896568279162	2	1	TRUE	NA	NA	0.00255159792923138	7738	3.05238871690706e-06	421311	TRUE	2.1012904953926e-05	GCST90027465+GCST90016564	NA
GCST90027466	GCST90016564	rs116470157	T	C	T	C	-0.157257	-0.0144	0.0655714	0.0671	FALSE	FALSE	FALSE	0.3525	2	65096086	0.0155	44437	310156	354593	Irritable bowel syndrome	TRUE	reported	-0.00156015	2.43406864719501e-06	5.38257e-06	2	65096086	7738	0.0345673	Gut bacterial pathway abundance (FUCCAT.PWY..fucose.degradation)	Gut flora	-0.0516543	0.00266816250701278	20.6961257811004	2	1	TRUE	NA	NA	0.00266816250701278	7738	2.43406864719501e-06	354593	TRUE	1.28618852122122e-05	GCST90027466+GCST90016564	NA
GCST90027466	GCST90016564	rs11731492	T	C	T	C	0.157379	-0.0146	0.0717673	0.0731	FALSE	FALSE	FALSE	0.2954	4	15153353	0.014	50019	398719	448738	Irritable bowel syndrome	TRUE	reported	-0.00155679	2.42358175996432e-06	6.94576e-06	4	15153353	7738	0.0350092	Gut bacterial pathway abundance (FUCCAT.PWY..fucose.degradation)	Gut flora	0.0510434315525216	0.00260543190465696	20.2082724923157	2	1	TRUE	NA	NA	0.00260543190465696	7738	2.42358175996432e-06	448738	TRUE	1.56643955570204e-05	GCST90027466+GCST90016564	NA
GCST90027466	GCST90016564	rs12621639	A	C	A	C	0.0768744	-0.0121	0.505619	0.5039	FALSE	FALSE	FALSE	0.08393	2	230175814	0.007	53400	396408	449808	Irritable bowel syndrome	TRUE	reported	-0.00257735	6.64272894419042e-06	7.66479e-06	2	230175814	7738	0.0171812	Gut bacterial pathway abundance (FUCCAT.PWY..fucose.degradation)	Gut flora	0.0508052737132044	0.00258117583707362	20.0196505137743	2	1	TRUE	NA	NA	0.00258117583707362	7738	6.64272894419042e-06	449808	TRUE	2.56048054513518e-05	GCST90027466+GCST90016564	NA
GCST90027466	GCST90016564	rs13336538	G	A	G	A	0.0912246	0.0121	0.244732	0.2594	FALSE	FALSE	FALSE	0.1424	16	25910765	0.0083	50019	400963	450982	Irritable bowel syndrome	TRUE	reported	-0.00217084	4.71254192557375e-06	5.45783e-06	16	25910765	7738	0.0200654	Gut bacterial pathway abundance (FUCCAT.PWY..fucose.degradation)	Gut flora	0.0516210108435408	0.00266472876050896	20.6694200894728	2	1	TRUE	NA	NA	0.00266472876050896	7738	4.71254192557375e-06	450982	TRUE	1.58690402185849e-05	GCST90027466+GCST90016564	NA
GCST90027466	GCST90016564	rs1480889	T	C	T	C	0.0758833	0.0033	0.458528	0.4399	FALSE	FALSE	FALSE	0.6323	8	93355038	0.0069	53400	433201	486601	Irritable bowel syndrome	TRUE	reported	0.000685613153629882	4.70065396430312e-07	7.6867e-06	8	93355038	7738	0.016962	Gut bacterial pathway abundance (FUCCAT.PWY..fucose.degradation)	Gut flora	0.0507983788203455	0.00258047529077532	20.0142030057588	2	1	TRUE	NA	NA	0.00258047529077532	7738	4.70065396430312e-07	486601	TRUE	1.20566479719082e-05	GCST90027466+GCST90016564	NA
GCST90027466	GCST90016564	rs17503513	T	G	T	G	0.104512	-0.0032	0.207469	0.2106	FALSE	FALSE	FALSE	0.7011	8	17293312	0.0084	53400	433201	486601	Irritable bowel syndrome	TRUE	reported	-0.000546116	2.98242851446219e-07	8.35103e-07	8	17293312	7738	0.0212123	Gut bacterial pathway abundance (FUCCAT.PWY..fucose.degradation)	Gut flora	0.0559293595398818	0.00312809325854137	24.2748634848951	2	1	TRUE	NA	NA	0.00312809325854137	7738	2.98242851446219e-07	486601	TRUE	1.31328917346617e-06	GCST90027466+GCST90016564	NA
GCST90027466	GCST90016564	rs1940965	C	A	C	A	-0.138755	0.0047	0.084563	0.078	FALSE	FALSE	FALSE	0.7176	11	105765861	0.013	53400	433201	486601	Irritable bowel syndrome	TRUE	reported	-0.000518285	2.6861959038205e-07	7.92793e-06	11	105765861	7738	0.0310613	Gut bacterial pathway abundance (FUCCAT.PWY..fucose.degradation)	Gut flora	-0.0507238	0.00257289895355822	19.9552892475493	2	1	TRUE	NA	NA	0.00257289895355822	7738	2.6861959038205e-07	486601	TRUE	1.16181476702534e-05	GCST90027466+GCST90016564	NA
GCST90027466	GCST90016564	rs342221	T	G	T	G	-0.076973	-0.0058	0.440168	0.4362	FALSE	FALSE	FALSE	0.411	7	106328134	0.007	53400	422699	476099	Irritable bowel syndrome	TRUE	reported	-0.00120083	1.44199527044069e-06	8.09077e-06	7	106328134	7738	0.0172478	Gut bacterial pathway abundance (FUCCAT.PWY..fucose.degradation)	Gut flora	-0.0506743	0.0025678892903758	19.9163344923938	2	1	TRUE	NA	NA	0.0025678892903758	7738	1.44199527044069e-06	476099	TRUE	1.56023760922329e-05	GCST90027466+GCST90016564	NA
GCST90027466	GCST90016564	rs395474	A	G	A	G	0.1524	0.005	0.921998	0.903	FALSE	FALSE	FALSE	0.6782	4	108015257	0.012	53400	415577	468977	Irritable bowel syndrome	TRUE	reported	0.00060843450004287	3.70192540842418e-07	2.89448e-06	4	108015257	7738	0.0325768	Gut bacterial pathway abundance (FUCCAT.PWY..fucose.degradation)	Gut flora	0.0531134934642117	0.00282104318797286	21.8853295620356	2	1	TRUE	NA	NA	0.00282104318797286	7738	3.70192540842418e-07	468977	TRUE	4.5505884191333e-06	GCST90027466+GCST90016564	NA
GCST90027466	GCST90016564	rs76523770	T	G	T	G	0.152249	0.0144	0.0689696	0.0633	FALSE	FALSE	FALSE	0.3372	4	36061584	0.015	50019	392122	442141	Irritable bowel syndrome	TRUE	reported	0.0014437479084973	2.08440802329034e-06	9.50298e-06	4	36061584	7738	0.0343819	Gut bacterial pathway abundance (FUCCAT.PWY..fucose.degradation)	Gut flora	0.0502824732151832	0.00252832711263562	19.6087157911278	2	1	TRUE	NA	NA	0.00252832711263562	7738	2.08440802329034e-06	442141	TRUE	2.02674662813887e-05	GCST90027466+GCST90016564	NA
GCST90027467	GCST90016564	rs17729512	G	A	G	A	0.204838	-0.0237	0.0721954	0.0703	FALSE	FALSE	FALSE	0.07646	8	89306002	0.0134	53400	433201	486601	Irritable bowel syndrome	TRUE	reported	0.00253545872873693	6.4285509651283e-06	9.04232e-06	8	89306002	7738	0.0461462	Gut bacterial pathway abundance (FUC.RHAMCAT.PWY..superpathway.of.fucose.and.rhamnose.degradation)	Gut flora	0.050403880891976	0.00254055120897251	19.7037625704309	2	1	TRUE	NA	NA	0.00254055120897251	7738	6.4285509651283e-06	486601	TRUE	2.90696048275853e-05	GCST90027467+GCST90016564	NA
GCST90027467	GCST90016564	rs2420129	A	C	A	C	-0.193205	-0.0042	0.919003	0.9265	FALSE	FALSE	FALSE	0.7556	13	26905886	0.0134	53400	396408	449808	Irritable bowel syndrome	TRUE	reported	-0.000467339	2.18405537308389e-07	9.42367e-06	13	26905886	7738	0.043613	Gut bacterial pathway abundance (FUC.RHAMCAT.PWY..superpathway.of.fucose.and.rhamnose.degradation)	Gut flora	-0.050303	0.00253039319174843	19.6247801414253	2	1	TRUE	NA	NA	0.00253039319174843	7738	2.18405537308389e-07	449808	TRUE	1.3645498103528e-05	GCST90027467+GCST90016564	NA
GCST90027467	GCST90016564	rs2514587	A	G	A	G	0.114772	-0.0053	0.626008	0.6279	FALSE	FALSE	FALSE	0.4644	8	119599692	0.0073	53400	422699	476099	Irritable bowel syndrome	TRUE	reported	-0.00105222	1.10715925110096e-06	6.88034e-06	8	119599692	7738	0.02552	Gut bacterial pathway abundance (FUC.RHAMCAT.PWY..superpathway.of.fucose.and.rhamnose.degradation)	Gut flora	0.0510657895817152	0.00260771486560401	20.226025908747	2	1	TRUE	NA	NA	0.00260771486560401	7738	1.10715925110096e-06	476099	TRUE	1.25842185241083e-05	GCST90027467+GCST90016564	NA
GCST90027467	GCST90016564	rs4711791	A	G	A	G	-0.131441	0.006	0.311064	0.3142	FALSE	FALSE	FALSE	0.4275	6	44598555	0.0075	53400	426079	479479	Irritable bowel syndrome	TRUE	reported	0.00115532935308697	1.33478591410436e-06	8.02047e-07	6	44598555	7738	0.0266352	Gut bacterial pathway abundance (FUC.RHAMCAT.PWY..superpathway.of.fucose.and.rhamnose.degradation)	Gut flora	-0.0560188	0.00313811110971503	24.3528494923005	2	1	TRUE	NA	NA	0.00313811110971503	7738	1.33478591410436e-06	479479	TRUE	1.65250819132058e-06	GCST90027467+GCST90016564	NA
GCST90027467	GCST90016564	rs7222065	T	C	T	C	-0.208307	-0.014	0.0927288	0.0927	FALSE	FALSE	FALSE	0.2469	17	69316511	0.0121	53400	422699	476099	Irritable bowel syndrome	TRUE	reported	-0.00167685	2.81182743916519e-06	1.43308e-06	17	69316511	7738	0.0432142	Gut bacterial pathway abundance (FUC.RHAMCAT.PWY..superpathway.of.fucose.and.rhamnose.degradation)	Gut flora	-0.0547228	0.00299457939507072	23.2356471905751	2	1	TRUE	NA	NA	0.00299457939507072	7738	2.81182743916519e-06	476099	TRUE	3.6100183263826e-06	GCST90027467+GCST90016564	NA
GCST90027467	GCST90016564	rs77474207	G	A	G	A	-0.198637	0.0064	0.0998954	0.0837	FALSE	FALSE	FALSE	0.6241	6	18010573	0.0131	50019	400963	450982	Irritable bowel syndrome	TRUE	reported	-0.000727495	5.29248754356591e-07	1.327e-06	6	18010573	7738	0.0410775	Gut bacterial pathway abundance (FUC.RHAMCAT.PWY..superpathway.of.fucose.and.rhamnose.degradation)	Gut flora	-0.0548962	0.00301359620981629	23.3836491556058	2	1	TRUE	NA	NA	0.00301359620981629	7738	5.29248754356591e-07	450982	TRUE	2.26120008617969e-06	GCST90027467+GCST90016564	NA
GCST90027467	GCST90016564	rs7937701	G	A	G	A	-0.120752	0.0039	0.499312	0.4746	FALSE	FALSE	FALSE	0.5715	11	72832677	0.0069	53400	433201	486601	Irritable bowel syndrome	TRUE	reported	-0.00081027	6.5653749738162e-07	7.48049e-07	11	72832677	7738	0.024402	Gut bacterial pathway abundance (FUC.RHAMCAT.PWY..superpathway.of.fucose.and.rhamnose.degradation)	Gut flora	-0.0561726	0.00315535942723152	24.487126213607	2	1	TRUE	NA	NA	0.00315535942723152	7738	6.5653749738162e-07	486601	TRUE	1.32495903403613e-06	GCST90027467+GCST90016564	NA
GCST90027467	GCST90016564	rs9542995	A	G	A	G	-0.171703	0.0026	0.286838	0.2673	FALSE	FALSE	FALSE	0.8149	13	73110324	0.011	40548	293220	333768	Irritable bowel syndrome	TRUE	reported	0.000409128354784658	1.67386010688801e-07	1.36672e-06	13	73110324	7738	0.0355509	Gut bacterial pathway abundance (FUC.RHAMCAT.PWY..superpathway.of.fucose.and.rhamnose.degradation)	Gut flora	-0.0548296	0.00300628759886876	23.326767837721	2	1	TRUE	NA	NA	0.00300628759886876	7738	1.67386010688801e-07	333768	TRUE	2.17450161680826e-06	GCST90027467+GCST90016564	NA
GCST90027468	GCST90016564	rs117047298	A	T	A	T	0.196059	-0.0023	0.159337	0.1682	FALSE	TRUE	FALSE	0.8046	11	58122988	0.0093	53400	426079	479479	Irritable bowel syndrome	TRUE	reported	-0.000357158	1.27562182222137e-07	9.9669e-07	11	58122988	7738	0.0400752	Gut bacterial pathway abundance (GALACTARDEG.PWY..D.galactarate.degradation.I)	Gut flora	0.0555369544856769	0.00308435331354415	23.9343793157276	2	1	TRUE	NA	NA	0.00308435331354415	7738	1.27562182222137e-07	479479	TRUE	1.44053349733778e-06	GCST90027468+GCST90016564	NA
GCST90027468	GCST90016564	rs1366424	A	G	A	G	0.185118	0.0169	0.134736	0.1261	FALSE	FALSE	FALSE	0.09927	2	40410302	0.0102	53400	433201	486601	Irritable bowel syndrome	TRUE	reported	0.00237519735934346	5.64156249583212e-06	9.98734e-06	2	40410302	7738	0.0419062	Gut bacterial pathway abundance (GALACTARDEG.PWY..D.galactarate.degradation.I)	Gut flora	0.0501608725107663	0.00251611313104135	19.5137499843072	2	1	TRUE	NA	NA	0.00251611313104135	7738	5.64156249583212e-06	486601	TRUE	3.00138691894302e-05	GCST90027468+GCST90016564	NA
GCST90027468	GCST90016564	rs146624623	G	A	G	A	-0.223714	-0.0089	0.10064	0.0888	FALSE	FALSE	FALSE	0.5023	7	152484862	0.0132	50019	359979	409998	Irritable bowel syndrome	TRUE	reported	0.00105299431098236	1.10879701896121e-06	9.39918e-06	7	152484862	7738	0.0504934	Gut bacterial pathway abundance (GALACTARDEG.PWY..D.galactarate.degradation.I)	Gut flora	-0.0503095	0.00253104590576434	19.6298551916064	2	1	TRUE	NA	NA	0.00253104590576434	7738	1.10879701896121e-06	409998	TRUE	1.74330070150276e-05	GCST90027468+GCST90016564	NA
GCST90027468	GCST90016564	rs1866720	C	G	C	G	0.153926	-0.0164	0.342302	0.3438	FALSE	TRUE	FALSE	0.02193	8	2109442	0.0072	53400	433201	486601	Irritable bowel syndrome	TRUE	reported	-0.0032653	1.06622008811037e-05	3.21825e-07	8	2109442	7738	0.0301213	Gut bacterial pathway abundance (GALACTARDEG.PWY..D.galactarate.degradation.I)	Gut flora	0.0580027064378651	0.00336431395411716	26.1141890797719	2	1	TRUE	NA	NA	0.00336431395411716	7738	1.06622008811037e-05	486601	TRUE	1.73589414201011e-06	GCST90027468+GCST90016564	NA
GCST90027468	GCST90016564	rs6916769	G	T	G	T	-0.142408	0.0078	0.298281	0.3282	FALSE	FALSE	FALSE	0.284	6	76702518	0.0073	53400	433201	486601	Irritable bowel syndrome	TRUE	reported	-0.00153174	2.34623362238354e-06	5.81407e-06	6	76702518	7738	0.0314154	Gut bacterial pathway abundance (GALACTARDEG.PWY..D.galactarate.degradation.I)	Gut flora	-0.0514704	0.00264920194501821	20.5486638067853	2	1	TRUE	NA	NA	0.00264920194501821	7738	2.34623362238354e-06	486601	TRUE	1.29160693512342e-05	GCST90027468+GCST90016564	NA
GCST90027468	GCST90016564	rs7461966	G	C	G	C	0.196781	0.0357	0.117127	0.1101	FALSE	TRUE	FALSE	0.001151	8	88741064	0.011	53400	433201	486601	Irritable bowel syndrome	TRUE	reported	-0.00465249	2.16456408944792e-05	7.63203e-06	8	88741064	7738	0.0439708	Gut bacterial pathway abundance (GALACTARDEG.PWY..D.galactarate.degradation.I)	Gut flora	0.0508158403408988	0.00258224962955172	20.0280004309055	2	1	TRUE	NA	NA	0.00258224962955172	7738	2.16456408944792e-05	486601	TRUE	5.53173918544488e-05	GCST90027468+GCST90016564	NA
GCST90027468	GCST90016564	rs9288803	C	T	C	T	-0.138405	-0.0072	0.404818	0.3882	FALSE	FALSE	FALSE	0.3028	3	105132008	0.007	53400	433201	486601	Irritable bowel syndrome	TRUE	reported	0.001474512227275	2.17418630838349e-06	2.65369e-06	3	105132008	7738	0.0294732	Gut bacterial pathway abundance (GALACTARDEG.PWY..D.galactarate.degradation.I)	Gut flora	-0.0533148	0.00284247260635573	22.052050432035	2	1	TRUE	NA	NA	0.00284247260635573	7738	2.17418630838349e-06	486601	TRUE	5.95722735532601e-06	GCST90027468+GCST90016564	NA
GCST90027469	GCST90016564	rs1273560	G	A	G	A	0.0928482	-0.0006	0.233308	0.2349	FALSE	FALSE	FALSE	0.952	3	197551040	0.0094	46130	345287	391417	Irritable bowel syndrome	TRUE	reported	0.000102024543932786	1.0409007564693e-08	7.87463e-06	3	197551040	7738	0.0207781	Gut bacterial pathway abundance (GALACT.GLUCUROCAT.PWY..superpathway.of.hexuronide.and.hexuronate.degradation)	Gut flora	0.0507399051887837	0.00257453797856675	19.9680342647644	2	1	TRUE	NA	NA	0.00257453797856675	7738	1.0409007564693e-08	391417	TRUE	1.01488081868577e-05	GCST90027469+GCST90016564	NA
GCST90027469	GCST90016564	rs12859492	C	T	C	T	0.0832796	-0.0079	0.30745	0.2968	FALSE	FALSE	FALSE	0.2911	13	71905552	0.0075	53400	433201	486601	Irritable bowel syndrome	TRUE	reported	0.00151000966386999	2.28012918498075e-06	2.95461e-06	13	71905552	7738	0.0178178	Gut bacterial pathway abundance (GALACT.GLUCUROCAT.PWY..superpathway.of.hexuronide.and.hexuronate.degradation)	Gut flora	0.0530657097949286	0.00281596955603959	21.8458577558884	2	1	TRUE	NA	NA	0.00281596955603959	7738	2.28012918498075e-06	486601	TRUE	6.69997405373424e-06	GCST90027469+GCST90016564	NA
GCST90027469	GCST90016564	rs2972891	G	A	G	A	0.0723683	-0.0056	0.516623	0.529	FALSE	FALSE	FALSE	0.4096	5	18234329	0.0068	53400	433201	486601	Irritable bowel syndrome	TRUE	reported	0.00118057397598111	1.39375491276385e-06	7.64188e-06	5	18234329	7738	0.0161718	Gut bacterial pathway abundance (GALACT.GLUCUROCAT.PWY..superpathway.of.hexuronide.and.hexuronate.degradation)	Gut flora	0.0508124808499654	0.0025819082101281	20.0253455175534	2	1	TRUE	NA	NA	0.0025819082101281	7738	1.39375491276385e-06	486601	TRUE	1.46021873536427e-05	GCST90027469+GCST90016564	NA
GCST90027469	GCST90016564	rs4472353	C	T	C	T	0.0987951	-0.0083	0.822923	0.842	FALSE	FALSE	FALSE	0.376	6	96078826	0.0093	53400	433201	486601	Irritable bowel syndrome	TRUE	reported	0.00127940835453657	1.63688573765798e-06	3.55386e-06	6	96078826	7738	0.0213109	Gut bacterial pathway abundance (GALACT.GLUCUROCAT.PWY..superpathway.of.hexuronide.and.hexuronate.degradation)	Gut flora	0.0526347978215162	0.00277042194171189	21.4915247327636	2	1	TRUE	NA	NA	0.00277042194171189	7738	1.63688573765798e-06	486601	TRUE	7.27705741569155e-06	GCST90027469+GCST90016564	NA
GCST90027469	GCST90016564	rs56210724	C	T	C	T	0.131657	-0.0052	0.093528	0.0918	FALSE	FALSE	FALSE	0.6872	21	16270327	0.013	50019	396772	446791	Irritable bowel syndrome	TRUE	reported	0.000598423551809352	3.5811074736012e-07	7.30298e-06	21	16270327	7738	0.0293572	Gut bacterial pathway abundance (GALACT.GLUCUROCAT.PWY..superpathway.of.hexuronide.and.hexuronate.degradation)	Gut flora	0.0509222146253173	0.00259307194234688	20.1121568155339	2	1	TRUE	NA	NA	0.00259307194234688	7738	3.5811074736012e-07	446791	TRUE	1.12342642025763e-05	GCST90027469+GCST90016564	NA
GCST90027469	GCST90016564	rs5756419	A	T	A	T	0.0844728	0.0066	0.293243	0.3003	FALSE	TRUE	FALSE	0.4196	22	37346295	0.0082	50019	361926	411945	Irritable bowel syndrome	TRUE	reported	0.00125403938951429	1.57261479045337e-06	2.33056e-06	22	37346295	7738	0.0178876	Gut bacterial pathway abundance (GALACT.GLUCUROCAT.PWY..superpathway.of.hexuronide.and.hexuronate.degradation)	Gut flora	0.0536144055486583	0.002874504482336	22.3012717810477	2	1	TRUE	NA	NA	0.002874504482336	7738	1.57261479045337e-06	411945	TRUE	4.95029744927523e-06	GCST90027469+GCST90016564	NA
GCST90027469	GCST90016564	rs6065218	G	A	G	A	0.122387	0.0112	0.148047	0.158	FALSE	FALSE	FALSE	0.2782	20	38862775	0.0103	50019	355329	405348	Irritable bowel syndrome	TRUE	reported	-0.00170792	2.91698662228031e-06	2.63039e-06	20	38862775	7738	0.0260522	Gut bacterial pathway abundance (GALACT.GLUCUROCAT.PWY..superpathway.of.hexuronide.and.hexuronate.degradation)	Gut flora	0.0533352172058018	0.00284464539439005	22.0689551225498	2	1	TRUE	NA	NA	0.00284464539439005	7738	2.91698662228031e-06	405348	TRUE	6.72338534469566e-06	GCST90027469+GCST90016564	NA
GCST90027469	GCST90016564	rs7182175	T	A	T	A	-0.0838417	-0.0144	0.73131	0.7382	FALSE	TRUE	FALSE	0.06591	15	98902733	0.0078	53400	433201	486601	Irritable bowel syndrome	TRUE	reported	0.00264655401638264	7.0042481616311e-06	4.74078e-06	15	98902733	7738	0.0183223	Gut bacterial pathway abundance (GALACT.GLUCUROCAT.PWY..superpathway.of.hexuronide.and.hexuronate.degradation)	Gut flora	-0.0519559	0.00269941579074586	20.9392041756072	2	1	TRUE	NA	NA	0.00269941579074586	7738	7.0042481616311e-06	486601	TRUE	1.65690785119351e-05	GCST90027469+GCST90016564	NA
GCST90027469	GCST90016564	rs79676117	C	A	C	A	-0.171166	0.0095	0.0501703	0.0423	FALSE	FALSE	FALSE	0.5783	20	50415961	0.017	53400	433201	486601	Irritable bowel syndrome	TRUE	reported	-0.000801104	6.41767731973546e-07	4.54057e-06	20	50415961	7738	0.0373321	Gut bacterial pathway abundance (GALACT.GLUCUROCAT.PWY..superpathway.of.hexuronide.and.hexuronate.degradation)	Gut flora	-0.052058	0.00271003655970163	21.0218127068386	2	1	TRUE	NA	NA	0.00271003655970163	7738	6.41767731973546e-07	486601	TRUE	7.58099011330835e-06	GCST90027469+GCST90016564	NA
GCST90027469	GCST90016564	rs8079753	A	G	A	G	0.0964075	0.0231	0.24166	0.2088	FALSE	FALSE	FALSE	0.01367	17	59552449	0.0094	50019	319225	369244	Irritable bowel syndrome	TRUE	reported	0.00404412925318982	1.63549814165056e-05	5.75559e-07	17	59552449	7738	0.0192844	Gut bacterial pathway abundance (GALACT.GLUCUROCAT.PWY..superpathway.of.hexuronide.and.hexuronate.degradation)	Gut flora	0.0567474118093262	0.00322026874705726	24.9924815344317	2	1	TRUE	NA	NA	0.00322026874705726	7738	1.63549814165056e-05	369244	TRUE	4.37541004741368e-06	GCST90027469+GCST90016564	NA
GCST90027469	GCST90016564	rs920917	C	A	C	A	0.110506	0.0049	0.134139	0.1356	FALSE	FALSE	FALSE	0.6234	15	58688478	0.01	53400	433201	486601	Irritable bowel syndrome	TRUE	reported	-0.000702442	4.93424527236536e-07	4.12781e-06	15	58688478	7738	0.0239977	Gut bacterial pathway abundance (GALACT.GLUCUROCAT.PWY..superpathway.of.hexuronide.and.hexuronate.degradation)	Gut flora	0.0522833747952856	0.0027335512799843	21.2047168829356	2	1	TRUE	NA	NA	0.0027335512799843	7738	4.93424527236536e-07	486601	TRUE	6.63680843628111e-06	GCST90027469+GCST90016564	NA
GCST90027470	GCST90016564	rs12191883	C	T	C	T	0.0832945	0.0023	0.476724	0.4634	FALSE	FALSE	FALSE	0.7542	6	124153278	0.0072	50019	405841	455860	Irritable bowel syndrome	TRUE	reported	-0.00047313	2.23852011467379e-07	4.17484e-06	6	124153278	7738	0.0180977	Gut bacterial pathway abundance (GALACTUROCAT.PWY..D.galacturonate.degradation.I)	Gut flora	0.0522565729107794	0.00273074941237961	21.1829227079057	2	1	TRUE	NA	NA	0.00273074941237961	7738	2.23852011467379e-07	455860	TRUE	6.17533690466615e-06	GCST90027470+GCST90016564	NA
GCST90027470	GCST90016564	rs12415307	G	A	G	A	-0.0898982	0.0146	0.289443	0.2614	FALSE	FALSE	FALSE	0.06758	10	103076252	0.008	53400	433201	486601	Irritable bowel syndrome	TRUE	reported	-0.00261623	6.84465484520407e-06	1.01056e-06	10	103076252	7738	0.0183857	Gut bacterial pathway abundance (GALACTUROCAT.PWY..D.galacturonate.degradation.I)	Gut flora	-0.0555063	0.00308095308968832	23.907912257968	2	1	TRUE	NA	NA	0.00308095308968832	7738	6.84465484520407e-06	486601	TRUE	3.83610030993404e-06	GCST90027470+GCST90016564	NA
GCST90027470	GCST90016564	rs1716276	T	A	T	A	0.0929155	-0.0049	0.791532	0.793	FALSE	TRUE	FALSE	0.5667	19	49744995	0.0086	53400	422699	476099	Irritable bowel syndrome	TRUE	reported	0.000825752235831997	6.81866754981541e-07	3.57306e-06	19	49744995	7738	0.0200474	Gut bacterial pathway abundance (GALACTUROCAT.PWY..D.galacturonate.degradation.I)	Gut flora	0.0526222900724866	0.00276910541247292	21.4812834090453	2	1	TRUE	NA	NA	0.00276910541247292	7738	6.81866754981541e-07	476099	TRUE	6.09318304750091e-06	GCST90027470+GCST90016564	NA
GCST90027470	GCST90016564	rs1827616	C	T	C	T	0.07341	-0.0036	0.507147	0.5157	FALSE	FALSE	FALSE	0.5994	5	18235176	0.0068	53400	433201	486601	Irritable bowel syndrome	TRUE	reported	0.000758940723448116	5.7599102170795e-07	5.16048e-06	5	18235176	7738	0.0161052	Gut bacterial pathway abundance (GALACTUROCAT.PWY..D.galacturonate.degradation.I)	Gut flora	0.0517545402329928	0.00267853243472847	20.7767781893287	2	1	TRUE	NA	NA	0.00267853243472847	7738	5.7599102170795e-07	486601	TRUE	8.43576852259368e-06	GCST90027470+GCST90016564	NA
GCST90027470	GCST90016564	rs2634527	C	T	C	T	-0.0750373	0.0069	0.498505	0.4994	FALSE	FALSE	FALSE	0.3151	8	59499389	0.0069	53400	433201	486601	Irritable bowel syndrome	TRUE	reported	-0.00143355	2.0550760378134e-06	7.90697e-06	8	59499389	7738	0.0167956	Gut bacterial pathway abundance (GALACTUROCAT.PWY..D.galacturonate.degradation.I)	Gut flora	-0.0507299	0.00257352139857002	19.9601293593622	2	1	TRUE	NA	NA	0.00257352139857002	7738	2.0550760378134e-06	486601	TRUE	1.66755731854041e-05	GCST90027470+GCST90016564	NA
GCST90027470	GCST90016564	rs4472353	C	T	C	T	0.0973552	-0.0083	0.822923	0.842	FALSE	FALSE	FALSE	0.376	6	96078826	0.0093	53400	433201	486601	Irritable bowel syndrome	TRUE	reported	0.00127940835453657	1.63688573765798e-06	4.67175e-06	6	96078826	7738	0.0212612	Gut bacterial pathway abundance (GALACTUROCAT.PWY..D.galacturonate.degradation.I)	Gut flora	0.051990668278084	0.00270302958800177	20.9673121579254	2	1	TRUE	NA	NA	0.00270302958800177	7738	1.63688573765798e-06	486601	TRUE	9.46447359551677e-06	GCST90027470+GCST90016564	NA
GCST90027470	GCST90016564	rs7182175	T	A	T	A	-0.0855231	-0.0144	0.73131	0.7382	FALSE	TRUE	FALSE	0.06591	15	98902733	0.0078	53400	433201	486601	Irritable bowel syndrome	TRUE	reported	0.00264655401638264	7.0042481616311e-06	2.88809e-06	15	98902733	7738	0.0182795	Gut bacterial pathway abundance (GALACTUROCAT.PWY..D.galacturonate.degradation.I)	Gut flora	-0.0531187	0.00282159481380623	21.8896211210363	2	1	TRUE	NA	NA	0.00282159481380623	7738	7.0042481616311e-06	486601	TRUE	1.04105255622599e-05	GCST90027470+GCST90016564	NA
GCST90027470	GCST90016564	rs7872938	A	G	A	G	-0.0725357	-0.0003	0.551324	0.5586	FALSE	FALSE	FALSE	0.9625	9	73177503	0.0069	53400	433201	486601	Irritable bowel syndrome	TRUE	reported	-6.23285e-05	3.88483979806416e-09	7.16242e-06	9	73177503	7738	0.0161592	Gut bacterial pathway abundance (GALACTUROCAT.PWY..D.galacturonate.degradation.I)	Gut flora	-0.0509693	0.00259787188660981	20.1494826894221	2	1	TRUE	NA	NA	0.00259787188660981	7738	3.88483979806416e-09	486601	TRUE	8.7523616517892e-06	GCST90027470+GCST90016564	NA
GCST90027470	GCST90016564	rs8080416	C	T	C	T	0.0876717	0.0192	0.255869	0.2233	FALSE	FALSE	FALSE	0.0372	17	59552338	0.0092	50019	319225	369244	Irritable bowel syndrome	TRUE	reported	-0.00343443	1.1795343298808e-05	3.06408e-06	17	59552338	7738	0.0187876	Gut bacterial pathway abundance (GALACTUROCAT.PWY..D.galacturonate.degradation.I)	Gut flora	0.0529809214697496	0.00280697803978378	21.7759066074107	2	1	TRUE	NA	NA	0.00280697803978378	7738	1.1795343298808e-05	369244	TRUE	1.58206899611444e-05	GCST90027470+GCST90016564	NA
GCST90027471	GCST90016564	rs11211643	G	A	G	A	0.0831748	-0.0005	0.51565	0.5108	FALSE	FALSE	FALSE	0.9412	2	1402588	0.0068	53400	433201	486601	Irritable bowel syndrome	TRUE	reported	0.000105408463583813	1.11109441951001e-08	3.40244e-07	2	1402588	7738	0.0163098	Gut bacterial pathway abundance (GLCMANNANAUT.PWY..superpathway.of.N.acetylglucosamine..N.acetylmannosamine.and.N.acetylneuraminate.degradation)	Gut flora	0.057883678330313	0.00335052021704715	26.0067605761671	2	1	TRUE	NA	NA	0.00335052021704715	7738	1.11109441951001e-08	486601	TRUE	4.48163939290981e-07	GCST90027471+GCST90016564	NA
GCST90027471	GCST90016564	rs13003991	G	C	G	C	0.0758458	-0.0116	0.606803	0.5883	FALSE	TRUE	FALSE	0.09496	2	65772956	0.007	53400	431254	484654	Irritable bowel syndrome	TRUE	reported	0.00238036586738186	5.66614166259661e-06	4.27091e-06	2	65772956	7738	0.0164963	Gut bacterial pathway abundance (GLCMANNANAUT.PWY..superpathway.of.N.acetylglucosamine..N.acetylmannosamine.and.N.acetylneuraminate.degradation)	Gut flora	0.0522028478680266	0.00272513732553233	21.1392697633848	2	1	TRUE	NA	NA	0.00272513732553233	7738	5.66614166259661e-06	484654	TRUE	1.35258574658315e-05	GCST90027471+GCST90016564	NA
GCST90027471	GCST90016564	rs13193692	T	G	T	G	0.085911	0.0057	0.230994	0.229	FALSE	FALSE	FALSE	0.4867	6	126079932	0.0082	53400	433201	486601	Irritable bowel syndrome	TRUE	reported	0.000996495132361997	9.93002548821154e-07	8.86441e-06	6	126079932	7738	0.0193355	Gut bacterial pathway abundance (GLCMANNANAUT.PWY..superpathway.of.N.acetylglucosamine..N.acetylmannosamine.and.N.acetylneuraminate.degradation)	Gut flora	0.0504523844041593	0.00254544309206506	19.7417993870901	2	1	TRUE	NA	NA	0.00254544309206506	7738	9.93002548821154e-07	486601	TRUE	1.56620218976862e-05	GCST90027471+GCST90016564	NA
GCST90027471	GCST90016564	rs2467707	C	T	C	T	0.121636	0.0058	0.890023	0.897	FALSE	FALSE	FALSE	0.6197	8	25541866	0.0118	53400	385906	439306	Irritable bowel syndrome	TRUE	reported	-0.000741589	5.49954266986769e-07	2.05305e-06	8	25541866	7738	0.0256176	Gut bacterial pathway abundance (GLCMANNANAUT.PWY..superpathway.of.N.acetylglucosamine..N.acetylmannosamine.and.N.acetylneuraminate.degradation)	Gut flora	0.0539055587737212	0.00290580926670711	22.5448515257262	2	1	TRUE	NA	NA	0.00290580926670711	7738	5.49954266986769e-07	439306	TRUE	3.49012986619542e-06	GCST90027471+GCST90016564	NA
GCST90027471	GCST90016564	rs2634527	C	T	C	T	-0.0756236	0.0069	0.498505	0.4994	FALSE	FALSE	FALSE	0.3151	8	59499389	0.0069	53400	433201	486601	Irritable bowel syndrome	TRUE	reported	-0.00143355	2.0550760378134e-06	6.71815e-06	8	59499389	7738	0.0167962	Gut bacterial pathway abundance (GLCMANNANAUT.PWY..superpathway.of.N.acetylglucosamine..N.acetylmannosamine.and.N.acetylneuraminate.degradation)	Gut flora	-0.0511234	0.00261360288308492	20.2718143760435	2	1	TRUE	NA	NA	0.00261360288308492	7738	2.0550760378134e-06	486601	TRUE	1.42656359807109e-05	GCST90027471+GCST90016564	NA
GCST90027471	GCST90016564	rs5756419	A	T	A	T	0.0829004	0.0066	0.293243	0.3003	FALSE	TRUE	FALSE	0.4196	22	37346295	0.0082	50019	361926	411945	Irritable bowel syndrome	TRUE	reported	0.00125403938951429	1.57261479045337e-06	3.3979e-06	22	37346295	7738	0.0178465	Gut bacterial pathway abundance (GLCMANNANAUT.PWY..superpathway.of.N.acetylglucosamine..N.acetylmannosamine.and.N.acetylneuraminate.degradation)	Gut flora	0.0527400454696565	0.00278151239614144	21.5777988114256	2	1	TRUE	NA	NA	0.00278151239614144	7738	1.57261479045337e-06	411945	TRUE	7.10628165492308e-06	GCST90027471+GCST90016564	NA
GCST90027471	GCST90016564	rs74949229	A	G	A	G	-0.144988	-0.0088	0.0938701	0.1046	FALSE	FALSE	FALSE	0.4352	10	9526946	0.0113	53400	426079	479479	Irritable bowel syndrome	TRUE	reported	-0.00112466	1.26485321404503e-06	3.23966e-07	10	9526946	7738	0.0283792	Gut bacterial pathway abundance (GLCMANNANAUT.PWY..superpathway.of.N.acetylglucosamine..N.acetylmannosamine.and.N.acetylneuraminate.degradation)	Gut flora	-0.0579886	0.00336267201051284	26.1014011243232	2	1	TRUE	NA	NA	0.00336267201051284	7738	1.26485321404503e-06	479479	TRUE	6.8018124480575e-07	GCST90027471+GCST90016564	NA
GCST90027471	GCST90016564	rs75967282	C	G	C	G	-0.18223	0.0025	0.0513866	0.0602	FALSE	TRUE	FALSE	0.8742	17	59520438	0.0155	50019	400963	450982	Irritable bowel syndrome	TRUE	reported	0.000240176027224286	5.76845240532409e-08	1.4562e-06	17	59520438	7738	0.0378294	Gut bacterial pathway abundance (GLCMANNANAUT.PWY..superpathway.of.N.acetylglucosamine..N.acetylmannosamine.and.N.acetylneuraminate.degradation)	Gut flora	-0.0546867	0.00299063643521337	23.2049610648489	2	1	TRUE	NA	NA	0.00299063643521337	7738	5.76845240532409e-08	450982	TRUE	2.00689985490944e-06	GCST90027471+GCST90016564	NA
GCST90027471	GCST90016564	rs9445542	T	C	T	C	-0.116241	0.0077	0.126577	0.1184	FALSE	FALSE	FALSE	0.4667	6	66122057	0.0106	53400	433201	486601	Irritable bowel syndrome	TRUE	reported	0.00104135550780138	1.08442129362826e-06	2.00817e-06	6	66122057	7738	0.0244585	Gut bacterial pathway abundance (GLCMANNANAUT.PWY..superpathway.of.N.acetylglucosamine..N.acetylmannosamine.and.N.acetylneuraminate.degradation)	Gut flora	-0.0539558	0.00291122921736553	22.5870252333324	2	1	TRUE	NA	NA	0.00291122921736553	7738	1.08442129362826e-06	486601	TRUE	3.80445199929993e-06	GCST90027471+GCST90016564	NA
GCST90027472	GCST90016564	rs2236141	T	C	T	C	0.19862	0.0018	0.125015	0.1351	FALSE	FALSE	FALSE	0.8556	22	29137870	0.01	53400	433201	486601	Irritable bowel syndrome	TRUE	reported	0.000258039911695967	6.65845960280623e-08	2.57164e-06	22	29137870	7738	0.0422383	Gut bacterial pathway abundance (GLUCARDEG.PWY..D.glucarate.degradation.I)	Gut flora	0.0533873688259484	0.00285021115015785	22.1122580621049	2	1	TRUE	NA	NA	0.00285021115015785	7738	6.65845960280623e-08	486601	TRUE	3.47743412294696e-06	GCST90027472+GCST90016564	NA
GCST90027472	GCST90016564	rs4557268	T	A	T	A	-0.153813	-0.0082	0.763887	0.78	FALSE	TRUE	FALSE	0.3635	4	39013264	0.0091	50019	359979	409998	Irritable bowel syndrome	TRUE	reported	0.00140728552348085	1.98045254459877e-06	8.64311e-06	4	39013264	7738	0.0345757	Gut bacterial pathway abundance (GLUCARDEG.PWY..D.glucarate.degradation.I)	Gut flora	-0.0505137	0.00255163226919165	19.7899238427486	2	1	TRUE	NA	NA	0.00255163226919165	7738	1.98045254459877e-06	409998	TRUE	1.84864958885795e-05	GCST90027472+GCST90016564	NA
GCST90027472	GCST90016564	rs79950843	G	C	G	C	0.282755	-0.0055	0.0652969	0.0697	FALSE	TRUE	FALSE	0.7004	11	33332456	0.0142	50019	400963	450982	Irritable bowel syndrome	TRUE	reported	0.000576760662137487	3.32652861389272e-07	4.21531e-06	11	33332456	7738	0.0614621	Gut bacterial pathway abundance (GLUCARDEG.PWY..D.glucarate.degradation.I)	Gut flora	0.0522337734225601	0.00272836708595934	21.1643920075292	2	1	TRUE	NA	NA	0.00272836708595934	7738	3.32652861389272e-07	450982	TRUE	6.51778223622978e-06	GCST90027472+GCST90016564	NA
GCST90027473	GCST90016564	rs10866460	T	C	T	C	-0.0846938	0.0029	0.393209	0.3476	FALSE	FALSE	FALSE	0.6912	4	59288104	0.0072	53400	426079	479479	Irritable bowel syndrome	TRUE	reported	0.000581676526599824	3.38347581597235e-07	5.03895e-07	4	59288104	7738	0.0168551	Gut bacterial pathway abundance (GLUCONEO.PWY..gluconeogenesis.I)	Gut flora	-0.0570367	0.0032531865335343	25.2487900471909	2	1	TRUE	NA	NA	0.0032531865335343	7738	3.38347581597235e-07	479479	TRUE	8.18135157009877e-07	GCST90027473+GCST90016564	NA
GCST90027473	GCST90016564	rs117665320	A	G	A	G	-0.19331	0.0021	0.0631703	0.0648	FALSE	FALSE	FALSE	0.8879	19	35175877	0.0148	50019	396772	446791	Irritable bowel syndrome	TRUE	reported	0.000212278658024	4.50622286524703e-08	8.66024e-08	19	35175877	7738	0.0361138	Gut bacterial pathway abundance (GLUCONEO.PWY..gluconeogenesis.I)	Gut flora	-0.0607463	0.00369011789358089	28.6524830651962	2	1	TRUE	NA	NA	0.00369011789358089	7738	4.50622286524703e-08	446791	TRUE	1.25748781905387e-07	GCST90027473+GCST90016564	NA
GCST90027473	GCST90016564	rs75506401	C	T	C	T	-0.150857	-0.0181	0.0687763	0.0522	FALSE	FALSE	FALSE	0.2654	3	71038802	0.0162	50019	405841	455860	Irritable bowel syndrome	TRUE	reported	0.00165481014720591	2.73839662329565e-06	3.81601e-06	3	71038802	7738	0.0326449	Gut bacterial pathway abundance (GLUCONEO.PWY..gluconeogenesis.I)	Gut flora	-0.0524679	0.00275287556094496	21.3550330881618	2	1	TRUE	NA	NA	0.00275287556094496	7738	2.73839662329565e-06	455860	TRUE	9.17670059701379e-06	GCST90027473+GCST90016564	NA
GCST90027473	GCST90016564	rs77004407	A	C	A	C	0.1793	-0.0248	0.0531697	0.0484	FALSE	FALSE	FALSE	0.1631	14	32115228	0.0178	50019	355329	405348	Irritable bowel syndrome	TRUE	reported	-0.00218835	4.7888957785604e-06	1.08633e-06	14	32115228	7738	0.036777	Gut bacterial pathway abundance (GLUCONEO.PWY..gluconeogenesis.I)	Gut flora	0.0553451536913192	0.00306308603711574	23.7688395837749	2	1	TRUE	NA	NA	0.00306308603711574	7738	4.7888957785604e-06	405348	TRUE	3.55158452891902e-06	GCST90027473+GCST90016564	NA
GCST90027474	GCST90016564	rs1250593	A	G	A	G	0.111221	-0.0138	0.691906	0.686	FALSE	FALSE	FALSE	0.06997	10	80995556	0.0076	53400	383378	436778	Irritable bowel syndrome	TRUE	reported	-0.00274748	7.54864398266647e-06	6.51703e-06	10	80995556	7738	0.0246672	Gut bacterial pathway abundance (GLUCOSE1PMETAB.PWY..glucose.and.glucose.1.phosphate.degradation)	Gut flora	0.0511963271919024	0.00262106391794033	20.3298	2	1	TRUE	NA	NA	0.00262106391794033	7738	7.54864398266647e-06	436778	TRUE	2.36103453095839e-05	GCST90027474+GCST90016564	NA
GCST90027474	GCST90016564	rs13403023	C	G	C	G	-0.130473	-0.0124	0.222549	0.2378	FALSE	TRUE	FALSE	0.1205	2	105798717	0.008	53400	433201	486601	Irritable bowel syndrome	TRUE	reported	-0.002222	4.93730595032553e-06	2.06281e-06	2	105798717	7738	0.0274844	Gut bacterial pathway abundance (GLUCOSE1PMETAB.PWY..glucose.and.glucose.1.phosphate.degradation)	Gut flora	-0.0538945	0.0029046179671579	22.535581849875	2	1	TRUE	NA	NA	0.0029046179671579	7738	4.93730595032553e-06	486601	TRUE	6.37956879130254e-06	GCST90027474+GCST90016564	NA
GCST90027474	GCST90016564	rs17097518	G	A	G	A	0.193953	0.0111	0.0766726	0.075	FALSE	FALSE	FALSE	0.4028	12	47434141	0.0133	53400	422699	476099	Irritable bowel syndrome	TRUE	reported	-0.00120955	1.46300764438985e-06	8.91579e-06	12	47434141	7738	0.0436641	Gut bacterial pathway abundance (GLUCOSE1PMETAB.PWY..glucose.and.glucose.1.phosphate.degradation)	Gut flora	0.0504383215816155	0.00254402428397046	19.7307674122336	2	1	TRUE	NA	NA	0.00254402428397046	7738	1.46300764438985e-06	476099	TRUE	1.71878055762127e-05	GCST90027474+GCST90016564	NA
GCST90027474	GCST90016564	rs1757700	T	C	T	C	-0.179031	0.0131	0.878737	0.8722	FALSE	FALSE	FALSE	0.2713	20	62140179	0.0119	44437	310156	354593	Irritable bowel syndrome	TRUE	reported	0.00184867146572934	3.41758618820187e-06	7.4535e-06	20	62140179	7738	0.0399594	Gut bacterial pathway abundance (GLUCOSE1PMETAB.PWY..glucose.and.glucose.1.phosphate.degradation)	Gut flora	-0.0508731	0.00258807378409239	20.0732899492168	2	1	TRUE	NA	NA	0.00258807378409239	7738	3.41758618820187e-06	354593	TRUE	1.96178589724843e-05	GCST90027474+GCST90016564	NA
GCST90027474	GCST90016564	rs2449502	T	G	T	G	0.153883	-0.0084	0.14791	0.1452	FALSE	FALSE	FALSE	0.4037	8	98799918	0.01	53400	415577	468977	Irritable bowel syndrome	TRUE	reported	-0.0012266	1.50455554855932e-06	4.00765e-06	8	98799918	7738	0.0333731	Gut bacterial pathway abundance (GLUCOSE1PMETAB.PWY..glucose.and.glucose.1.phosphate.degradation)	Gut flora	0.0523527966707347	0.00274081531924729	21.261220388243	2	1	TRUE	NA	NA	0.00274081531924729	7738	1.50455554855932e-06	468977	TRUE	8.04284843656928e-06	GCST90027474+GCST90016564	NA
GCST90027474	GCST90016564	rs2723521	C	T	C	T	0.115642	0.0019	0.630932	0.6312	FALSE	FALSE	FALSE	0.7915	7	17813651	0.0072	53400	422699	476099	Irritable bowel syndrome	TRUE	reported	-0.000382449	1.46267116771075e-07	1.37196e-06	7	17813651	7738	0.0239472	Gut bacterial pathway abundance (GLUCOSE1PMETAB.PWY..glucose.and.glucose.1.phosphate.degradation)	Gut flora	0.0548212623437129	0.0030053708049582	23.3196326904268	2	1	TRUE	NA	NA	0.0030053708049582	7738	1.46267116771075e-07	476099	TRUE	1.99228538159436e-06	GCST90027474+GCST90016564	NA
GCST90027474	GCST90016564	rs4747915	A	T	A	T	0.111955	0.0182	0.330399	0.3382	FALSE	TRUE	FALSE	0.01257	10	11518095	0.0073	53400	433201	486601	Irritable bowel syndrome	TRUE	reported	0.00357404608382159	1.27738054092805e-05	6.00219e-06	10	11518095	7738	0.0247343	Gut bacterial pathway abundance (GLUCOSE1PMETAB.PWY..glucose.and.glucose.1.phosphate.degradation)	Gut flora	0.0513938702122502	0.00264132989539362	20.4874421642336	2	1	TRUE	NA	NA	0.00264132989539362	7738	1.27738054092805e-05	486601	TRUE	2.95875220248653e-05	GCST90027474+GCST90016564	NA
GCST90027474	GCST90016564	rs72700025	A	G	A	G	0.172204	4e-04	0.106642	0.1095	FALSE	FALSE	FALSE	0.9682	9	24049517	0.0112	53400	422699	476099	Irritable bowel syndrome	TRUE	reported	5.17599973744281e-05	2.6790973282008e-09	3.3358e-06	9	24049517	7738	0.0370412	Gut bacterial pathway abundance (GLUCOSE1PMETAB.PWY..glucose.and.glucose.1.phosphate.degradation)	Gut flora	0.0527830072870135	0.00278604585826092	21.6130657518287	2	1	TRUE	NA	NA	0.00278604585826092	7738	2.6790973282008e-09	476099	TRUE	4.13029556513967e-06	GCST90027474+GCST90016564	NA
GCST90027474	GCST90016564	rs76562182	A	G	A	G	-0.203736	-0.0071	0.0693061	0.0648	FALSE	FALSE	FALSE	0.6079	13	109232185	0.0139	53400	433201	486601	Irritable bowel syndrome	TRUE	reported	-0.000732247	5.36186224408611e-07	6.52289e-06	13	109232185	7738	0.0451874	Gut bacterial pathway abundance (GLUCOSE1PMETAB.PWY..glucose.and.glucose.1.phosphate.degradation)	Gut flora	-0.0511944	0.00262086505957441	20.3282898053394	2	1	TRUE	NA	NA	0.00262086505957441	7738	5.36186224408611e-07	486601	TRUE	1.04746142288452e-05	GCST90027474+GCST90016564	NA
GCST90027475	GCST90016564	rs10170790	T	C	T	C	-0.0855325	-0.0038	0.552267	0.5681	FALSE	FALSE	FALSE	0.6205	2	5515545	0.0076	50019	361926	411945	Irritable bowel syndrome	TRUE	reported	-0.000779025	6.06879709765848e-07	7.81538e-06	2	5515545	7738	0.019134	Gut bacterial pathway abundance (GLYCOCAT.PWY..glycogen.degradation.I..bacterial.)	Gut flora	-0.0507583	0.00257640403033492	19.9825446873398	2	1	TRUE	NA	NA	0.00257640403033492	7738	6.06879709765848e-07	411945	TRUE	1.30821079997286e-05	GCST90027475+GCST90016564	NA
GCST90027475	GCST90016564	rs115001375	C	T	C	T	-0.175844	-0.022	0.0755566	0.0849	FALSE	FALSE	FALSE	0.07389	1	83018726	0.0123	53400	433201	486601	Irritable bowel syndrome	TRUE	reported	0.00256407388664416	6.57447489617047e-06	6.29158e-07	1	83018726	7738	0.0352956	Gut bacterial pathway abundance (GLYCOCAT.PWY..glycogen.degradation.I..bacterial.)	Gut flora	-0.0565527	0.00319820516858694	24.8206968651907	2	1	TRUE	NA	NA	0.00319820516858694	7738	6.57447489617047e-06	486601	TRUE	2.40277697434014e-06	GCST90027475+GCST90016564	NA
GCST90027475	GCST90016564	rs1576166	T	C	T	C	0.0903842	6e-04	0.560505	0.5363	FALSE	FALSE	FALSE	0.9407	13	110188241	0.0074	50019	361926	411945	Irritable bowel syndrome	TRUE	reported	0.000126328390634752	1.59588622803665e-08	7.58316e-06	13	110188241	7738	0.0201903	Gut bacterial pathway abundance (GLYCOCAT.PWY..glycogen.degradation.I..bacterial.)	Gut flora	0.0508311252729785	0.00258380329651723	20.0400819316147	2	1	TRUE	NA	NA	0.00258380329651723	7738	1.59588622803665e-08	411945	TRUE	9.78084388986252e-06	GCST90027475+GCST90016564	NA
GCST90027475	GCST90016564	rs2056101	T	C	T	C	0.0909124	0.0105	0.535799	0.5479	FALSE	FALSE	FALSE	0.1249	2	11209820	0.0068	53400	433201	486601	Irritable bowel syndrome	TRUE	reported	0.00221357232439341	4.89990243532044e-06	1.48953e-06	2	11209820	7738	0.0188903	Gut bacterial pathway abundance (GLYCOCAT.PWY..glycogen.degradation.I..bacterial.)	Gut flora	0.054635744991382	0.00298506463076332	23.1615988531134	2	1	TRUE	NA	NA	0.00298506463076332	7738	4.89990243532044e-06	486601	TRUE	4.67185033566035e-06	GCST90027475+GCST90016564	NA
GCST90027475	GCST90016564	rs35098678	G	T	G	T	-0.116245	-0.0017	0.170274	0.1696	FALSE	FALSE	FALSE	0.8613	21	47490232	0.01	53400	327014	380414	Irritable bowel syndrome	TRUE	reported	0.000275627027063289	7.5970258047747e-08	8.59627e-06	21	47490232	7738	0.0261238	Gut bacterial pathway abundance (GLYCOCAT.PWY..glycogen.degradation.I..bacterial.)	Gut flora	-0.0505271	0.00255299071115292	19.8004865998447	2	1	TRUE	NA	NA	0.00255299071115292	7738	7.5970258047747e-08	380414	TRUE	1.19196160513316e-05	GCST90027475+GCST90016564	NA
GCST90027475	GCST90016564	rs35296932	G	A	G	A	-0.102628	0.0046	0.242946	0.2392	FALSE	FALSE	FALSE	0.5656	3	41049101	0.0081	53400	433201	486601	Irritable bowel syndrome	TRUE	reported	-0.000814117	6.62787220004642e-07	4.3468e-06	3	41049101	7738	0.0223393	Gut bacterial pathway abundance (GLYCOCAT.PWY..glycogen.degradation.I..bacterial.)	Gut flora	-0.0521611	0.00272077682923596	21.105352505038	2	1	TRUE	NA	NA	0.00272077682923596	7738	6.62787220004642e-07	486601	TRUE	7.30613423093992e-06	GCST90027475+GCST90016564	NA
GCST90027475	GCST90016564	rs35902953	C	T	C	T	-0.110677	-0.0081	0.176468	0.1819	FALSE	FALSE	FALSE	0.3645	15	100673069	0.0089	53400	433201	486601	Irritable bowel syndrome	TRUE	reported	0.00130469511572218	1.70222934498931e-06	7.38924e-06	15	100673069	7738	0.0246929	Gut bacterial pathway abundance (GLYCOCAT.PWY..glycogen.degradation.I..bacterial.)	Gut flora	-0.0508937	0.00259016688398382	20.0895663439565	2	1	TRUE	NA	NA	0.00259016688398382	7738	1.70222934498931e-06	486601	TRUE	1.48515576099165e-05	GCST90027475+GCST90016564	NA
GCST90027475	GCST90016564	rs41474647	T	C	T	C	0.127405	-0.0039	0.136106	0.1291	FALSE	FALSE	FALSE	0.7008	12	125549956	0.0102	53400	433201	486601	Irritable bowel syndrome	TRUE	reported	-0.000548124	3.00439844109551e-07	2.63585e-06	12	125549956	7738	0.0271228	Gut bacterial pathway abundance (GLYCOCAT.PWY..glycogen.degradation.I..bacterial.)	Gut flora	0.0533304494414408	0.00284413683762607	22.0649984507913	2	1	TRUE	NA	NA	0.00284413683762607	7738	3.00439844109551e-07	486601	TRUE	4.02471021110859e-06	GCST90027475+GCST90016564	NA
GCST90027475	GCST90016564	rs59657730	G	A	G	A	0.110105	-0.0081	0.559955	0.5286	FALSE	FALSE	FALSE	0.2346	6	46422725	0.0068	53400	433201	486601	Irritable bowel syndrome	TRUE	reported	0.00170761462988145	2.91594772418518e-06	3.50155e-08	6	46422725	7738	0.0199672	Gut bacterial pathway abundance (GLYCOCAT.PWY..glycogen.degradation.I..bacterial.)	Gut flora	0.0625719641907789	0.00391525070269212	30.4074321561426	2	1	TRUE	NA	NA	0.00391525070269212	7738	2.91594772418518e-06	486601	TRUE	1.04887035208116e-07	GCST90027475+GCST90016564	NA
GCST90027475	GCST90016564	rs738153	T	A	T	A	0.187256	-0.0263	0.0581388	0.0564	FALSE	TRUE	FALSE	0.1095	22	27525638	0.0165	50019	361926	411945	Irritable bowel syndrome	TRUE	reported	0.0024834298752688	6.16742394537762e-06	9.40763e-06	22	27525638	7738	0.0422665	Gut bacterial pathway abundance (GLYCOCAT.PWY..glycogen.degradation.I..bacterial.)	Gut flora	0.0503072951286247	0.00253082394315855	19.6281293640284	2	1	TRUE	NA	NA	0.00253082394315855	7738	6.16742394537762e-06	411945	TRUE	3.0351057147836e-05	GCST90027475+GCST90016564	NA
GCST90027475	GCST90016564	rs978052	T	A	T	A	0.14247	0.013	0.104279	0.0933	FALSE	TRUE	FALSE	0.2934	19	31508146	0.0124	50019	408085	458104	Irritable bowel syndrome	TRUE	reported	-0.00154896	2.39927541814227e-06	6.91958e-06	19	31508146	7738	0.0316872	Gut bacterial pathway abundance (GLYCOCAT.PWY..glycogen.degradation.I..bacterial.)	Gut flora	0.0510522200800945	0.0026063291751064	20.2152500947271	2	1	TRUE	NA	NA	0.0026063291751064	7738	2.39927541814227e-06	458104	TRUE	1.55090382021619e-05	GCST90027475+GCST90016564	NA
GCST90027476	GCST90016564	rs10460443	A	G	A	G	0.10428	0.0088	0.789414	0.7978	FALSE	FALSE	FALSE	0.3916	2	241089267	0.0103	50019	312400	362419	Irritable bowel syndrome	TRUE	reported	0.00141919061178748	2.01410199258572e-06	3.27069e-06	2	241089267	7738	0.0224112	Gut bacterial pathway abundance (GLYCOGENSYNTH.PWY..glycogen.biosynthesis.I..from.ADP.D.Glucose.)	Gut flora	0.052828806695049	0.00279088281682285	21.6506940208567	2	1	TRUE	NA	NA	0.00279088281682285	7738	2.01410199258572e-06	362419	TRUE	7.52717305341333e-06	GCST90027476+GCST90016564	NA
GCST90027476	GCST90016564	rs10514997	T	C	T	C	-0.15594	0.0051	0.0567666	0.0488	FALSE	FALSE	FALSE	0.7517	17	50299021	0.0161	53400	433201	486601	Irritable bowel syndrome	TRUE	reported	0.000454107473351722	2.06213597353885e-07	8.60518e-06	17	50299021	7738	0.0350463	Gut bacterial pathway abundance (GLYCOGENSYNTH.PWY..glycogen.biosynthesis.I..from.ADP.D.Glucose.)	Gut flora	-0.0505245	0.00255272597762516	19.7984281246983	2	1	TRUE	NA	NA	0.00255272597762516	7738	2.06213597353885e-07	486601	TRUE	1.22661491624929e-05	GCST90027476+GCST90016564	NA
GCST90027476	GCST90016564	rs115668747	G	T	G	T	-0.169625	-0.0028	0.0571408	0.0544	FALSE	FALSE	FALSE	0.8634	3	154907433	0.0165	50019	398719	448738	Irritable bowel syndrome	TRUE	reported	0.000253325329969825	6.41737228043206e-08	6.41062e-06	3	154907433	7738	0.037591	Gut bacterial pathway abundance (GLYCOGENSYNTH.PWY..glycogen.biosynthesis.I..from.ADP.D.Glucose.)	Gut flora	-0.0512362	0.00262514874077023	20.3616028947978	2	1	TRUE	NA	NA	0.00262514874077023	7738	6.41737228043206e-08	448738	TRUE	8.60108473788834e-06	GCST90027476+GCST90016564	NA
GCST90027476	GCST90016564	rs17746902	T	G	T	G	-0.0880821	0.0143	0.660202	0.6576	FALSE	FALSE	FALSE	0.05047	8	22491980	0.0073	53400	426079	479479	Irritable bowel syndrome	TRUE	reported	0.00282896483992278	8.00304206551934e-06	3.07815e-07	8	22491980	7738	0.0172082	Gut bacterial pathway abundance (GLYCOGENSYNTH.PWY..glycogen.biosynthesis.I..from.ADP.D.Glucose.)	Gut flora	-0.0580978	0.00337535605256773	26.2001893905016	2	1	TRUE	NA	NA	0.00337535605256773	7738	8.00304206551934e-06	479479	TRUE	1.38045539657126e-06	GCST90027476+GCST90016564	NA
GCST90027476	GCST90016564	rs2064592	T	G	T	G	-0.0742577	-0.0047	0.632553	0.6363	FALSE	FALSE	FALSE	0.535	6	56474519	0.0075	50019	398719	448738	Irritable bowel syndrome	TRUE	reported	-0.000935494	8.75148790002267e-07	8.44306e-06	6	56474519	7738	0.0166735	Gut bacterial pathway abundance (GLYCOGENSYNTH.PWY..glycogen.biosynthesis.I..from.ADP.D.Glucose.)	Gut flora	-0.0505709	0.00255741309939673	19.8348737027655	2	1	TRUE	NA	NA	0.00255741309939673	7738	8.75148790002267e-07	448738	TRUE	1.47764204418552e-05	GCST90027476+GCST90016564	NA
GCST90027476	GCST90016564	rs2452966	T	C	T	C	0.078063	0.0118	0.66551	0.622	FALSE	FALSE	FALSE	0.09317	6	92737578	0.007	53400	433201	486601	Irritable bowel syndrome	TRUE	reported	0.00241655727676882	5.83974907190433e-06	5.9182e-06	6	92737578	7738	0.0172351	Gut bacterial pathway abundance (GLYCOGENSYNTH.PWY..glycogen.biosynthesis.I..from.ADP.D.Glucose.)	Gut flora	0.0514278209199453	0.00264482076457396	20.5145908506026	2	1	TRUE	NA	NA	0.00264482076457396	7738	5.83974907190433e-06	486601	TRUE	1.86398894976754e-05	GCST90027476+GCST90016564	NA
GCST90027476	GCST90016564	rs2698174	A	G	A	G	0.162424	-0.0065	0.945871	0.9331	FALSE	FALSE	FALSE	0.6392	18	68746110	0.014	53400	422699	476099	Irritable bowel syndrome	TRUE	reported	-0.00067288	4.52767244680673e-07	7.56049e-06	18	68746110	7738	0.0362775	Gut bacterial pathway abundance (GLYCOGENSYNTH.PWY..glycogen.biosynthesis.I..from.ADP.D.Glucose.)	Gut flora	0.0508384926541081	0.0025845523353418	20.0459	2	1	TRUE	NA	NA	0.0025845523353418	7738	4.52767244680673e-07	476099	TRUE	1.18447803973614e-05	GCST90027476+GCST90016564	NA
GCST90027476	GCST90016564	rs297276	T	G	T	G	0.0740137	-0.0073	0.364924	0.3778	FALSE	FALSE	FALSE	0.3017	4	27647164	0.0071	53400	433201	486601	Irritable bowel syndrome	TRUE	reported	-0.00147394	2.17248540362949e-06	9.8272e-06	4	27647164	7738	0.0167416	Gut bacterial pathway abundance (GLYCOGENSYNTH.PWY..glycogen.biosynthesis.I..from.ADP.D.Glucose.)	Gut flora	0.0502006106326654	0.00252010130789248	19.5447584892875	2	1	TRUE	NA	NA	0.00252010130789248	7738	2.17248540362949e-06	486601	TRUE	2.08601035881166e-05	GCST90027476+GCST90016564	NA
GCST90027476	GCST90016564	rs4530151	C	T	C	T	-0.0775274	-0.0023	0.558291	0.5668	FALSE	FALSE	FALSE	0.7633	16	77972468	0.0077	50019	361926	411945	Irritable bowel syndrome	TRUE	reported	0.000465391556907963	2.16589301241218e-07	6.50924e-06	16	77972468	7738	0.0171934	Gut bacterial pathway abundance (GLYCOGENSYNTH.PWY..glycogen.biosynthesis.I..from.ADP.D.Glucose.)	Gut flora	-0.0511994	0.00262138310964541	20.3323185325982	2	1	TRUE	NA	NA	0.00262138310964541	7738	2.16589301241218e-07	411945	TRUE	9.66231809304631e-06	GCST90027476+GCST90016564	NA
GCST90027476	GCST90016564	rs56963659	T	C	T	C	0.123668	-0.0064	0.0944416	0.0804	FALSE	FALSE	FALSE	0.6687	9	136348194	0.0149	44437	310156	354593	Irritable bowel syndrome	TRUE	reported	-0.000721323	5.20306769970255e-07	9.53345e-06	9	136348194	7738	0.0279319	Gut bacterial pathway abundance (GLYCOGENSYNTH.PWY..glycogen.biosynthesis.I..from.ADP.D.Glucose.)	Gut flora	0.0502746533680145	0.00252754077127402	19.6026017818023	2	1	TRUE	NA	NA	0.00252754077127402	7738	5.20306769970255e-07	354593	TRUE	1.59546004286992e-05	GCST90027476+GCST90016564	NA
GCST90027476	GCST90016564	rs61295363	A	T	A	T	0.156802	0.008	0.0652665	0.0601	FALSE	TRUE	FALSE	0.6053	1	90382950	0.0155	50019	364170	414189	Irritable bowel syndrome	TRUE	reported	0.000801973314253384	6.43161196774558e-07	1.95173e-06	1	90382950	7738	0.0329529	Gut bacterial pathway abundance (GLYCOGENSYNTH.PWY..glycogen.biosynthesis.I..from.ADP.D.Glucose.)	Gut flora	0.0540213084675365	0.00291830176854473	22.6420588418236	2	1	TRUE	NA	NA	0.00291830176854473	7738	6.43161196774558e-07	414189	TRUE	3.4494616653073e-06	GCST90027476+GCST90016564	NA
GCST90027476	GCST90016564	rs7206354	C	A	C	A	0.0784659	0.0084	0.343727	0.3718	FALSE	FALSE	FALSE	0.2326	16	54730864	0.0071	53400	433201	486601	Irritable bowel syndrome	TRUE	reported	-0.00169603	2.87653334876997e-06	6.56236e-06	16	54730864	7738	0.0174082	Gut bacterial pathway abundance (GLYCOGENSYNTH.PWY..glycogen.biosynthesis.I..from.ADP.D.Glucose.)	Gut flora	0.0511798872451311	0.00261938085842433	20.3167476205935	2	1	TRUE	NA	NA	0.00261938085842433	7738	2.87653334876997e-06	486601	TRUE	1.54782573701967e-05	GCST90027476+GCST90016564	NA
GCST90027477	GCST90016564	rs10166293	A	G	A	G	0.130987	-0.0109	0.451165	0.4947	FALSE	FALSE	FALSE	0.1115	2	52005010	0.0068	53400	433201	486601	Irritable bowel syndrome	TRUE	reported	-0.0022979	5.28033729584004e-06	4.44109e-06	2	52005010	7738	0.02854	Gut bacterial pathway abundance (GLYCOL.GLYOXDEG.PWY..superpathway.of.glycol.metabolism.and.degradation)	Gut flora	0.0521105346685309	0.00271550782344016	21.0643689808965	2	1	TRUE	NA	NA	0.00271550782344016	7738	5.28033729584004e-06	486601	TRUE	1.35718550718689e-05	GCST90027477+GCST90016564	NA
GCST90027477	GCST90016564	rs2327909	C	T	C	T	-0.140188	0.0035	0.308441	0.298	FALSE	FALSE	FALSE	0.6548	6	15744768	0.0079	50019	408085	458104	Irritable bowel syndrome	TRUE	reported	-0.000654576	4.28469124585011e-07	4.50931e-06	6	15744768	7738	0.0305659	Gut bacterial pathway abundance (GLYCOL.GLYOXDEG.PWY..superpathway.of.glycol.metabolism.and.degradation)	Gut flora	-0.0520746	0.00271176180830017	21.0352318874713	2	1	TRUE	NA	NA	0.00271176180830017	7738	4.28469124585011e-07	458104	TRUE	7.16458904298311e-06	GCST90027477+GCST90016564	NA
GCST90027477	GCST90016564	rs2514587	A	G	A	G	0.133181	-0.0053	0.629148	0.6279	FALSE	FALSE	FALSE	0.4644	8	119599692	0.0073	53400	422699	476099	Irritable bowel syndrome	TRUE	reported	-0.00105222	1.10715925110096e-06	7.89787e-06	8	119599692	7738	0.0298082	Gut bacterial pathway abundance (GLYCOL.GLYOXDEG.PWY..superpathway.of.glycol.metabolism.and.degradation)	Gut flora	0.0507327813055505	0.00257381509899681	19.9624131662591	2	1	TRUE	NA	NA	0.00257381509899681	7738	1.10715925110096e-06	476099	TRUE	1.43729858377692e-05	GCST90027477+GCST90016564	NA
GCST90027477	GCST90016564	rs34317346	A	G	A	G	0.285613	0.0071	0.0582946	0.0657	FALSE	FALSE	FALSE	0.6357	12	28630453	0.015	50019	364170	414189	Irritable bowel syndrome	TRUE	reported	0.000735476397875855	5.40925531832443e-07	5.61914e-06	12	28630453	7738	0.062907	Gut bacterial pathway abundance (GLYCOL.GLYOXDEG.PWY..superpathway.of.glycol.metabolism.and.degradation)	Gut flora	0.0515516906151723	0.00265757680528244	20.613796914213	2	1	TRUE	NA	NA	0.00265757680528244	7738	5.40925531832443e-07	414189	TRUE	9.33383153879831e-06	GCST90027477+GCST90016564	NA
GCST90027477	GCST90016564	rs3781339	T	C	T	C	0.166232	0.0051	0.187134	0.1972	FALSE	FALSE	FALSE	0.5586	10	105428152	0.0086	53400	433201	486601	Irritable bowel syndrome	TRUE	reported	0.000850131213119538	7.22723079520097e-07	4.5811e-06	10	105428152	7738	0.0362705	Gut bacterial pathway abundance (GLYCOL.GLYOXDEG.PWY..superpathway.of.glycol.metabolism.and.degradation)	Gut flora	0.0520372158665838	0.00270787183514544	21.0049752976916	2	1	TRUE	NA	NA	0.00270787183514544	7738	7.22723079520097e-07	486601	TRUE	7.80039268923612e-06	GCST90027477+GCST90016564	NA
GCST90027477	GCST90016564	rs4332610	A	G	A	G	-0.124159	0.0112	0.514629	0.5447	FALSE	FALSE	FALSE	0.1004	12	71280849	0.0068	53400	433201	486601	Irritable bowel syndrome	TRUE	reported	0.00236114301568537	5.57499634051978e-06	7.75104e-06	12	71280849	7738	0.027764	Gut bacterial pathway abundance (GLYCOL.GLYOXDEG.PWY..superpathway.of.glycol.metabolism.and.degradation)	Gut flora	-0.0507782	0.00257842579514583	19.9982659961508	2	1	TRUE	NA	NA	0.00257842579514583	7738	5.57499634051978e-06	486601	TRUE	2.3515838256649e-05	GCST90027477+GCST90016564	NA
GCST90027477	GCST90016564	rs61802172	A	G	A	G	0.18177	3e-04	0.149788	0.1468	FALSE	FALSE	FALSE	0.9717	1	86548669	0.0097	53400	433201	486601	Irritable bowel syndrome	TRUE	reported	4.43367560194309e-05	1.96574793432655e-09	5.67061e-06	1	86548669	7738	0.0400524	Gut bacterial pathway abundance (GLYCOL.GLYOXDEG.PWY..superpathway.of.glycol.metabolism.and.degradation)	Gut flora	0.0515297541666177	0.00265531556447205	20.5962106454518	2	1	TRUE	NA	NA	0.00265531556447205	7738	1.96574793432655e-09	486601	TRUE	6.90800767925069e-06	GCST90027477+GCST90016564	NA
GCST90027477	GCST90016564	rs61861701	G	A	G	A	0.159157	0.0075	0.257808	0.2218	FALSE	FALSE	FALSE	0.391	10	112365004	0.0087	50019	400963	450982	Irritable bowel syndrome	TRUE	reported	-0.0012837	1.64788167249865e-06	2.04089e-06	10	112365004	7738	0.0335114	Gut bacterial pathway abundance (GLYCOL.GLYOXDEG.PWY..superpathway.of.glycol.metabolism.and.degradation)	Gut flora	0.0539191102411288	0.002907270449195	22.5562212304012	2	1	TRUE	NA	NA	0.002907270449195	7738	1.64788167249865e-06	450982	TRUE	4.33595429046615e-06	GCST90027477+GCST90016564	NA
GCST90027477	GCST90016564	rs72822615	T	C	T	C	0.183866	-0.0082	0.172729	0.1605	FALSE	FALSE	FALSE	0.3826	5	167742383	0.0094	53400	433201	486601	Irritable bowel syndrome	TRUE	reported	-0.00125055	1.56386804730036e-06	7.94548e-07	5	167742383	7738	0.0372448	Gut bacterial pathway abundance (GLYCOL.GLYOXDEG.PWY..superpathway.of.glycol.metabolism.and.degradation)	Gut flora	0.0560395375026233	0.00314042976350792	24.3708997494338	2	1	TRUE	NA	NA	0.00314042976350792	7738	1.56386804730036e-06	486601	TRUE	1.7021515368766e-06	GCST90027477+GCST90016564	NA
GCST90027477	GCST90016564	rs72943027	G	T	G	T	0.189798	0.012	0.134399	0.1431	FALSE	FALSE	FALSE	0.2317	2	105870734	0.01	53400	424132	477532	Irritable bowel syndrome	TRUE	reported	-0.00173652	3.01550825637784e-06	9.69349e-06	2	105870734	7738	0.0429028	Gut bacterial pathway abundance (GLYCOL.GLYOXDEG.PWY..superpathway.of.glycol.metabolism.and.degradation)	Gut flora	0.0502341556816757	0.00252347039705083	19.5709537139243	2	1	TRUE	NA	NA	0.00252347039705083	7738	3.01550825637784e-06	477532	TRUE	2.28681504918637e-05	GCST90027477+GCST90016564	NA
GCST90027477	GCST90016564	rs73024197	A	C	A	C	-0.210026	0.0238	0.116768	0.1122	FALSE	FALSE	FALSE	0.02962	19	30163014	0.011	53400	433201	486601	Irritable bowel syndrome	TRUE	reported	0.00310167705132764	9.62040053073252e-06	2.31377e-06	19	30163014	7738	0.0444604	Gut bacterial pathway abundance (GLYCOL.GLYOXDEG.PWY..superpathway.of.glycol.metabolism.and.degradation)	Gut flora	-0.053631	0.00287628538987249	22.315128453999	2	1	TRUE	NA	NA	0.00287628538987249	7738	9.62040053073252e-06	486601	TRUE	1.01672785494096e-05	GCST90027477+GCST90016564	NA
GCST90027477	GCST90016564	rs7776094	A	C	A	C	-0.242195	-0.0079	0.0742795	0.0756	FALSE	FALSE	FALSE	0.548	6	83611916	0.0131	53400	422699	476099	Irritable bowel syndrome	TRUE	reported	-0.000873993	7.6386359881809e-07	6.30957e-06	6	83611916	7738	0.0536335	Gut bacterial pathway abundance (GLYCOL.GLYOXDEG.PWY..superpathway.of.glycol.metabolism.and.degradation)	Gut flora	-0.0512742	0.00262904683652787	20.3919176339258	2	1	TRUE	NA	NA	0.00262904683652787	7738	7.6386359881809e-07	476099	TRUE	1.07755964390648e-05	GCST90027477+GCST90016564	NA
GCST90027478	GCST90016564	rs10814610	T	C	T	C	-0.164834	-0.0122	0.151425	0.1769	FALSE	FALSE	FALSE	0.2258	9	3781877	0.0101	50019	359979	409998	Irritable bowel syndrome	TRUE	reported	-0.00188646	3.55873581079622e-06	7.5891e-07	9	3781877	7738	0.033329	Gut bacterial pathway abundance (GOLPDLCAT.PWY..superpathway.of.glycerol.degradation.to.1.3.propanediol)	Gut flora	-0.0561411	0.00315182130906754	24.4595818783214	2	1	TRUE	NA	NA	0.00315182130906754	7738	3.55873581079622e-06	409998	TRUE	2.21884601408883e-06	GCST90027478+GCST90016564	NA
GCST90027478	GCST90016564	rs12698863	A	T	A	T	-0.136533	0	0.154424	0.1461	FALSE	TRUE	FALSE	0.9989	7	69634238	0.0097	53400	433201	486601	Irritable bowel syndrome	TRUE	reported	0	0	7.13888e-06	7	69634238	7738	0.0304116	Gut bacterial pathway abundance (GOLPDLCAT.PWY..superpathway.of.glycerol.degradation.to.1.3.propanediol)	Gut flora	-0.0509771	0.00259866448415224	20.1556462113663	2	1	TRUE	NA	NA	0.00259866448415224	7738	0	486601	TRUE	8.50656904921424e-06	GCST90027478+GCST90016564	NA
GCST90027478	GCST90016564	rs13214578	C	T	C	T	0.136276	0.0115	0.829373	0.819	FALSE	FALSE	FALSE	0.1998	6	43701873	0.0089	53400	433201	486601	Irritable bowel syndrome	TRUE	reported	-0.00185234	3.4311757606165e-06	3.29473e-06	6	43701873	7738	0.0292969	Gut bacterial pathway abundance (GOLPDLCAT.PWY..superpathway.of.glycerol.degradation.to.1.3.propanediol)	Gut flora	0.0528120449425835	0.00278911209101746	21.6369189283064	2	1	TRUE	NA	NA	0.00278911209101746	7738	3.4311757606165e-06	486601	TRUE	8.54969547158899e-06	GCST90027478+GCST90016564	NA
GCST90027478	GCST90016564	rs16851440	C	T	C	T	-0.0995905	0.0043	0.562248	0.5715	FALSE	FALSE	FALSE	0.5431	3	105404031	0.007	53400	422699	476099	Irritable bowel syndrome	TRUE	reported	-0.000890272	7.92583527509189e-07	7.3355e-06	3	105404031	7738	0.0222116	Gut bacterial pathway abundance (GOLPDLCAT.PWY..superpathway.of.glycerol.degradation.to.1.3.propanediol)	Gut flora	-0.0509115	0.00259198527809085	20.1037066229124	2	1	TRUE	NA	NA	0.00259198527809085	7738	7.92583527509189e-07	476099	TRUE	1.25476037908768e-05	GCST90027478+GCST90016564	NA
GCST90027478	GCST90016564	rs34039849	A	G	A	G	0.169988	0.0065	0.0923128	0.0753	FALSE	FALSE	FALSE	0.6167	5	129576960	0.0131	53400	430957	484357	Irritable bowel syndrome	TRUE	reported	0.00071295161470754	5.08300004914088e-07	9.28154e-06	5	129576960	7738	0.0383437	Gut bacterial pathway abundance (GOLPDLCAT.PWY..superpathway.of.glycerol.degradation.to.1.3.propanediol)	Gut flora	0.0503402115535641	0.00253413689925759	19.6538886972182	2	1	TRUE	NA	NA	0.00253413689925759	7738	5.08300004914088e-07	484357	TRUE	1.46466044341404e-05	GCST90027478+GCST90016564	NA
GCST90027478	GCST90016564	rs4024642	C	A	C	A	0.111836	0.0123	0.720903	0.7485	FALSE	FALSE	FALSE	0.1177	3	23911262	0.0079	53400	433201	486601	Irritable bowel syndrome	TRUE	reported	-0.00223199	4.98175843321446e-06	6.09537e-06	3	23911262	7738	0.0247258	Gut bacterial pathway abundance (GOLPDLCAT.PWY..superpathway.of.glycerol.degradation.to.1.3.propanediol)	Gut flora	0.0513569887607837	0.00263754029457526	20.4579704402155	2	1	TRUE	NA	NA	0.00263754029457526	7738	4.98175843321446e-06	486601	TRUE	1.78272935621296e-05	GCST90027478+GCST90016564	NA
GCST90027478	GCST90016564	rs4302037	T	C	T	C	0.105	-0.0009	0.537511	0.5301	FALSE	FALSE	FALSE	0.8925	16	25486225	0.0069	53400	433201	486601	Irritable bowel syndrome	TRUE	reported	-0.000186985	3.49635570959549e-08	3.81013e-06	16	25486225	7738	0.02272	Gut bacterial pathway abundance (GOLPDLCAT.PWY..superpathway.of.glycerol.degradation.to.1.3.propanediol)	Gut flora	0.0524715692766447	0.00275326558235372	21.3580669757984	2	1	TRUE	NA	NA	0.00275326558235372	7738	3.49635570959549e-08	486601	TRUE	4.96029795581898e-06	GCST90027478+GCST90016564	NA
GCST90027478	GCST90016564	rs57224868	A	G	A	G	0.120247	-0.019	0.780381	0.7768	FALSE	FALSE	FALSE	0.02592	18	11878787	0.0086	53400	389286	442686	Irritable bowel syndrome	TRUE	reported	-0.00332052	1.10258399863323e-05	8.62085e-06	18	11878787	7738	0.0270269	Gut bacterial pathway abundance (GOLPDLCAT.PWY..superpathway.of.glycerol.degradation.to.1.3.propanediol)	Gut flora	0.0505201759033391	0.00255228817330433	19.7950239141085	2	1	TRUE	NA	NA	0.00255228817330433	7738	1.10258399863323e-05	442686	TRUE	3.8033915865569e-05	GCST90027478+GCST90016564	NA
GCST90027478	GCST90016564	rs5998901	C	T	C	T	0.160175	-0.0077	0.136341	0.125	FALSE	FALSE	FALSE	0.4597	22	33777259	0.0104	53400	433201	486601	Irritable bowel syndrome	TRUE	reported	0.00106138155291194	1.12653080086177e-06	8.30539e-07	22	33777259	7738	0.0325027	Gut bacterial pathway abundance (GOLPDLCAT.PWY..superpathway.of.glycerol.degradation.to.1.3.propanediol)	Gut flora	0.0559418002515464	0.00312948501538392	24.2856978063832	2	1	TRUE	NA	NA	0.00312948501538392	7738	1.12653080086177e-06	486601	TRUE	1.63602402489774e-06	GCST90027478+GCST90016564	NA
GCST90027478	GCST90016564	rs61861334	C	T	C	T	-0.147413	0.0051	0.16831	0.1646	FALSE	FALSE	FALSE	0.621	10	105967175	0.0102	50019	361926	411945	Irritable bowel syndrome	TRUE	reported	-0.000779025	6.06879709765848e-07	3.24452e-06	10	105967175	7738	0.0316697	Gut bacterial pathway abundance (GOLPDLCAT.PWY..superpathway.of.glycerol.degradation.to.1.3.propanediol)	Gut flora	-0.0528477	0.00279288194918247	21.666246026309	2	1	TRUE	NA	NA	0.00279288194918247	7738	6.06879709765848e-07	411945	TRUE	5.59139517245731e-06	GCST90027478+GCST90016564	NA
GCST90027478	GCST90016564	rs72829113	T	C	T	C	-0.116136	0.0221	0.345764	0.3255	FALSE	FALSE	FALSE	0.002455	17	41181835	0.0073	53400	433201	486601	Irritable bowel syndrome	TRUE	reported	0.004339899949649	1.88347315729634e-05	7.69538e-07	17	41181835	7738	0.0234953	Gut bacterial pathway abundance (GOLPDLCAT.PWY..superpathway.of.glycerol.degradation.to.1.3.propanediol)	Gut flora	-0.0561103	0.0031483702533902	24.4327155149635	2	1	TRUE	NA	NA	0.0031483702533902	7738	1.88347315729634e-05	486601	TRUE	6.11038519181578e-06	GCST90027478+GCST90016564	NA
GCST90027478	GCST90016564	rs7302060	C	T	C	T	-0.0995836	-0.0017	0.387103	0.3996	FALSE	FALSE	FALSE	0.8028	12	56829092	0.0069	53400	433201	486601	Irritable bowel syndrome	TRUE	reported	0.000353194715882659	1.24746507327432e-07	8.3052e-06	12	56829092	7738	0.0223424	Gut bacterial pathway abundance (GOLPDLCAT.PWY..superpathway.of.glycerol.degradation.to.1.3.propanediol)	Gut flora	-0.0506108	0.00256144884812549	19.8662546842764	2	1	TRUE	NA	NA	0.00256144884812549	7738	1.24746507327432e-07	486601	TRUE	1.13792703101959e-05	GCST90027478+GCST90016564	NA
GCST90027478	GCST90016564	rs9939420	G	A	G	A	-0.181884	-0.0012	0.0825379	0.0842000000000001	FALSE	FALSE	FALSE	0.9226	16	12099967	0.0123	53400	433201	486601	Irritable bowel syndrome	TRUE	reported	0.00013985903401789	1.95605493964174e-08	7.42523e-06	16	12099967	7738	0.0405889	Gut bacterial pathway abundance (GOLPDLCAT.PWY..superpathway.of.glycerol.degradation.to.1.3.propanediol)	Gut flora	-0.0508822	0.00258900042833366	20.080495725624	2	1	TRUE	NA	NA	0.00258900042833366	7738	1.95605493964174e-08	486601	TRUE	9.35723070609441e-06	GCST90027478+GCST90016564	NA
GCST90027478	GCST90016564	rs9957998	G	A	G	A	0.102662	-0.0074	0.444744	0.4347	FALSE	FALSE	FALSE	0.2865	18	5294186	0.0069	53400	433201	486601	Irritable bowel syndrome	TRUE	reported	0.00153743410094985	2.36370361476346e-06	3.63421e-06	18	5294186	7738	0.0221672	Gut bacterial pathway abundance (GOLPDLCAT.PWY..superpathway.of.glycerol.degradation.to.1.3.propanediol)	Gut flora	0.05258228192198	0.00276489637212258	21.4485413288477	2	1	TRUE	NA	NA	0.00276489637212258	7738	2.36370361476346e-06	486601	TRUE	8.26085264882027e-06	GCST90027478+GCST90016564	NA
GCST90027479	GCST90016564	rs10423929	T	C	T	C	-0.0942771	0.0052	0.241406	0.2424	FALSE	FALSE	FALSE	0.581	19	49336563	0.0095	50019	312103	362122	Irritable bowel syndrome	TRUE	reported	0.000909605971564034	8.2738302350495e-07	6.14342e-06	19	49336563	7738	0.0208513	Gut bacterial pathway abundance (HEMESYN2.PWY..heme.biosynthesis.II..anaerobic.)	Gut flora	-0.0513383	0.00263562456738151	20.4430719158375	2	1	TRUE	NA	NA	0.00263562456738151	7738	8.2738302350495e-07	362122	TRUE	1.12076697566109e-05	GCST90027479+GCST90016564	NA
GCST90027479	GCST90016564	rs10520466	C	T	C	T	0.135971	-0.0147	0.077256	0.0814	FALSE	FALSE	FALSE	0.2597	4	182072085	0.0131	50019	408085	458104	Irritable bowel syndrome	TRUE	reported	0.00165792296883522	2.7487085705914e-06	9.84782e-06	4	182072085	7738	0.0307593	Gut bacterial pathway abundance (HEMESYN2.PWY..heme.biosynthesis.II..anaerobic.)	Gut flora	0.0501953866168384	0.00251957683761388	19.5406806621686	2	1	TRUE	NA	NA	0.00251957683761388	7738	2.7487085705914e-06	458104	TRUE	2.2661994206069e-05	GCST90027479+GCST90016564	NA
GCST90027479	GCST90016564	rs11916439	T	C	T	C	0.0790409	0.0132	0.30394	0.2917	FALSE	FALSE	FALSE	0.07869	3	116990217	0.0075	53400	433201	486601	Irritable bowel syndrome	TRUE	reported	0.00252304896773819	6.36577609360474e-06	7.87989e-06	3	116990217	7738	0.0176888	Gut bacterial pathway abundance (HEMESYN2.PWY..heme.biosynthesis.II..anaerobic.)	Gut flora	0.0507382561119664	0.0025743706332835	19.9667329901336	2	1	TRUE	NA	NA	0.0025743706332835	7738	6.36577609360474e-06	486601	TRUE	2.54276865344515e-05	GCST90027479+GCST90016564	NA
GCST90027479	GCST90016564	rs1596848	A	G	A	G	-0.0782205	0.0138	0.455036	0.4721	FALSE	FALSE	FALSE	0.04342	11	25038279	0.0068	53400	433201	486601	Irritable bowel syndrome	TRUE	reported	0.00290926129929269	8.46380130756219e-06	1.88543e-06	11	25038279	7738	0.0164145	Gut bacterial pathway abundance (HEMESYN2.PWY..heme.biosynthesis.II..anaerobic.)	Gut flora	-0.0541001	0.00292682281001304	22.7083646178023	2	1	TRUE	NA	NA	0.00292682281001304	7738	8.46380130756219e-06	486601	TRUE	7.76992304658311e-06	GCST90027479+GCST90016564	NA
GCST90027479	GCST90016564	rs1679174	C	T	C	T	-0.0908743	0.0153	0.802993	0.7921	FALSE	FALSE	FALSE	0.06965	3	138179843	0.0084	53400	433201	486601	Irritable bowel syndrome	TRUE	reported	-0.00261111	6.8178919844964e-06	9.82472e-06	3	138179843	7738	0.0205552	Gut bacterial pathway abundance (HEMESYN2.PWY..heme.biosynthesis.II..anaerobic.)	Gut flora	-0.0502011	0.00252015013233811	19.5451381061524	2	1	TRUE	NA	NA	0.00252015013233811	7738	6.8178919844964e-06	486601	TRUE	3.23450837131492e-05	GCST90027479+GCST90016564	NA
GCST90027479	GCST90016564	rs169651	A	G	A	G	-0.0767839	-0.0078	0.438577	0.4289	FALSE	FALSE	FALSE	0.2601	5	73405859	0.0069	53400	433201	486601	Irritable bowel syndrome	TRUE	reported	-0.00162054	2.62614481703884e-06	3.29049e-06	5	73405859	7738	0.0165063	Gut bacterial pathway abundance (HEMESYN2.PWY..heme.biosynthesis.II..anaerobic.)	Gut flora	-0.0528148	0.00278940316652133	21.6391833026343	2	1	TRUE	NA	NA	0.00278940316652133	7738	2.62614481703884e-06	486601	TRUE	7.77078511490972e-06	GCST90027479+GCST90016564	NA
GCST90027479	GCST90016564	rs2096694	T	C	T	C	0.0831726	-0.0066	0.297591	0.3095	FALSE	FALSE	FALSE	0.3667	21	35371782	0.0074	53400	433201	486601	Irritable bowel syndrome	TRUE	reported	-0.00127858	1.63475437973066e-06	3.11143e-06	21	35371782	7738	0.0178355	Gut bacterial pathway abundance (HEMESYN2.PWY..heme.biosynthesis.II..anaerobic.)	Gut flora	0.052945273507087	0.00280320198674025	21.7465304868881	2	1	TRUE	NA	NA	0.00280320198674025	7738	1.63475437973066e-06	486601	TRUE	6.40197428821957e-06	GCST90027479+GCST90016564	NA
GCST90027479	GCST90016564	rs211508	G	C	G	C	-0.0911261	-0.0083	0.228632	0.2391	FALSE	TRUE	FALSE	0.3001	5	73687858	0.008	53400	433201	486601	Irritable bowel syndrome	TRUE	reported	0.00148731178438913	2.21209634398277e-06	3.32437e-06	5	73687858	7738	0.0195983	Gut bacterial pathway abundance (HEMESYN2.PWY..heme.biosynthesis.II..anaerobic.)	Gut flora	-0.052791	0.00278689291834311	21.6196552805005	2	1	TRUE	NA	NA	0.00278689291834311	7738	2.21209634398277e-06	486601	TRUE	7.43119026851553e-06	GCST90027479+GCST90016564	NA
GCST90027479	GCST90016564	rs4619111	T	C	T	C	0.0777406	-0.0014	0.410206	0.3928	FALSE	FALSE	FALSE	0.8388	11	93373509	0.007	53400	433201	486601	Irritable bowel syndrome	TRUE	reported	-0.000286711	8.22032036890167e-08	2.84839e-06	11	93373509	7738	0.0166061	Gut bacterial pathway abundance (HEMESYN2.PWY..heme.biosynthesis.II..anaerobic.)	Gut flora	0.0531505427876779	0.00282498019862478	21.915958966676	2	1	TRUE	NA	NA	0.00282498019862478	7738	8.22032036890167e-08	486601	TRUE	3.89009183282847e-06	GCST90027479+GCST90016564	NA
GCST90027479	GCST90016564	rs4810354	A	G	A	G	-0.08765	-0.004	0.727368	0.7411	FALSE	FALSE	FALSE	0.6369	20	40986511	0.0085	50019	361926	411945	Irritable bowel syndrome	TRUE	reported	-0.0007332	5.37582063896987e-07	3.91462e-06	20	40986511	7738	0.0189889	Gut bacterial pathway abundance (HEMESYN2.PWY..heme.biosynthesis.II..anaerobic.)	Gut flora	-0.0524079	0.00274658659727596	21.3061130009352	2	1	TRUE	NA	NA	0.00274658659727596	7738	5.37582063896987e-07	411945	TRUE	6.58000426112585e-06	GCST90027479+GCST90016564	NA
GCST90027479	GCST90016564	rs61775945	T	C	T	C	0.153936	-0.0165	0.070895	0.0777	FALSE	FALSE	FALSE	0.2204	1	63105389	0.0135	53400	411465	464865	Irritable bowel syndrome	TRUE	reported	-0.00179261	3.21346796825752e-06	3.14217e-06	1	63105389	7738	0.0330242	Gut bacterial pathway abundance (HEMESYN2.PWY..heme.biosynthesis.II..anaerobic.)	Gut flora	0.0529225330611096	0.00280079450560424	21.7278014021404	2	1	TRUE	NA	NA	0.00280079450560424	7738	3.21346796825752e-06	464865	TRUE	8.03749652604695e-06	GCST90027479+GCST90016564	NA
GCST90027479	GCST90016564	rs62104460	T	C	T	C	0.132019	0.0031	0.100914	0.1158	FALSE	FALSE	FALSE	0.7758	2	2881088	0.011	53400	422699	476099	Irritable bowel syndrome	TRUE	reported	0.000408433400307428	1.66817842486688e-07	2.62301e-06	2	2881088	7738	0.0280991	Gut bacterial pathway abundance (HEMESYN2.PWY..heme.biosynthesis.II..anaerobic.)	Gut flora	0.0533417254836136	0.0028453396775692	22.0743567889036	2	1	TRUE	NA	NA	0.0028453396775692	7738	1.66817842486688e-07	476099	TRUE	3.79178633192152e-06	GCST90027479+GCST90016564	NA
GCST90027479	GCST90016564	rs713716	A	G	A	G	-0.0864109	-0.0121	0.251488	0.2543	FALSE	FALSE	FALSE	0.1459	22	46871094	0.0083	53400	372876	426276	Irritable bowel syndrome	TRUE	reported	-0.00223286	4.98567019598506e-06	4.20591e-06	22	46871094	7738	0.0187812	Gut bacterial pathway abundance (HEMESYN2.PWY..heme.biosynthesis.II..anaerobic.)	Gut flora	-0.0522388	0.00272889707589201	21.1685144763561	2	1	TRUE	NA	NA	0.00272889707589201	7738	4.98567019598506e-06	426276	TRUE	1.28437687737434e-05	GCST90027479+GCST90016564	NA
GCST90027479	GCST90016564	rs9865200	G	C	G	C	0.092737	-0.0027	0.805664	0.8012	FALSE	TRUE	FALSE	0.749	3	4595660	0.0086	53400	433201	486601	Irritable bowel syndrome	TRUE	reported	0.000450069582823404	2.02562629382833e-07	9.55147e-06	3	4595660	7738	0.0209477	Gut bacterial pathway abundance (HEMESYN2.PWY..heme.biosynthesis.II..anaerobic.)	Gut flora	0.0502700161381339	0.00252707452252824	19.5989765806631	2	1	TRUE	NA	NA	0.00252707452252824	7738	2.02562629382833e-07	486601	TRUE	1.35584759353255e-05	GCST90027479+GCST90016564	NA
GCST90027480	GCST90016564	rs13129779	T	C	T	C	0.0732744	0.009	0.491405	0.4983	FALSE	FALSE	FALSE	0.1934	4	169726027	0.0069	53400	433201	486601	Irritable bowel syndrome	TRUE	reported	0.00186985122600146	3.49634360737917e-06	8.66443e-06	4	169726027	7738	0.0164733	Gut bacterial pathway abundance (HEXITOLDEGSUPER.PWY..superpathway.of.hexitol.degradation..bacteria.)	Gut flora	0.0505078373700275	0.00255104163579715	19.7853312984471	2	1	TRUE	NA	NA	0.00255104163579715	7738	3.49634360737917e-06	486601	TRUE	2.15871136056722e-05	GCST90027480+GCST90016564	NA
GCST90027480	GCST90016564	rs1479994	C	G	C	G	0.0819165	0.012	0.296866	0.2861	FALSE	TRUE	FALSE	0.1111	3	22121445	0.0075	53400	433201	486601	Irritable bowel syndrome	TRUE	reported	0.00229368214679708	5.26097779053565e-06	5.45808e-06	3	22121445	7738	0.018018	Gut bacterial pathway abundance (HEXITOLDEGSUPER.PWY..superpathway.of.hexitol.degradation..bacteria.)	Gut flora	0.0516210890325855	0.00266473683291012	20.6694828717181	2	1	TRUE	NA	NA	0.00266473683291012	7738	5.26097779053565e-06	486601	TRUE	1.64573271308144e-05	GCST90027480+GCST90016564	NA
GCST90027480	GCST90016564	rs2208125	G	A	G	A	0.0774429	-0.0005	0.375845	0.3638	FALSE	FALSE	FALSE	0.9465	20	14523969	0.0071	53400	433201	486601	Irritable bowel syndrome	TRUE	reported	0.00010095458488723	1.01918282097529e-08	4.16246e-06	20	14523969	7738	0.0168241	Gut bacterial pathway abundance (HEXITOLDEGSUPER.PWY..superpathway.of.hexitol.degradation..bacteria.)	Gut flora	0.0522633922520918	0.00273146216969601	21.1884668403767	2	1	TRUE	NA	NA	0.00273146216969601	7738	1.01918282097529e-08	486601	TRUE	5.21985572784849e-06	GCST90027480+GCST90016564	NA
GCST90027480	GCST90016564	rs4400672	C	T	C	T	-0.0818249	-0.0125	0.321899	0.3437	FALSE	FALSE	FALSE	0.08213	1	202675394	0.0072	53400	433201	486601	Irritable bowel syndrome	TRUE	reported	0.00248880325151973	6.19414162477518e-06	4.99505e-06	1	202675394	7738	0.0179244	Gut bacterial pathway abundance (HEXITOLDEGSUPER.PWY..superpathway.of.hexitol.degradation..bacteria.)	Gut flora	-0.0518321	0.00268656233646562	20.8392321310622	2	1	TRUE	NA	NA	0.00268656233646562	7738	6.19414162477518e-06	486601	TRUE	1.635111009128e-05	GCST90027480+GCST90016564	NA
GCST90027480	GCST90016564	rs532436	A	G	A	G	0.111866	-0.0106	0.177259	0.1898	FALSE	FALSE	FALSE	0.2216	9	136149830	0.0087	53400	433201	486601	Irritable bowel syndrome	TRUE	reported	-0.00174663	3.05070833278421e-06	2.17445e-07	9	136149830	7738	0.02158	Gut bacterial pathway abundance (HEXITOLDEGSUPER.PWY..superpathway.of.hexitol.degradation..bacteria.)	Gut flora	0.0588349607148615	0.00346155260231929	26.8715883481169	2	1	TRUE	NA	NA	0.00346155260231929	7738	3.05070833278421e-06	486601	TRUE	6.12122822293762e-07	GCST90027480+GCST90016564	NA
GCST90027480	GCST90016564	rs55920379	G	A	G	A	-0.165347	0.0204	0.0677707	0.0723	FALSE	FALSE	FALSE	0.168	1	182087085	0.0148	50019	359979	409998	Irritable bowel syndrome	TRUE	reported	-0.00215267	4.63399191634763e-06	2.33873e-06	1	182087085	7738	0.0350184	Gut bacterial pathway abundance (HEXITOLDEGSUPER.PWY..superpathway.of.hexitol.degradation..bacteria.)	Gut flora	-0.0536064	0.00287364934906388	22.2946182796652	2	1	TRUE	NA	NA	0.00287364934906388	7738	4.63399191634763e-06	409998	TRUE	7.20003646764839e-06	GCST90027480+GCST90016564	NA
GCST90027480	GCST90016564	rs73099859	G	A	G	A	-0.158737	-0.0245	0.0727707	0.0612	FALSE	FALSE	FALSE	0.1123	3	77476968	0.0154	50019	400963	450982	Irritable bowel syndrome	TRUE	reported	0.00236900241647774	5.61217244927736e-06	1.70326e-06	3	77476968	7738	0.0331685	Gut bacterial pathway abundance (HEXITOLDEGSUPER.PWY..superpathway.of.hexitol.degradation..bacteria.)	Gut flora	-0.0543316	0.00295191817182914	22.9036486739922	2	1	TRUE	NA	NA	0.00295191817182914	7738	5.61217244927736e-06	450982	TRUE	5.73251715946573e-06	GCST90027480+GCST90016564	NA
GCST90027480	GCST90016564	rs76367474	A	T	A	T	0.172732	-0.0096	0.0605027	0.0441	FALSE	TRUE	FALSE	0.6281	3	5061871	0.0199	44437	310156	354593	Irritable bowel syndrome	TRUE	reported	-0.000810129	6.56308939559133e-07	6.30681e-06	3	5061871	7738	0.0382502	Gut bacterial pathway abundance (HEXITOLDEGSUPER.PWY..superpathway.of.hexitol.degradation..bacteria.)	Gut flora	0.0512754159719071	0.0026291682830921	20.3928621042465	2	1	TRUE	NA	NA	0.0026291682830921	7738	6.56308939559133e-07	354593	TRUE	1.10952075213394e-05	GCST90027480+GCST90016564	NA
GCST90027480	GCST90016564	rs79035992	A	G	A	G	0.162906	0.0124	0.0562931	0.047	FALSE	FALSE	FALSE	0.4426	13	76403224	0.0161	53400	433201	486601	Irritable bowel syndrome	TRUE	reported	0.00110410388587573	1.21904539080589e-06	4.22105e-06	13	76403224	7738	0.0354128	Gut bacterial pathway abundance (HEXITOLDEGSUPER.PWY..superpathway.of.hexitol.degradation..bacteria.)	Gut flora	0.0522306447591135	0.00272804025195271	21.1618497670765	2	1	TRUE	NA	NA	0.00272804025195271	7738	1.21904539080589e-06	486601	TRUE	7.99366381277282e-06	GCST90027480+GCST90016564	NA
GCST90027480	GCST90016564	rs9516950	A	G	A	G	-0.15886	0.0103	0.057972	0.0379	FALSE	FALSE	FALSE	0.6165	13	98149866	0.0205	44437	305506	349943	Irritable bowel syndrome	TRUE	reported	0.00084934824301959	7.21392437920465e-07	8.30195e-06	13	98149866	7738	0.0356407	Gut bacterial pathway abundance (HEXITOLDEGSUPER.PWY..superpathway.of.hexitol.degradation..bacteria.)	Gut flora	-0.050612	0.00256157043317175	19.8672001033914	2	1	TRUE	NA	NA	0.00256157043317175	7738	7.21392437920465e-07	349943	TRUE	1.47259905818824e-05	GCST90027480+GCST90016564	NA
GCST90027481	GCST90016564	rs11948304	A	G	A	G	0.0846347	-0.0099	0.27158	0.2867	FALSE	FALSE	FALSE	0.1901	5	14111048	0.0075	53400	433201	486601	Irritable bowel syndrome	TRUE	reported	-0.00189229	3.58075902516338e-06	3.47584e-06	5	14111048	7738	0.0182383	Gut bacterial pathway abundance (HISDEG.PWY..L.histidine.degradation.I)	Gut flora	0.0526868525750381	0.0027759044342638	21.5341735112027	2	1	TRUE	NA	NA	0.0027759044342638	7738	3.58075902516338e-06	486601	TRUE	9.14352390137551e-06	GCST90027481+GCST90016564	NA
GCST90027481	GCST90016564	rs12137024	A	G	A	G	0.118929	0.0013	0.169299	0.1993	FALSE	FALSE	FALSE	0.8781	1	95409858	0.0085	53400	433201	486601	Irritable bowel syndrome	TRUE	reported	0.00021924960020266	4.80703871890263e-08	3.53134e-08	1	95409858	7738	0.0215732	Gut bacterial pathway abundance (HISDEG.PWY..L.histidine.degradation.I)	Gut flora	0.0625552219043846	0.0039131557875068	30.3910982742532	2	1	TRUE	NA	NA	0.0039131557875068	7738	4.80703871890263e-08	486601	TRUE	5.13843917389566e-08	GCST90027481+GCST90016564	NA
GCST90027481	GCST90016564	rs13010502	T	A	T	A	-0.139759	0.0339	0.927338	0.9324	FALSE	TRUE	FALSE	0.01748	2	3524216	0.0143	53400	389286	442686	Irritable bowel syndrome	TRUE	reported	-0.00356298	1.26948619539987e-05	9.37109e-06	2	3524216	7738	0.0315398	Gut bacterial pathway abundance (HISDEG.PWY..L.histidine.degradation.I)	Gut flora	-0.0503167	0.00253177035167991	19.6354879869218	2	1	TRUE	NA	NA	0.00253177035167991	7738	1.26948619539987e-05	442686	TRUE	4.50003986495086e-05	GCST90027481+GCST90016564	NA
GCST90027481	GCST90016564	rs144371117	A	G	A	G	-0.165831	-0.0144	0.0616052	0.0598	FALSE	FALSE	FALSE	0.3692	14	80077900	0.0161	50019	361926	411945	Irritable bowel syndrome	TRUE	reported	-0.00139353	1.94193755811619e-06	9.58738e-06	14	80077900	7738	0.0374651	Gut bacterial pathway abundance (HISDEG.PWY..L.histidine.degradation.I)	Gut flora	-0.050261	0.00252617071303277	19.591949244414	2	1	TRUE	NA	NA	0.00252617071303277	7738	1.94193755811619e-06	411945	TRUE	2.02839250365893e-05	GCST90027481+GCST90016564	NA
GCST90027481	GCST90016564	rs1501270	A	C	A	C	0.0905245	-0.0013	0.253443	0.2481	FALSE	FALSE	FALSE	0.8721	4	105011169	0.0079	53400	433201	486601	Irritable bowel syndrome	TRUE	reported	-0.000235901	5.56495024528799e-08	1.3992e-06	4	105011169	7738	0.0187611	Gut bacterial pathway abundance (HISDEG.PWY..L.histidine.degradation.I)	Gut flora	0.0547768526816717	0.00300050358970956	23.2817527527024	2	1	TRUE	NA	NA	0.00300050358970956	7738	5.56495024528799e-08	486601	TRUE	1.89861830437384e-06	GCST90027481+GCST90016564	NA
GCST90027481	GCST90016564	rs2175835	C	T	C	T	-0.145776	-0.0014	0.0867975	0.07	FALSE	FALSE	FALSE	0.9211	8	29275779	0.0146	50019	361926	411945	Irritable bowel syndrome	TRUE	reported	0.000149402068814245	2.23209781659763e-08	4.33471e-06	8	29275779	7738	0.0317273	Gut bacterial pathway abundance (HISDEG.PWY..L.histidine.degradation.I)	Gut flora	-0.0521678	0.00272148428240707	21.1108552695052	2	1	TRUE	NA	NA	0.00272148428240707	7738	2.23209781659763e-08	411945	TRUE	5.71314282374344e-06	GCST90027481+GCST90016564	NA
GCST90027481	GCST90016564	rs3095927	C	G	C	G	0.158716	0.0218	0.105458	0.1128	FALSE	TRUE	FALSE	0.1091	19	6810484	0.0136	40548	293220	333768	Irritable bowel syndrome	TRUE	reported	0.00277456476402414	7.69820962976436e-06	8.77506e-07	19	6810484	7738	0.032277	Gut bacterial pathway abundance (HISDEG.PWY..L.histidine.degradation.I)	Gut flora	0.0558202338928786	0.00311589851185567	24.179933105295	2	1	TRUE	NA	NA	0.00311589851185567	7738	7.69820962976436e-06	333768	TRUE	3.88918844207437e-06	GCST90027481+GCST90016564	NA
GCST90027481	GCST90016564	rs6783574	G	T	G	T	0.0782697	0.0167	0.389026	0.3781	FALSE	FALSE	FALSE	0.01751	3	30775466	0.007	53400	433201	486601	Irritable bowel syndrome	TRUE	reported	-0.00342003	1.16966251064384e-05	2.74536e-06	3	30775466	7738	0.0166922	Gut bacterial pathway abundance (HISDEG.PWY..L.histidine.degradation.I)	Gut flora	0.0532360193245156	0.0028340737535202	21.9867065050646	2	1	TRUE	NA	NA	0.0028340737535202	7738	1.16966251064384e-05	486601	TRUE	1.35369387775906e-05	GCST90027481+GCST90016564	NA
GCST90027481	GCST90016564	rs76864278	G	T	G	T	-0.0838791	-0.0042	0.271007	0.2752	FALSE	FALSE	FALSE	0.5835	8	14672692	0.0077	53400	433201	486601	Irritable bowel syndrome	TRUE	reported	0.000781938913334002	6.1142846418596e-07	6.19498e-06	8	14672692	7738	0.0185589	Gut bacterial pathway abundance (HISDEG.PWY..L.histidine.degradation.I)	Gut flora	-0.0513181	0.00263354870786047	20.4269281141492	2	1	TRUE	NA	NA	0.00263354870786047	7738	6.1142846418596e-07	486601	TRUE	1.01653847687743e-05	GCST90027481+GCST90016564	NA
GCST90027481	GCST90016564	rs77982223	G	C	G	C	0.120951	-0.0139	0.105957	0.1008	FALSE	TRUE	FALSE	0.2658	9	133536170	0.0125	50019	351140	401159	Irritable bowel syndrome	TRUE	reported	0.00175568634135185	3.08243452920945e-06	5.86192e-06	9	133536170	7738	0.0266922	Gut bacterial pathway abundance (HISDEG.PWY..L.histidine.degradation.I)	Gut flora	0.0514506983346211	0.00264717435912018	20.5328949953038	2	1	TRUE	NA	NA	0.00264717435912018	7738	3.08243452920945e-06	401159	TRUE	1.47062234228183e-05	GCST90027481+GCST90016564	NA
GCST90027481	GCST90016564	rs9275187	C	T	C	T	-0.0867747	0.0238	0.320125	0.3947	FALSE	FALSE	FALSE	0.002392	6	32656038	0.0078	53400	394988	448388	Irritable bowel syndrome	TRUE	reported	-0.00455671	2.07636474828135e-05	1.59184e-06	6	32656038	7738	0.0180805	Gut bacterial pathway abundance (HISDEG.PWY..L.histidine.degradation.I)	Gut flora	-0.0544852	0.00296864130636861	23.0337882011637	2	1	TRUE	NA	NA	0.00296864130636861	7738	2.07636474828135e-05	448388	TRUE	1.30974284297491e-05	GCST90027481+GCST90016564	NA
GCST90027482	GCST90016564	rs10005886	G	T	G	T	0.13034	-0.0133	0.0920829	0.0896	FALSE	FALSE	FALSE	0.2773	4	155007625	0.0122	53400	426079	479479	Irritable bowel syndrome	TRUE	reported	0.00157437209096541	2.47864748081081e-06	4.4948e-06	4	155007625	7738	0.0284145	Gut bacterial pathway abundance (HISTSYN.PWY..L.histidine.biosynthesis)	Gut flora	0.0520822385792789	0.00271255957542893	21.0414370270066	2	1	TRUE	NA	NA	0.00271255957542893	7738	2.47864748081081e-06	479479	TRUE	1.02979292043698e-05	GCST90027482+GCST90016564	NA
GCST90027482	GCST90016564	rs10143187	T	C	T	C	0.0939712	0.0093	0.231992	0.2081	FALSE	FALSE	FALSE	0.3513	14	104781066	0.0099	44437	310156	354593	Irritable bowel syndrome	TRUE	reported	0.00157755082224957	2.48866659678028e-06	7.14858e-06	14	104781066	7738	0.0209327	Gut bacterial pathway abundance (HISTSYN.PWY..L.histidine.biosynthesis)	Gut flora	0.0509737213514683	0.00259832026841713	20.152969465506	2	1	TRUE	NA	NA	0.00259832026841713	7738	2.48866659678028e-06	354593	TRUE	1.69598881752732e-05	GCST90027482+GCST90016564	NA
GCST90027482	GCST90016564	rs10772275	C	T	C	T	-0.0758565	-0.003	0.454918	0.4567	FALSE	FALSE	FALSE	0.6604	12	10563592	0.0069	53400	426079	479479	Irritable bowel syndrome	TRUE	reported	0.00062789668282581	3.94254244303656e-07	3.19191e-06	12	10563592	7738	0.016285	Gut bacterial pathway abundance (HISTSYN.PWY..L.histidine.biosynthesis)	Gut flora	-0.0528857	0.00279690189634924	21.6975189019206	2	1	TRUE	NA	NA	0.00279690189634924	7738	3.94254244303656e-07	479479	TRUE	5.02605595039683e-06	GCST90027482+GCST90016564	NA
GCST90027482	GCST90016564	rs11085939	T	C	T	C	-0.0794314	0.0014	0.316945	0.3084	FALSE	FALSE	FALSE	0.8565	19	15127442	0.0075	53400	426079	479479	Irritable bowel syndrome	TRUE	reported	0.000269577019172177	7.26717692657563e-08	5.27509e-06	19	15127442	7738	0.0174439	Gut bacterial pathway abundance (HISTSYN.PWY..L.histidine.biosynthesis)	Gut flora	-0.0517022	0.00267311917523477	20.7346762001591	2	1	TRUE	NA	NA	0.00267311917523477	7738	7.26717692657563e-08	479479	TRUE	7.07510843957212e-06	GCST90027482+GCST90016564	NA
GCST90027482	GCST90016564	rs12098656	C	T	C	T	-0.170832	0.0129	0.0596567	0.0616	FALSE	FALSE	FALSE	0.3913	10	53364281	0.0151	50019	400963	450982	Irritable bowel syndrome	TRUE	reported	-0.00127214	1.61833169889207e-06	2.13501e-06	10	53364281	7738	0.036039	Gut bacterial pathway abundance (HISTSYN.PWY..L.histidine.biosynthesis)	Gut flora	-0.0538156	0.00289612252361038	22.4694782045719	2	1	TRUE	NA	NA	0.00289612252361038	7738	1.61833169889207e-06	450982	TRUE	4.5062809593332e-06	GCST90027482+GCST90016564	NA
GCST90027482	GCST90016564	rs12153246	C	T	C	T	0.0875854	0.0106	0.766015	0.75	FALSE	FALSE	FALSE	0.1939	5	90421498	0.0081	53400	426079	479479	Irritable bowel syndrome	TRUE	reported	-0.00188989	3.57167852239779e-06	8.65546e-06	5	90421498	7738	0.0196896	Gut bacterial pathway abundance (HISTSYN.PWY..L.histidine.biosynthesis)	Gut flora	0.050510524153021	0.00255131305021292	19.7874417147242	2	1	TRUE	NA	NA	0.00255131305021292	7738	3.57167852239779e-06	479479	TRUE	2.17812500412232e-05	GCST90027482+GCST90016564	NA
GCST90027482	GCST90016564	rs6883971	A	G	A	G	-0.0732918	-0.0208	0.500646	0.4715	FALSE	FALSE	FALSE	0.003336	5	171336723	0.0071	53400	418587	471987	Irritable bowel syndrome	TRUE	reported	-0.00426419	1.81833491847904e-05	5.79963e-06	5	171336723	7738	0.0161665	Gut bacterial pathway abundance (HISTSYN.PWY..L.histidine.biosynthesis)	Gut flora	-0.051476	0.0026497810428412	20.5531675411404	2	1	TRUE	NA	NA	0.0026497810428412	7738	1.81833491847904e-05	471987	TRUE	3.74643946680471e-05	GCST90027482+GCST90016564	NA
GCST90027482	GCST90016564	rs7145596	T	C	T	C	-0.138166	0.009	0.0823276	0.0641	FALSE	FALSE	FALSE	0.519	14	29213100	0.014	53400	433201	486601	Irritable bowel syndrome	TRUE	reported	0.000921570752539219	8.49292651935703e-07	2.52197e-06	14	29213100	7738	0.0293574	Gut bacterial pathway abundance (HISTSYN.PWY..L.histidine.biosynthesis)	Gut flora	-0.0534324	0.00285501921382307	22.1496663611762	2	1	TRUE	NA	NA	0.00285501921382307	7738	8.49292651935703e-07	486601	TRUE	4.50877333775707e-06	GCST90027482+GCST90016564	NA
GCST90027482	GCST90016564	rs72690382	G	T	G	T	-0.11284	0.0208	0.11954	0.1311	FALSE	FALSE	FALSE	0.06437	14	24331342	0.0113	50019	349640	399659	Irritable bowel syndrome	TRUE	reported	-0.00291165	8.47771235512984e-06	5.98798e-06	14	24331342	7738	0.0249271	Gut bacterial pathway abundance (HISTSYN.PWY..L.histidine.biosynthesis)	Gut flora	-0.0513995	0.00264190561964716	20.4919195911156	2	1	TRUE	NA	NA	0.00264190561964716	7738	8.47771235512984e-06	399659	TRUE	2.3607278798584e-05	GCST90027482+GCST90016564	NA
GCST90027482	GCST90016564	rs78778914	C	T	C	T	0.211625	0.0257	0.0527473	0.0517	FALSE	FALSE	FALSE	0.1366	1	150449701	0.0173	50019	359979	409998	Irritable bowel syndrome	TRUE	reported	-0.00232004	5.38259970287227e-06	4.3388e-08	1	150449701	7738	0.0386425	Gut bacterial pathway abundance (HISTSYN.PWY..L.histidine.biosynthesis)	Gut flora	0.0621445846636341	0.00386194940301559	29.9918676571224	2	1	TRUE	NA	NA	0.00386194940301559	7738	5.38259970287227e-06	409998	TRUE	1.79362940102746e-07	GCST90027482+GCST90016564	NA
GCST90027483	GCST90016564	rs10840754	A	T	A	T	0.139919	-0.0088	0.080491	0.0895	FALSE	TRUE	FALSE	0.4704	12	17724075	0.0122	53400	433201	486601	Irritable bowel syndrome	TRUE	reported	-0.00103404	1.06923706839574e-06	5.29176e-06	12	17724075	7738	0.0307321	Gut bacterial pathway abundance (HOMOSER.METSYN.PWY..L.methionine.biosynthesis.I)	Gut flora	0.0516945975018134	0.0026723314108745	20.7285493480498	2	1	TRUE	NA	NA	0.0026723314108745	7738	1.06923706839574e-06	486601	TRUE	9.66362759523362e-06	GCST90027483+GCST90016564	NA
GCST90027483	GCST90016564	rs112102053	A	G	A	G	0.110645	1e-04	0.131702	0.1512	FALSE	FALSE	FALSE	0.9919	9	115974721	0.0096	53400	426079	479479	Irritable bowel syndrome	TRUE	reported	1.50433609897876e-05	2.26302709869064e-10	6.45996e-06	9	115974721	7738	0.0245293	Gut bacterial pathway abundance (HOMOSER.METSYN.PWY..L.methionine.biosynthesis.I)	Gut flora	0.0512174594890565	0.00262322815651314	20.3466669684685	2	1	TRUE	NA	NA	0.00262322815651314	7738	2.26302709869064e-10	479479	TRUE	7.77755227229336e-06	GCST90027483+GCST90016564	NA
GCST90027483	GCST90016564	rs1348931	T	G	T	G	-0.0747997	-0.0061	0.368945	0.3867	FALSE	FALSE	FALSE	0.3847	3	63084630	0.007	53400	433201	486601	Irritable bowel syndrome	TRUE	reported	-0.00124924	1.56060035059925e-06	9.9275e-06	3	63084630	7738	0.0169278	Gut bacterial pathway abundance (HOMOSER.METSYN.PWY..L.methionine.biosynthesis.I)	Gut flora	-0.0501757	0.00251760418735332	19.5253430788601	2	1	TRUE	NA	NA	0.00251760418735332	7738	1.56060035059925e-06	486601	TRUE	1.92938133388268e-05	GCST90027483+GCST90016564	NA
GCST90027483	GCST90016564	rs17048278	G	A	G	A	-0.0802746	-0.0048	0.34117	0.3386	FALSE	FALSE	FALSE	0.5102	1	218776958	0.0073	53400	426079	479479	Irritable bowel syndrome	TRUE	reported	0.000949585975280465	9.01713524449352e-07	3.19396e-06	1	218776958	7738	0.017234	Gut bacterial pathway abundance (HOMOSER.METSYN.PWY..L.methionine.biosynthesis.I)	Gut flora	-0.0528842	0.00279673523389131	21.6962223588967	2	1	TRUE	NA	NA	0.00279673523389131	7738	9.01713524449352e-07	479479	TRUE	5.74691983105485e-06	GCST90027483+GCST90016564	NA
GCST90027483	GCST90016564	rs4802635	G	A	G	A	0.0729186	-0.0064	0.5517	0.5607	FALSE	FALSE	FALSE	0.3836	19	50401320	0.0073	53400	376256	429656	Irritable bowel syndrome	TRUE	reported	0.00133751079451962	1.78893512545651e-06	8.14854e-06	19	50401320	7738	0.0163449	Gut bacterial pathway abundance (HOMOSER.METSYN.PWY..L.methionine.biosynthesis.I)	Gut flora	0.0506570479721232	0.00256613650924999	19.9027050937318	2	1	TRUE	NA	NA	0.00256613650924999	7738	1.78893512545651e-06	429656	TRUE	1.68611906070322e-05	GCST90027483+GCST90016564	NA
GCST90027483	GCST90016564	rs4959131	T	C	T	C	0.113823	-0.0062	0.144531	0.1428	FALSE	FALSE	FALSE	0.5437	6	1409959	0.0102	50019	408085	458104	Irritable bowel syndrome	TRUE	reported	-0.00089807	8.0652994642376e-07	9.75394e-06	6	1409959	7738	0.0257369	Gut bacterial pathway abundance (HOMOSER.METSYN.PWY..L.methionine.biosynthesis.I)	Gut flora	0.05021890497465	0.00252193841685293	19.5590422929297	2	1	TRUE	NA	NA	0.00252193841685293	7738	8.0652994642376e-07	458104	TRUE	1.66808940845373e-05	GCST90027483+GCST90016564	NA
GCST90027483	GCST90016564	rs61945524	T	C	T	C	-0.0888739	0.0037	0.299793	0.3155	FALSE	FALSE	FALSE	0.6294	13	34300469	0.0077	53400	415577	468977	Irritable bowel syndrome	TRUE	reported	0.000701675068881046	4.92347902289221e-07	1.19091e-06	13	34300469	7738	0.0182976	Gut bacterial pathway abundance (HOMOSER.METSYN.PWY..L.methionine.biosynthesis.I)	Gut flora	-0.0551392	0.00304033434449679	23.5917533068529	2	1	TRUE	NA	NA	0.00304033434449679	7738	4.92347902289221e-07	468977	TRUE	1.99823933791143e-06	GCST90027483+GCST90016564	NA
GCST90027483	GCST90016564	rs61994705	G	C	G	C	-0.0848608	0.0073	0.39267	0.3857	FALSE	TRUE	FALSE	0.3067	15	25080892	0.0072	53400	433201	486601	Irritable bowel syndrome	TRUE	reported	-0.00145346	2.11255778857926e-06	4.50921e-07	15	25080892	7738	0.0168171	Gut bacterial pathway abundance (HOMOSER.METSYN.PWY..L.methionine.biosynthesis.I)	Gut flora	-0.0572775	0.00328071444191507	25.4631442276593	2	1	TRUE	NA	NA	0.00328071444191507	7738	2.11255778857926e-06	486601	TRUE	1.07943761346563e-06	GCST90027483+GCST90016564	NA
GCST90027483	GCST90016564	rs6913228	C	A	C	A	0.0811434	0.0018	0.321372	0.3569	FALSE	FALSE	FALSE	0.7988	6	135504050	0.0071	53400	433201	486601	Irritable bowel syndrome	TRUE	reported	-0.000363436	1.32086077497862e-07	5.25001e-06	6	135504050	7738	0.0178159	Gut bacterial pathway abundance (HOMOSER.METSYN.PWY..L.methionine.biosynthesis.I)	Gut flora	0.0517137114443833	0.00267430795135294	20.7439219470716	2	1	TRUE	NA	NA	0.00267430795135294	7738	1.32086077497862e-07	486601	TRUE	7.29980974127877e-06	GCST90027483+GCST90016564	NA
GCST90027484	GCST90016564	rs10402683	C	G	C	G	0.119826	0.0219	0.142733	0.1603	FALSE	TRUE	FALSE	0.04655	19	49437365	0.011	44437	310156	354593	Irritable bowel syndrome	TRUE	reported	0.00334337544219589	1.11781593474786e-05	5.51455e-06	19	49437365	7738	0.0263689	Gut bacterial pathway abundance (HSERMETANA.PWY..L.methionine.biosynthesis.III)	Gut flora	0.051596703284166	0.00266221978979427	20.6499068846141	2	1	TRUE	NA	NA	0.00266221978979427	7738	1.11781593474786e-05	354593	TRUE	2.64251475148138e-05	GCST90027484+GCST90016564	NA
GCST90027484	GCST90016564	rs10447306	G	C	G	C	0.13798	-0.036	0.0731812	0.0558999999999999	FALSE	TRUE	FALSE	0.02081	5	177738165	0.0156	50019	408085	458104	Irritable bowel syndrome	TRUE	reported	0.00340952817918067	1.16248824046271e-05	8.91928e-06	5	177738165	7738	0.0310637	Gut bacterial pathway abundance (HSERMETANA.PWY..L.methionine.biosynthesis.III)	Gut flora	0.0504372753820493	0.00254391874796468	19.7299468158559	2	1	TRUE	NA	NA	0.00254391874796468	7738	1.16248824046271e-05	458104	TRUE	4.03810283516345e-05	GCST90027484+GCST90016564	NA
GCST90027484	GCST90016564	rs1073201	G	A	G	A	-0.0756411	0.0087	0.485935	0.4695	FALSE	FALSE	FALSE	0.2219	2	11223628	0.0071	53400	415577	468977	Irritable bowel syndrome	TRUE	reported	-0.00178931	3.20162693712008e-06	4.55848e-06	2	11223628	7738	0.0165006	Gut bacterial pathway abundance (HSERMETANA.PWY..L.methionine.biosynthesis.III)	Gut flora	-0.0520488	0.00270907858573974	21.0143614960044	2	1	TRUE	NA	NA	0.00270907858573974	7738	3.20162693712008e-06	468977	TRUE	1.14206582394735e-05	GCST90027484+GCST90016564	NA
GCST90027484	GCST90016564	rs10882802	G	A	G	A	0.116194	0.0078	0.885574	0.8843	FALSE	FALSE	FALSE	0.4652	10	98251214	0.0107	53400	433201	486601	Irritable bowel syndrome	TRUE	reported	-0.00104502	1.09206870946298e-06	3.74887e-06	10	98251214	7738	0.025124	Gut bacterial pathway abundance (HSERMETANA.PWY..L.methionine.biosynthesis.III)	Gut flora	0.0525094094241989	0.00275723807807815	21.3889682497215	2	1	TRUE	NA	NA	0.00275723807807815	7738	1.09206870946298e-06	486601	TRUE	6.9602526045261e-06	GCST90027484+GCST90016564	NA
GCST90027484	GCST90016564	rs112704675	T	C	T	C	0.137352	0.0176	0.0839629	0.0836	FALSE	FALSE	FALSE	0.1726	12	21498926	0.0129	50019	408085	458104	Irritable bowel syndrome	TRUE	reported	0.00201577001759542	4.06332876383662e-06	2.78747e-06	12	21498926	7738	0.0293118	Gut bacterial pathway abundance (HSERMETANA.PWY..L.methionine.biosynthesis.III)	Gut flora	0.0532008777719699	0.00283033339570808	21.9576064961536	2	1	TRUE	NA	NA	0.00283033339570808	7738	4.06332876383662e-06	458104	TRUE	7.87606354107601e-06	GCST90027484+GCST90016564	NA
GCST90027484	GCST90016564	rs113884393	G	C	G	C	0.168368	-0.006	0.0567687	0.0484	FALSE	TRUE	FALSE	0.7433	7	155082494	0.0184	44437	310156	354593	Irritable bowel syndrome	TRUE	reported	0.000547607651904419	2.99874140424271e-07	2.31116e-06	7	155082494	7738	0.03564	Gut bacterial pathway abundance (HSERMETANA.PWY..L.methionine.biosynthesis.III)	Gut flora	0.0536337404533133	0.00287657811501337	22.3174060595984	2	1	TRUE	NA	NA	0.00287657811501337	7738	2.99874140424271e-07	354593	TRUE	3.77789349205927e-06	GCST90027484+GCST90016564	NA
GCST90027484	GCST90016564	rs117005086	G	C	G	C	-0.175176	-0.0077	0.0714832	0.0755	FALSE	TRUE	FALSE	0.6351	9	7870283	0.0162	44437	305506	349943	Irritable bowel syndrome	TRUE	reported	0.00080348570803126	6.45589283010495e-07	9.34415e-07	9	7870283	7738	0.0357139	Gut bacterial pathway abundance (HSERMETANA.PWY..L.methionine.biosynthesis.III)	Gut flora	-0.0556807	0.00310034225956869	24.0588383532862	2	1	TRUE	NA	NA	0.00310034225956869	7738	6.45589283010495e-07	349943	TRUE	1.76228760137928e-06	GCST90027484+GCST90016564	NA
GCST90027484	GCST90016564	rs12455185	T	C	T	C	0.0810826	-0.0152	0.694565	0.6821	FALSE	FALSE	FALSE	0.04956	18	61019692	0.0078	50019	400963	450982	Irritable bowel syndrome	TRUE	reported	-0.00290181	8.42048353996942e-06	3.94239e-06	18	61019692	7738	0.0175717	Gut bacterial pathway abundance (HSERMETANA.PWY..L.methionine.biosynthesis.III)	Gut flora	0.0523912549135363	0.00274484359141514	21.2925547556535	2	1	TRUE	NA	NA	0.00274484359141514	7738	8.42048353996942e-06	450982	TRUE	1.56118840208425e-05	GCST90027484+GCST90016564	NA
GCST90027484	GCST90016564	rs157871	G	A	G	A	-0.112897	0.0216	0.113871	0.1309	FALSE	FALSE	FALSE	0.03355	1	165391382	0.0102	53400	433201	486601	Irritable bowel syndrome	TRUE	reported	-0.00303575	9.21577672425743e-06	7.04093e-06	1	165391382	7738	0.0251304	Gut bacterial pathway abundance (HSERMETANA.PWY..L.methionine.biosynthesis.III)	Gut flora	-0.0510104	0.00260206418233341	20.1820835913692	2	1	TRUE	NA	NA	0.00260206418233341	7738	9.21577672425743e-06	486601	TRUE	2.7890129834391e-05	GCST90027484+GCST90016564	NA
GCST90027484	GCST90016564	rs2007950	G	A	G	A	0.0741464	-0.0106	0.622835	0.6298	FALSE	FALSE	FALSE	0.1367	6	43049461	0.0071	53400	433201	486601	Irritable bowel syndrome	TRUE	reported	0.0021402323087309	4.58059433533561e-06	7.87318e-06	6	43049461	7738	0.0165927	Gut bacterial pathway abundance (HSERMETANA.PWY..L.methionine.biosynthesis.III)	Gut flora	0.0507405288749993	0.00257460127051463	19.9685264221981	2	1	TRUE	NA	NA	0.00257460127051463	7738	4.58059433533561e-06	486601	TRUE	2.19010515711978e-05	GCST90027484+GCST90016564	NA
GCST90027484	GCST90016564	rs2304958	G	A	G	A	-0.0800054	-0.0075	0.665235	0.6672	FALSE	FALSE	FALSE	0.3551	17	959515	0.0081	50019	314347	364366	Irritable bowel syndrome	TRUE	reported	0.00153393869482242	2.3529679194735e-06	2.8839e-06	17	959515	7738	0.0170991	Gut bacterial pathway abundance (HSERMETANA.PWY..L.methionine.biosynthesis.III)	Gut flora	-0.053122	0.00282194372763334	21.8923356161468	2	1	TRUE	NA	NA	0.00282194372763334	7738	2.3529679194735e-06	364366	TRUE	6.98783296384287e-06	GCST90027484+GCST90016564	NA
GCST90027484	GCST90016564	rs2869014	A	G	A	G	-0.120324	-0.023	0.103713	0.1075	FALSE	FALSE	FALSE	0.03737	20	38118302	0.011	53400	433201	486601	Irritable bowel syndrome	TRUE	reported	-0.00299742	8.98452636973775e-06	4.59113e-06	20	38118302	7738	0.0262563	Gut bacterial pathway abundance (HSERMETANA.PWY..L.methionine.biosynthesis.III)	Gut flora	-0.0520322	0.00270734517190279	21.0008788778758	2	1	TRUE	NA	NA	0.00270734517190279	7738	8.98452636973775e-06	486601	TRUE	1.8457370992456e-05	GCST90027484+GCST90016564	NA
GCST90027484	GCST90016564	rs36107535	T	C	T	C	-0.0933045	0.0023	0.244568	0.237	FALSE	FALSE	FALSE	0.7792	3	143845688	0.0081	53400	433201	486601	Irritable bowel syndrome	TRUE	reported	0.000407058825438652	1.65696887367495e-07	6.02865e-07	3	143845688	7738	0.0186972	Gut bacterial pathway abundance (HSERMETANA.PWY..L.methionine.biosynthesis.III)	Gut flora	-0.0566461	0.00320877877314177	24.9030208737917	2	1	TRUE	NA	NA	0.00320877877314177	7738	1.65696887367495e-07	486601	TRUE	8.98743193654377e-07	GCST90027484+GCST90016564	NA
GCST90027484	GCST90016564	rs409480	G	C	G	C	-0.0795352	-0.0082	0.715188	0.7184	FALSE	TRUE	FALSE	0.2838	21	37159147	0.0076	53400	433201	486601	Irritable bowel syndrome	TRUE	reported	0.00154672866616184	2.3923695667268e-06	7.14085e-06	21	37159147	7738	0.0177161	Gut bacterial pathway abundance (HSERMETANA.PWY..L.methionine.biosynthesis.III)	Gut flora	-0.0509763	0.00259857963274114	20.1549863759803	2	1	TRUE	NA	NA	0.00259857963274114	7738	2.3923695667268e-06	486601	TRUE	1.58175663068419e-05	GCST90027484+GCST90016564	NA
GCST90027484	GCST90016564	rs537576	T	C	T	C	-0.0870158	-0.0246	0.228849	0.2116	FALSE	FALSE	FALSE	0.007421	16	5461604	0.0092	50019	359979	409998	Irritable bowel syndrome	TRUE	reported	-0.00417593	1.74384293568956e-05	9.84011e-06	16	5461604	7738	0.0196839	Gut bacterial pathway abundance (HSERMETANA.PWY..L.methionine.biosynthesis.III)	Gut flora	-0.0501974	0.00251977503098306	19.5422216418279	2	1	TRUE	NA	NA	0.00251977503098306	7738	1.74384293568956e-05	409998	TRUE	5.98098247178642e-05	GCST90027484+GCST90016564	NA
GCST90027484	GCST90016564	rs735254	G	A	G	A	-0.0841755	0.0039	0.679164	0.6742	FALSE	FALSE	FALSE	0.6206	18	13377128	0.0079	50019	364170	414189	Irritable bowel syndrome	TRUE	reported	-0.000767077	5.88407652479746e-07	2.24507e-06	18	13377128	7738	0.0177961	Gut bacterial pathway abundance (HSERMETANA.PWY..L.methionine.biosynthesis.III)	Gut flora	-0.0537002	0.00288370669933442	22.3728718264203	2	1	TRUE	NA	NA	0.00288370669933442	7738	5.88407652479746e-07	414189	TRUE	3.89255391084874e-06	GCST90027484+GCST90016564	NA
GCST90027484	GCST90016564	rs76383640	A	G	A	G	0.159693	0.0108	0.0801085	0.1012	FALSE	FALSE	FALSE	0.3997	19	50696248	0.0129	44437	310156	354593	Irritable bowel syndrome	TRUE	reported	0.00140594962984619	1.97669436166465e-06	1.71281e-07	19	50696248	7738	0.0305452	Gut bacterial pathway abundance (HSERMETANA.PWY..L.methionine.biosynthesis.III)	Gut flora	0.0593360731745021	0.00352076957976987	27.3329063342481	2	1	TRUE	NA	NA	0.00352076957976987	7738	1.97669436166465e-06	354593	TRUE	4.50489647164853e-07	GCST90027484+GCST90016564	NA
GCST90027485	GCST90016564	rs11007911	A	G	A	G	-0.137289	-0.0024	0.0796781	0.0827	FALSE	FALSE	FALSE	0.858	10	19264214	0.0132	50019	400963	450982	Irritable bowel syndrome	TRUE	reported	-0.000270744	7.33022502471385e-08	8.45551e-06	10	19264214	7738	0.0308286	Gut bacterial pathway abundance (ILEUSYN.PWY..L.isoleucine.biosynthesis.I..from.threonine.)	Gut flora	-0.0505671	0.00255702804449483	19.8318796245871	2	1	TRUE	NA	NA	0.00255702804449483	7738	7.33022502471385e-08	450982	TRUE	1.13447692803937e-05	GCST90027485+GCST90016564	NA
GCST90027485	GCST90016564	rs163056	C	T	C	T	0.0715464	0.0071	0.518416	0.5259	FALSE	FALSE	FALSE	0.2968	18	24514714	0.0068	53400	433201	486601	Irritable bowel syndrome	TRUE	reported	-0.0014968	2.2404057929637e-06	7.37666e-06	18	24514714	7738	0.0159612	Gut bacterial pathway abundance (ILEUSYN.PWY..L.isoleucine.biosynthesis.I..from.threonine.)	Gut flora	0.0508980030232416	0.00259060671175391	20.0929865479385	2	1	TRUE	NA	NA	0.00259060671175391	7738	2.2404057929637e-06	486601	TRUE	1.59968899627745e-05	GCST90027485+GCST90016564	NA
GCST90027485	GCST90016564	rs2704240	G	T	G	T	-0.0726385	-0.0129	0.503827	0.5225	FALSE	FALSE	FALSE	0.06301	8	97618681	0.007	53400	422699	476099	Irritable bowel syndrome	TRUE	reported	0.00267080634234061	7.13320651828682e-06	6.65748e-06	8	97618681	7738	0.0161263	Gut bacterial pathway abundance (ILEUSYN.PWY..L.isoleucine.biosynthesis.I..from.threonine.)	Gut flora	-0.0511452	0.00261583455852979	20.2891692548872	2	1	TRUE	NA	NA	0.00261583455852979	7738	7.13320651828682e-06	476099	TRUE	2.30645513765091e-05	GCST90027485+GCST90016564	NA
GCST90027485	GCST90016564	rs28542462	C	T	C	T	0.0982763	-0.0056	0.301778	0.285	FALSE	FALSE	FALSE	0.5606	4	3885218	0.0096	40548	293220	333768	Irritable bowel syndrome	TRUE	reported	0.0010097073684695	1.01950896994161e-06	5.31545e-06	4	3885218	7738	0.02159	Gut bacterial pathway abundance (ILEUSYN.PWY..L.isoleucine.biosynthesis.I..from.threonine.)	Gut flora	0.0516841162078292	0.0026712478681844	20.7201220902366	2	1	TRUE	NA	NA	0.0026712478681844	7738	1.01950896994161e-06	333768	TRUE	1.03369835363535e-05	GCST90027485+GCST90016564	NA
GCST90027485	GCST90016564	rs330943	A	G	A	G	0.0857583	-0.015	0.313932	0.3152	FALSE	FALSE	FALSE	0.04558	8	9021026	0.0075	53400	423835	477235	Irritable bowel syndrome	TRUE	reported	-0.0028951	8.38157980206899e-06	8.76658e-07	8	9021026	7738	0.0174395	Gut bacterial pathway abundance (ILEUSYN.PWY..L.isoleucine.biosynthesis.I..from.threonine.)	Gut flora	0.0558221028993209	0.00311610717210237	24.1815574078551	2	1	TRUE	NA	NA	0.00311610717210237	7738	8.38157980206899e-06	477235	TRUE	3.78839317012651e-06	GCST90027485+GCST90016564	NA
GCST90027485	GCST90016564	rs5752622	G	A	G	A	-0.0906364	-0.0037	0.798232	0.8137	FALSE	FALSE	FALSE	0.6745	22	28113103	0.0089	53400	433201	486601	Irritable bowel syndrome	TRUE	reported	0.000595972244385625	3.55182916078039e-07	6.87686e-06	22	28113103	7738	0.0201528	Gut bacterial pathway abundance (ILEUSYN.PWY..L.isoleucine.biosynthesis.I..from.threonine.)	Gut flora	-0.0510672	0.00260785827664281	20.2271411455581	2	1	TRUE	NA	NA	0.00260785827664281	7738	3.55182916078039e-07	486601	TRUE	1.04377649425463e-05	GCST90027485+GCST90016564	NA
GCST90027485	GCST90016564	rs681822	T	A	T	A	0.0782854	0.0069	0.408038	0.4095	FALSE	TRUE	FALSE	0.3248	11	79622779	0.0071	53400	426079	479479	Irritable bowel syndrome	TRUE	reported	-0.00140348	1.96975789211343e-06	1.91197e-06	11	79622779	7738	0.0164378	Gut bacterial pathway abundance (ILEUSYN.PWY..L.isoleucine.biosynthesis.I..from.threonine.)	Gut flora	0.0540683501128375	0.00292338648392438	22.6816249955845	2	1	TRUE	NA	NA	0.00292338648392438	7738	1.96975789211343e-06	479479	TRUE	4.23496245131005e-06	GCST90027485+GCST90016564	NA
GCST90027485	GCST90016564	rs9324123	G	A	G	A	0.083808	0.0132	0.74863	0.7688	FALSE	FALSE	FALSE	0.1104	15	25061795	0.0082	53400	433201	486601	Irritable bowel syndrome	TRUE	reported	-0.00230767	5.32533131803692e-06	6.45803e-06	15	25061795	7738	0.0185794	Gut bacterial pathway abundance (ILEUSYN.PWY..L.isoleucine.biosynthesis.I..from.threonine.)	Gut flora	0.0512183009204011	0.00262331434917276	20.3473372670205	2	1	TRUE	NA	NA	0.00262331434917276	7738	5.32533131803692e-06	486601	TRUE	1.93935849770398e-05	GCST90027485+GCST90016564	NA
GCST90027486	GCST90016564	rs113552917	A	T	A	T	-0.264877	-0.0274	0.0808556	0.0748	FALSE	TRUE	FALSE	0.05019	17	45311777	0.014	50019	400963	450982	Irritable bowel syndrome	TRUE	reported	-0.00291435	8.49344899970935e-06	9.78971e-06	17	45311777	7738	0.0599029	Gut bacterial pathway abundance (KDO.NAGLIPASYN.PWY..superpathway.of..Kdo.2.lipid.A.biosynthesis)	Gut flora	-0.05021	0.00252104201807096	19.5520726484841	2	1	TRUE	NA	NA	0.00252104201807096	7738	8.49344899970935e-06	450982	TRUE	3.65835265158651e-05	GCST90027486+GCST90016564	NA
GCST90027486	GCST90016564	rs12056629	C	T	C	T	0.220994	0.0033	0.162447	0.1719	FALSE	FALSE	FALSE	0.711	8	17860863	0.009	53400	433201	486601	Irritable bowel syndrome	TRUE	reported	-0.000525637	2.76294047661924e-07	4.51315e-07	8	17860863	7738	0.0437964	Gut bacterial pathway abundance (KDO.NAGLIPASYN.PWY..superpathway.of..Kdo.2.lipid.A.biosynthesis)	Gut flora	0.0572756880563426	0.00328050444232747	25.4615089590939	2	1	TRUE	NA	NA	0.00328050444232747	7738	2.76294047661924e-07	486601	TRUE	7.14520539059561e-07	GCST90027486+GCST90016564	NA
GCST90027486	GCST90016564	rs17153829	T	C	T	C	0.289462	-0.0128	0.0718029	0.0724	FALSE	FALSE	FALSE	0.3918	10	13780553	0.0149	50019	361926	411945	Irritable bowel syndrome	TRUE	reported	-0.00133846	1.79146982321124e-06	3.09193e-06	10	13780553	7738	0.0620549	Gut bacterial pathway abundance (KDO.NAGLIPASYN.PWY..superpathway.of..Kdo.2.lipid.A.biosynthesis)	Gut flora	0.0529599233244922	0.0028047534785361	21.7586004201718	2	1	TRUE	NA	NA	0.0028047534785361	7738	1.79146982321124e-06	411945	TRUE	6.72103196093179e-06	GCST90027486+GCST90016564	NA
GCST90027486	GCST90016564	rs2206783	G	A	G	A	0.197497	-0.001	0.80203	0.79	FALSE	FALSE	FALSE	0.9099	20	37200322	0.0084	53400	433201	486601	Irritable bowel syndrome	TRUE	reported	0.000170661320455665	2.91252862996712e-08	1.40605e-06	20	37200322	7738	0.0409392	Gut bacterial pathway abundance (KDO.NAGLIPASYN.PWY..superpathway.of..Kdo.2.lipid.A.biosynthesis)	Gut flora	0.0547659531087749	0.00299930961991253	23.2724605344032	2	1	TRUE	NA	NA	0.00299930961991253	7738	2.91252862996712e-08	486601	TRUE	1.85450620709282e-06	GCST90027486+GCST90016564	NA
GCST90027486	GCST90016564	rs4924305	A	G	A	G	0.194748	0.0025	0.596831	0.5827	FALSE	FALSE	FALSE	0.7509	15	39159349	0.0078	50019	347693	397712	Irritable bowel syndrome	TRUE	reported	0.000508232103182811	2.58299870705623e-07	8.89263e-06	15	39159349	7738	0.0438377	Gut bacterial pathway abundance (KDO.NAGLIPASYN.PWY..superpathway.of..Kdo.2.lipid.A.biosynthesis)	Gut flora	0.0504444914664824	0.00254464671931201	19.735607168633	2	1	TRUE	NA	NA	0.00254464671931201	7738	2.58299870705623e-07	397712	TRUE	1.33996901808376e-05	GCST90027486+GCST90016564	NA
GCST90027486	GCST90016564	rs68108910	C	T	C	T	-0.265311	0.0037	0.0856918	0.077	FALSE	FALSE	FALSE	0.7846	18	3057753	0.0134	53400	383959	437359	Irritable bowel syndrome	TRUE	reported	-0.000417522	1.74324205200834e-07	3.05471e-06	18	3057753	7738	0.056847	Gut bacterial pathway abundance (KDO.NAGLIPASYN.PWY..superpathway.of..Kdo.2.lipid.A.biosynthesis)	Gut flora	-0.0529882	0.00280774619417711	21.7818825560028	2	1	TRUE	NA	NA	0.00280774619417711	7738	1.74324205200834e-07	437359	TRUE	4.48568511182679e-06	GCST90027486+GCST90016564	NA
GCST90027486	GCST90016564	rs736348	A	G	A	G	-0.186202	0.0112	0.187631	0.2046	FALSE	FALSE	FALSE	0.2217	6	36751245	0.0092	50019	400963	450982	Irritable bowel syndrome	TRUE	reported	0.00181280395735223	3.28625818779192e-06	5.24179e-06	6	36751245	7738	0.0408798	Gut bacterial pathway abundance (KDO.NAGLIPASYN.PWY..superpathway.of..Kdo.2.lipid.A.biosynthesis)	Gut flora	-0.0517173	0.00267467822954767	20.7468018028957	2	1	TRUE	NA	NA	0.00267467822954767	7738	3.28625818779192e-06	450982	TRUE	1.32516864200079e-05	GCST90027486+GCST90016564	NA
GCST90027486	GCST90016564	rs737805	A	G	A	G	0.157928	0.0045	0.415438	0.4251	FALSE	FALSE	FALSE	0.5146	22	30691307	0.0069	53400	433201	486601	Irritable bowel syndrome	TRUE	reported	0.000934926838811088	8.74088193929294e-07	2.52941e-06	22	30691307	7738	0.0335607	Gut bacterial pathway abundance (KDO.NAGLIPASYN.PWY..superpathway.of..Kdo.2.lipid.A.biosynthesis)	Gut flora	0.0534255751743292	0.0028542920827079	22.1440090214576	2	1	TRUE	NA	NA	0.0028542920827079	7738	8.74088193929294e-07	486601	TRUE	4.54693691496016e-06	GCST90027486+GCST90016564	NA
GCST90027487	GCST90016564	rs145696452	C	T	C	T	0.164815	0.0023	0.172966	0.1619	FALSE	FALSE	FALSE	0.805	3	100786460	0.0094	53400	433201	486601	Irritable bowel syndrome	TRUE	reported	-0.000350763	1.23035007288079e-07	5.74116e-06	3	100786460	7738	0.0363372	Gut bacterial pathway abundance (KETOGLUCONMET.PWY..ketogluconate.metabolism)	Gut flora	0.0515003692454956	0.00265228803242238	20.5726648516005	2	1	TRUE	NA	NA	0.00265228803242238	7738	1.23035007288079e-07	486601	TRUE	7.92521425588448e-06	GCST90027487+GCST90016564	NA
GCST90027487	GCST90016564	rs17814434	T	C	T	C	-0.287963	0.0108	0.0561389	0.044	FALSE	FALSE	FALSE	0.5522	12	71083507	0.0181	50019	359979	409998	Irritable bowel syndrome	TRUE	reported	0.000931869681660349	8.6838110359776e-07	5.94224e-06	12	71083507	7738	0.06359	Gut bacterial pathway abundance (KETOGLUCONMET.PWY..ketogluconate.metabolism)	Gut flora	-0.051418	0.0026438058364197	20.5066976775484	2	1	TRUE	NA	NA	0.0026438058364197	7738	8.6838110359776e-07	409998	TRUE	1.06839894744214e-05	GCST90027487+GCST90016564	NA
GCST90027487	GCST90016564	rs2624489	G	A	G	A	-0.240451	-0.0115	0.0771916	0.0998	FALSE	FALSE	FALSE	0.3167	5	116730016	0.0115	53400	433201	486601	Irritable bowel syndrome	TRUE	reported	0.0014335536396708	2.0550760378134e-06	2.97982e-06	5	116730016	7738	0.0514641	Gut bacterial pathway abundance (KETOGLUCONMET.PWY..ketogluconate.metabolism)	Gut flora	-0.0530459	0.00281387096573939	21.8295312752109	2	1	TRUE	NA	NA	0.00281387096573939	7738	2.0550760378134e-06	486601	TRUE	6.54587069904265e-06	GCST90027487+GCST90016564	NA
GCST90027487	GCST90016564	rs28620806	C	T	C	T	0.146268	0.0016	0.653466	0.6502	FALSE	FALSE	FALSE	0.8595	4	9753418	0.009	40548	293220	333768	Irritable bowel syndrome	TRUE	reported	-0.00030772	9.46918957559291e-08	6.42333e-06	4	9753418	7738	0.0324179	Gut bacterial pathway abundance (KETOGLUCONMET.PWY..ketogluconate.metabolism)	Gut flora	0.0512313181317932	0.00262464795752101	20.3577084171995	2	1	TRUE	NA	NA	0.00262464795752101	7738	9.46918957559291e-08	333768	TRUE	9.35522984087403e-06	GCST90027487+GCST90016564	NA
GCST90027487	GCST90016564	rs2895499	A	G	A	G	-0.266455	0.0087	0.0744206	0.0782	FALSE	FALSE	FALSE	0.5431	5	4540543	0.0143	50019	359979	409998	Irritable bowel syndrome	TRUE	reported	0.000950152267848323	9.02789332097312e-07	3.74792e-06	5	4540543	7738	0.0576131	Gut bacterial pathway abundance (KETOGLUCONMET.PWY..ketogluconate.metabolism)	Gut flora	-0.0525103	0.00275733573605095	21.3897279152553	2	1	TRUE	NA	NA	0.00275733573605095	7738	9.02789332097312e-07	409998	TRUE	6.90190209183981e-06	GCST90027487+GCST90016564	NA
GCST90027487	GCST90016564	rs2913384	A	G	A	G	-0.23026	-0.0048	0.922568	0.9221	FALSE	FALSE	FALSE	0.7119	5	158070705	0.013	53400	422699	476099	Irritable bowel syndrome	TRUE	reported	-0.000535119	2.86351986901807e-07	5.90867e-06	5	158070705	7738	0.0508342	Gut bacterial pathway abundance (KETOGLUCONMET.PWY..ketogluconate.metabolism)	Gut flora	-0.0514315	0.00264519830619414	20.5175270244502	2	1	TRUE	NA	NA	0.00264519830619414	7738	2.86351986901807e-07	476099	TRUE	8.81724288314321e-06	GCST90027487+GCST90016564	NA
GCST90027487	GCST90016564	rs3923652	C	A	C	A	-0.209856	-0.0022	0.101974	0.1117	FALSE	FALSE	FALSE	0.8479	7	155148917	0.0115	50019	399016	449035	Irritable bowel syndrome	TRUE	reported	0.000285486576896549	8.15025855881094e-08	2.28665e-06	7	155148917	7738	0.0444018	Gut bacterial pathway abundance (KETOGLUCONMET.PWY..ketogluconate.metabolism)	Gut flora	-0.0536582	0.00287920733612429	22.3378632921215	2	1	TRUE	NA	NA	0.00287920733612429	7738	8.15025855881094e-08	449035	TRUE	3.18280281778681e-06	GCST90027487+GCST90016564	NA
GCST90027487	GCST90016564	rs4482264	C	T	C	T	0.127232	0.0049	0.354681	0.3539	FALSE	FALSE	FALSE	0.5113	15	100697968	0.0075	50019	408085	458104	Irritable bowel syndrome	TRUE	reported	-0.00096528	9.31766389854524e-07	8.58361e-06	15	100697968	7738	0.028591	Gut bacterial pathway abundance (KETOGLUCONMET.PWY..ketogluconate.metabolism)	Gut flora	0.0505305028368694	0.00255333171694686	19.8031381430166	2	1	TRUE	NA	NA	0.00255333171694686	7738	9.31766389854524e-07	458104	TRUE	1.51416191958889e-05	GCST90027487+GCST90016564	NA
GCST90027487	GCST90016564	rs4842206	G	A	G	A	0.165422	0.0083	0.17556	0.2051	FALSE	FALSE	FALSE	0.3475	9	137907690	0.0088	53400	383378	436778	Irritable bowel syndrome	TRUE	reported	-0.00142714	2.03671934881871e-06	4.7527e-06	9	137907690	7738	0.0361546	Gut bacterial pathway abundance (KETOGLUCONMET.PWY..ketogluconate.metabolism)	Gut flora	0.0519498919244572	0.00269879127096278	20.934346704317	2	1	TRUE	NA	NA	0.00269879127096278	7738	2.03671934881871e-06	436778	TRUE	1.04007876945606e-05	GCST90027487+GCST90016564	NA
GCST90027487	GCST90016564	rs557948	T	C	T	C	0.228551	0.001	0.117478	0.1523	FALSE	FALSE	FALSE	0.9163	9	33230471	0.0096	53400	433201	486601	Irritable bowel syndrome	TRUE	reported	0.000149328655908383	2.22990474754044e-08	1.74434e-07	9	33230471	7738	0.0437442	Gut bacterial pathway abundance (KETOGLUCONMET.PWY..ketogluconate.metabolism)	Gut flora	0.0592979293709442	0.00351624442768149	27.2976521096634	2	1	TRUE	NA	NA	0.00351624442768149	7738	2.22990474754044e-08	486601	TRUE	2.37539068915067e-07	GCST90027487+GCST90016564	NA
GCST90027487	GCST90016564	rs7552841	T	C	T	C	-0.130382	-0.0028	0.36844	0.3743	FALSE	FALSE	FALSE	0.7271	1	55518752	0.0079	50019	356315	406334	Irritable bowel syndrome	TRUE	reported	-0.00055602	3.09158164384693e-07	2.56649e-06	1	55518752	7738	0.0277244	Gut bacterial pathway abundance (KETOGLUCONMET.PWY..ketogluconate.metabolism)	Gut flora	-0.0533921	0.0028507207942086	22.1162232414816	2	1	TRUE	NA	NA	0.0028507207942086	7738	3.09158164384693e-07	406334	TRUE	4.07155207747871e-06	GCST90027487+GCST90016564	NA
GCST90027488	GCST90016564	rs118184992	T	C	T	C	-0.164898	0.0182	0.0658176	0.0496	FALSE	FALSE	FALSE	0.281	13	114968298	0.0169	53400	375053	428453	Irritable bowel syndrome	TRUE	reported	0.00164525612083743	2.70686770315301e-06	9.3672e-07	13	114968298	7738	0.0336218	Gut bacterial pathway abundance (LACTOSECAT.PWY..lactose.and.galactose.degradation.I)	Gut flora	-0.0556752	0.00309973171951622	24.0540857948999	2	1	TRUE	NA	NA	0.00309973171951622	7738	2.70686770315301e-06	428453	TRUE	2.42214325713055e-06	GCST90027488+GCST90016564	NA
GCST90027488	GCST90016564	rs17034687	G	C	G	C	0.142865	0.0093	0.095861	0.0862000000000001	FALSE	TRUE	FALSE	0.4608	3	3679852	0.0126	53400	415577	468977	Irritable bowel syndrome	TRUE	reported	-0.0010778	1.16164816386984e-06	3.2187e-07	3	3679852	7738	0.0279571	Gut bacterial pathway abundance (LACTOSECAT.PWY..lactose.and.galactose.degradation.I)	Gut flora	0.0580021012692863	0.00336424375165254	26.1136423207947	2	1	TRUE	NA	NA	0.00336424375165254	7738	1.16164816386984e-06	468977	TRUE	6.64953106183747e-07	GCST90027488+GCST90016564	NA
GCST90027488	GCST90016564	rs191667368	C	A	C	A	-0.196501	0.0383	0.0547168	0.0496	FALSE	FALSE	FALSE	0.04848	8	25073445	0.0194	44437	305506	349943	Irritable bowel syndrome	TRUE	reported	-0.00333732	1.11376719625537e-05	2.34925e-06	8	25073445	7738	0.0416246	Gut bacterial pathway abundance (LACTOSECAT.PWY..lactose.and.galactose.degradation.I)	Gut flora	-0.0535959	0.00287252360432076	22.2858592597918	2	1	TRUE	NA	NA	0.00287252360432076	7738	1.11376719625537e-05	349943	TRUE	1.2054380775309e-05	GCST90027488+GCST90016564	NA
GCST90027488	GCST90016564	rs4960590	G	A	G	A	0.17205	-0.0032	0.0570902	0.0538999999999999	FALSE	FALSE	FALSE	0.8418	7	155049928	0.0161	50019	399016	449035	Irritable bowel syndrome	TRUE	reported	0.00029660942958166	8.7977153716758e-08	1.60457e-06	7	155049928	7738	0.0358606	Gut bacterial pathway abundance (LACTOSECAT.PWY..lactose.and.galactose.degradation.I)	Gut flora	0.0544670351645319	0.00296665791961436	23.0183532460906	2	1	TRUE	NA	NA	0.00296665791961436	7738	8.7977153716758e-08	449035	TRUE	2.26273476404897e-06	GCST90027488+GCST90016564	NA
GCST90027488	GCST90016564	rs507666	A	G	A	G	0.16989	-0.0111	0.177602	0.1898	FALSE	FALSE	FALSE	0.2	9	136149399	0.0087	53400	433201	486601	Irritable bowel syndrome	TRUE	reported	-0.00182902	3.34529781908477e-06	5.3827e-15	9	136149399	7738	0.0217316	Gut bacterial pathway abundance (LACTOSECAT.PWY..lactose.and.galactose.degradation.I)	Gut flora	0.0885338043602141	0.00783823451449266	61.1156207722268	2	1	TRUE	NA	NA	0.00783823451449266	7738	3.34529781908477e-06	486601	TRUE	3.30007446324283e-14	GCST90027488+GCST90016564	NA
GCST90027488	GCST90016564	rs55919213	T	C	T	C	0.113638	-0.004	0.151809	0.147	FALSE	FALSE	FALSE	0.6952	6	1410267	0.0101	50019	408085	458104	Irritable bowel syndrome	TRUE	reported	-0.000585137	3.42385133011645e-07	8.01826e-06	6	1410267	7738	0.0254525	Gut bacterial pathway abundance (LACTOSECAT.PWY..lactose.and.galactose.degradation.I)	Gut flora	0.0506962801051106	0.00257011281649584	19.9336244119923	2	1	TRUE	NA	NA	0.00257011281649584	7738	3.42385133011645e-07	458104	TRUE	1.21840609332576e-05	GCST90027488+GCST90016564	NA
GCST90027488	GCST90016564	rs6056182	T	C	T	C	-0.0833209	-0.0046	0.310478	0.3114	FALSE	FALSE	FALSE	0.5543	20	934617	0.0078	50019	400963	450982	Irritable bowel syndrome	TRUE	reported	-0.000878182	7.7120323167568e-07	9.21064e-06	20	934617	7738	0.0187875	Gut bacterial pathway abundance (LACTOSECAT.PWY..lactose.and.galactose.degradation.I)	Gut flora	-0.0503588	0.0025360083732563	19.6684401043041	2	1	TRUE	NA	NA	0.0025360083732563	7738	7.7120323167568e-07	450982	TRUE	1.56997507011984e-05	GCST90027488+GCST90016564	NA
GCST90027488	GCST90016564	rs7147611	A	G	A	G	-0.0814631	-0.0006	0.656995	0.6298	FALSE	FALSE	FALSE	0.9355	14	95024931	0.0071	53400	433201	486601	Irritable bowel syndrome	TRUE	reported	-0.000121146	1.467623255623e-08	3.91931e-06	14	95024931	7738	0.0176494	Gut bacterial pathway abundance (LACTOSECAT.PWY..lactose.and.galactose.degradation.I)	Gut flora	-0.0524053	0.00274632012908051	21.3040402330897	2	1	TRUE	NA	NA	0.00274632012908051	7738	1.467623255623e-08	486601	TRUE	4.96146923327852e-06	GCST90027488+GCST90016564	NA
GCST90027488	GCST90016564	rs76039193	G	A	G	A	0.0943389	0.0035	0.205257	0.1875	FALSE	FALSE	FALSE	0.7135	8	74611453	0.0094	50019	400963	450982	Irritable bowel syndrome	TRUE	reported	-0.000554449	3.07413521367419e-07	8.49141e-06	8	74611453	7738	0.0211883	Gut bacterial pathway abundance (LACTOSECAT.PWY..lactose.and.galactose.degradation.I)	Gut flora	0.0505569335294355	0.00255600352789976	19.8239132841236	2	1	TRUE	NA	NA	0.00255600352789976	7738	3.07413521367419e-07	450982	TRUE	1.27595865742122e-05	GCST90027488+GCST90016564	NA
GCST90027488	GCST90016564	rs80205307	T	C	T	C	0.136232	0.0112	0.0984987	0.104	FALSE	FALSE	FALSE	0.3583	19	50782169	0.0122	50019	398719	448738	Irritable bowel syndrome	TRUE	reported	0.0013704472634296	1.87812570184168e-06	3.653e-06	19	50782169	7738	0.0294225	Gut bacterial pathway abundance (LACTOSECAT.PWY..lactose.and.galactose.degradation.I)	Gut flora	0.0525702913346908	0.00276363553101426	21.4387333130502	2	1	TRUE	NA	NA	0.00276363553101426	7738	1.87812570184168e-06	448738	TRUE	7.86293818854093e-06	GCST90027488+GCST90016564	NA
GCST90027488	GCST90016564	rs9982657	A	G	A	G	-0.185895	0.0199	0.051495	0.052	FALSE	FALSE	FALSE	0.2264	21	26572440	0.0164	50019	400963	450982	Irritable bowel syndrome	TRUE	reported	0.0018068823610026	3.26482386650232e-06	8.18107e-07	21	26572440	7738	0.0376992	Gut bacterial pathway abundance (LACTOSECAT.PWY..lactose.and.galactose.degradation.I)	Gut flora	-0.0559752	0.00313322662639283	24.3148250390032	2	1	TRUE	NA	NA	0.00313322662639283	7738	3.26482386650232e-06	450982	TRUE	2.25834912333986e-06	GCST90027488+GCST90016564	NA
GCST90027489	GCST90016564	rs111549352	C	T	C	T	-0.362288	-0.0031	0.0529533	0.0484	FALSE	FALSE	FALSE	0.8475	4	34652075	0.0159	53400	433201	486601	Irritable bowel syndrome	TRUE	reported	0.000279498155710722	7.81192190456952e-08	1.83544e-06	4	34652075	7738	0.0759395	Gut bacterial pathway abundance (METHGLYUT.PWY..superpathway.of.methylglyoxal.degradation)	Gut flora	-0.0541614	0.00293345961130888	22.7600091205938	2	1	TRUE	NA	NA	0.00293345961130888	7738	7.81192190456952e-08	486601	TRUE	2.52301360000442e-06	GCST90027489+GCST90016564	NA
GCST90027489	GCST90016564	rs12601384	A	G	A	G	0.267527	-0.0016	0.141719	0.1439	FALSE	FALSE	FALSE	0.8712	17	50199900	0.0098	53400	433201	486601	Irritable bowel syndrome	TRUE	reported	-0.00023405	5.47793125819899e-08	8.8367e-08	17	50199900	7738	0.0500129	Gut bacterial pathway abundance (METHGLYUT.PWY..superpathway.of.methylglyoxal.degradation)	Gut flora	0.0607051672448329	0.00368511733022314	28.6135118148737	2	1	TRUE	NA	NA	0.00368511733022314	7738	5.47793125819899e-08	486601	TRUE	1.27006935963946e-07	GCST90027489+GCST90016564	NA
GCST90027489	GCST90016564	rs174453	G	C	G	C	0.219293	0.0013	0.173317	0.1836	FALSE	TRUE	FALSE	0.8853	11	61645967	0.0092	53400	383378	436778	Irritable bowel syndrome	TRUE	reported	-0.000213809	4.57143199300824e-08	9.3362e-07	11	61645967	7738	0.0447067	Gut bacterial pathway abundance (METHGLYUT.PWY..superpathway.of.methylglyoxal.degradation)	Gut flora	0.0556826123459755	0.00310055331767218	24.0604812705401	2	1	TRUE	NA	NA	0.00310055331767218	7738	4.57143199300824e-08	436778	TRUE	1.29309343695767e-06	GCST90027489+GCST90016564	NA
GCST90027489	GCST90016564	rs56061025	G	A	G	A	0.202777	-0.0237	0.171142	0.177	FALSE	FALSE	FALSE	0.008251	1	240165382	0.009	53400	433201	486601	Irritable bowel syndrome	TRUE	reported	0.00377500156507807	1.42506368163419e-05	8.75669e-06	1	240165382	7738	0.0456109	Gut bacterial pathway abundance (METHGLYUT.PWY..superpathway.of.methylglyoxal.degradation)	Gut flora	0.0504821364968555	0.00254844610528715	19.7651494887364	2	1	TRUE	NA	NA	0.00254844610528715	7738	1.42506368163419e-05	486601	TRUE	4.51676744407737e-05	GCST90027489+GCST90016564	NA
GCST90027489	GCST90016564	rs7193741	G	T	G	T	0.167159	-0.0198	0.575354	0.6046	FALSE	FALSE	FALSE	0.008707	16	12851942	0.0076	50019	364170	414189	Irritable bowel syndrome	TRUE	reported	0.00404808672127919	1.63870061029969e-05	8.09767e-06	16	12851942	7738	0.0374578	Gut bacterial pathway abundance (METHGLYUT.PWY..superpathway.of.methylglyoxal.degradation)	Gut flora	0.0506723428309105	0.00256768632797333	19.9147562806283	2	1	TRUE	NA	NA	0.00256768632797333	7738	1.63870061029969e-05	414189	TRUE	4.77098287378439e-05	GCST90027489+GCST90016564	NA
GCST90027489	GCST90016564	rs72727948	A	C	A	C	-0.340848	-0.0129	0.0622588	0.0769	FALSE	FALSE	FALSE	0.3252	8	134963609	0.0131	53400	422699	476099	Irritable bowel syndrome	TRUE	reported	-0.00142715	2.03676301354221e-06	3.2722e-06	8	134963609	7738	0.0732542	Gut bacterial pathway abundance (METHGLYUT.PWY..superpathway.of.methylglyoxal.degradation)	Gut flora	-0.0528279	0.00279078424587311	21.6499272018335	2	1	TRUE	NA	NA	0.00279078424587311	7738	2.03676301354221e-06	476099	TRUE	7.16767532645389e-06	GCST90027489+GCST90016564	NA
GCST90027489	GCST90016564	rs75084758	T	C	T	C	-0.31214	0.0036	0.0810094	0.0726	FALSE	FALSE	FALSE	0.8039	10	107987090	0.0146	50019	359979	409998	Irritable bowel syndrome	TRUE	reported	0.000385087838147611	1.48292643089201e-07	8.52138e-06	10	107987090	7738	0.0701178	Gut bacterial pathway abundance (METHGLYUT.PWY..superpathway.of.methylglyoxal.degradation)	Gut flora	-0.0505484	0.00255514014249735	19.817199865247	2	1	TRUE	NA	NA	0.00255514014249735	7738	1.48292643089201e-07	409998	TRUE	1.21697164444514e-05	GCST90027489+GCST90016564	NA
GCST90027489	GCST90016564	rs78219112	C	A	C	A	-0.236375	0.0085	0.140307	0.1492	FALSE	FALSE	FALSE	0.4166	4	136984840	0.0104	50019	400963	450982	Irritable bowel syndrome	TRUE	reported	-0.00121704	1.48119844444724e-06	5.82693e-06	4	136984840	7738	0.0521504	Gut bacterial pathway abundance (METHGLYUT.PWY..superpathway.of.methylglyoxal.degradation)	Gut flora	-0.0514647	0.00264861923173178	20.5441319596847	2	1	TRUE	NA	NA	0.00264861923173178	7738	1.48119844444724e-06	450982	TRUE	1.15572175493095e-05	GCST90027489+GCST90016564	NA
GCST90027489	GCST90016564	rs902061	C	T	C	T	0.147904	0.0086	0.522882	0.5426	FALSE	FALSE	FALSE	0.2084	12	129189556	0.0069	53400	426079	479479	Irritable bowel syndrome	TRUE	reported	-0.00179997	3.23988454808963e-06	8.78031e-06	12	129189556	7738	0.0332725	Gut bacterial pathway abundance (METHGLYUT.PWY..superpathway.of.methylglyoxal.degradation)	Gut flora	0.050475694412034	0.00254779572637704	19.7600924182689	2	1	TRUE	NA	NA	0.00254779572637704	7738	3.23988454808963e-06	479479	TRUE	2.13197436335269e-05	GCST90027489+GCST90016564	NA
GCST90027490	GCST90016564	rs10918287	A	G	A	G	-0.0781066	0.0152	0.633281	0.6471	FALSE	FALSE	FALSE	0.0352	1	165784152	0.0072	53400	426079	479479	Irritable bowel syndrome	TRUE	reported	0.0030487736583025	9.29502081955924e-06	7.02021e-06	1	165784152	7738	0.0173838	Gut bacterial pathway abundance (NAGLIPASYN.PWY..lipid.IVA.biosynthesis)	Gut flora	-0.0510175	0.00260278158012282	20.1876623796176	2	1	TRUE	NA	NA	0.00260278158012282	7738	9.29502081955924e-06	479479	TRUE	2.80142999829154e-05	GCST90027490+GCST90016564	NA
GCST90027490	GCST90016564	rs11790347	G	C	G	C	0.172086	0.0261	0.0511725	0.0439000000000001	FALSE	TRUE	FALSE	0.1214	9	14449077	0.0168	53400	433201	486601	Irritable bowel syndrome	TRUE	reported	-0.00222712	4.96008461195297e-06	5.23034e-06	9	14449077	7738	0.0377768	Gut bacterial pathway abundance (NAGLIPASYN.PWY..lipid.IVA.biosynthesis)	Gut flora	0.0517226116205337	0.00267522855284857	20.7510819718301	2	1	TRUE	NA	NA	0.00267522855284857	7738	4.96008461195297e-06	486601	TRUE	1.53984153750389e-05	GCST90027490+GCST90016564	NA
GCST90027490	GCST90016564	rs11916439	T	C	T	C	0.0846475	0.0132	0.304223	0.2917	FALSE	FALSE	FALSE	0.07869	3	116990217	0.0075	53400	433201	486601	Irritable bowel syndrome	TRUE	reported	0.00252304896773819	6.36577609360474e-06	2.02913e-06	3	116990217	7738	0.0178187	Gut bacterial pathway abundance (NAGLIPASYN.PWY..lipid.IVA.biosynthesis)	Gut flora	0.053932103478137	0.00290867178557648	22.5671252938434	2	1	TRUE	NA	NA	0.00290867178557648	7738	6.36577609360474e-06	486601	TRUE	7.10814514714905e-06	GCST90027490+GCST90016564	NA
GCST90027490	GCST90016564	rs12677665	G	A	G	A	0.0820111	-0.0019	0.688302	0.6781	FALSE	FALSE	FALSE	0.7945	8	29233822	0.0074	53400	422699	476099	Irritable bowel syndrome	TRUE	reported	0.000372112388292399	1.38467629520673e-07	3.87284e-06	8	29233822	7738	0.0177587	Gut bacterial pathway abundance (NAGLIPASYN.PWY..lipid.IVA.biosynthesis)	Gut flora	0.052433086842545	0.00274922859583786	21.3266642927291	2	1	TRUE	NA	NA	0.00274922859583786	7738	1.38467629520673e-07	476099	TRUE	5.4634951928594e-06	GCST90027490+GCST90016564	NA
GCST90027490	GCST90016564	rs1321819	A	G	A	G	-0.0837878	0.0049	0.282419	0.2871	FALSE	FALSE	FALSE	0.5154	6	24403039	0.0075	53400	433201	486601	Irritable bowel syndrome	TRUE	reported	0.000936588929512282	8.77198822884963e-07	3.63362e-06	6	24403039	7738	0.0180916	Gut bacterial pathway abundance (NAGLIPASYN.PWY..lipid.IVA.biosynthesis)	Gut flora	-0.0525829	0.00276495896321564	21.4490282222716	2	1	TRUE	NA	NA	0.00276495896321564	7738	8.77198822884963e-07	486601	TRUE	6.45865320774051e-06	GCST90027490+GCST90016564	NA
GCST90027490	GCST90016564	rs17118750	C	T	C	T	0.126177	0.0132	0.0945335	0.0857	FALSE	FALSE	FALSE	0.2922	11	115619704	0.0125	53400	422699	476099	Irritable bowel syndrome	TRUE	reported	-0.00153044	2.34223989666805e-06	7.89569e-06	11	115619704	7738	0.0282402	Gut bacterial pathway abundance (NAGLIPASYN.PWY..lipid.IVA.biosynthesis)	Gut flora	0.0507334698292977	0.00257388496092026	19.9629564109608	2	1	TRUE	NA	NA	0.00257388496092026	7738	2.34223989666805e-06	476099	TRUE	1.73576033796057e-05	GCST90027490+GCST90016564	NA
GCST90027490	GCST90016564	rs2096694	T	C	T	C	0.0874062	-0.0066	0.296603	0.3095	FALSE	FALSE	FALSE	0.3667	21	35371782	0.0074	53400	433201	486601	Irritable bowel syndrome	TRUE	reported	-0.00127858	1.63475437973066e-06	1.2523e-06	21	35371782	7738	0.0180324	Gut bacterial pathway abundance (NAGLIPASYN.PWY..lipid.IVA.biosynthesis)	Gut flora	0.0550265108076517	0.00302791689166461	23.4951063031642	2	1	TRUE	NA	NA	0.00302791689166461	7738	1.63475437973066e-06	486601	TRUE	2.66874018524235e-06	GCST90027490+GCST90016564	NA
GCST90027490	GCST90016564	rs2244670	A	T	A	T	-0.0923156	-0.0109	0.208219	0.2044	FALSE	TRUE	FALSE	0.1996	10	111524436	0.0085	53400	433201	486601	Irritable bowel syndrome	TRUE	reported	-0.00183832	3.37942229335387e-06	3.86367e-06	10	111524436	7738	0.0199879	Gut bacterial pathway abundance (NAGLIPASYN.PWY..lipid.IVA.biosynthesis)	Gut flora	-0.0524387	0.00274981528564144	21.3312279865009	2	1	TRUE	NA	NA	0.00274981528564144	7738	3.37942229335387e-06	486601	TRUE	9.89341894751203e-06	GCST90027490+GCST90016564	NA
GCST90027490	GCST90016564	rs62104460	T	C	T	C	0.126388	0.0031	0.101043	0.1158	FALSE	FALSE	FALSE	0.7758	2	2881088	0.011	53400	422699	476099	Irritable bowel syndrome	TRUE	reported	0.000408433400307428	1.66817842486688e-07	7.89205e-06	2	2881088	7738	0.0282868	Gut bacterial pathway abundance (NAGLIPASYN.PWY..lipid.IVA.biosynthesis)	Gut flora	0.0507345875281627	0.0025739983716528	19.9638382903574	2	1	TRUE	NA	NA	0.0025739983716528	7738	1.66817842486688e-07	476099	TRUE	1.11074962361214e-05	GCST90027490+GCST90016564	NA
GCST90027490	GCST90016564	rs657516	G	A	G	A	-0.156583	-0.0185	0.06019	0.072	FALSE	FALSE	FALSE	0.1626	11	100922112	0.0132	53400	433201	486601	Irritable bowel syndrome	TRUE	reported	0.00200914515585208	4.03666425728389e-06	7.61535e-06	11	100922112	7738	0.0349849	Gut bacterial pathway abundance (NAGLIPASYN.PWY..lipid.IVA.biosynthesis)	Gut flora	-0.0508211	0.00258278552453218	20.0321676103098	2	1	TRUE	NA	NA	0.00258278552453218	7738	4.03666425728389e-06	486601	TRUE	2.01645635451152e-05	GCST90027490+GCST90016564	NA
GCST90027490	GCST90016564	rs67156511	G	T	G	T	-0.117423	0.0079	0.12085	0.1288	FALSE	FALSE	FALSE	0.5109	18	5305702	0.012	44437	297870	342307	Irritable bowel syndrome	TRUE	reported	-0.00112522	1.26612882965199e-06	8.45921e-06	18	5305702	7738	0.0263682	Gut bacterial pathway abundance (NAGLIPASYN.PWY..lipid.IVA.biosynthesis)	Gut flora	-0.050566	0.00255691938824173	19.8310347446656	2	1	TRUE	NA	NA	0.00255691938824173	7738	1.26612882965199e-06	342307	TRUE	1.67968153726114e-05	GCST90027490+GCST90016564	NA
GCST90027491	GCST90016564	rs10213988	C	T	C	T	0.0857065	-0.0013	0.23195	0.2652	FALSE	FALSE	FALSE	0.8646	5	71380793	0.0077	53400	433201	486601	Irritable bowel syndrome	TRUE	reported	0.000242028778172931	5.85779294638819e-08	8.78436e-06	5	71380793	7738	0.019281	Gut bacterial pathway abundance (NONMEVIPP.PWY..methylerythritol.phosphate.pathway.I)	Gut flora	0.0504745026585562	0.0025476754186286	19.759156956983	2	1	TRUE	NA	NA	0.0025476754186286	7738	5.85779294638819e-08	486601	TRUE	1.14959743146438e-05	GCST90027491+GCST90016564	NA
GCST90027491	GCST90016564	rs10756052	C	G	C	G	0.089341	0.0141	0.240585	0.2606	FALSE	TRUE	FALSE	0.07557	9	10515836	0.0079	53400	426079	479479	Irritable bowel syndrome	TRUE	reported	0.00257754756906721	6.6437514708043e-06	3.07029e-06	9	10515836	7738	0.019147	Gut bacterial pathway abundance (NONMEVIPP.PWY..methylerythritol.phosphate.pathway.I)	Gut flora	0.0529762927828384	0.00280648759701302	21.7720911542782	2	1	TRUE	NA	NA	0.00280648759701302	7738	6.6437514708043e-06	479479	TRUE	1.0749707757576e-05	GCST90027491+GCST90016564	NA
GCST90027491	GCST90016564	rs11058744	T	G	T	G	-0.155967	-0.0005	0.0707436	0.0817	FALSE	FALSE	FALSE	0.9676	12	127091880	0.0126	53400	426079	479479	Irritable bowel syndrome	TRUE	reported	-5.7308e-05	3.28421165245606e-09	1.04412e-06	12	127091880	7738	0.0319398	Gut bacterial pathway abundance (NONMEVIPP.PWY..methylerythritol.phosphate.pathway.I)	Gut flora	-0.0554337	0.00307289693788294	23.8452045675613	2	1	TRUE	NA	NA	0.00307289693788294	7738	3.28421165245606e-09	479479	TRUE	1.32185616019312e-06	GCST90027491+GCST90016564	NA
GCST90027491	GCST90016564	rs11070764	C	T	C	T	-0.077654	-0.0087	0.553392	0.5581	FALSE	FALSE	FALSE	0.206	15	31340812	0.0069	53400	433201	486601	Irritable bowel syndrome	TRUE	reported	0.00180752305894786	3.26713960862822e-06	2.23815e-06	15	31340812	7738	0.0164151	Gut bacterial pathway abundance (NONMEVIPP.PWY..methylerythritol.phosphate.pathway.I)	Gut flora	-0.0537075	0.0028844937760547	22.3789959260221	2	1	TRUE	NA	NA	0.0028844937760547	7738	3.26713960862822e-06	486601	TRUE	5.80959061096832e-06	GCST90027491+GCST90016564	NA
GCST90027491	GCST90016564	rs11139000	C	T	C	T	-0.0818744	-0.0047	0.282074	0.2999	FALSE	FALSE	FALSE	0.5274	9	83676352	0.0074	53400	433201	486601	Irritable bowel syndrome	TRUE	reported	0.00091050084282268	8.29011784780811e-07	6.13465e-06	9	83676352	7738	0.018107	Gut bacterial pathway abundance (NONMEVIPP.PWY..methylerythritol.phosphate.pathway.I)	Gut flora	-0.0513417	0.00263597020916229	20.4457599522172	2	1	TRUE	NA	NA	0.00263597020916229	7738	8.29011784780811e-07	486601	TRUE	1.06042394913374e-05	GCST90027491+GCST90016564	NA
GCST90027491	GCST90016564	rs1428949	T	C	T	C	-0.0743313	-0.0199	0.433176	0.4299	FALSE	FALSE	FALSE	0.004043	5	9947612	0.0069	53400	433201	486601	Irritable bowel syndrome	TRUE	reported	-0.00413442	1.7093434636253e-05	6.80957e-06	5	9947612	7738	0.0165197	Gut bacterial pathway abundance (NONMEVIPP.PWY..methylerythritol.phosphate.pathway.I)	Gut flora	-0.0510909	0.00261028284800208	20.2459958879511	2	1	TRUE	NA	NA	0.00261028284800208	7738	1.7093434636253e-05	486601	TRUE	4.10984131254476e-05	GCST90027491+GCST90016564	NA
GCST90027491	GCST90016564	rs7108080	A	G	A	G	-0.0891578	-0.005	0.508635	0.4603	FALSE	FALSE	FALSE	0.4764	11	59726765	0.007	53400	426079	479479	Irritable bowel syndrome	TRUE	reported	-0.00103154	1.06408344661566e-06	1.02579e-07	11	59726765	7738	0.0167524	Gut bacterial pathway abundance (NONMEVIPP.PWY..methylerythritol.phosphate.pathway.I)	Gut flora	-0.0603991	0.00364805126122986	28.3246543478919	2	1	TRUE	NA	NA	0.00364805126122986	7738	1.06408344661566e-06	479479	TRUE	2.14723397683029e-07	GCST90027491+GCST90016564	NA
GCST90027491	GCST90016564	rs7221118	C	T	C	T	-0.0899681	0.0023	0.229708	0.218	FALSE	FALSE	FALSE	0.7831	17	47907641	0.0083	53400	433201	486601	Irritable bowel syndrome	TRUE	reported	-0.00039725	1.57807705994304e-07	2.53554e-06	17	47907641	7738	0.0191208	Gut bacterial pathway abundance (NONMEVIPP.PWY..methylerythritol.phosphate.pathway.I)	Gut flora	-0.05342	0.00285369401007728	22.139355809017	2	1	TRUE	NA	NA	0.00285369401007728	7738	1.57807705994304e-07	486601	TRUE	3.63725409581439e-06	GCST90027491+GCST90016564	NA
GCST90027491	GCST90016564	rs741054	A	T	A	T	0.0874913	-0.0039	0.243661	0.2395	FALSE	TRUE	FALSE	0.6668	7	31081980	0.0092	50019	312103	362122	Irritable bowel syndrome	TRUE	reported	-0.00070445	4.96250356936063e-07	3.64762e-06	7	31081980	7738	0.0188945	Gut bacterial pathway abundance (NONMEVIPP.PWY..methylerythritol.phosphate.pathway.I)	Gut flora	0.052573901363658	0.00276401510459564	21.4416859931048	2	1	TRUE	NA	NA	0.00276401510459564	7738	4.96250356936063e-07	362122	TRUE	6.23893018657399e-06	GCST90027491+GCST90016564	NA
GCST90027491	GCST90016564	rs76346802	G	A	G	A	-0.127657	-0.0101	0.0931431	0.0851	FALSE	FALSE	FALSE	0.4106	11	90723689	0.0123	53400	430957	484357	Irritable bowel syndrome	TRUE	reported	0.00117986974931292	1.39209262534372e-06	4.81072e-06	11	90723689	7738	0.0279162	Gut bacterial pathway abundance (NONMEVIPP.PWY..methylerythritol.phosphate.pathway.I)	Gut flora	-0.0519211	0.00269580113890531	20.9110897501356	2	1	TRUE	NA	NA	0.00269580113890531	7738	1.39209262534372e-06	484357	TRUE	9.3580489126092e-06	GCST90027491+GCST90016564	NA
GCST90027491	GCST90016564	rs79747739	C	A	C	A	0.162288	0.0022	0.0806663	0.0723	FALSE	FALSE	FALSE	0.8762	14	29433065	0.0141	53400	374672	428072	Irritable bowel syndrome	TRUE	reported	-0.000238477	5.68711904223552e-08	1.33315e-07	14	29433065	7738	0.03077	Gut bacterial pathway abundance (NONMEVIPP.PWY..methylerythritol.phosphate.pathway.I)	Gut flora	0.0598578692577241	0.00358296451207479	27.8174825180882	2	1	TRUE	NA	NA	0.00358296451207479	7738	5.68711904223552e-08	428072	TRUE	1.96138187438779e-07	GCST90027491+GCST90016564	NA
GCST90027492	GCST90016564	rs10817945	G	C	G	C	-0.0831557	0.0112	0.312346	0.3305	FALSE	TRUE	FALSE	0.1241	9	119627620	0.0073	53400	433201	486601	Irritable bowel syndrome	TRUE	reported	-0.00219942	4.83745582502654e-06	1.82785e-06	9	119627620	7738	0.0174273	Gut bacterial pathway abundance (NONOXIPENT.PWY..pentose.phosphate.pathway..non.oxidative.branch.)	Gut flora	-0.0541708	0.00293447943269446	22.7679449575269	2	1	TRUE	NA	NA	0.00293447943269446	7738	4.83745582502654e-06	486601	TRUE	5.63728521304996e-06	GCST90027492+GCST90016564	NA
GCST90027492	GCST90016564	rs11107787	T	C	T	C	0.110006	0.0097	0.148261	0.1703	FALSE	FALSE	FALSE	0.287	12	95311669	0.0091	53400	426079	479479	Irritable bowel syndrome	TRUE	reported	0.0015393803469776	2.36969185266087e-06	1.13167e-06	12	95311669	7738	0.0226014	Gut bacterial pathway abundance (NONOXIPENT.PWY..pentose.phosphate.pathway..non.oxidative.branch.)	Gut flora	0.0552533800582178	0.00305293600785786	23.6898365116952	2	1	TRUE	NA	NA	0.00305293600785786	7738	2.36969185266087e-06	479479	TRUE	2.71409353650573e-06	GCST90027492+GCST90016564	NA
GCST90027492	GCST90016564	rs12735521	T	C	T	C	0.0769256	0.0048	0.32237	0.3157	FALSE	FALSE	FALSE	0.5157	1	18450321	0.0074	53400	433201	486601	Irritable bowel syndrome	TRUE	reported	0.000929873184604511	8.64664139446535e-07	6.08499e-06	1	18450321	7738	0.0170061	Gut bacterial pathway abundance (NONOXIPENT.PWY..pentose.phosphate.pathway..non.oxidative.branch.)	Gut flora	0.0513611039701235	0.00263796300102984	20.4612578170427	2	1	TRUE	NA	NA	0.00263796300102984	7738	8.64664139446535e-07	486601	TRUE	1.06038877090891e-05	GCST90027492+GCST90016564	NA
GCST90027492	GCST90016564	rs2306372	G	A	G	A	0.111617	0.0069	0.186595	0.2829	FALSE	FALSE	FALSE	0.3611	3	149696358	0.0076	53400	433201	486601	Irritable bowel syndrome	TRUE	reported	-0.00130152	1.69394400094028e-06	2.14862e-06	3	149696358	7738	0.0235532	Gut bacterial pathway abundance (NONOXIPENT.PWY..pentose.phosphate.pathway..non.oxidative.branch.)	Gut flora	0.0538012955522973	0.00289457940310564	22.457471195995	2	1	TRUE	NA	NA	0.00289457940310564	7738	1.69394400094028e-06	486601	TRUE	4.52758270106394e-06	GCST90027492+GCST90016564	NA
GCST90027492	GCST90016564	rs4786434	G	T	G	T	0.167808	0.0076	0.0547628	0.0664	FALSE	FALSE	FALSE	0.6014	16	3755986	0.0146	53400	411465	464865	Irritable bowel syndrome	TRUE	reported	-0.000763481	5.82902931204128e-07	6.17775e-06	16	3755986	7738	0.0371239	Gut bacterial pathway abundance (NONOXIPENT.PWY..pentose.phosphate.pathway..non.oxidative.branch.)	Gut flora	0.0513248942146851	0.00263424476614862	20.4323412990529	2	1	TRUE	NA	NA	0.00263424476614862	7738	5.82902931204128e-07	464865	TRUE	1.01377319583027e-05	GCST90027492+GCST90016564	NA
GCST90027492	GCST90016564	rs55804433	T	C	T	C	-0.0850326	-0.0082	0.277617	0.2877	FALSE	FALSE	FALSE	0.3062	3	174766172	0.0081	50019	400963	450982	Irritable bowel syndrome	TRUE	reported	-0.00150747	2.27247648428221e-06	4.44375e-06	3	174766172	7738	0.0185278	Gut bacterial pathway abundance (NONOXIPENT.PWY..pentose.phosphate.pathway..non.oxidative.branch.)	Gut flora	-0.052109	0.00271535040919347	21.0631445837851	2	1	TRUE	NA	NA	0.00271535040919347	7738	2.27247648428221e-06	450982	TRUE	1.00179089890809e-05	GCST90027492+GCST90016564	NA
GCST90027492	GCST90016564	rs9461124	T	C	T	C	-0.0970976	0.0126	0.17584	0.1905	FALSE	FALSE	FALSE	0.1454	6	25235303	0.0087	53400	433201	486601	Irritable bowel syndrome	TRUE	reported	0.00207617879195679	4.31051837617113e-06	4.36164e-06	6	25235303	7738	0.0211387	Gut bacterial pathway abundance (NONOXIPENT.PWY..pentose.phosphate.pathway..non.oxidative.branch.)	Gut flora	-0.0521532	0.00271995118586971	21.0989304347447	2	1	TRUE	NA	NA	0.00271995118586971	7738	4.31051837617113e-06	486601	TRUE	1.22129361904531e-05	GCST90027492+GCST90016564	NA
GCST90027493	GCST90016564	rs10856807	C	T	C	T	-0.20668	0.0047	0.354718	0.3511	FALSE	FALSE	FALSE	0.57	4	34521169	0.0083	50019	349640	399659	Irritable bowel syndrome	TRUE	reported	-0.000895727	8.02327648905018e-07	7.93835e-06	4	34521169	7738	0.0462699	Gut bacterial pathway abundance (ORNDEG.PWY..superpathway.of.ornithine.degradation)	Gut flora	-0.0507204	0.00257255481300793	19.9526132246124	2	1	TRUE	NA	NA	0.00257255481300793	7738	8.02327648905018e-07	399659	TRUE	1.39902461938317e-05	GCST90027493+GCST90016564	NA
GCST90027493	GCST90016564	rs111457769	C	T	C	T	0.337718	0.0072	0.112527	0.1197	FALSE	FALSE	FALSE	0.5486	7	74482794	0.012	44437	305506	349943	Irritable bowel syndrome	TRUE	reported	-0.00101427	1.02874378724481e-06	2.96565e-06	7	74482794	7738	0.0722672	Gut bacterial pathway abundance (ORNDEG.PWY..superpathway.of.ornithine.degradation)	Gut flora	0.0530569900731857	0.00281504419562613	21.8386586867401	2	1	TRUE	NA	NA	0.00281504419562613	7738	1.02874378724481e-06	349943	TRUE	5.85182549378399e-06	GCST90027493+GCST90016564	NA
GCST90027493	GCST90016564	rs12041866	T	C	T	C	-0.376771	-0.0016	0.0747288	0.0826	FALSE	FALSE	FALSE	0.9011	1	60484531	0.0125	53400	433201	486601	Irritable bowel syndrome	TRUE	reported	-0.000183495	3.36704338651407e-08	3.08525e-06	1	60484531	7738	0.0807643	Gut bacterial pathway abundance (ORNDEG.PWY..superpathway.of.ornithine.degradation)	Gut flora	-0.0529651	0.00280530166096243	21.7628650506794	2	1	TRUE	NA	NA	0.00280530166096243	7738	3.36704338651407e-08	486601	TRUE	4.02767922038396e-06	GCST90027493+GCST90016564	NA
GCST90027493	GCST90016564	rs12522600	A	T	A	T	-0.225331	-0.0042	0.249899	0.263	FALSE	TRUE	FALSE	0.5986	5	78856333	0.0079	53400	426079	479479	Irritable bowel syndrome	TRUE	reported	-0.000767782	5.89489892276975e-07	4.65008e-06	5	78856333	7738	0.049199	Gut bacterial pathway abundance (ORNDEG.PWY..superpathway.of.ornithine.degradation)	Gut flora	-0.0520018	0.00270418793781814	20.9763218033616	2	1	TRUE	NA	NA	0.00270418793781814	7738	5.89489892276975e-07	479479	TRUE	7.67129681362203e-06	GCST90027493+GCST90016564	NA
GCST90027493	GCST90016564	rs2010151	C	A	C	A	-0.197206	-0.0006	0.418744	0.4132	FALSE	FALSE	FALSE	0.9299	5	31806434	0.0069	53400	433201	486601	Irritable bowel syndrome	TRUE	reported	0.000124656965353537	1.55393590111529e-08	7.80531e-06	5	31806434	7738	0.0441133	Gut bacterial pathway abundance (ORNDEG.PWY..superpathway.of.ornithine.degradation)	Gut flora	-0.0507612	0.00257670203742142	19.9848619961151	2	1	TRUE	NA	NA	0.00257670203742142	7738	1.55393590111529e-08	486601	TRUE	9.76744371873784e-06	GCST90027493+GCST90016564	NA
GCST90027493	GCST90016564	rs6124449	C	A	C	A	-0.379049	-0.0219	0.092716	0.1	FALSE	FALSE	FALSE	0.06699	20	40998244	0.0119	50019	408085	458104	Irritable bowel syndrome	TRUE	reported	0.00271903284732576	7.39313962483641e-06	1.12497e-06	20	40998244	7738	0.0778587	Gut bacterial pathway abundance (ORNDEG.PWY..superpathway.of.ornithine.degradation)	Gut flora	-0.055267	0.00305443858583328	23.7015317731976	2	1	TRUE	NA	NA	0.00305443858583328	7738	7.39313962483641e-06	458104	TRUE	4.47690000493287e-06	GCST90027493+GCST90016564	NA
GCST90027493	GCST90016564	rs6868622	T	C	T	C	-0.237472	-0.015	0.28369	0.2794	FALSE	FALSE	FALSE	0.05769	5	94469728	0.0079	53400	411465	464865	Irritable bowel syndrome	TRUE	reported	-0.00278484	7.75532472211052e-06	1.61704e-06	5	94469728	7738	0.0495125	Gut bacterial pathway abundance (ORNDEG.PWY..superpathway.of.ornithine.degradation)	Gut flora	-0.0544496	0.00296475737243565	23.0035630162068	2	1	TRUE	NA	NA	0.00296475737243565	7738	7.75532472211052e-06	464865	TRUE	6.44563292445731e-06	GCST90027493+GCST90016564	NA
GCST90027494	GCST90016564	rs10223540	T	C	T	C	-0.185493	0.0104	0.1009	0.0796	FALSE	FALSE	FALSE	0.4135	6	21206319	0.0127	53400	433201	486601	Irritable bowel syndrome	TRUE	reported	0.00117393408653001	1.37812123951705e-06	9.36074e-06	6	21206319	7738	0.0418583	Gut bacterial pathway abundance (P105.PWY..TCA.cycle.IV..2.oxoglutarate.decarboxylase.)	Gut flora	-0.0503196	0.00253206215132582	19.6377568234461	2	1	TRUE	NA	NA	0.00253206215132582	7738	1.37812123951705e-06	486601	TRUE	1.77017811664243e-05	GCST90027494+GCST90016564	NA
GCST90027494	GCST90016564	rs11582075	T	C	T	C	-0.137144	0.0059	0.219197	0.2042	FALSE	FALSE	FALSE	0.5001	1	83675735	0.0088	53400	421888	475288	Irritable bowel syndrome	TRUE	reported	0.000972504508007754	9.45765018095404e-07	5.99156e-06	1	83675735	7738	0.0302967	Gut bacterial pathway abundance (P105.PWY..TCA.cycle.IV..2.oxoglutarate.decarboxylase.)	Gut flora	-0.0513983	0.00264178627038991	20.4909914075034	2	1	TRUE	NA	NA	0.00264178627038991	7738	9.45765018095404e-07	475288	TRUE	1.066690261151e-05	GCST90027494+GCST90016564	NA
GCST90027494	GCST90016564	rs12034038	C	G	C	G	0.145688	-0.0014	0.174619	0.1574	FALSE	TRUE	FALSE	0.8827	1	84041610	0.0095	53400	422699	476099	Irritable bowel syndrome	TRUE	reported	-0.000213578	4.56156004614419e-08	9.30701e-06	1	84041610	7738	0.0328667	Gut bacterial pathway abundance (P105.PWY..TCA.cycle.IV..2.oxoglutarate.decarboxylase.)	Gut flora	0.05033367194262	0.00253347853122729	19.6487696536569	2	1	TRUE	NA	NA	0.00253347853122729	7738	4.56156004614419e-08	476099	TRUE	1.2068800602381e-05	GCST90027494+GCST90016564	NA
GCST90027494	GCST90016564	rs27099	T	A	T	A	-0.137509	0.0068	0.208739	0.2038	FALSE	TRUE	FALSE	0.421	5	14463639	0.0085	53400	433201	486601	Irritable bowel syndrome	TRUE	reported	-0.00114684	1.31524963725826e-06	9.7277e-06	5	14463639	7738	0.0310886	Gut bacterial pathway abundance (P105.PWY..TCA.cycle.IV..2.oxoglutarate.decarboxylase.)	Gut flora	-0.0502254	0.00252258916279672	19.5641019549669	2	1	TRUE	NA	NA	0.00252258916279672	7738	1.31524963725826e-06	486601	TRUE	1.81764736019402e-05	GCST90027494+GCST90016564	NA
GCST90027494	GCST90016564	rs36182340	T	G	T	G	0.235877	0.0091	0.903211	0.8962	FALSE	FALSE	FALSE	0.4524	7	155118470	0.0122	50019	362223	412242	Irritable bowel syndrome	TRUE	reported	0.00116173267317383	1.34962280391962e-06	2.00198e-08	7	155118470	7738	0.0420321	Gut bacterial pathway abundance (P105.PWY..TCA.cycle.IV..2.oxoglutarate.decarboxylase.)	Gut flora	0.0636742857073132	0.00405441466033655	31.4926360175257	2	1	TRUE	NA	NA	0.00405441466033655	7738	1.34962280391962e-06	412242	TRUE	4.90946263826969e-08	GCST90027494+GCST90016564	NA
GCST90027494	GCST90016564	rs6562993	G	A	G	A	-0.133596	-0.0054	0.236848	0.2306	FALSE	FALSE	FALSE	0.5068	13	77914588	0.0081	53400	433201	486601	Irritable bowel syndrome	TRUE	reported	0.000955702972014655	9.13368170717645e-07	6.41594e-06	13	77914588	7738	0.0296076	Gut bacterial pathway abundance (P105.PWY..TCA.cycle.IV..2.oxoglutarate.decarboxylase.)	Gut flora	-0.0512344	0.00262495906685914	20.3601278434073	2	1	TRUE	NA	NA	0.00262495906685914	7738	9.13368170717645e-07	486601	TRUE	1.12760454994781e-05	GCST90027494+GCST90016564	NA
GCST90027494	GCST90016564	rs72814612	C	A	C	A	0.200658	0.0195	0.107888	0.0969	FALSE	FALSE	FALSE	0.1243	10	95941459	0.0127	50019	364170	414189	Irritable bowel syndrome	TRUE	reported	-0.00238579	5.69197318112645e-06	3.03557e-06	10	95941459	7738	0.0429821	Gut bacterial pathway abundance (P105.PWY..TCA.cycle.IV..2.oxoglutarate.decarboxylase.)	Gut flora	0.0530029114853638	0.00280930862592531	21.7940377082858	2	1	TRUE	NA	NA	0.00280930862592531	7738	5.69197318112645e-06	414189	TRUE	1.00984369800852e-05	GCST90027494+GCST90016564	NA
GCST90027494	GCST90016564	rs857120	C	T	C	T	0.208416	0.0153	0.0883455	0.0954	FALSE	FALSE	FALSE	0.1926	1	57211399	0.0117	53400	433201	486601	Irritable bowel syndrome	TRUE	reported	-0.00187465	3.51429649864195e-06	5.46852e-06	1	57211399	7738	0.0458464	Gut bacterial pathway abundance (P105.PWY..TCA.cycle.IV..2.oxoglutarate.decarboxylase.)	Gut flora	0.0516164673612641	0.00266425970285644	20.6657720449853	2	1	TRUE	NA	NA	0.00266425970285644	7738	3.51429649864195e-06	486601	TRUE	1.39669175572934e-05	GCST90027494+GCST90016564	NA
GCST90027495	GCST90016564	rs10490196	A	G	A	G	0.0988657	-0.004	0.197408	0.1885	FALSE	FALSE	FALSE	0.6435	2	67070333	0.0087	53400	433201	486601	Irritable bowel syndrome	TRUE	reported	-0.000659106	4.34420265481007e-07	6.47888e-06	2	67070333	7738	0.0219208	Gut bacterial pathway abundance (P108.PWY..pyruvate.fermentation.to.propanoate.I)	Gut flora	0.0512107092571945	0.00262253674262491	20.3412900214198	2	1	TRUE	NA	NA	0.00262253674262491	7738	4.34420265481007e-07	486601	TRUE	1.01034762655803e-05	GCST90027495+GCST90016564	NA
GCST90027495	GCST90016564	rs10951264	A	G	A	G	0.0833274	0.0053	0.637001	0.6195	FALSE	FALSE	FALSE	0.4479	7	3662770	0.007	53400	433201	486601	Irritable bowel syndrome	TRUE	reported	0.00108540537454319	1.17810482708724e-06	4.18871e-06	7	3662770	7738	0.0181076	Gut bacterial pathway abundance (P108.PWY..pyruvate.fermentation.to.propanoate.I)	Gut flora	0.0522486534916139	0.00272992179168674	21.1764851287128	2	1	TRUE	NA	NA	0.00272992179168674	7738	1.17810482708724e-06	486601	TRUE	7.87476118171824e-06	GCST90027495+GCST90016564	NA
GCST90027495	GCST90016564	rs11647368	C	A	C	A	0.179956	-0.02	0.0557287	0.0614	FALSE	FALSE	FALSE	0.1735	16	8513688	0.0147	53400	433201	486601	Irritable bowel syndrome	TRUE	reported	0.00195041140952993	3.80410466642452e-06	5.44603e-06	16	8513688	7738	0.0395784	Gut bacterial pathway abundance (P108.PWY..pyruvate.fermentation.to.propanoate.I)	Gut flora	0.0516262213771704	0.00266526673368461	20.6736041211135	2	1	TRUE	NA	NA	0.00266526673368461	7738	3.80410466642452e-06	486601	TRUE	1.43378355912666e-05	GCST90027495+GCST90016564	NA
GCST90027495	GCST90016564	rs12514068	T	C	T	C	-0.07789	-0.0048	0.389548	0.3841	FALSE	FALSE	FALSE	0.4934	5	8264063	0.007	53400	433201	486601	Irritable bowel syndrome	TRUE	reported	-0.000983009	9.66306193131381e-07	9.37497e-06	5	8264063	7738	0.017578	Gut bacterial pathway abundance (P108.PWY..pyruvate.fermentation.to.propanoate.I)	Gut flora	-0.0503157	0.00253167027095489	19.6347098272555	2	1	TRUE	NA	NA	0.00253167027095489	7738	9.66306193131381e-07	486601	TRUE	1.64450373388378e-05	GCST90027495+GCST90016564	NA
GCST90027495	GCST90016564	rs200243	A	G	A	G	0.142409	0.0016	0.0873623	0.0992	FALSE	FALSE	FALSE	0.8946	6	50434789	0.0119	50019	408085	458104	Irritable bowel syndrome	TRUE	reported	0.000198651532042097	3.94624311826725e-08	6.93889e-06	6	50434789	7738	0.0316777	Gut bacterial pathway abundance (P108.PWY..pyruvate.fermentation.to.propanoate.I)	Gut flora	0.0510456824023736	0.002605661691924	20.2100594263628	2	1	TRUE	NA	NA	0.002605661691924	7738	3.94624311826725e-08	458104	TRUE	9.0576208967198e-06	GCST90027495+GCST90016564	NA
GCST90027495	GCST90016564	rs2586438	T	C	T	C	-0.0826985	-0.0157	0.57861	0.5731	FALSE	FALSE	FALSE	0.02952	17	48445699	0.0072	53400	433201	486601	Irritable bowel syndrome	TRUE	reported	-0.00312593	9.77144644639729e-06	8.41453e-06	17	48445699	7738	0.0185658	Gut bacterial pathway abundance (P108.PWY..pyruvate.fermentation.to.propanoate.I)	Gut flora	-0.0505789	0.00255822666196886	19.8411997431795	2	1	TRUE	NA	NA	0.00255822666196886	7738	9.77144644639729e-06	486601	TRUE	3.40669835754085e-05	GCST90027495+GCST90016564	NA
GCST90027495	GCST90016564	rs2645383	C	T	C	T	0.0871736	-0.0021	0.334436	0.3448	FALSE	FALSE	FALSE	0.7765	4	101893381	0.0074	53400	423835	477235	Irritable bowel syndrome	TRUE	reported	0.00041079230987507	1.68750321852495e-07	3.5403e-06	4	101893381	7738	0.0188008	Gut bacterial pathway abundance (P108.PWY..pyruvate.fermentation.to.propanoate.I)	Gut flora	0.0526438677064888	0.00277137680709829	21.4989526785426	2	1	TRUE	NA	NA	0.00277137680709829	7738	1.68750321852495e-07	477235	TRUE	5.08362532121228e-06	GCST90027495+GCST90016564	NA
GCST90027495	GCST90016564	rs3799603	C	T	C	T	-0.0952307	0.0055	0.360162	0.3331	FALSE	FALSE	FALSE	0.4471	6	167001286	0.0073	53400	433201	486601	Irritable bowel syndrome	TRUE	reported	-0.00108008	1.166562307738e-06	1.73213e-07	6	167001286	7738	0.0182225	Gut bacterial pathway abundance (P108.PWY..pyruvate.fermentation.to.propanoate.I)	Gut flora	-0.0593124	0.00351796123460189	27.3110272460089	2	1	TRUE	NA	NA	0.00351796123460189	7738	1.166562307738e-06	486601	TRUE	3.63155998504934e-07	GCST90027495+GCST90016564	NA
GCST90027495	GCST90016564	rs62381166	C	T	C	T	-0.151374	-0.01	0.0770703	0.0664	FALSE	FALSE	FALSE	0.471	5	156490831	0.0139	53400	426079	479479	Irritable bowel syndrome	TRUE	reported	0.00103896537822504	1.07944905715029e-06	3.79114e-06	5	156490831	7738	0.0327471	Gut bacterial pathway abundance (P108.PWY..pyruvate.fermentation.to.propanoate.I)	Gut flora	-0.0524833	0.00275449829059572	21.3676559478308	2	1	TRUE	NA	NA	0.00275449829059572	7738	1.07944905715029e-06	479479	TRUE	7.03511232908691e-06	GCST90027495+GCST90016564	NA
GCST90027495	GCST90016564	rs66470361	T	C	T	C	0.0825122	0.0085	0.402943	0.4412	FALSE	FALSE	FALSE	0.2315	16	50332152	0.0071	53400	422699	476099	Irritable bowel syndrome	TRUE	reported	0.00173505082383324	3.01040136128441e-06	3.63806e-06	16	50332152	7738	0.0178171	Gut bacterial pathway abundance (P108.PWY..pyruvate.fermentation.to.propanoate.I)	Gut flora	0.0525801410202891	0.00276467122971349	21.4467899562252	2	1	TRUE	NA	NA	0.00276467122971349	7738	3.01040136128441e-06	476099	TRUE	8.99119155622495e-06	GCST90027495+GCST90016564	NA
GCST90027495	GCST90016564	rs6672992	C	A	C	A	-0.104073	-0.0102	0.189469	0.1752	FALSE	FALSE	FALSE	0.264	1	65848034	0.0091	53400	433201	486601	Irritable bowel syndrome	TRUE	reported	0.00160683992007761	2.58193452875501e-06	3.01342e-06	1	65848034	7738	0.0222859	Gut bacterial pathway abundance (P108.PWY..pyruvate.fermentation.to.propanoate.I)	Gut flora	-0.0530198	0.00281110304554177	21.807997689032	2	1	TRUE	NA	NA	0.00281110304554177	7738	2.58193452875501e-06	486601	TRUE	7.10427437657584e-06	GCST90027495+GCST90016564	NA
GCST90027495	GCST90016564	rs74768264	G	A	G	A	0.128453	-0.0164	0.13271	0.1296	FALSE	FALSE	FALSE	0.1082	3	69136061	0.0102	53400	433201	486601	Irritable bowel syndrome	TRUE	reported	0.00230492562714469	5.31268214666836e-06	8.05193e-07	3	69136061	7738	0.0260338	Gut bacterial pathway abundance (P108.PWY..pyruvate.fermentation.to.propanoate.I)	Gut flora	0.0560100766899374	0.00313712869081267	24.3452015824948	2	1	TRUE	NA	NA	0.00313712869081267	7738	5.31268214666836e-06	486601	TRUE	2.71438844780389e-06	GCST90027495+GCST90016564	NA
GCST90027495	GCST90016564	rs7690663	C	G	C	G	0.0977238	0.0088	0.200105	0.2058	FALSE	TRUE	FALSE	0.2963	4	22014333	0.0084	53400	433201	486601	Irritable bowel syndrome	TRUE	reported	0.00150181794823444	2.25545714963909e-06	8.46935e-06	4	22014333	7738	0.0219458	Gut bacterial pathway abundance (P108.PWY..pyruvate.fermentation.to.propanoate.I)	Gut flora	0.0505632313171431	0.00255664036123092	19.8288651113434	2	1	TRUE	NA	NA	0.00255664036123092	7738	2.25545714963909e-06	486601	TRUE	1.82929086304782e-05	GCST90027495+GCST90016564	NA
GCST90027495	GCST90016564	rs953621	A	C	A	C	0.106359	-0.005	0.198582	0.2039	FALSE	FALSE	FALSE	0.5569	5	58085595	0.0085	53400	433201	486601	Irritable bowel syndrome	TRUE	reported	-0.000843267	7.11099930723934e-07	8.63694e-07	5	58085595	7738	0.021616	Gut bacterial pathway abundance (P108.PWY..pyruvate.fermentation.to.propanoate.I)	Gut flora	0.0558550149019006	0.00311978268969153	24.2101693547211	2	1	TRUE	NA	NA	0.00311978268969153	7738	7.11099930723934e-07	486601	TRUE	1.54522835418315e-06	GCST90027495+GCST90016564	NA
GCST90027496	GCST90016564	rs10478090	A	G	A	G	0.241206	0.0297	0.916364	0.9292	FALSE	FALSE	FALSE	0.02719	5	111841899	0.0134	53400	433201	486601	Irritable bowel syndrome	TRUE	reported	0.00317734118887026	1.00954970304915e-05	5.47722e-06	5	111841899	7738	0.0530633	Gut bacterial pathway abundance (P122.PWY..heterolactic.fermentation)	Gut flora	0.0516126784431192	0.00266386857607282	20.6627301019137	2	1	TRUE	NA	NA	0.00266386857607282	7738	1.00954970304915e-05	486601	TRUE	2.33299254258401e-05	GCST90027496+GCST90016564	NA
GCST90027496	GCST90016564	rs113865897	A	G	A	G	0.292743	0.0203	0.0616905	0.0548	FALSE	FALSE	FALSE	0.2131	4	39547170	0.0163	50019	399016	449035	Irritable bowel syndrome	TRUE	reported	0.00185852562714249	3.45411750674539e-06	6.05508e-06	4	39547170	7738	0.0647025	Gut bacterial pathway abundance (P122.PWY..heterolactic.fermentation)	Gut flora	0.0513728171445705	0.00263916634136948	20.4706161780385	2	1	TRUE	NA	NA	0.00263916634136948	7738	3.45411750674539e-06	449035	TRUE	1.54871948973219e-05	GCST90027496+GCST90016564	NA
GCST90027496	GCST90016564	rs1963381	A	G	A	G	0.167074	-0.0068	0.761011	0.7552	FALSE	FALSE	FALSE	0.3922	18	36125986	0.0079	53400	433201	486601	Irritable bowel syndrome	TRUE	reported	-0.00123395	1.52262083938575e-06	9.85803e-07	18	36125986	7738	0.0341354	Gut bacterial pathway abundance (P122.PWY..heterolactic.fermentation)	Gut flora	0.0555615374738555	0.00308708444645865	23.9556383563791	2	1	TRUE	NA	NA	0.00308708444645865	7738	1.52262083938575e-06	486601	TRUE	2.07973374166117e-06	GCST90027496+GCST90016564	NA
GCST90027496	GCST90016564	rs36039198	A	G	A	G	-0.28699	-0.0068	0.0993116	0.1096	FALSE	FALSE	FALSE	0.568	17	11989561	0.012	50019	361926	411945	Irritable bowel syndrome	TRUE	reported	-0.000882895	7.79503137094192e-07	1.97742e-07	17	11989561	7738	0.0551751	Gut bacterial pathway abundance (P122.PWY..heterolactic.fermentation)	Gut flora	-0.0590347	0.00348509489933619	27.0549833256546	2	1	TRUE	NA	NA	0.00348509489933619	7738	7.79503137094192e-07	411945	TRUE	3.91548229335274e-07	GCST90027496+GCST90016564	NA
GCST90027496	GCST90016564	rs72956918	A	G	A	G	0.325538	0.0204	0.0703907	0.0643	FALSE	FALSE	FALSE	0.2064	11	87633738	0.0162	50019	359979	409998	Irritable bowel syndrome	TRUE	reported	0.00196663834735397	3.86766638928317e-06	6.3794e-07	11	87633738	7738	0.0653775	Gut bacterial pathway abundance (P122.PWY..heterolactic.fermentation)	Gut flora	0.0565223621627678	0.00319477742445909	24.7940094974197	2	1	TRUE	NA	NA	0.00319477742445909	7738	3.86766638928317e-06	409998	TRUE	1.94807815116694e-06	GCST90027496+GCST90016564	NA
GCST90027497	GCST90016564	rs10917476	G	C	G	C	0.0828812	0.0063	0.313636	0.3392	FALSE	TRUE	FALSE	0.3831	1	19860840	0.0072	53400	433201	486601	Irritable bowel syndrome	TRUE	reported	-0.00125436	1.57341834930112e-06	2.08877e-06	1	19860840	7738	0.0174684	Gut bacterial pathway abundance (P161.PWY..acetylene.degradation)	Gut flora	0.0538658721874229	0.00290153218651178	22.5115710428048	2	1	TRUE	NA	NA	0.00290153218651178	7738	1.57341834930112e-06	486601	TRUE	4.32060867422222e-06	GCST90027497+GCST90016564	NA
GCST90027497	GCST90016564	rs12700304	T	G	T	G	0.0843908	-0.0058	0.249884	0.22	FALSE	FALSE	FALSE	0.4856	7	21840496	0.0083	53400	433201	486601	Irritable bowel syndrome	TRUE	reported	-0.00100176	1.00352490359736e-06	6.5289e-06	7	21840496	7738	0.0187182	Gut bacterial pathway abundance (P161.PWY..acetylene.degradation)	Gut flora	0.0511921040850151	0.00262063152065102	20.3264736412843	2	1	TRUE	NA	NA	0.00262063152065102	7738	1.00352490359736e-06	486601	TRUE	1.16830679280588e-05	GCST90027497+GCST90016564	NA
GCST90027497	GCST90016564	rs17639960	C	T	C	T	-0.107741	-0.0024	0.156574	0.164	FALSE	FALSE	FALSE	0.8155	2	193447212	0.0102	50019	361926	411945	Irritable bowel syndrome	TRUE	reported	0.000366600013858064	1.34395570160733e-07	3.05619e-06	2	193447212	7738	0.0230856	Gut bacterial pathway abundance (P161.PWY..acetylene.degradation)	Gut flora	-0.0529872	0.00280764471702381	21.7810931018747	2	1	TRUE	NA	NA	0.00280764471702381	7738	1.34395570160733e-07	411945	TRUE	4.44513379638025e-06	GCST90027497+GCST90016564	NA
GCST90027497	GCST90016564	rs181541	G	A	G	A	0.0785302	0.0038	0.620551	0.6535	FALSE	FALSE	FALSE	0.619	17	8819289	0.0077	50019	371292	421311	Irritable bowel syndrome	TRUE	reported	-0.000760313	5.7807575519037e-07	5.07201e-06	17	8819289	7738	0.0172148	Gut bacterial pathway abundance (P161.PWY..acetylene.degradation)	Gut flora	0.0517956334440169	0.00268278764386696	20.8098736849472	2	1	TRUE	NA	NA	0.00268278764386696	7738	5.7807575519037e-07	421311	TRUE	8.51151781242125e-06	GCST90027497+GCST90016564	NA
GCST90027497	GCST90016564	rs7096251	T	C	T	C	-0.0846704	-0.0102	0.60112	0.6122	FALSE	FALSE	FALSE	0.1981	10	124321890	0.0079	53400	374593	427993	Irritable bowel syndrome	TRUE	reported	-0.00197358	3.89502126263617e-06	2.17455e-06	10	124321890	7738	0.0178762	Gut bacterial pathway abundance (P161.PWY..acetylene.degradation)	Gut flora	-0.0537736	0.00289160339155028	22.4343149783114	2	1	TRUE	NA	NA	0.00289160339155028	7738	3.89502126263617e-06	427993	TRUE	6.19383742246355e-06	GCST90027497+GCST90016564	NA
GCST90027498	GCST90016564	rs10933259	G	A	G	A	0.0850658	-0.0009	0.287238	0.2983	FALSE	FALSE	FALSE	0.9013	2	229353849	0.0076	53400	396408	449808	Irritable bowel syndrome	TRUE	reported	0.000176569744374654	3.11768746285307e-08	2.60226e-06	2	229353849	7738	0.0180993	Gut bacterial pathway abundance (P162.PWY..L.glutamate.degradation.V..via.hydroxyglutarate.)	Gut flora	0.0533599997105664	0.00284728956911164	22.0895273875649	2	1	TRUE	NA	NA	0.00284728956911164	7738	3.11768746285307e-08	449808	TRUE	3.44820159548028e-06	GCST90027498+GCST90016564	NA
GCST90027498	GCST90016564	rs1690328	C	T	C	T	-0.0832316	-0.0028	0.733708	0.7189	FALSE	FALSE	FALSE	0.711	15	57884181	0.0076	53400	433201	486601	Irritable bowel syndrome	TRUE	reported	0.000528151809965274	2.78944334369594e-07	6.85409e-06	15	57884181	7738	0.0185034	Gut bacterial pathway abundance (P162.PWY..L.glutamate.degradation.V..via.hydroxyglutarate.)	Gut flora	-0.0510753	0.00260869034480671	20.2336117349984	2	1	TRUE	NA	NA	0.00260869034480671	7738	2.78944334369594e-07	486601	TRUE	1.01229354848353e-05	GCST90027498+GCST90016564	NA
GCST90027498	GCST90016564	rs2282015	G	T	G	T	-0.0755993	7e-04	0.379771	0.3861	FALSE	FALSE	FALSE	0.921	10	125222037	0.007	53400	433201	486601	Irritable bowel syndrome	TRUE	reported	-0.000143356	2.05508021892605e-08	8.21845e-06	10	125222037	7738	0.0169527	Gut bacterial pathway abundance (P162.PWY..L.glutamate.degradation.V..via.hydroxyglutarate.)	Gut flora	-0.0506364	0.00256404918367676	19.8864743833322	2	1	TRUE	NA	NA	0.00256404918367676	7738	2.05508021892605e-08	486601	TRUE	1.03508889303655e-05	GCST90027498+GCST90016564	NA
GCST90027498	GCST90016564	rs288625	A	G	A	G	0.123882	-0.0162	0.884763	0.8733	FALSE	FALSE	FALSE	0.1158	16	62680398	0.0103	53400	431254	484654	Irritable bowel syndrome	TRUE	reported	-0.00225924	5.10414911637291e-06	1.64718e-06	16	62680398	7738	0.0258491	Gut bacterial pathway abundance (P162.PWY..L.glutamate.degradation.V..via.hydroxyglutarate.)	Gut flora	0.0544077539237489	0.00296020368702722	22.9681260542725	2	1	TRUE	NA	NA	0.00296020368702722	7738	5.10414911637291e-06	484654	TRUE	5.24036558729454e-06	GCST90027498+GCST90016564	NA
GCST90027498	GCST90016564	rs3908395	G	A	G	A	0.0841692	-0.0031	0.674308	0.6722	FALSE	FALSE	FALSE	0.6774	11	33383339	0.0075	53400	396408	449808	Irritable bowel syndrome	TRUE	reported	0.000616293696636492	3.79817920513872e-07	3.22359e-06	11	33383339	7738	0.0180774	Gut bacterial pathway abundance (P162.PWY..L.glutamate.degradation.V..via.hydroxyglutarate.)	Gut flora	0.0528629427575402	0.00279449071698697	21.6787612837745	2	1	TRUE	NA	NA	0.00279449071698697	7738	3.79817920513872e-07	449808	TRUE	5.10739474135514e-06	GCST90027498+GCST90016564	NA
GCST90027498	GCST90016564	rs4451355	T	A	T	A	0.0754375	0.0092	0.637633	0.6197	FALSE	TRUE	FALSE	0.1887	9	9471965	0.007	53400	433201	486601	Irritable bowel syndrome	TRUE	reported	-0.0018841	3.54982399675687e-06	9.58208e-06	9	9471965	7738	0.0170426	Gut bacterial pathway abundance (P162.PWY..L.glutamate.degradation.V..via.hydroxyglutarate.)	Gut flora	0.0502624818214297	0.00252631707884956	19.5930872729853	2	1	TRUE	NA	NA	0.00252631707884956	7738	3.54982399675687e-06	486601	TRUE	2.38832233456165e-05	GCST90027498+GCST90016564	NA
GCST90027498	GCST90016564	rs6072106	C	T	C	T	0.11865	-0.0025	0.12294	0.1292	FALSE	FALSE	FALSE	0.8215	20	39325800	0.0112	50019	359979	409998	Irritable bowel syndrome	TRUE	reported	0.000348603826401526	1.21524627781785e-07	8.09077e-06	20	39325800	7738	0.0265865	Gut bacterial pathway abundance (P162.PWY..L.glutamate.degradation.V..via.hydroxyglutarate.)	Gut flora	0.050674562968727	0.00256791133207148	19.916505886065	2	1	TRUE	NA	NA	0.00256791133207148	7738	1.21524627781785e-07	409998	TRUE	1.14016961594712e-05	GCST90027498+GCST90016564	NA
GCST90027498	GCST90016564	rs7043302	T	G	T	G	0.174085	-0.0172	0.0507327	0.0478	FALSE	FALSE	FALSE	0.3123	9	9139951	0.017	50019	398719	448738	Irritable bowel syndrome	TRUE	reported	-0.00151037	2.2812198817519e-06	8.84871e-06	9	9139951	7738	0.0391769	Gut bacterial pathway abundance (P162.PWY..L.glutamate.degradation.V..via.hydroxyglutarate.)	Gut flora	0.0504567781877908	0.00254588646509192	19.7452468506581	2	1	TRUE	NA	NA	0.00254588646509192	7738	2.2812198817519e-06	448738	TRUE	1.93822305727388e-05	GCST90027498+GCST90016564	NA
GCST90027498	GCST90016564	rs77890687	G	A	G	A	0.116686	-0.0054	0.131645	0.131	FALSE	FALSE	FALSE	0.5943	16	78349809	0.0101	53400	433201	486601	Irritable bowel syndrome	TRUE	reported	0.000766454983644071	5.87453241952833e-07	1.66092e-06	16	78349809	7738	0.0243562	Gut bacterial pathway abundance (P162.PWY..L.glutamate.degradation.V..via.hydroxyglutarate.)	Gut flora	0.0543885763904066	0.00295811724177509	22.9518893620252	2	1	TRUE	NA	NA	0.00295811724177509	7738	5.87453241952833e-07	486601	TRUE	2.81811334647026e-06	GCST90027498+GCST90016564	NA
GCST90027498	GCST90016564	rs79195604	A	G	A	G	0.151377	-0.0095	0.0663535	0.0787	FALSE	FALSE	FALSE	0.4568	15	33082731	0.0127	53400	433201	486601	Irritable bowel syndrome	TRUE	reported	-0.00107234	1.14992113765663e-06	6.13197e-06	15	33082731	7738	0.0334773	Gut bacterial pathway abundance (P162.PWY..L.glutamate.degradation.V..via.hydroxyglutarate.)	Gut flora	0.0513426250264103	0.00263606514460257	20.446498260038	2	1	TRUE	NA	NA	0.00263606514460257	7738	1.14992113765663e-06	486601	TRUE	1.13126921021361e-05	GCST90027498+GCST90016564	NA
GCST90027498	GCST90016564	rs9570722	G	A	G	A	-0.078216	0.0124	0.393238	0.404	FALSE	FALSE	FALSE	0.07692	13	63330978	0.007	53400	433201	486601	Irritable bowel syndrome	TRUE	reported	-0.00253943	6.44871639248055e-06	4.16821e-06	13	63330978	7738	0.0169931	Gut bacterial pathway abundance (P162.PWY..L.glutamate.degradation.V..via.hydroxyglutarate.)	Gut flora	-0.0522602	0.00273112628035173	21.1858541478359	2	1	TRUE	NA	NA	0.00273112628035173	7738	6.44871639248055e-06	486601	TRUE	1.40746569854286e-05	GCST90027498+GCST90016564	NA
GCST90027499	GCST90016564	rs11703988	A	G	A	G	-0.232078	0.0193	0.0615119	0.0628	FALSE	FALSE	FALSE	0.2069	22	33849125	0.0153	50019	400963	450982	Irritable bowel syndrome	TRUE	reported	0.00187839304215231	3.52836042080623e-06	4.73064e-06	22	33849125	7738	0.0507121	Gut bacterial pathway abundance (P164.PWY..purine.nucleobases.degradation.I..anaerobic.)	Gut flora	-0.0519609	0.00269994016751623	20.9432827462318	2	1	TRUE	NA	NA	0.00269994016751623	7738	3.52836042080623e-06	450982	TRUE	1.23399924769582e-05	GCST90027499+GCST90016564	NA
GCST90027499	GCST90016564	rs117143105	C	A	C	A	0.161561	-0.0038	0.158405	0.1751	FALSE	FALSE	FALSE	0.7137	19	19134542	0.0102	50019	312103	362122	Irritable bowel syndrome	TRUE	reported	0.000619094699565447	3.83278247030031e-07	8.49161e-06	19	19134542	7738	0.0362862	Gut bacterial pathway abundance (P164.PWY..purine.nucleobases.degradation.I..anaerobic.)	Gut flora	0.0505569739387751	0.00255600761384598	19.8239450552101	2	1	TRUE	NA	NA	0.00255600761384598	7738	3.83278247030031e-07	362122	TRUE	1.3640819161014e-05	GCST90027499+GCST90016564	NA
GCST90027499	GCST90016564	rs12983272	T	C	T	C	-0.116097	-0.0047	0.334327	0.3283	FALSE	FALSE	FALSE	0.5264	19	7076905	0.0074	53400	426079	479479	Irritable bowel syndrome	TRUE	reported	-0.000917238	8.41325653775227e-07	7.62518e-06	19	7076905	7738	0.025941	Gut bacterial pathway abundance (P164.PWY..purine.nucleobases.degradation.I..anaerobic.)	Gut flora	-0.0508176	0.00258243333653754	20.0294289565035	2	1	TRUE	NA	NA	0.00258243333653754	7738	8.41325653775227e-07	479479	TRUE	1.31538962879834e-05	GCST90027499+GCST90016564	NA
GCST90027499	GCST90016564	rs188448548	T	C	T	C	0.195637	-0.0114	0.086182	0.0614	FALSE	FALSE	FALSE	0.4525	11	59840510	0.0152	50019	400963	450982	Irritable bowel syndrome	TRUE	reported	-0.00111682	1.2472821375755e-06	6.89509e-06	11	59840510	7738	0.0435048	Gut bacterial pathway abundance (P164.PWY..purine.nucleobases.degradation.I..anaerobic.)	Gut flora	0.0510609273359926	0.00260721830041152	20.2221643690003	2	1	TRUE	NA	NA	0.00260721830041152	7738	1.2472821375755e-06	450982	TRUE	1.30532171625182e-05	GCST90027499+GCST90016564	NA
GCST90027499	GCST90016564	rs245920	C	T	C	T	-0.108162	-0.0003	0.608286	0.6012	FALSE	FALSE	FALSE	0.9659	7	29228140	0.007	53400	426079	479479	Irritable bowel syndrome	TRUE	reported	6.18926851035831e-05	3.8307044693313e-09	9.97103e-06	7	29228140	7738	0.0244832	Gut bacterial pathway abundance (P164.PWY..purine.nucleobases.degradation.I..anaerobic.)	Gut flora	-0.050165	0.00251653110942606	19.5169997996786	2	1	TRUE	NA	NA	0.00251653110942606	7738	3.8307044693313e-09	479479	TRUE	1.21392410701246e-05	GCST90027499+GCST90016564	NA
GCST90027499	GCST90016564	rs3886187	C	T	C	T	0.145717	-0.0118	0.175975	0.1787	FALSE	FALSE	FALSE	0.193	7	73205363	0.009	53400	433201	486601	Irritable bowel syndrome	TRUE	reported	0.00187954671671403	3.53269586031047e-06	7.13855e-06	7	73205363	7738	0.0324572	Gut bacterial pathway abundance (P164.PWY..purine.nucleobases.degradation.I..anaerobic.)	Gut flora	0.0509771920658855	0.00259867411092218	20.1557210726324	2	1	TRUE	NA	NA	0.00259867411092218	7738	3.53269586031047e-06	486601	TRUE	1.80269725671486e-05	GCST90027499+GCST90016564	NA
GCST90027499	GCST90016564	rs56260931	C	T	C	T	0.109628	0.005	0.414068	0.4064	FALSE	FALSE	FALSE	0.4777	1	30520504	0.0071	53400	433201	486601	Irritable bowel syndrome	TRUE	reported	-0.00100955	1.01918179263004e-06	9.52928e-06	1	30520504	7738	0.0247602	Gut bacterial pathway abundance (P164.PWY..purine.nucleobases.degradation.I..anaerobic.)	Gut flora	0.050275863960799	0.00252766249700477	19.6035482304994	2	1	TRUE	NA	NA	0.00252766249700477	7738	1.01918179263004e-06	486601	TRUE	1.68816966180594e-05	GCST90027499+GCST90016564	NA
GCST90027499	GCST90016564	rs640081	A	G	A	G	-0.129658	3e-04	0.708977	0.6721	FALSE	FALSE	FALSE	0.9726	12	50290554	0.0083	44437	305506	349943	Irritable bowel syndrome	TRUE	reported	6.11006383075775e-05	3.73328800159341e-09	8.95324e-06	12	50290554	7738	0.0291956	Gut bacterial pathway abundance (P164.PWY..purine.nucleobases.degradation.I..anaerobic.)	Gut flora	-0.0504279	0.00254297189500156	19.7225845579597	2	1	TRUE	NA	NA	0.00254297189500156	7738	3.73328800159341e-09	349943	TRUE	1.15844371367914e-05	GCST90027499+GCST90016564	NA
GCST90027499	GCST90016564	rs72748182	T	G	T	G	-0.181529	-0.0278	0.122365	0.1033	FALSE	FALSE	FALSE	0.02324	5	44001128	0.0122	50019	359979	409998	Irritable bowel syndrome	TRUE	reported	-0.00355871	1.26644055872945e-05	1.869e-06	5	44001128	7738	0.0380795	Gut bacterial pathway abundance (P164.PWY..purine.nucleobases.degradation.I..anaerobic.)	Gut flora	-0.0541202	0.00292899870926299	22.7252963786191	2	1	TRUE	NA	NA	0.00292899870926299	7738	1.26644055872945e-05	409998	TRUE	1.03334766725806e-05	GCST90027499+GCST90016564	NA
GCST90027499	GCST90016564	rs72830334	A	G	A	G	0.193721	-0.0237	0.0941639	0.0951	FALSE	FALSE	FALSE	0.0531	17	6448929	0.0123	53400	409221	462621	Irritable bowel syndrome	TRUE	reported	-0.00283289	8.02526751813285e-06	2.95658e-06	17	6448929	7738	0.0414481	Gut bacterial pathway abundance (P164.PWY..purine.nucleobases.degradation.I..anaerobic.)	Gut flora	0.0530641897356274	0.00281580823229866	21.8446026971684	2	1	TRUE	NA	NA	0.00281580823229866	7738	8.02526751813285e-06	462621	TRUE	1.15634703761873e-05	GCST90027499+GCST90016564	NA
GCST90027499	GCST90016564	rs73967534	C	A	C	A	-0.163089	0.0025	0.137219	0.1417	FALSE	FALSE	FALSE	0.8089	18	66155414	0.0104	50019	400963	450982	Irritable bowel syndrome	TRUE	reported	-0.000357955	1.28131526696438e-07	2.13035e-06	18	66155414	7738	0.0344023	Gut bacterial pathway abundance (P164.PWY..purine.nucleobases.degradation.I..anaerobic.)	Gut flora	-0.0538207	0.00289666379002786	22.4736898031366	2	1	TRUE	NA	NA	0.00289666379002786	7738	1.28131526696438e-07	450982	TRUE	3.06058628185634e-06	GCST90027499+GCST90016564	NA
GCST90027499	GCST90016564	rs9736306	G	A	G	A	-0.199598	-0.0011	0.916673	0.9132	FALSE	FALSE	FALSE	0.9293	11	69574606	0.0127	53400	389286	442686	Irritable bowel syndrome	TRUE	reported	0.000130179334727397	1.69466591900677e-08	4.68975e-06	11	69574606	7738	0.0435973	Gut bacterial pathway abundance (P164.PWY..purine.nucleobases.degradation.I..anaerobic.)	Gut flora	-0.0519817	0.00270210129356218	20.960091898429	2	1	TRUE	NA	NA	0.00270210129356218	7738	1.69466591900677e-08	442686	TRUE	6.03819028729244e-06	GCST90027499+GCST90016564	NA
GCST90027500	GCST90016564	rs10894665	T	C	T	C	-0.202854	3e-04	0.196907	0.1924	FALSE	FALSE	FALSE	0.9755	11	100124811	0.0087	53400	433201	486601	Irritable bowel syndrome	TRUE	reported	4.94329348604279e-05	2.44361504891531e-09	6.38763e-06	11	100124811	7738	0.0449476	Gut bacterial pathway abundance (P23.PWY..reductive.TCA.cycle.I)	Gut flora	-0.0512446	0.00262600601147783	20.3682697034772	2	1	TRUE	NA	NA	0.00262600601147783	7738	2.44361504891531e-09	486601	TRUE	7.78152918346577e-06	GCST90027500+GCST90016564	NA
GCST90027500	GCST90016564	rs1153514	A	G	A	G	0.296834	-0.0182	0.0742352	0.0724	FALSE	FALSE	FALSE	0.1763	3	2286060	0.0135	53400	422699	476099	Irritable bowel syndrome	TRUE	reported	-0.00195384	3.81749200488655e-06	9.42432e-06	3	2286060	7738	0.0670059	Gut bacterial pathway abundance (P23.PWY..reductive.TCA.cycle.I)	Gut flora	0.0503028057392561	0.00253037226524133	19.6246174315718	2	1	TRUE	NA	NA	0.00253037226524133	7738	3.81749200488655e-06	476099	TRUE	2.42342266940289e-05	GCST90027500+GCST90016564	NA
GCST90027500	GCST90016564	rs34718894	A	G	A	G	0.22699	0.0033	0.156658	0.1781	FALSE	FALSE	FALSE	0.7102	2	40549327	0.009	53400	433201	486601	Irritable bowel syndrome	TRUE	reported	0.000525636802042936	2.76294047661924e-07	3.30377e-06	2	40549327	7738	0.0488048	Gut bacterial pathway abundance (P23.PWY..reductive.TCA.cycle.I)	Gut flora	0.0528055550580624	0.00278842664499006	21.6315866181425	2	1	TRUE	NA	NA	0.00278842664499006	7738	2.76294047661924e-07	486601	TRUE	4.96801747966152e-06	GCST90027500+GCST90016564	NA
GCST90027500	GCST90016564	rs34942635	C	T	C	T	0.244274	-0.0029	0.117045	0.1108	FALSE	FALSE	FALSE	0.7895	10	28697166	0.011	53400	426079	479479	Irritable bowel syndrome	TRUE	reported	0.000380733763316644	1.44958198529254e-07	9.91357e-06	10	28697166	7738	0.0552774	Gut bacterial pathway abundance (P23.PWY..reductive.TCA.cycle.I)	Gut flora	0.0501792250001673	0.00251795462161742	19.5280677412527	2	1	TRUE	NA	NA	0.00251795462161742	7738	1.44958198529254e-07	479479	TRUE	1.37075184567299e-05	GCST90027500+GCST90016564	NA
GCST90027500	GCST90016564	rs3858055	A	C	A	C	0.182849	-0.006	0.48166	0.4428	FALSE	FALSE	FALSE	0.4248	9	8261021	0.0075	50019	361926	411945	Irritable bowel syndrome	TRUE	reported	-0.00124644	1.55361058614717e-06	5.88044e-06	9	8261021	7738	0.0403583	Gut bacterial pathway abundance (P23.PWY..reductive.TCA.cycle.I)	Gut flora	0.0514429753054749	0.00264637970827971	20.5267149050542	2	1	TRUE	NA	NA	0.00264637970827971	7738	1.55361058614717e-06	411945	TRUE	1.19874966546228e-05	GCST90027500+GCST90016564	NA
GCST90027500	GCST90016564	rs57006859	T	C	T	C	0.236063	-0.0059	0.15939	0.1564	FALSE	FALSE	FALSE	0.5571	2	115219076	0.0101	50019	364170	414189	Irritable bowel syndrome	TRUE	reported	-0.000907679	8.2388093700804e-07	1.91487e-06	2	115219076	7738	0.0495701	Gut bacterial pathway abundance (P23.PWY..reductive.TCA.cycle.I)	Gut flora	0.0540647558499804	0.00292299782511799	22.6786006755642	2	1	TRUE	NA	NA	0.00292299782511799	7738	8.2388093700804e-07	414189	TRUE	3.54101499864691e-06	GCST90027500+GCST90016564	NA
GCST90027500	GCST90016564	rs74338794	T	C	T	C	0.231905	-0.013	0.190267	0.1909	FALSE	FALSE	FALSE	0.1577	21	43555442	0.0092	50019	398719	448738	Irritable bowel syndrome	TRUE	reported	-0.0021094	4.44957165690299e-06	1.04872e-06	21	43555442	7738	0.0474995	Gut bacterial pathway abundance (P23.PWY..reductive.TCA.cycle.I)	Gut flora	0.0554236073739769	0.00307177625434475	23.8364814412895	2	1	TRUE	NA	NA	0.00307177625434475	7738	4.44957165690299e-06	448738	TRUE	3.25583148307238e-06	GCST90027500+GCST90016564	NA
GCST90027500	GCST90016564	rs9382699	C	T	C	T	0.192184	0.0028	0.257064	0.2632	FALSE	FALSE	FALSE	0.7213	6	57169715	0.0078	53400	423835	477235	Irritable bowel syndrome	TRUE	reported	-0.000519635	2.70020211522564e-07	1.6843e-06	6	57169715	7738	0.0401386	Gut bacterial pathway abundance (P23.PWY..reductive.TCA.cycle.I)	Gut flora	0.054356843553771	0.00295466644112914	22.9250354213963	2	1	TRUE	NA	NA	0.00295466644112914	7738	2.70020211522564e-07	477235	TRUE	2.58019748516178e-06	GCST90027500+GCST90016564	NA
GCST90027500	GCST90016564	rs9613514	T	G	T	G	0.163306	-0.0141	0.375811	0.4006	FALSE	FALSE	FALSE	0.04359	22	28093392	0.007	53400	433201	486601	Irritable bowel syndrome	TRUE	reported	-0.00288758	8.33810408199449e-06	8.06603e-06	22	28093392	7738	0.0365877	Gut bacterial pathway abundance (P23.PWY..reductive.TCA.cycle.I)	Gut flora	0.050681599665713	0.0025686245446756	19.9220517487125	2	1	TRUE	NA	NA	0.0025686245446756	7738	8.33810408199449e-06	486601	TRUE	2.99028507212087e-05	GCST90027500+GCST90016564	NA
GCST90027500	GCST90016564	rs9954617	T	C	T	C	0.191837	0.0052	0.262774	0.2351	FALSE	FALSE	FALSE	0.5152	18	57206189	0.0081	53400	433201	486601	Irritable bowel syndrome	TRUE	reported	0.00092030659619976	8.46964231008788e-07	1.92314e-06	18	57206189	7738	0.0402905	Gut bacterial pathway abundance (P23.PWY..reductive.TCA.cycle.I)	Gut flora	0.0540550241203019	0.00292194563264643	22.6704131287847	2	1	TRUE	NA	NA	0.00292194563264643	7738	8.46964231008788e-07	486601	TRUE	3.4666999111827e-06	GCST90027500+GCST90016564	NA
GCST90027501	GCST90016564	rs10810562	C	T	C	T	-0.103458	-0.0002	0.857281	0.8722	FALSE	FALSE	FALSE	0.9809	9	16397155	0.0104	53400	433201	486601	Irritable bowel syndrome	TRUE	reported	2.75683675415226e-05	7.60014888904478e-10	6.57279e-06	9	16397155	7738	0.0229546	Gut bacterial pathway abundance (P42.PWY..incomplete.reductive.TCA.cycle)	Gut flora	-0.051176	0.00261898694698576	20.313684295898	2	1	TRUE	NA	NA	0.00261898694698576	7738	7.60014888904478e-10	486601	TRUE	7.93165506338298e-06	GCST90027501+GCST90016564	NA
GCST90027501	GCST90016564	rs11148356	T	C	T	C	-0.14327	0.011	0.0777056	0.0917	FALSE	FALSE	FALSE	0.3584	13	56438349	0.012	53400	426079	479479	Irritable bowel syndrome	TRUE	reported	0.00132381460726688	1.75248511441316e-06	2.07649e-06	13	56438349	7738	0.0301886	Gut bacterial pathway abundance (P42.PWY..incomplete.reductive.TCA.cycle)	Gut flora	-0.0538794	0.00290298992515431	22.5229138529941	2	1	TRUE	NA	NA	0.00290298992515431	7738	1.75248511441316e-06	479479	TRUE	4.43411507172157e-06	GCST90027501+GCST90016564	NA
GCST90027501	GCST90016564	rs111926862	G	C	G	C	0.152922	-0.0132	0.0636667	0.0783	FALSE	TRUE	FALSE	0.3079	8	51206090	0.0129	53400	426079	479479	Irritable bowel syndrome	TRUE	reported	0.00147774621970564	2.18373388985431e-06	5.82184e-06	8	51206090	7738	0.0337372	Gut bacterial pathway abundance (P42.PWY..incomplete.reductive.TCA.cycle)	Gut flora	0.0514667511973335	0.00264882647880823	20.5457437501326	2	1	TRUE	NA	NA	0.00264882647880823	7738	2.18373388985431e-06	479479	TRUE	1.26886063651727e-05	GCST90027501+GCST90016564	NA
GCST90027501	GCST90016564	rs116605191	A	G	A	G	0.146581	-0.0002	0.0661051	0.0882	FALSE	FALSE	FALSE	0.9843	2	233196154	0.0125	53400	396408	449808	Irritable bowel syndrome	TRUE	reported	-2.38565e-05	5.69134248663427e-10	7.83736e-06	2	233196154	7738	0.0327952	Gut bacterial pathway abundance (P42.PWY..incomplete.reductive.TCA.cycle)	Gut flora	0.0507515294078348	0.00257571773723432	19.9772080643966	2	1	TRUE	NA	NA	0.00257571773723432	7738	5.69134248663427e-10	449808	TRUE	9.53874419310226e-06	GCST90027501+GCST90016564	NA
GCST90027501	GCST90016564	rs12652368	C	T	C	T	-0.0765527	0.0014	0.435051	0.4323	FALSE	FALSE	FALSE	0.838	5	143158984	0.0069	53400	433201	486601	Irritable bowel syndrome	TRUE	reported	-0.000290866	8.46031709954811e-08	3.22441e-06	5	143158984	7738	0.0164418	Gut bacterial pathway abundance (P42.PWY..incomplete.reductive.TCA.cycle)	Gut flora	-0.0528622	0.0027944126941657	21.6781543116605	2	1	TRUE	NA	NA	0.0027944126941657	7738	8.46031709954811e-08	486601	TRUE	4.3991054328347e-06	GCST90027501+GCST90016564	NA
GCST90027501	GCST90016564	rs1364745	T	C	T	C	0.100517	-0.0155	0.160109	0.1664	FALSE	FALSE	FALSE	0.09304	7	136279993	0.0092	53400	433201	486601	Irritable bowel syndrome	TRUE	reported	-0.00241522	5.83329575440442e-06	5.91044e-06	7	136279993	7738	0.0221912	Gut bacterial pathway abundance (P42.PWY..incomplete.reductive.TCA.cycle)	Gut flora	0.051431045358486	0.00264515242666665	20.5171702152765	2	1	TRUE	NA	NA	0.00264515242666665	7738	5.83329575440442e-06	486601	TRUE	1.86065259688925e-05	GCST90027501+GCST90016564	NA
GCST90027501	GCST90016564	rs1371744	A	G	A	G	-0.0858229	3e-04	0.248703	0.244	FALSE	FALSE	FALSE	0.9683	8	62326859	0.008	53400	433201	486601	Irritable bowel syndrome	TRUE	reported	5.37583166487181e-05	2.88995660890384e-09	7.09153e-06	8	62326859	7738	0.0191103	Gut bacterial pathway abundance (P42.PWY..incomplete.reductive.TCA.cycle)	Gut flora	-0.0509932	0.00260030404612263	20.1683960626903	2	1	TRUE	NA	NA	0.00260030404612263	7738	2.88995660890384e-09	486601	TRUE	8.63766211893325e-06	GCST90027501+GCST90016564	NA
GCST90027501	GCST90016564	rs55721043	G	A	G	A	0.0872412	-0.0172	0.237246	0.2557	FALSE	FALSE	FALSE	0.02858	13	31767668	0.0079	53400	433201	486601	Irritable bowel syndrome	TRUE	reported	0.00312114276443234	9.74153215596834e-06	5.15597e-06	13	31767668	7738	0.0191388	Gut bacterial pathway abundance (P42.PWY..incomplete.reductive.TCA.cycle)	Gut flora	0.0517566587661112	0.00267875172663168	20.7784837564621	2	1	TRUE	NA	NA	0.00267875172663168	7738	9.74153215596834e-06	486601	TRUE	2.15804264823086e-05	GCST90027501+GCST90016564	NA
GCST90027501	GCST90016564	rs664864	T	C	T	C	-0.0806164	-0.0013	0.63338	0.6588	FALSE	FALSE	FALSE	0.8585	3	74305127	0.0074	53400	426079	479479	Irritable bowel syndrome	TRUE	reported	-0.000253704	6.43658424442679e-08	1.8843e-06	3	74305127	7738	0.0169168	Gut bacterial pathway abundance (P42.PWY..incomplete.reductive.TCA.cycle)	Gut flora	-0.0541016	0.00292698752555147	22.7096463492401	2	1	TRUE	NA	NA	0.00292698752555147	7738	6.43658424442679e-08	479479	TRUE	2.56701234704309e-06	GCST90027501+GCST90016564	NA
GCST90027501	GCST90016564	rs66662729	T	C	T	C	0.107394	0.0171	0.148528	0.1638	FALSE	FALSE	FALSE	0.07794	7	70142791	0.0097	50019	408085	458104	Irritable bowel syndrome	TRUE	reported	0.00260460463508165	6.78396530508879e-06	4.74133e-06	7	70142791	7738	0.0234694	Gut bacterial pathway abundance (P42.PWY..incomplete.reductive.TCA.cycle)	Gut flora	0.0519556572658101	0.00269939032192233	20.9390060807562	2	1	TRUE	NA	NA	0.00269939032192233	7738	6.78396530508879e-06	458104	TRUE	1.64539525784264e-05	GCST90027501+GCST90016564	NA
GCST90027501	GCST90016564	rs7160842	G	A	G	A	0.0752614	-0.0025	0.490014	0.4996	FALSE	FALSE	FALSE	0.715	14	68955701	0.0068	53400	433201	486601	Irritable bowel syndrome	TRUE	reported	0.000527042247647828	2.77773530805674e-07	2.78119e-06	14	68955701	7738	0.0160597	Gut bacterial pathway abundance (P42.PWY..incomplete.reductive.TCA.cycle)	Gut flora	0.0532060530965058	0.00283088408610819	21.9618908574622	2	1	TRUE	NA	NA	0.00283088408610819	7738	2.77773530805674e-07	486601	TRUE	4.20353779624428e-06	GCST90027501+GCST90016564	NA
GCST90027501	GCST90016564	rs7177833	G	A	G	A	0.0988101	-0.0034	0.160088	0.1425	FALSE	FALSE	FALSE	0.7283	15	49178045	0.0098	53400	433201	486601	Irritable bowel syndrome	TRUE	reported	0.000497355793914228	2.47362785740052e-07	7.25822e-06	15	49178045	7738	0.0220265	Gut bacterial pathway abundance (P42.PWY..incomplete.reductive.TCA.cycle)	Gut flora	0.0509370133552378	0.00259457932955167	20.1238786930992	2	1	TRUE	NA	NA	0.00259457932955167	7738	2.47362785740052e-07	486601	TRUE	1.05727137493519e-05	GCST90027501+GCST90016564	NA
GCST90027501	GCST90016564	rs73216471	C	G	C	G	-0.10774	0.0155	0.168911	0.1828	FALSE	TRUE	FALSE	0.09945	4	8062226	0.0094	53400	365754	419154	Irritable bowel syndrome	TRUE	reported	0.00254692798050381	6.48684213787323e-06	5.4606e-07	4	8062226	7738	0.0215077	Gut bacterial pathway abundance (P42.PWY..incomplete.reductive.TCA.cycle)	Gut flora	-0.0568619	0.0032332781792524	25.0937751503251	2	1	TRUE	NA	NA	0.0032332781792524	7738	6.48684213787323e-06	419154	TRUE	2.14970689752881e-06	GCST90027501+GCST90016564	NA
GCST90027501	GCST90016564	rs7622789	T	C	T	C	-0.0914599	0.0065	0.194319	0.1964	FALSE	FALSE	FALSE	0.4625	3	127709069	0.0089	53400	426079	479479	Irritable bowel syndrome	TRUE	reported	0.00105472494802214	1.11244471598031e-06	6.1059e-06	3	127709069	7738	0.0202225	Gut bacterial pathway abundance (P42.PWY..incomplete.reductive.TCA.cycle)	Gut flora	-0.0513528	0.00263711154092817	20.4546	2	1	TRUE	NA	NA	0.00263711154092817	7738	1.11244471598031e-06	479479	TRUE	1.12132992922131e-05	GCST90027501+GCST90016564	NA
GCST90027502	GCST90016564	rs10113343	C	T	C	T	0.0727103	0.0163	0.453618	0.4578	FALSE	FALSE	FALSE	0.01788	8	10640755	0.0069	53400	430957	484357	Irritable bowel syndrome	TRUE	reported	-0.00339433	1.15214790976952e-05	8.45766e-06	8	10640755	7738	0.0163274	Gut bacterial pathway abundance (P441.PWY..superpathway.of.N.acetylneuraminate.degradation)	Gut flora	0.0505667123627305	0.00255699239917512	19.8316024567641	2	1	TRUE	NA	NA	0.00255699239917512	7738	1.15214790976952e-05	484357	TRUE	3.79223967038752e-05	GCST90027502+GCST90016564	NA
GCST90027502	GCST90016564	rs10520129	G	A	G	A	-0.0785513	-0.0012	0.420966	0.4188	FALSE	FALSE	FALSE	0.8619	15	39641885	0.007	53400	433201	486601	Irritable bowel syndrome	TRUE	reported	0.000245752297613955	6.03941917825378e-08	2.4129e-06	15	39641885	7738	0.0166586	Gut bacterial pathway abundance (P441.PWY..superpathway.of.N.acetylneuraminate.degradation)	Gut flora	-0.0535345	0.00286593835100972	22.2346221397216	2	1	TRUE	NA	NA	0.00286593835100972	7738	6.03941917825378e-08	486601	TRUE	3.25021563988837e-06	GCST90027502+GCST90016564	NA
GCST90027502	GCST90016564	rs10962279	C	T	C	T	-0.0966023	0.0033	0.210045	0.2165	FALSE	FALSE	FALSE	0.692	9	16103030	0.0084	53400	426079	479479	Irritable bowel syndrome	TRUE	reported	-0.00056735	3.21885481504063e-07	2.29124e-06	9	16103030	7738	0.0204411	Gut bacterial pathway abundance (P441.PWY..superpathway.of.N.acetylneuraminate.degradation)	Gut flora	-0.0536536	0.00287871012717836	22.3339946404035	2	1	TRUE	NA	NA	0.00287871012717836	7738	3.21885481504063e-07	479479	TRUE	3.54932015323791e-06	GCST90027502+GCST90016564	NA
GCST90027502	GCST90016564	rs11661548	G	A	G	A	-0.147553	6e-04	0.0686943	0.0673	FALSE	FALSE	FALSE	0.9637	18	2831413	0.0138	53400	426079	479479	Irritable bowel syndrome	TRUE	reported	-6.27897e-05	3.94254398185761e-09	5.1892e-06	18	2831413	7738	0.0323794	Gut bacterial pathway abundance (P441.PWY..superpathway.of.N.acetylneuraminate.degradation)	Gut flora	-0.0517415	0.00267718133600229	20.7662698854695	2	1	TRUE	NA	NA	0.00267718133600229	7738	3.94254398185761e-09	479479	TRUE	6.39491437258078e-06	GCST90027502+GCST90016564	NA
GCST90027502	GCST90016564	rs17075041	T	A	T	A	0.192704	-0.0189	0.0542748	0.0547	FALSE	TRUE	FALSE	0.2668	13	51551823	0.017	50019	359979	409998	Irritable bowel syndrome	TRUE	reported	0.00173629061706201	3.01470510689756e-06	6.12774e-07	13	51551823	7738	0.0386401	Gut bacterial pathway abundance (P441.PWY..superpathway.of.N.acetylneuraminate.degradation)	Gut flora	0.0566105320581137	0.00320475233990272	24.8716716494032	2	1	TRUE	NA	NA	0.00320475233990272	7738	3.01470510689756e-06	409998	TRUE	1.69702533786394e-06	GCST90027502+GCST90016564	NA
GCST90027502	GCST90016564	rs28712495	A	G	A	G	0.104282	-0.0131	0.144073	0.1401	FALSE	FALSE	FALSE	0.191	7	77195455	0.01	53400	422699	476099	Irritable bowel syndrome	TRUE	reported	-0.00189855	3.6045045742983e-06	8.04804e-06	7	77195455	7738	0.0233612	Gut bacterial pathway abundance (P441.PWY..superpathway.of.N.acetylneuraminate.degradation)	Gut flora	0.0506870907741123	0.0025691811711431	19.9263800203203	2	1	TRUE	NA	NA	0.0025691811711431	7738	3.6045045742983e-06	476099	TRUE	2.04197486444435e-05	GCST90027502+GCST90016564	NA
GCST90027502	GCST90016564	rs6665381	A	G	A	G	-0.134675	0.0012	0.0815995	0.0907	FALSE	FALSE	FALSE	0.9181	1	65077582	0.0119	53400	433201	486601	Irritable bowel syndrome	TRUE	reported	0.000144560177921846	2.08976450407958e-08	8.17128e-06	1	65077582	7738	0.0301918	Gut bacterial pathway abundance (P441.PWY..superpathway.of.N.acetylneuraminate.degradation)	Gut flora	-0.0506503	0.00256545205241492	19.8973828591755	2	1	TRUE	NA	NA	0.00256545205241492	7738	2.08976450407958e-08	486601	TRUE	1.02981286386985e-05	GCST90027502+GCST90016564	NA
GCST90027502	GCST90016564	rs6930880	T	C	T	C	0.0843052	0.0026	0.648879	0.628	FALSE	FALSE	FALSE	0.717	6	162746359	0.0071	53400	433201	486601	Irritable bowel syndrome	TRUE	reported	0.000524963771752165	2.7558696165226e-07	6.2362e-07	6	162746359	7738	0.016916	Gut bacterial pathway abundance (P441.PWY..superpathway.of.N.acetylneuraminate.degradation)	Gut flora	0.0565721107247662	0.00320040371185521	24.837814147504	2	1	TRUE	NA	NA	0.00320040371185521	7738	2.7558696165226e-07	486601	TRUE	9.78861078322119e-07	GCST90027502+GCST90016564	NA
GCST90027502	GCST90016564	rs73217710	A	G	A	G	0.146879	0.0194	0.0762051	0.0772	FALSE	FALSE	FALSE	0.1329	8	26198233	0.0129	53400	433201	486601	Irritable bowel syndrome	TRUE	reported	0.002155884074106	4.6478361409839e-06	1.95173e-06	8	26198233	7738	0.0308675	Gut bacterial pathway abundance (P441.PWY..superpathway.of.N.acetylneuraminate.degradation)	Gut flora	0.0540213447925884	0.00291830569319972	22.6420893809394	2	1	TRUE	NA	NA	0.00291830569319972	7738	4.6478361409839e-06	486601	TRUE	5.89077139680392e-06	GCST90027502+GCST90016564	NA
GCST90027502	GCST90016564	rs78776904	A	T	A	T	0.215774	-0.0427	0.0585796	0.0524	FALSE	TRUE	FALSE	0.04318	20	49610929	0.0211	40548	293220	333768	Irritable bowel syndrome	TRUE	reported	-0.00350285	1.22699676205098e-05	1.60424e-06	20	49610929	7738	0.0449735	Gut bacterial pathway abundance (P441.PWY..superpathway.of.N.acetylneuraminate.degradation)	Gut flora	0.0544676978985448	0.00296673011436714	23.0189150732922	2	1	TRUE	NA	NA	0.00296673011436714	7738	1.22699676205098e-05	333768	TRUE	9.16726454370192e-06	GCST90027502+GCST90016564	NA
GCST90027502	GCST90016564	rs9368736	C	T	C	T	-0.182013	-0.0037	0.0542344	0.0607	FALSE	FALSE	FALSE	0.8095	6	11484475	0.0155	50019	398719	448738	Irritable bowel syndrome	TRUE	reported	0.000356348177625831	1.26984023697251e-07	1.79626e-06	6	11484475	7738	0.0381171	Gut bacterial pathway abundance (P441.PWY..superpathway.of.N.acetylneuraminate.degradation)	Gut flora	-0.0542107	0.00293880294729309	22.8015889771484	2	1	TRUE	NA	NA	0.00293880294729309	7738	1.26984023697251e-07	448738	TRUE	2.5918469155323e-06	GCST90027502+GCST90016564	NA
GCST90027502	GCST90016564	rs9416289	T	C	T	C	0.0760858	-0.0084	0.618193	0.6444	FALSE	FALSE	FALSE	0.2372	10	55398076	0.0071	53400	433201	486601	Irritable bowel syndrome	TRUE	reported	-0.00169603	2.87653334876997e-06	6.27986e-06	10	55398076	7738	0.0168453	Gut bacterial pathway abundance (P441.PWY..superpathway.of.N.acetylneuraminate.degradation)	Gut flora	0.0512855168906106	0.00263020424273711	20.4009186044835	2	1	TRUE	NA	NA	0.00263020424273711	7738	2.87653334876997e-06	486601	TRUE	1.4842614664742e-05	GCST90027502+GCST90016564	NA
GCST90027503	GCST90016564	rs11023076	C	T	C	T	0.0921683	0.0023	0.261425	0.2338	FALSE	FALSE	FALSE	0.7851	11	14097760	0.0083	53400	422699	476099	Irritable bowel syndrome	TRUE	reported	-0.000401608	1.6128871146388e-07	9.96116e-07	11	14097760	7738	0.0188391	Gut bacterial pathway abundance (P461.PWY..hexitol.fermentation.to.lactate..formate..ethanol.and.acetate)	Gut flora	0.0555382728203667	0.00308449974786948	23.9355191523088	2	1	TRUE	NA	NA	0.00308449974786948	7738	1.6128871146388e-07	476099	TRUE	1.46994370895192e-06	GCST90027503+GCST90016564	NA
GCST90027503	GCST90016564	rs11630596	T	C	T	C	-0.115151	0.003	0.488776	0.4593	FALSE	FALSE	FALSE	0.7168	15	29043486	0.0082	40548	293220	333768	Irritable bowel syndrome	TRUE	reported	0.000633266141213839	4.01026005607866e-07	5.56916e-06	15	29043486	7738	0.0253519	Gut bacterial pathway abundance (P461.PWY..hexitol.fermentation.to.lactate..formate..ethanol.and.acetate)	Gut flora	-0.0515728	0.00265975286564734	20.6307207873824	2	1	TRUE	NA	NA	0.00265975286564734	7738	4.01026005607866e-07	333768	TRUE	9.2919246516094e-06	GCST90027503+GCST90016564	NA
GCST90027503	GCST90016564	rs2035940	C	T	C	T	-0.0785142	-0.0107	0.483609	0.4847	FALSE	FALSE	FALSE	0.1328	11	130406041	0.0071	53400	415577	468977	Irritable bowel syndrome	TRUE	reported	0.00220064267880027	4.84282819975722e-06	2.88868e-06	11	130406041	7738	0.0167816	Gut bacterial pathway abundance (P461.PWY..hexitol.fermentation.to.lactate..formate..ethanol.and.acetate)	Gut flora	-0.0531182	0.00282153938864382	21.8891899220993	2	1	TRUE	NA	NA	0.00282153938864382	7738	4.84282819975722e-06	468977	TRUE	8.74745253717351e-06	GCST90027503+GCST90016564	NA
GCST90027503	GCST90016564	rs2146481	A	T	A	T	-0.128056	-0.0113	0.0897767	0.0737	FALSE	TRUE	FALSE	0.3926	10	11200873	0.0132	53400	433201	486601	Irritable bowel syndrome	TRUE	reported	-0.00122721	1.50604225976873e-06	8.99725e-06	10	11200873	7738	0.0288416	Gut bacterial pathway abundance (P461.PWY..hexitol.fermentation.to.lactate..formate..ethanol.and.acetate)	Gut flora	-0.0504162	0.00254178852065371	19.7133832470176	2	1	TRUE	NA	NA	0.00254178852065371	7738	1.50604225976873e-06	486601	TRUE	1.74013913681619e-05	GCST90027503+GCST90016564	NA
GCST90027503	GCST90016564	rs2398413	C	T	C	T	-0.0996063	-0.0022	0.82363	0.8283	FALSE	FALSE	FALSE	0.8171	12	128921679	0.0095	53400	387339	440739	Irritable bowel syndrome	TRUE	reported	0.000348826357901848	1.21679827967068e-07	4.44386e-06	12	128921679	7738	0.0217033	Gut bacterial pathway abundance (P461.PWY..hexitol.fermentation.to.lactate..formate..ethanol.and.acetate)	Gut flora	-0.052109	0.0027153433000623	21.0630892876578	2	1	TRUE	NA	NA	0.0027153433000623	7738	1.21679827967068e-07	440739	TRUE	6.27412937414418e-06	GCST90027503+GCST90016564	NA
GCST90027503	GCST90016564	rs2727894	G	A	G	A	-0.105745	0.0109	0.141778	0.1385	FALSE	FALSE	FALSE	0.2711	2	52653904	0.0099	53400	433201	486601	Irritable bowel syndrome	TRUE	reported	-0.00157836	2.49120985169264e-06	7.53026e-06	2	52653904	7738	0.0236136	Gut bacterial pathway abundance (P461.PWY..hexitol.fermentation.to.lactate..formate..ethanol.and.acetate)	Gut flora	-0.0508484	0.00258555910018529	20.0537353168747	2	1	TRUE	NA	NA	0.00258555910018529	7738	2.49120985169264e-06	486601	TRUE	1.68472500758614e-05	GCST90027503+GCST90016564	NA
GCST90027503	GCST90016564	rs36017242	A	G	A	G	0.162656	0.0218	0.0622116	0.0479	FALSE	FALSE	FALSE	0.2007	13	76031902	0.017	50019	398719	448738	Irritable bowel syndrome	TRUE	reported	0.00191430582256432	3.66456678230366e-06	5.06582e-06	13	76031902	7738	0.0356543	Gut bacterial pathway abundance (P461.PWY..hexitol.fermentation.to.lactate..formate..ethanol.and.acetate)	Gut flora	0.0517984229448625	0.00268307661957486	20.8121212449472	2	1	TRUE	NA	NA	0.00268307661957486	7738	3.66456678230366e-06	448738	TRUE	1.33696261291301e-05	GCST90027503+GCST90016564	NA
GCST90027503	GCST90016564	rs4517983	A	G	A	G	0.139412	-0.0179	0.909549	0.9114	FALSE	FALSE	FALSE	0.1608	2	84608858	0.0128	53400	374672	428072	Irritable bowel syndrome	TRUE	reported	-0.00213739	4.56845494244025e-06	1.46805e-06	2	84608858	7738	0.0289505	Gut bacterial pathway abundance (P461.PWY..hexitol.fermentation.to.lactate..formate..ethanol.and.acetate)	Gut flora	0.0546683434691564	0.00298862777766165	23.1893287600682	2	1	TRUE	NA	NA	0.00298862777766165	7738	4.56845494244025e-06	428072	TRUE	4.57020190860502e-06	GCST90027503+GCST90016564	NA
GCST90027503	GCST90016564	rs4867910	C	T	C	T	0.0778703	-0.0034	0.360749	0.3432	FALSE	FALSE	FALSE	0.6564	5	169441160	0.0076	53400	411465	464865	Irritable bowel syndrome	TRUE	reported	0.000656149407453504	4.30532044901584e-07	9.1071e-06	5	169441160	7738	0.0175488	Gut bacterial pathway abundance (P461.PWY..hexitol.fermentation.to.lactate..formate..ethanol.and.acetate)	Gut flora	0.0503865007645615	0.00253879945929715	19.6901419388306	2	1	TRUE	NA	NA	0.00253879945929715	7738	4.30532044901584e-07	464865	TRUE	1.41505488384559e-05	GCST90027503+GCST90016564	NA
GCST90027503	GCST90016564	rs4903555	G	A	G	A	-0.0846625	-0.0062	0.291881	0.301	FALSE	FALSE	FALSE	0.4003	14	77651989	0.0074	53400	433201	486601	Irritable bowel syndrome	TRUE	reported	0.00120108584970075	1.44260721835137e-06	2.03526e-06	14	77651989	7738	0.0178241	Gut bacterial pathway abundance (P461.PWY..hexitol.fermentation.to.lactate..formate..ethanol.and.acetate)	Gut flora	-0.0539253	0.00290794208662512	22.5614473644582	2	1	TRUE	NA	NA	0.00290794208662512	7738	1.44260721835137e-06	486601	TRUE	4.12100260287754e-06	GCST90027503+GCST90016564	NA
GCST90027503	GCST90016564	rs4936953	C	T	C	T	-0.0888945	0.0109	0.228271	0.2393	FALSE	FALSE	FALSE	0.2547	11	124658708	0.0096	44437	305506	349943	Irritable bowel syndrome	TRUE	reported	-0.00191936	3.68395317410313e-06	5.837e-06	11	124658708	7738	0.0196139	Gut bacterial pathway abundance (P461.PWY..hexitol.fermentation.to.lactate..formate..ethanol.and.acetate)	Gut flora	-0.0514608	0.00264821826335278	20.5410135725878	2	1	TRUE	NA	NA	0.00264821826335278	7738	3.68395317410313e-06	349943	TRUE	1.60542285992346e-05	GCST90027503+GCST90016564	NA
GCST90027503	GCST90016564	rs58118877	T	C	T	C	-0.0757944	0.0096	0.451627	0.4585	FALSE	FALSE	FALSE	0.1638	7	3719699	0.0069	53400	433201	486601	Irritable bowel syndrome	TRUE	reported	0.00199450749400608	3.97806014364643e-06	5.94717e-06	7	3719699	7738	0.0167381	Gut bacterial pathway abundance (P461.PWY..hexitol.fermentation.to.lactate..formate..ethanol.and.acetate)	Gut flora	-0.051416	0.00264360058873323	20.5051014527127	2	1	TRUE	NA	NA	0.00264360058873323	7738	3.97806014364643e-06	486601	TRUE	1.58609611881123e-05	GCST90027503+GCST90016564	NA
GCST90027503	GCST90016564	rs72774370	A	G	A	G	0.15156	0.0033	0.0715113	0.0635	FALSE	FALSE	FALSE	0.8287	16	23374396	0.0154	50019	351140	401159	Irritable bowel syndrome	TRUE	reported	0.000338326492825648	1.14464815747703e-07	5.56968e-06	16	23374396	7738	0.0333678	Gut bacterial pathway abundance (P461.PWY..hexitol.fermentation.to.lactate..formate..ethanol.and.acetate)	Gut flora	0.0515727708447198	0.00265975069260198	20.630703886921	2	1	TRUE	NA	NA	0.00265975069260198	7738	1.14464815747703e-07	401159	TRUE	7.9258830620469e-06	GCST90027503+GCST90016564	NA
GCST90027503	GCST90016564	rs7529292	C	T	C	T	0.0942086	-0.0047	0.176161	0.1863	FALSE	FALSE	FALSE	0.5878	1	60876146	0.0087	53400	433201	486601	Irritable bowel syndrome	TRUE	reported	0.000774449081513297	5.99771379856789e-07	9.25891e-06	1	60876146	7738	0.0212479	Gut bacterial pathway abundance (P461.PWY..hexitol.fermentation.to.lactate..formate..ethanol.and.acetate)	Gut flora	0.050346026369457	0.00253472237119406	19.6584409536252	2	1	TRUE	NA	NA	0.00253472237119406	7738	5.99771379856789e-07	486601	TRUE	1.49627040336606e-05	GCST90027503+GCST90016564	NA
GCST90027503	GCST90016564	rs76349941	T	C	T	C	0.148266	-0.0099	0.0663034	0.0762	FALSE	FALSE	FALSE	0.4461	4	21016367	0.013	53400	426079	479479	Irritable bowel syndrome	TRUE	reported	-0.00109978	1.20952647770087e-06	9.51788e-06	4	21016367	7738	0.0334848	Gut bacterial pathway abundance (P461.PWY..hexitol.fermentation.to.lactate..formate..ethanol.and.acetate)	Gut flora	0.0502789262548797	0.00252797042534363	19.6059424531409	2	1	TRUE	NA	NA	0.00252797042534363	7738	1.20952647770087e-06	479479	TRUE	1.75103574957968e-05	GCST90027503+GCST90016564	NA
GCST90027503	GCST90016564	rs9368736	C	T	C	T	-0.184482	-0.0037	0.0543789	0.0607	FALSE	FALSE	FALSE	0.8095	6	11484475	0.0155	50019	398719	448738	Irritable bowel syndrome	TRUE	reported	0.000356348177625831	1.26984023697251e-07	1.36e-06	6	11484475	7738	0.0381888	Gut bacterial pathway abundance (P461.PWY..hexitol.fermentation.to.lactate..formate..ethanol.and.acetate)	Gut flora	-0.054841	0.00300753981688406	23.3365135170047	2	1	TRUE	NA	NA	0.00300753981688406	7738	1.26984023697251e-07	448738	TRUE	1.97568424812329e-06	GCST90027503+GCST90016564	NA
GCST90027503	GCST90016564	rs9964901	C	T	C	T	-0.105052	-0.0062	0.83041	0.8419	FALSE	FALSE	FALSE	0.5678	18	3436582	0.0109	50019	312103	362122	Irritable bowel syndrome	TRUE	reported	0.00094523270915537	8.934648744572e-07	5.79882e-06	18	3436582	7738	0.0231719	Gut bacterial pathway abundance (P461.PWY..hexitol.fermentation.to.lactate..formate..ethanol.and.acetate)	Gut flora	-0.0514764	0.00264982118313069	20.5534797186445	2	1	TRUE	NA	NA	0.00264982118313069	7738	8.934648744572e-07	362122	TRUE	1.07552192881447e-05	GCST90027503+GCST90016564	NA
GCST90027504	GCST90016564	rs1023692	C	T	C	T	-0.097125	9e-04	0.771282	0.7619	FALSE	FALSE	FALSE	0.9149	2	67868756	0.008	53400	433201	486601	Irritable bowel syndrome	TRUE	reported	-0.000161275	2.60096088788014e-08	9.73218e-07	2	67868756	7738	0.0198337	Gut bacterial pathway abundance (PANTO.PWY..phosphopantothenate.biosynthesis.I)	Gut flora	-0.05559	0.00309025249087488	23.980298446414	2	1	TRUE	NA	NA	0.00309025249087488	7738	2.60096088788014e-08	486601	TRUE	1.28790081992993e-06	GCST90027504+GCST90016564	NA
GCST90027504	GCST90016564	rs11657406	T	G	T	G	-0.10006	0.0253	0.166064	0.167	FALSE	FALSE	FALSE	0.01101	17	7249870	0.0099	50019	361926	411945	Irritable bowel syndrome	TRUE	reported	0.00398165218936306	1.58535541570596e-05	4.32514e-06	17	7249870	7738	0.0217753	Gut bacterial pathway abundance (PANTO.PWY..phosphopantothenate.biosynthesis.I)	Gut flora	-0.0521731	0.00272202725066099	21.1150786305456	2	1	TRUE	NA	NA	0.00272202725066099	7738	1.58535541570596e-05	411945	TRUE	2.63089102871747e-05	GCST90027504+GCST90016564	NA
GCST90027504	GCST90016564	rs11762494	G	A	G	A	-0.174502	-0.0005	0.0770818	0.0760999999999999	FALSE	FALSE	FALSE	0.971	7	3969303	0.0144	50019	361926	411945	Irritable bowel syndrome	TRUE	reported	5.40989639345252e-05	2.92669789878906e-09	5.89576e-08	7	3969303	7738	0.0321844	Gut bacterial pathway abundance (PANTO.PWY..phosphopantothenate.biosynthesis.I)	Gut flora	-0.061528	0.00378570085679026	29.397471862547	2	1	TRUE	NA	NA	0.00378570085679026	7738	2.92669789878906e-09	411945	TRUE	8.17203550150079e-08	GCST90027504+GCST90016564	NA
GCST90027504	GCST90016564	rs12907443	G	A	G	A	0.0834953	0.0077	0.382501	0.4036	FALSE	FALSE	FALSE	0.2707	15	24229551	0.007	53400	433201	486601	Irritable bowel syndrome	TRUE	reported	-0.00157691	2.48664093260461e-06	7.62061e-07	15	24229551	7738	0.0168853	Gut bacterial pathway abundance (PANTO.PWY..phosphopantothenate.biosynthesis.I)	Gut flora	0.0561319012180234	0.00315079033434993	24.4515557520545	2	1	TRUE	NA	NA	0.00315079033434993	7738	2.48664093260461e-06	486601	TRUE	1.8837076085882e-06	GCST90027504+GCST90016564	NA
GCST90027504	GCST90016564	rs2367796	T	C	T	C	-0.106754	-0.0051	0.144477	0.1514	FALSE	FALSE	FALSE	0.5903	2	180308028	0.0096	53400	433201	486601	Irritable bowel syndrome	TRUE	reported	-0.000761576	5.79997901370915e-07	6.92835e-06	2	180308028	7738	0.0237448	Gut bacterial pathway abundance (PANTO.PWY..phosphopantothenate.biosynthesis.I)	Gut flora	-0.0510494	0.00260604285507472	20.2130235324141	2	1	TRUE	NA	NA	0.00260604285507472	7738	5.79997901370915e-07	486601	TRUE	1.12367198526773e-05	GCST90027504+GCST90016564	NA
GCST90027504	GCST90016564	rs2627353	G	A	G	A	0.13917	-0.0034	0.923649	0.9296	FALSE	FALSE	FALSE	0.8058	8	3744363	0.0137	53400	396408	449808	Irritable bowel syndrome	TRUE	reported	0.000370037465806458	1.36927726100466e-07	7.96269e-06	8	3744363	7738	0.0311609	Gut bacterial pathway abundance (PANTO.PWY..phosphopantothenate.biosynthesis.I)	Gut flora	0.0507128743286377	0.0025717956226722	19.9467097979372	2	1	TRUE	NA	NA	0.0025717956226722	7738	1.36927726100466e-07	449808	TRUE	1.11383060401752e-05	GCST90027504+GCST90016564	NA
GCST90027504	GCST90016564	rs4399424	C	T	C	T	-0.083133	0.0064	0.293152	0.2961	FALSE	FALSE	FALSE	0.3987	13	109337709	0.0076	53400	426079	479479	Irritable bowel syndrome	TRUE	reported	-0.00121614	1.47898694917074e-06	3.38275e-06	13	109337709	7738	0.0178931	Gut bacterial pathway abundance (PANTO.PWY..phosphopantothenate.biosynthesis.I)	Gut flora	-0.0527503	0.00278258935385053	21.5861767068826	2	1	TRUE	NA	NA	0.00278258935385053	7738	1.47898694917074e-06	479479	TRUE	6.77873455471508e-06	GCST90027504+GCST90016564	NA
GCST90027504	GCST90016564	rs56107021	T	C	T	C	-0.105362	0.0018	0.190545	0.1949	FALSE	FALSE	FALSE	0.8349	10	83395423	0.0087	53400	433201	486601	Irritable bowel syndrome	TRUE	reported	0.000296597596479087	8.79701342371711e-08	3.95776e-07	10	83395423	7738	0.0207774	Gut bacterial pathway abundance (PANTO.PWY..phosphopantothenate.biosynthesis.I)	Gut flora	-0.0575591	0.00331304947428875	25.714945620166	2	1	TRUE	NA	NA	0.00331304947428875	7738	8.79701342371711e-08	486601	TRUE	5.66880649760457e-07	GCST90027504+GCST90016564	NA
GCST90027504	GCST90016564	rs61857174	A	T	A	T	-0.124248	-0.019	0.122152	0.1333	FALSE	TRUE	FALSE	0.05837	10	69943990	0.01	53400	433201	486601	Irritable bowel syndrome	TRUE	reported	-0.00272374	7.41878470401135e-06	4.90919e-07	10	69943990	7738	0.0247022	Gut bacterial pathway abundance (PANTO.PWY..phosphopantothenate.biosynthesis.I)	Gut flora	-0.0570935	0.0032596661136215	25.2992441438117	2	1	TRUE	NA	NA	0.0032596661136215	7738	7.41878470401135e-06	486601	TRUE	2.03798392703364e-06	GCST90027504+GCST90016564	NA
GCST90027504	GCST90016564	rs74949229	A	G	A	G	0.128746	-0.0088	0.0938701	0.1046	FALSE	FALSE	FALSE	0.4352	10	9526946	0.0113	53400	426079	479479	Irritable bowel syndrome	TRUE	reported	-0.00112466	1.26485321404503e-06	5.57096e-06	10	9526946	7738	0.0283454	Gut bacterial pathway abundance (PANTO.PWY..phosphopantothenate.biosynthesis.I)	Gut flora	0.0515720758796765	0.00265967901053911	20.630146392876	2	1	TRUE	NA	NA	0.00265967901053911	7738	1.26485321404503e-06	479479	TRUE	1.05575438606662e-05	GCST90027504+GCST90016564	NA
GCST90027504	GCST90016564	rs76292876	G	C	G	C	-0.148378	0.0039	0.0704357	0.0806	FALSE	TRUE	FALSE	0.7628	2	155357272	0.0128	53400	422699	476099	Irritable bowel syndrome	TRUE	reported	-0.000441577	1.94990631225144e-07	4.53002e-06	2	155357272	7738	0.0323585	Gut bacterial pathway abundance (PANTO.PWY..phosphopantothenate.biosynthesis.I)	Gut flora	-0.0520635	0.00271060977839841	21.0262712621766	2	1	TRUE	NA	NA	0.00271060977839841	7738	1.94990631225144e-07	476099	TRUE	6.55145595171233e-06	GCST90027504+GCST90016564	NA
GCST90027505	GCST90016564	rs111776615	A	G	A	G	-0.105552	-0.0106	0.173964	0.1592	FALSE	FALSE	FALSE	0.334	4	106507099	0.011	50019	359979	409998	Irritable bowel syndrome	TRUE	reported	-0.00150495	2.26488292120719e-06	8.62641e-06	4	106507099	7738	0.0237248	Gut bacterial pathway abundance (PANTOSYN.PWY..pantothenate.and.coenzyme.A.biosynthesis.I)	Gut flora	-0.0505185	0.00255212277270476	19.793737818688	2	1	TRUE	NA	NA	0.00255212277270476	7738	2.26488292120719e-06	409998	TRUE	1.91702372832052e-05	GCST90027505+GCST90016564	NA
GCST90027505	GCST90016564	rs11653407	T	A	T	A	0.0860567	-0.0032	0.23847	0.2336	FALSE	TRUE	FALSE	0.6904	17	11268740	0.0081	53400	433201	486601	Irritable bowel syndrome	TRUE	reported	0.000566342669748861	3.20744019578268e-07	6.35448e-06	17	11268740	7738	0.0190634	Gut bacterial pathway abundance (PANTOSYN.PWY..pantothenate.and.coenzyme.A.biosynthesis.I)	Gut flora	0.0512571949104995	0.00262730003009294	20.3783330277761	2	1	TRUE	NA	NA	0.00262730003009294	7738	3.20744019578268e-07	486601	TRUE	9.55048333980566e-06	GCST90027505+GCST90016564	NA
GCST90027505	GCST90016564	rs147398141	T	C	T	C	-0.151811	0	0.0621243	0.0547	FALSE	FALSE	FALSE	0.9977	3	195736155	0.0164	50019	364170	414189	Irritable bowel syndrome	TRUE	reported	0	0	7.37955e-06	3	195736155	7738	0.0338679	Gut bacterial pathway abundance (PANTOSYN.PWY..pantothenate.and.coenzyme.A.biosynthesis.I)	Gut flora	-0.0508972	0.00259052015198566	20.0923134386238	2	1	TRUE	NA	NA	0.00259052015198566	7738	0	414189	TRUE	9.03946579248116e-06	GCST90027505+GCST90016564	NA
GCST90027505	GCST90016564	rs151701	T	C	T	C	0.0863005	-0.006	0.254949	0.2625	FALSE	FALSE	FALSE	0.4456	1	91522713	0.0079	53400	426079	479479	Irritable bowel syndrome	TRUE	reported	-0.00109683	1.20303985835767e-06	4.9931e-06	1	91522713	7738	0.0189045	Gut bacterial pathway abundance (PANTOSYN.PWY..pantothenate.and.coenzyme.A.biosynthesis.I)	Gut flora	0.0518329231566156	0.00268665192295962	20.839928911099	2	1	TRUE	NA	NA	0.00268665192295962	7738	1.20303985835767e-06	479479	TRUE	9.39387444334175e-06	GCST90027505+GCST90016564	NA
GCST90027505	GCST90016564	rs2113567	G	T	G	T	0.0780587	0.0173	0.310739	0.2844	FALSE	FALSE	FALSE	0.02159	10	109707225	0.0075	53400	433201	486601	Irritable bowel syndrome	TRUE	reported	-0.00330672	1.09343688180482e-05	8.03545e-06	10	109707225	7738	0.0174853	Gut bacterial pathway abundance (PANTOSYN.PWY..pantothenate.and.coenzyme.A.biosynthesis.I)	Gut flora	0.0506910514677901	0.00256958269891015	19.9295022629817	2	1	TRUE	NA	NA	0.00256958269891015	7738	1.09343688180482e-05	486601	TRUE	3.49647459821801e-05	GCST90027505+GCST90016564	NA
GCST90027505	GCST90016564	rs2509667	A	C	A	C	-0.117625	-0.0229	0.120838	0.1048	FALSE	FALSE	FALSE	0.04583	11	119361224	0.0115	53400	433201	486601	Irritable bowel syndrome	TRUE	reported	-0.00285463	8.1489289800842e-06	3.73044e-06	11	119361224	7738	0.0254276	Gut bacterial pathway abundance (PANTOSYN.PWY..pantothenate.and.coenzyme.A.biosynthesis.I)	Gut flora	-0.0525214	0.00275849635710139	21.398756209587	2	1	TRUE	NA	NA	0.00275849635710139	7738	8.1489289800842e-06	486601	TRUE	1.43755879190439e-05	GCST90027505+GCST90016564	NA
GCST90027505	GCST90016564	rs61844177	C	T	C	T	-0.0814196	-0.012	0.316294	0.3187	FALSE	FALSE	FALSE	0.1012	10	18460822	0.0073	53400	433201	486601	Irritable bowel syndrome	TRUE	reported	0.00235652240924518	5.55319786527469e-06	2.91327e-06	10	18460822	7738	0.0174091	Gut bacterial pathway abundance (PANTOSYN.PWY..pantothenate.and.coenzyme.A.biosynthesis.I)	Gut flora	-0.0530984	0.00281943853962955	21.8728456866746	2	1	TRUE	NA	NA	0.00281943853962955	7738	5.55319786527469e-06	486601	TRUE	9.33640732548653e-06	GCST90027505+GCST90016564	NA
GCST90027505	GCST90016564	rs73185681	A	G	A	G	-0.175127	0.008	0.050095	0.0548	FALSE	FALSE	FALSE	0.6315	3	186488841	0.0166	50019	396772	446791	Irritable bowel syndrome	TRUE	reported	0.000720992172796522	5.1982971323385e-07	7.70034e-06	3	186488841	7738	0.039149	Gut bacterial pathway abundance (PANTOSYN.PWY..pantothenate.and.coenzyme.A.biosynthesis.I)	Gut flora	-0.0507941	0.00258004014534385	20.0108192814674	2	1	TRUE	NA	NA	0.00258004014534385	7738	5.1982971323385e-07	446791	TRUE	1.24215930223814e-05	GCST90027505+GCST90016564	NA
GCST90027505	GCST90016564	rs9599845	C	T	C	T	0.0930947	0.0045	0.237425	0.2233	FALSE	FALSE	FALSE	0.6184	13	71978130	0.009	50019	359979	409998	Irritable bowel syndrome	TRUE	reported	-0.000780872	6.09761674649463e-07	4.8634e-06	13	71978130	7738	0.0203682	Gut bacterial pathway abundance (PANTOSYN.PWY..pantothenate.and.coenzyme.A.biosynthesis.I)	Gut flora	0.051895354295643	0.00269312779747031	20.8902968804565	2	1	TRUE	NA	NA	0.00269312779747031	7738	6.09761674649463e-07	409998	TRUE	8.2839698973253e-06	GCST90027505+GCST90016564	NA
GCST90027506	GCST90016564	rs12417998	A	G	A	G	-0.129639	0.005	0.088461	0.0849	FALSE	FALSE	FALSE	0.7072	11	134409652	0.0133	50019	369048	419067	Irritable bowel syndrome	TRUE	reported	0.000580734456913412	3.37252509446515e-07	6.76799e-06	11	134409652	7738	0.0288032	Gut bacterial pathway abundance (PENTOSE.P.PWY..pentose.phosphate.pathway)	Gut flora	-0.0511056	0.00261178627527289	20.2576873753668	2	1	TRUE	NA	NA	0.00261178627527289	7738	3.37252509446515e-07	419067	TRUE	1.04792766957897e-05	GCST90027506+GCST90016564	NA
GCST90027506	GCST90016564	rs12599680	T	C	T	C	-0.104456	0.0066	0.157329	0.1614	FALSE	FALSE	FALSE	0.4774	16	26489529	0.0093	53400	433201	486601	Irritable bowel syndrome	TRUE	reported	0.00101736116638978	1.03502374287796e-06	3.68833e-06	16	26489529	7738	0.0225693	Gut bacterial pathway abundance (PENTOSE.P.PWY..pentose.phosphate.pathway)	Gut flora	-0.0525481	0.00276129792883789	21.4205492958952	2	1	TRUE	NA	NA	0.00276129792883789	7738	1.03502374287796e-06	486601	TRUE	6.77315550083788e-06	GCST90027506+GCST90016564	NA
GCST90027506	GCST90016564	rs12669414	T	C	T	C	-0.0794589	-0.0016	0.409285	0.388	FALSE	FALSE	FALSE	0.8156	7	95253449	0.007	53400	433201	486601	Irritable bowel syndrome	TRUE	reported	-0.00032767	1.07367447014446e-07	1.89065e-06	7	95253449	7738	0.0166763	Gut bacterial pathway abundance (PENTOSE.P.PWY..pentose.phosphate.pathway)	Gut flora	-0.0540939	0.00292614985593908	22.7031280403895	2	1	TRUE	NA	NA	0.00292614985593908	7738	1.07367447014446e-07	486601	TRUE	2.65112884859493e-06	GCST90027506+GCST90016564	NA
GCST90027506	GCST90016564	rs138494236	C	T	C	T	-0.160724	5e-04	0.0597053	0.0553	FALSE	FALSE	FALSE	0.9761	1	22786140	0.0159	50019	400963	450982	Irritable bowel syndrome	TRUE	reported	-4.68268e-05	2.19274675413717e-09	5.90215e-06	1	22786140	7738	0.0354809	Gut bacterial pathway abundance (PENTOSE.P.PWY..pentose.phosphate.pathway)	Gut flora	-0.0514343	0.00264548501948475	20.5197568200049	2	1	TRUE	NA	NA	0.00264548501948475	7738	2.19274675413717e-09	450982	TRUE	7.28584433083325e-06	GCST90027506+GCST90016564	NA
GCST90027506	GCST90016564	rs140787604	G	A	G	A	-0.172453	-0.0198	0.0518043	0.0459000000000001	FALSE	FALSE	FALSE	0.2523	5	167607746	0.0173	50019	408085	458104	Irritable bowel syndrome	TRUE	reported	0.00169097572197798	2.85939889231896e-06	7.8343e-06	5	167607746	7738	0.0385831	Gut bacterial pathway abundance (PENTOSE.P.PWY..pentose.phosphate.pathway)	Gut flora	-0.0507523	0.00257579154982696	19.9777820316026	2	1	TRUE	NA	NA	0.00257579154982696	7738	2.85939889231896e-06	458104	TRUE	1.8462568849305e-05	GCST90027506+GCST90016564	NA
GCST90027506	GCST90016564	rs1486114	G	T	G	T	-0.107313	0.0153	0.151385	0.1331	FALSE	FALSE	FALSE	0.1272	1	72481040	0.01	53400	433201	486601	Irritable bowel syndrome	TRUE	reported	-0.00219333	4.81071424026567e-06	1.83916e-06	1	72481040	7738	0.0224958	Gut bacterial pathway abundance (PENTOSE.P.PWY..pentose.phosphate.pathway)	Gut flora	-0.054157	0.00293298388022186	22.7563071795273	2	1	TRUE	NA	NA	0.00293298388022186	7738	4.81071424026567e-06	486601	TRUE	5.65541228023301e-06	GCST90027506+GCST90016564	NA
GCST90027506	GCST90016564	rs17621104	A	C	A	C	0.113772	-0.0113	0.135319	0.1343	FALSE	FALSE	FALSE	0.2806	16	77448088	0.0105	50019	408085	458104	Irritable bowel syndrome	TRUE	reported	-0.00159004	2.52822081740153e-06	5.56698e-06	16	77448088	7738	0.0250477	Gut bacterial pathway abundance (PENTOSE.P.PWY..pentose.phosphate.pathway)	Gut flora	0.0515740164105631	0.00265987916871703	20.6317030864498	2	1	TRUE	NA	NA	0.00265987916871703	7738	2.52822081740153e-06	458104	TRUE	1.28069462113485e-05	GCST90027506+GCST90016564	NA
GCST90027506	GCST90016564	rs2038820	C	T	C	T	-0.0775464	-0.0002	0.418697	0.3959	FALSE	FALSE	FALSE	0.9748	13	53375431	0.0073	50019	408085	458104	Irritable bowel syndrome	TRUE	reported	4.04786519864373e-05	1.6385212666391e-09	2.70714e-06	13	53375431	7738	0.0165278	Gut bacterial pathway abundance (PENTOSE.P.PWY..pentose.phosphate.pathway)	Gut flora	-0.0532686	0.00283754424221652	22.0137071256914	2	1	TRUE	NA	NA	0.00283754424221652	7738	1.6385212666391e-09	458104	TRUE	3.3724529449303e-06	GCST90027506+GCST90016564	NA
GCST90027506	GCST90016564	rs4399424	C	T	C	T	0.081171	0.0064	0.293529	0.2961	FALSE	FALSE	FALSE	0.3987	13	109337709	0.0076	53400	426079	479479	Irritable bowel syndrome	TRUE	reported	-0.00121614	1.47898694917074e-06	6.84699e-06	13	109337709	7738	0.0180444	Gut bacterial pathway abundance (PENTOSE.P.PWY..pentose.phosphate.pathway)	Gut flora	0.0510778905602671	0.00260895090408662	20.2356379800168	2	1	TRUE	NA	NA	0.00260895090408662	7738	1.47898694917074e-06	479479	TRUE	1.33544198191628e-05	GCST90027506+GCST90016564	NA
GCST90027506	GCST90016564	rs62074577	G	A	G	A	0.0780376	0.0032	0.387202	0.3889	FALSE	FALSE	FALSE	0.6695	17	71084290	0.0074	50019	408085	458104	Irritable bowel syndrome	TRUE	reported	-0.000638906	4.08201082481025e-07	9.81997e-06	17	71084290	7738	0.0176512	Gut bacterial pathway abundance (PENTOSE.P.PWY..pentose.phosphate.pathway)	Gut flora	0.0502022841781992	0.00252026933670867	19.546064936892	2	1	TRUE	NA	NA	0.00252026933670867	7738	4.08201082481025e-07	458104	TRUE	1.51576808806484e-05	GCST90027506+GCST90016564	NA
GCST90027506	GCST90016564	rs7181967	C	T	C	T	-0.0960215	-0.0046	0.205872	0.1907	FALSE	FALSE	FALSE	0.5967	15	93092231	0.0087	53400	433201	486601	Irritable bowel syndrome	TRUE	reported	0.000757971451050744	5.74520720607971e-07	2.73609e-06	15	93092231	7738	0.020475	Gut bacterial pathway abundance (PENTOSE.P.PWY..pentose.phosphate.pathway)	Gut flora	-0.0532439	0.00283491312429369	21.9932368453145	2	1	TRUE	NA	NA	0.00283491312429369	7738	5.74520720607971e-07	486601	TRUE	4.55688877300988e-06	GCST90027506+GCST90016564	NA
GCST90027506	GCST90016564	rs7228238	T	C	T	C	-0.0811856	-0.0067	0.41641	0.3869	FALSE	FALSE	FALSE	0.3642	18	2641314	0.0074	50019	400963	450982	Irritable bowel syndrome	TRUE	reported	-0.00134823	1.81772463976515e-06	1.06138e-06	18	2641314	7738	0.0166367	Gut bacterial pathway abundance (PENTOSE.P.PWY..pentose.phosphate.pathway)	Gut flora	-0.055397	0.00306882662886676	23.8135223724971	2	1	TRUE	NA	NA	0.00306882662886676	7738	1.81772463976515e-06	450982	TRUE	2.37906835027492e-06	GCST90027506+GCST90016564	NA
GCST90027506	GCST90016564	rs7856581	C	G	C	G	0.170656	0.0167	0.0624905	0.0647	FALSE	TRUE	FALSE	0.2371	9	28572620	0.0141	53400	426079	479479	Irritable bowel syndrome	TRUE	reported	0.00171045964975581	2.92567221344277e-06	7.95793e-07	9	28572620	7738	0.0345709	Gut bacterial pathway abundance (PENTOSE.P.PWY..pentose.phosphate.pathway)	Gut flora	0.0560363339881498	0.00314007072683147	24.3681047150523	2	1	TRUE	NA	NA	0.00314007072683147	7738	2.92567221344277e-06	479479	TRUE	2.08561898719059e-06	GCST90027506+GCST90016564	NA
GCST90027507	GCST90016564	rs11254890	G	A	G	A	-0.1425	-0.0066	0.0899903	0.0967	FALSE	FALSE	FALSE	0.5815	10	6980002	0.012	53400	415577	468977	Irritable bowel syndrome	TRUE	reported	0.000803133429693638	6.45023305891465e-07	1.65253e-06	10	6980002	7738	0.0297381	Gut bacterial pathway abundance (PEPTIDOGLYCANSYN.PWY..peptidoglycan.biosynthesis.I..meso.diaminopimelate.containing.)	Gut flora	-0.0544001	0.00295937286766294	22.9616606196749	2	1	TRUE	NA	NA	0.00295937286766294	7738	6.45023305891465e-07	468977	TRUE	2.86757949381847e-06	GCST90027507+GCST90016564	NA
GCST90027507	GCST90016564	rs17601633	G	A	G	A	-0.0766053	0.0089	0.360364	0.3331	FALSE	FALSE	FALSE	0.2747	17	59554377	0.0081	50019	356762	406781	Irritable bowel syndrome	TRUE	reported	-0.00172276	2.96790613985779e-06	4.70782e-06	17	59554377	7738	0.0167355	Gut bacterial pathway abundance (PEPTIDOGLYCANSYN.PWY..peptidoglycan.biosynthesis.I..meso.diaminopimelate.containing.)	Gut flora	-0.0519726	0.0027011525197612	20.9527123646723	2	1	TRUE	NA	NA	0.0027011525197612	7738	2.96790613985779e-06	406781	TRUE	1.17556060947622e-05	GCST90027507+GCST90016564	NA
GCST90027507	GCST90016564	rs17674109	A	G	A	G	0.073469	-0.0055	0.45379	0.443	FALSE	FALSE	FALSE	0.429	5	31106256	0.007	53400	433201	486601	Irritable bowel syndrome	TRUE	reported	-0.00112636	1.26869589857353e-06	7.52523e-06	5	31106256	7738	0.0164057	Gut bacterial pathway abundance (PEPTIDOGLYCANSYN.PWY..peptidoglycan.biosynthesis.I..meso.diaminopimelate.containing.)	Gut flora	0.0508497624053673	0.0025856983366823	20.0548180422285	2	1	TRUE	NA	NA	0.0025856983366823	7738	1.26869589857353e-06	486601	TRUE	1.40808209705168e-05	GCST90027507+GCST90016564	NA
GCST90027507	GCST90016564	rs17773637	A	T	A	T	0.155628	-0.0129	0.0583606	0.0559	FALSE	TRUE	FALSE	0.393	2	103168041	0.0151	53400	422699	476099	Irritable bowel syndrome	TRUE	reported	-0.00123813	1.53295503201521e-06	7.12968e-06	2	103168041	7738	0.0346627	Gut bacterial pathway abundance (PEPTIDOGLYCANSYN.PWY..peptidoglycan.biosynthesis.I..meso.diaminopimelate.containing.)	Gut flora	0.0509802569320374	0.00259898659685655	20.1581510777507	2	1	TRUE	NA	NA	0.00259898659685655	7738	1.53295503201521e-06	476099	TRUE	1.40222967677509e-05	GCST90027507+GCST90016564	NA
GCST90027507	GCST90016564	rs28815855	G	A	G	A	0.112889	0.0133	0.139873	0.1375	FALSE	FALSE	FALSE	0.1829	4	79891309	0.01	53400	426079	479479	Irritable bowel syndrome	TRUE	reported	-0.00192073	3.68921444438121e-06	1.36191e-06	4	79891309	7738	0.0233702	Gut bacterial pathway abundance (PEPTIDOGLYCANSYN.PWY..peptidoglycan.biosynthesis.I..meso.diaminopimelate.containing.)	Gut flora	0.0548374169795593	0.00300714230099006	23.3334197540282	2	1	TRUE	NA	NA	0.00300714230099006	7738	3.68921444438121e-06	479479	TRUE	3.80654711326942e-06	GCST90027507+GCST90016564	NA
GCST90027507	GCST90016564	rs55935294	C	T	C	T	-0.0776776	0.0014	0.436777	0.4512	FALSE	FALSE	FALSE	0.8348	5	152895508	0.0069	53400	433201	486601	Irritable bowel syndrome	TRUE	reported	-0.000290866	8.46031709954811e-08	2.229e-06	5	152895508	7738	0.0164172	Gut bacterial pathway abundance (PEPTIDOGLYCANSYN.PWY..peptidoglycan.biosynthesis.I..meso.diaminopimelate.containing.)	Gut flora	-0.0537169	0.00288550603971203	22.3868721780924	2	1	TRUE	NA	NA	0.00288550603971203	7738	8.46031709954811e-08	486601	TRUE	3.06569834053388e-06	GCST90027507+GCST90016564	NA
GCST90027507	GCST90016564	rs57752094	A	C	A	C	0.106925	0.0115	0.170457	0.1812	FALSE	FALSE	FALSE	0.1936	8	93352155	0.0088	53400	433201	486601	Irritable bowel syndrome	TRUE	reported	0.00187339259848209	3.50959982804749e-06	7.17827e-07	8	93352155	7738	0.0215729	Gut bacterial pathway abundance (PEPTIDOGLYCANSYN.PWY..peptidoglycan.biosynthesis.I..meso.diaminopimelate.containing.)	Gut flora	0.0562631468674668	0.00316554169543014	24.5663965083011	2	1	TRUE	NA	NA	0.00316554169543014	7738	3.50959982804749e-06	486601	TRUE	2.02278988804257e-06	GCST90027507+GCST90016564	NA
GCST90027507	GCST90016564	rs6427759	C	A	C	A	-0.146144	0.0018	0.9086	0.9083	FALSE	FALSE	FALSE	0.8831	1	199150658	0.0122	53400	396408	449808	Irritable bowel syndrome	TRUE	reported	-0.000219989	4.83949542471922e-08	4.42884e-07	1	199150658	7738	0.0289421	Gut bacterial pathway abundance (PEPTIDOGLYCANSYN.PWY..peptidoglycan.biosynthesis.I..meso.diaminopimelate.containing.)	Gut flora	-0.0573163	0.00328515877501236	25.4977524486955	2	1	TRUE	NA	NA	0.00328515877501236	7738	4.83949542471922e-08	449808	TRUE	6.21504965066173e-07	GCST90027507+GCST90016564	NA
GCST90027507	GCST90016564	rs72809331	A	G	A	G	-0.174666	-0.0114	0.0659944	0.0661	FALSE	FALSE	FALSE	0.4942	5	173201292	0.0167	44437	305506	349943	Irritable bowel syndrome	TRUE	reported	-0.00115396	1.33162320166719e-06	2.74777e-06	5	173201292	7738	0.0372515	Gut bacterial pathway abundance (PEPTIDOGLYCANSYN.PWY..peptidoglycan.biosynthesis.I..meso.diaminopimelate.containing.)	Gut flora	-0.0532341	0.00283387229724305	21.9851391683123	2	1	TRUE	NA	NA	0.00283387229724305	7738	1.33162320166719e-06	349943	TRUE	5.76103767270312e-06	GCST90027507+GCST90016564	NA
GCST90027507	GCST90016564	rs7576999	T	C	T	C	-0.0799719	-0.0049	0.357278	0.3456	FALSE	FALSE	FALSE	0.53	2	33698944	0.0078	50019	361926	411945	Irritable bowel syndrome	TRUE	reported	-0.000978775	9.57999784039477e-07	3.5946e-06	2	33698944	7738	0.0172594	Gut bacterial pathway abundance (PEPTIDOGLYCANSYN.PWY..peptidoglycan.biosynthesis.I..meso.diaminopimelate.containing.)	Gut flora	-0.052608	0.00276760024031893	21.4695746590933	2	1	TRUE	NA	NA	0.00276760024031893	7738	9.57999784039477e-07	411945	TRUE	6.70241368201017e-06	GCST90027507+GCST90016564	NA
GCST90027507	GCST90016564	rs77069323	G	C	G	C	0.157182	0.002	0.0827472	0.0718	FALSE	TRUE	FALSE	0.8919	14	29489580	0.0144	50019	364170	414189	Irritable bowel syndrome	TRUE	reported	-0.000215809	4.65734621279333e-08	2.99164e-07	14	29489580	7738	0.0306758	Gut bacterial pathway abundance (PEPTIDOGLYCANSYN.PWY..peptidoglycan.biosynthesis.I..meso.diaminopimelate.containing.)	Gut flora	0.0581584678739327	0.00338240738544326	26.2551090084047	2	1	TRUE	NA	NA	0.00338240738544326	7738	4.65734621279333e-08	414189	TRUE	4.30869917524281e-07	GCST90027507+GCST90016564	NA
GCST90027508	GCST90016564	rs1029249	C	T	C	T	-0.0885882	-0.0112	0.227143	0.2302	FALSE	FALSE	FALSE	0.1646	21	19231698	0.0081	53400	433201	486601	Irritable bowel syndrome	TRUE	reported	0.00198219576787615	3.92910006218612e-06	3.82067e-06	21	19231698	7738	0.0191712	Gut bacterial pathway abundance (PHOSLIPSYN.PWY..superpathway.of.phospholipid.biosynthesis.I..bacteria.)	Gut flora	-0.052465	0.00275257791059956	21.3527177355684	2	1	TRUE	NA	NA	0.00275257791059956	7738	3.92910006218612e-06	486601	TRUE	1.03734134847861e-05	GCST90027508+GCST90016564	NA
GCST90027508	GCST90016564	rs10859752	A	G	A	G	0.0769656	0.008	0.402186	0.3999	FALSE	FALSE	FALSE	0.2497	12	95179179	0.0069	53400	433201	486601	Irritable bowel syndrome	TRUE	reported	0.00166209058848954	2.7625451243455e-06	2.74517e-06	12	95179179	7738	0.016414	Gut bacterial pathway abundance (PHOSLIPSYN.PWY..superpathway.of.phospholipid.biosynthesis.I..bacteria.)	Gut flora	0.0532362809870037	0.00283410161332722	21.9869232553695	2	1	TRUE	NA	NA	0.00283410161332722	7738	2.7625451243455e-06	486601	TRUE	6.64795497806121e-06	GCST90027508+GCST90016564	NA
GCST90027508	GCST90016564	rs10979829	A	T	A	T	0.0895778	0.0073	0.229883	0.2121	FALSE	TRUE	FALSE	0.3852	9	112101933	0.0084	53400	433201	486601	Irritable bowel syndrome	TRUE	reported	0.00124582669065385	1.55208414314552e-06	3.82455e-06	9	112101933	7738	0.0193862	Gut bacterial pathway abundance (PHOSLIPSYN.PWY..superpathway.of.phospholipid.biosynthesis.I..bacteria.)	Gut flora	0.0524627420343867	0.00275233930176661	21.3508616541237	2	1	TRUE	NA	NA	0.00275233930176661	7738	1.55208414314552e-06	486601	TRUE	7.70233714126889e-06	GCST90027508+GCST90016564	NA
GCST90027508	GCST90016564	rs12000184	A	G	A	G	-0.0857915	-0.0042	0.240929	0.234	FALSE	FALSE	FALSE	0.6015	9	33857365	0.0081	53400	426079	479479	Irritable bowel syndrome	TRUE	reported	-0.000748825	5.60738686705766e-07	8.18898e-06	9	33857365	7738	0.019235	Gut bacterial pathway abundance (PHOSLIPSYN.PWY..superpathway.of.phospholipid.biosynthesis.I..bacteria.)	Gut flora	-0.050645	0.00256491113106449	19.8931767403685	2	1	TRUE	NA	NA	0.00256491113106449	7738	5.60738686705766e-07	479479	TRUE	1.31787050173081e-05	GCST90027508+GCST90016564	NA
GCST90027508	GCST90016564	rs163172	G	A	G	A	0.122222	-0.0014	0.850091	0.8608	FALSE	FALSE	FALSE	0.9025	11	2820455	0.0114	50019	314347	364366	Irritable bowel syndrome	TRUE	reported	0.000203448946246804	4.13914737289351e-08	2.81559e-07	11	2820455	7738	0.0238	Gut bacterial pathway abundance (PHOSLIPSYN.PWY..superpathway.of.phospholipid.biosynthesis.I..bacteria.)	Gut flora	0.0582874693492519	0.00339742908313998	26.3721087564438	2	1	TRUE	NA	NA	0.00339742908313998	7738	4.13914737289351e-08	364366	TRUE	4.1749080980866e-07	GCST90027508+GCST90016564	NA
GCST90027508	GCST90016564	rs248756	A	T	A	T	-0.0805754	-0.0005	0.64452	0.6747	FALSE	TRUE	FALSE	0.9441	5	25688394	0.0073	53400	433201	486601	Irritable bowel syndrome	TRUE	reported	-9.81887e-05	9.64102196165568e-09	1.79411e-06	5	25688394	7738	0.0168733	Gut bacterial pathway abundance (PHOSLIPSYN.PWY..superpathway.of.phospholipid.biosynthesis.I..bacteria.)	Gut flora	-0.0542132	0.00293907129423473	22.803677165159	2	1	TRUE	NA	NA	0.00293907129423473	7738	9.64102196165568e-09	486601	TRUE	2.28295370189159e-06	GCST90027508+GCST90016564	NA
GCST90027508	GCST90016564	rs631694	T	C	T	C	0.141866	-0.014	0.919616	0.9242	FALSE	FALSE	FALSE	0.3191	11	92858978	0.014	53400	374672	428072	Irritable bowel syndrome	TRUE	reported	-0.00152842	2.33606107398072e-06	2.89221e-06	11	92858978	7738	0.030324	Gut bacterial pathway abundance (PHOSLIPSYN.PWY..superpathway.of.phospholipid.biosynthesis.I..bacteria.)	Gut flora	0.0531153582008118	0.00282124127680055	21.8868706602558	2	1	TRUE	NA	NA	0.00282124127680055	7738	2.33606107398072e-06	428072	TRUE	6.76568849335421e-06	GCST90027508+GCST90016564	NA
GCST90027508	GCST90016564	rs73104513	T	C	T	C	-0.108511	0.0122	0.144012	0.1283	FALSE	FALSE	FALSE	0.2477	20	14691569	0.0105	53400	426079	479479	Irritable bowel syndrome	TRUE	reported	0.00167797710375501	2.81560716072606e-06	5.46412e-06	20	14691569	7738	0.0238689	Gut bacterial pathway abundance (PHOSLIPSYN.PWY..superpathway.of.phospholipid.biosynthesis.I..bacteria.)	Gut flora	-0.0516183	0.00266444991106775	20.6672513680898	2	1	TRUE	NA	NA	0.00266444991106775	7738	2.81560716072606e-06	479479	TRUE	1.29353426877555e-05	GCST90027508+GCST90016564	NA
GCST90027508	GCST90016564	rs77054814	G	A	G	A	-0.144474	0.0079	0.0748263	0.0741000000000001	FALSE	FALSE	FALSE	0.5687	9	38393451	0.0138	50019	400963	450982	Irritable bowel syndrome	TRUE	reported	-0.000852451	7.26671975840097e-07	9.08448e-06	9	38393451	7738	0.0325547	Gut bacterial pathway abundance (PHOSLIPSYN.PWY..superpathway.of.phospholipid.biosynthesis.I..bacteria.)	Gut flora	-0.0503925	0.00253940100720449	19.6948192355374	2	1	TRUE	NA	NA	0.00253940100720449	7738	7.26671975840097e-07	450982	TRUE	1.53348807416933e-05	GCST90027508+GCST90016564	NA
GCST90027508	GCST90016564	rs780162	C	G	C	G	-0.0981107	-0.0197	0.20111	0.1982	FALSE	TRUE	FALSE	0.04771	16	23728984	0.0099	50019	312103	362122	Irritable bowel syndrome	TRUE	reported	-0.00330676	1.09346478849491e-05	4.59145e-06	16	23728984	7738	0.0214092	Gut bacterial pathway abundance (PHOSLIPSYN.PWY..superpathway.of.phospholipid.biosynthesis.I..bacteria.)	Gut flora	-0.0520318	0.00270731035663862	21.0006080827144	2	1	TRUE	NA	NA	0.00270731035663862	7738	1.09346478849491e-05	362122	TRUE	2.19220642941978e-05	GCST90027508+GCST90016564	NA
GCST90027508	GCST90016564	rs78496981	T	C	T	C	-0.152002	0.0052	0.0682182	0.0654	FALSE	FALSE	FALSE	0.723	12	131044416	0.0146	50019	400963	450982	Irritable bowel syndrome	TRUE	reported	0.000530361250138247	2.81283055648204e-07	2.87839e-06	12	131044416	7738	0.0324838	Gut bacterial pathway abundance (PHOSLIPSYN.PWY..superpathway.of.phospholipid.biosynthesis.I..bacteria.)	Gut flora	-0.0531264	0.00282241580252417	21.8960082881316	2	1	TRUE	NA	NA	0.00282241580252417	7738	2.81283055648204e-07	450982	TRUE	4.41208107719928e-06	GCST90027508+GCST90016564	NA
GCST90027508	GCST90016564	rs9471554	C	T	C	T	0.0766225	0.006	0.324334	0.3305	FALSE	FALSE	FALSE	0.4055	6	41290719	0.0072	53400	433201	486601	Irritable bowel syndrome	TRUE	reported	-0.00119463	1.4271370335267e-06	9.4541e-06	6	41290719	7738	0.017299	Gut bacterial pathway abundance (PHOSLIPSYN.PWY..superpathway.of.phospholipid.biosynthesis.I..bacteria.)	Gut flora	0.0502952642264903	0.00252961360361247	19.6187186150401	2	1	TRUE	NA	NA	0.00252961360361247	7738	1.4271370335267e-06	486601	TRUE	1.80182018226736e-05	GCST90027508+GCST90016564	NA
GCST90027508	GCST90016564	rs9898722	A	T	A	T	-0.0766573	-0.0024	0.331339	0.2982	FALSE	TRUE	FALSE	0.7538	17	13113143	0.0075	53400	426079	479479	Irritable bowel syndrome	TRUE	reported	-0.000462132	2.13565985711188e-07	8.36508e-06	17	13113143	7738	0.0172046	Gut bacterial pathway abundance (PHOSLIPSYN.PWY..superpathway.of.phospholipid.biosynthesis.I..bacteria.)	Gut flora	-0.0505934	0.0025596956443342	19.8526221750795	2	1	TRUE	NA	NA	0.0025596956443342	7738	2.13565985711188e-07	479479	TRUE	1.19980262204738e-05	GCST90027508+GCST90016564	NA
GCST90027509	GCST90016564	rs10969036	G	A	G	A	0.0922425	-0.0055	0.443972	0.444	FALSE	FALSE	FALSE	0.4201	9	29258852	0.0069	53400	433201	486601	Irritable bowel syndrome	TRUE	reported	0.00114268811192711	1.30573612113955e-06	6.49217e-06	9	29258852	7738	0.0204543	Gut bacterial pathway abundance (POLYAMINSYN3.PWY..superpathway.of.polyamine.biosynthesis.II)	Gut flora	0.0512056756027438	0.00262202121393343	20.337280892924	2	1	TRUE	NA	NA	0.00262202121393343	7738	1.30573612113955e-06	486601	TRUE	1.22938752709471e-05	GCST90027509+GCST90016564	NA
GCST90027509	GCST90016564	rs11627731	G	A	G	A	-0.18225	4e-04	0.0802933	0.0654	FALSE	FALSE	FALSE	0.9762	14	22449161	0.0145	50019	408085	458104	Irritable bowel syndrome	TRUE	reported	-4.07578e-05	1.66119949198036e-09	1.54568e-06	14	22449161	7738	0.0379274	Gut bacterial pathway abundance (POLYAMINSYN3.PWY..superpathway.of.polyamine.biosynthesis.II)	Gut flora	-0.0545518	0.00297589857736585	23.0902656833002	2	1	TRUE	NA	NA	0.00297589857736585	7738	1.66119949198036e-09	458104	TRUE	1.94610442866076e-06	GCST90027509+GCST90016564	NA
GCST90027509	GCST90016564	rs11890644	G	A	G	A	0.119734	0.005	0.183125	0.1723	FALSE	FALSE	FALSE	0.5813	2	7636919	0.0091	53400	433201	486601	Irritable bowel syndrome	TRUE	reported	-0.000787667	6.2041993302344e-07	5.08499e-06	2	7636919	7738	0.0262502	Gut bacterial pathway abundance (POLYAMINSYN3.PWY..superpathway.of.polyamine.biosynthesis.II)	Gut flora	0.0517897047513065	0.0026821735182275	20.8050972178097	2	1	TRUE	NA	NA	0.0026821735182275	7738	6.2041993302344e-07	486601	TRUE	8.41339018814265e-06	GCST90027509+GCST90016564	NA
GCST90027509	GCST90016564	rs12570677	A	T	A	T	0.144834	0.0082	0.119457	0.1017	FALSE	TRUE	FALSE	0.5041	10	129594734	0.0123	50019	399016	449035	Irritable bowel syndrome	TRUE	reported	0.000994877013129881	9.89780271254233e-07	8.21997e-06	10	129594734	7738	0.0324785	Gut bacterial pathway abundance (POLYAMINSYN3.PWY..superpathway.of.polyamine.biosynthesis.II)	Gut flora	0.0506359370242059	0.00256399811831935	19.8860773081173	2	1	TRUE	NA	NA	0.00256399811831935	7738	9.89780271254233e-07	449035	TRUE	1.47405944567695e-05	GCST90027509+GCST90016564	NA
GCST90027509	GCST90016564	rs258495	A	T	A	T	0.0975198	0.0039	0.61976	0.621	FALSE	TRUE	FALSE	0.576	5	75038901	0.0071	53400	433201	486601	Irritable bowel syndrome	TRUE	reported	0.000787445521997186	6.2007045011342e-07	3.23586e-06	5	75038901	7738	0.0209483	Gut bacterial pathway abundance (POLYAMINSYN3.PWY..superpathway.of.polyamine.biosynthesis.II)	Gut flora	0.0528540566385668	0.00279355130315283	21.6714531975114	2	1	TRUE	NA	NA	0.00279355130315283	7738	6.2007045011342e-07	486601	TRUE	5.42784466814982e-06	GCST90027509+GCST90016564	NA
GCST90027509	GCST90016564	rs4566305	G	A	G	A	-0.123803	0.0234	0.684957	0.6899	FALSE	FALSE	FALSE	0.008907	19	8626031	0.0089	44437	305506	349943	Irritable bowel syndrome	TRUE	reported	-0.00444451	1.97536927292035e-05	6.65856e-07	19	8626031	7738	0.0249048	Gut bacterial pathway abundance (POLYAMINSYN3.PWY..superpathway.of.polyamine.biosynthesis.II)	Gut flora	-0.0564283	0.00318415859351192	24.7113356913069	2	1	TRUE	NA	NA	0.00318415859351192	7738	1.97536927292035e-05	349943	TRUE	5.9705270326283e-06	GCST90027509+GCST90016564	NA
GCST90027509	GCST90016564	rs475221	A	G	A	G	-0.0948327	-0.0083	0.515585	0.517	FALSE	FALSE	FALSE	0.2421	6	161958898	0.0071	53400	422699	476099	Irritable bowel syndrome	TRUE	reported	-0.00169423	2.87040247491843e-06	5.44866e-06	6	161958898	7738	0.0208574	Gut bacterial pathway abundance (POLYAMINSYN3.PWY..superpathway.of.polyamine.biosynthesis.II)	Gut flora	-0.051625	0.00266514245939505	20.6726375900691	2	1	TRUE	NA	NA	0.00266514245939505	7738	2.87040247491843e-06	476099	TRUE	1.29991494269719e-05	GCST90027509+GCST90016564	NA
GCST90027509	GCST90016564	rs58529279	T	C	T	C	0.219027	-0.0114	0.0581069	0.0756	FALSE	FALSE	FALSE	0.387	16	86235980	0.0132	53400	426079	479479	Irritable bowel syndrome	TRUE	reported	-0.00124723	1.55558370544425e-06	1.15579e-06	16	86235980	7738	0.0450389	Gut bacterial pathway abundance (POLYAMINSYN3.PWY..superpathway.of.polyamine.biosynthesis.II)	Gut flora	0.0552063240856884	0.00304773821905406	23.6493799818298	2	1	TRUE	NA	NA	0.00304773821905406	7738	1.55558370544425e-06	479479	TRUE	2.44431274804439e-06	GCST90027509+GCST90016564	NA
GCST90027509	GCST90016564	rs7433679	C	T	C	T	-0.1319	0.0196	0.144025	0.1381	FALSE	FALSE	FALSE	0.05449	3	74540582	0.0102	53400	415577	468977	Irritable bowel syndrome	TRUE	reported	-0.00280595	7.87333422527837e-06	7.38567e-06	3	74540582	7738	0.029427	Gut bacterial pathway abundance (POLYAMINSYN3.PWY..superpathway.of.polyamine.biosynthesis.II)	Gut flora	-0.0508953	0.00259032780227774	20.0908176820328	2	1	TRUE	NA	NA	0.00259032780227774	7738	7.87333422527837e-06	468977	TRUE	2.68350098255805e-05	GCST90027509+GCST90016564	NA
GCST90027509	GCST90016564	rs76729673	G	A	G	A	-0.164494	0.0074	0.0906577	0.1033	FALSE	FALSE	FALSE	0.5184	2	218294448	0.0114	53400	396408	449808	Irritable bowel syndrome	TRUE	reported	-0.000967863	9.3675945602544e-07	3.60454e-06	2	218294448	7738	0.035505	Gut bacterial pathway abundance (POLYAMINSYN3.PWY..superpathway.of.polyamine.biosynthesis.II)	Gut flora	-0.0526018	0.00276694987230399	21.4645154504283	2	1	TRUE	NA	NA	0.00276694987230399	7738	9.3675945602544e-07	449808	TRUE	6.58019751190533e-06	GCST90027509+GCST90016564	NA
GCST90027509	GCST90016564	rs7673044	T	C	T	C	0.159308	-0.0109	0.0978928	0.1106	FALSE	FALSE	FALSE	0.3324	4	141777137	0.0112	53400	415577	468977	Irritable bowel syndrome	TRUE	reported	-0.00142113	2.01960474024782e-06	3.39938e-06	4	141777137	7738	0.0342961	Gut bacterial pathway abundance (POLYAMINSYN3.PWY..superpathway.of.polyamine.biosynthesis.II)	Gut flora	0.0527387471467551	0.00278137545060937	21.5767334827273	2	1	TRUE	NA	NA	0.00278137545060937	7738	2.01960474024782e-06	468977	TRUE	7.43526704114778e-06	GCST90027509+GCST90016564	NA
GCST90027509	GCST90016564	rs7745701	G	A	G	A	0.175902	-0.0055	0.0845403	0.0959	FALSE	FALSE	FALSE	0.6697	6	143392808	0.0129	50019	398719	448738	Irritable bowel syndrome	TRUE	reported	0.000636469262901891	4.05093122618877e-07	5.12142e-06	6	143392808	7738	0.0385771	Gut bacterial pathway abundance (POLYAMINSYN3.PWY..superpathway.of.polyamine.biosynthesis.II)	Gut flora	0.0517726203344635	0.00268040421629651	20.7913362024894	2	1	TRUE	NA	NA	0.00268040421629651	7738	4.05093122618877e-07	448738	TRUE	8.07678265529457e-06	GCST90027509+GCST90016564	NA
GCST90027510	GCST90016564	rs10140803	T	C	T	C	0.141662	-0.0281	0.0691355	0.0762	FALSE	FALSE	FALSE	0.03019	14	63783474	0.013	53400	433201	486601	Irritable bowel syndrome	TRUE	reported	-0.00309867	9.60175351558758e-06	6.70718e-06	14	63783474	7738	0.031461	Gut bacterial pathway abundance (POLYAMSYN.PWY..superpathway.of.polyamine.biosynthesis.I)	Gut flora	0.0511274633161483	0.00261401750514409	20.2750387259418	2	1	TRUE	NA	NA	0.00261401750514409	7738	9.60175351558758e-06	486601	TRUE	2.73122647807356e-05	GCST90027510+GCST90016564	NA
GCST90027510	GCST90016564	rs10241729	G	A	G	A	-0.0861325	4e-04	0.228727	0.2184	FALSE	FALSE	FALSE	0.9642	7	32289879	0.0083	53400	433201	486601	Irritable bowel syndrome	TRUE	reported	-6.9087e-05	4.77301263196557e-09	6.45818e-06	7	32289879	7738	0.0190947	Gut bacterial pathway abundance (POLYAMSYN.PWY..superpathway.of.polyamine.biosynthesis.I)	Gut flora	-0.0512184	0.00262331942708189	20.3473767566414	2	1	TRUE	NA	NA	0.00262331942708189	7738	4.77301263196557e-09	486601	TRUE	7.92873124826194e-06	GCST90027510+GCST90016564	NA
GCST90027510	GCST90016564	rs12510598	A	G	A	G	-0.0815198	-0.0027	0.275054	0.2989	FALSE	FALSE	FALSE	0.7277	4	135988894	0.0076	53400	415577	468977	Irritable bowel syndrome	TRUE	reported	-0.00051877	2.69122826143898e-07	6.30144e-06	4	135988894	7738	0.0180513	Gut bacterial pathway abundance (POLYAMSYN.PWY..superpathway.of.polyamine.biosynthesis.I)	Gut flora	-0.0512772	0.0026293558324151	20.3943206455006	2	1	TRUE	NA	NA	0.0026293558324151	7738	2.69122826143898e-07	468977	TRUE	9.3488445749456e-06	GCST90027510+GCST90016564	NA
GCST90027510	GCST90016564	rs17543785	G	A	G	A	-0.0837133	0.0146	0.265156	0.2984	FALSE	FALSE	FALSE	0.0613	1	193455331	0.0078	50019	408085	458104	Irritable bowel syndrome	TRUE	reported	-0.00276551	7.64805490093852e-06	8.42772e-06	1	193455331	7738	0.018795	Gut bacterial pathway abundance (POLYAMSYN.PWY..superpathway.of.polyamine.biosynthesis.I)	Gut flora	-0.0505752	0.00255785262904947	19.8382913640481	2	1	TRUE	NA	NA	0.00255785262904947	7738	7.64805490093852e-06	458104	TRUE	2.99930649447419e-05	GCST90027510+GCST90016564	NA
GCST90027510	GCST90016564	rs17786325	C	T	C	T	-0.0768871	-0.0026	0.687308	0.6744	FALSE	FALSE	FALSE	0.7234	3	1796722	0.0073	53400	433201	486601	Irritable bowel syndrome	TRUE	reported	0.000510581206465312	2.60693168395573e-07	9.30208e-06	3	1796722	7738	0.0173451	Gut bacterial pathway abundance (POLYAMSYN.PWY..superpathway.of.polyamine.biosynthesis.I)	Gut flora	-0.0503347	0.00253358317744598	19.6495833144514	2	1	TRUE	NA	NA	0.00253358317744598	7738	2.60693168395573e-07	486601	TRUE	1.35350335270128e-05	GCST90027510+GCST90016564	NA
GCST90027510	GCST90016564	rs4678043	C	T	C	T	-0.0757748	0.0183	0.664659	0.6956	FALSE	FALSE	FALSE	0.0134	3	121921700	0.0074	53400	433201	486601	Irritable bowel syndrome	TRUE	reported	-0.00354512	1.25678812841349e-05	9.00803e-06	3	121921700	7738	0.0170675	Gut bacterial pathway abundance (POLYAMSYN.PWY..superpathway.of.polyamine.biosynthesis.I)	Gut flora	-0.0504132	0.00254148852978984	19.7110506756565	2	1	TRUE	NA	NA	0.00254148852978984	7738	1.25678812841349e-05	486601	TRUE	4.25191683295904e-05	GCST90027510+GCST90016564	NA
GCST90027510	GCST90016564	rs80217121	C	T	C	T	0.141447	0.0012	0.0857864	0.0879	FALSE	FALSE	FALSE	0.9269	15	38787329	0.0129	53400	378784	432184	Irritable bowel syndrome	TRUE	reported	-0.000141501	2.00224117361847e-08	2.42611e-06	15	38787329	7738	0.0300043	Gut bacterial pathway abundance (POLYAMSYN.PWY..superpathway.of.polyamine.biosynthesis.I)	Gut flora	0.0535215998601315	0.00286456165158803	22.2239106990217	2	1	TRUE	NA	NA	0.00286456165158803	7738	2.00224117361847e-08	432184	TRUE	3.19723696826936e-06	GCST90027510+GCST90016564	NA
GCST90027511	GCST90016564	rs12156527	G	A	G	A	0.258842	0.0119	0.071851	0.0874	FALSE	FALSE	FALSE	0.381	9	3062685	0.0136	50019	359979	409998	Irritable bowel syndrome	TRUE	reported	-0.00136653	1.86739278011835e-06	3.0297e-06	9	3062685	7738	0.0554408	Gut bacterial pathway abundance (POLYISOPRENSYN.PWY..polyisoprenoid.biosynthesis..E..coli.)	Gut flora	0.0530073427258816	0.00280977838285908	21.7976922542901	2	1	TRUE	NA	NA	0.00280977838285908	7738	1.86739278011835e-06	409998	TRUE	6.67371956430401e-06	GCST90027511+GCST90016564	NA
GCST90027511	GCST90016564	rs12670364	T	C	T	C	-0.223462	0.0097	0.0853551	0.0934	FALSE	FALSE	FALSE	0.4445	7	8328880	0.0127	50019	361926	411945	Irritable bowel syndrome	TRUE	reported	0.00119000597527027	1.41611422117895e-06	7.45727e-06	7	8328880	7738	0.0498778	Gut bacterial pathway abundance (POLYISOPRENSYN.PWY..polyisoprenoid.biosynthesis..E..coli.)	Gut flora	-0.0508716	0.00258792059269804	20.0720987026834	2	1	TRUE	NA	NA	0.00258792059269804	7738	1.41611422117895e-06	411945	TRUE	1.47214142442388e-05	GCST90027511+GCST90016564	NA
GCST90027511	GCST90016564	rs12761356	C	T	C	T	-0.123341	6e-04	0.454407	0.4701	FALSE	FALSE	FALSE	0.929	10	14274740	0.0069	53400	433201	486601	Irritable bowel syndrome	TRUE	reported	-0.000124657	1.55393590111529e-08	6.17121e-06	10	14274740	7738	0.0272852	Gut bacterial pathway abundance (POLYISOPRENSYN.PWY..polyisoprenoid.biosynthesis..E..coli.)	Gut flora	-0.0513274	0.00263450196512086	20.4343415150523	2	1	TRUE	NA	NA	0.00263450196512086	7738	1.55393590111529e-08	486601	TRUE	7.75672411225303e-06	GCST90027511+GCST90016564	NA
GCST90027511	GCST90016564	rs2042558	G	A	G	A	0.160468	0.0034	0.193068	0.205	FALSE	FALSE	FALSE	0.6852	2	60221686	0.0085	53400	433201	486601	Irritable bowel syndrome	TRUE	reported	-0.000573422	3.28812733667687e-07	5.47016e-06	2	60221686	7738	0.0352994	Gut bacterial pathway abundance (POLYISOPRENSYN.PWY..polyisoprenoid.biosynthesis..E..coli.)	Gut flora	0.0516159101288459	0.0026642021784291	20.6653246552921	2	1	TRUE	NA	NA	0.0026642021784291	7738	3.28812733667687e-07	486601	TRUE	8.27764170139776e-06	GCST90027511+GCST90016564	NA
GCST90027511	GCST90016564	rs4868691	T	C	T	C	-0.132027	0.0018	0.590829	0.6036	FALSE	FALSE	FALSE	0.8058	5	176103364	0.0074	53400	372876	426276	Irritable bowel syndrome	TRUE	reported	0.000372560092801565	1.3880102274831e-07	3.8996e-06	5	176103364	7738	0.028598	Gut bacterial pathway abundance (POLYISOPRENSYN.PWY..polyisoprenoid.biosynthesis..E..coli.)	Gut flora	-0.0524169	0.00274753254225047	21.313471202567	2	1	TRUE	NA	NA	0.00274753254225047	7738	1.3880102274831e-07	426276	TRUE	5.61315859084778e-06	GCST90027511+GCST90016564	NA
GCST90027511	GCST90016564	rs4936253	A	G	A	G	-0.135675	0.0043	0.376581	0.378	FALSE	FALSE	FALSE	0.5938	11	134696042	0.0081	50019	359979	409998	Irritable bowel syndrome	TRUE	reported	0.000829074347141883	6.8736427308874e-07	7.53824e-06	11	134696042	7738	0.0302988	Gut bacterial pathway abundance (POLYISOPRENSYN.PWY..polyisoprenoid.biosynthesis..E..coli.)	Gut flora	-0.0508457	0.002585283144059	20.0515894386277	2	1	TRUE	NA	NA	0.002585283144059	7738	6.8736427308874e-07	409998	TRUE	1.28991107071397e-05	GCST90027511+GCST90016564	NA
GCST90027511	GCST90016564	rs6919931	A	G	A	G	0.185259	0.0012	0.133549	0.1561	FALSE	FALSE	FALSE	0.9061	6	50445123	0.0098	50019	408085	458104	Irritable bowel syndrome	TRUE	reported	0.000180914788718751	3.27301607771503e-08	7.21141e-06	6	50445123	7738	0.0412847	Gut bacterial pathway abundance (POLYISOPRENSYN.PWY..polyisoprenoid.biosynthesis..E..coli.)	Gut flora	0.0509527308457567	0.00259618078064013	20.1363320773639	2	1	TRUE	NA	NA	0.00259618078064013	7738	3.27301607771503e-08	458104	TRUE	9.33860019474006e-06	GCST90027511+GCST90016564	NA
GCST90027511	GCST90016564	rs824634	T	C	T	C	-0.15561	-0.0054	0.79113	0.7804	FALSE	FALSE	FALSE	0.5089	5	6439663	0.0082	53400	433201	486601	Irritable bowel syndrome	TRUE	reported	-0.000944048	8.9122675502133e-07	5.90405e-06	5	6439663	7738	0.0343526	Gut bacterial pathway abundance (POLYISOPRENSYN.PWY..polyisoprenoid.biosynthesis..E..coli.)	Gut flora	-0.0514333	0.00264538520814869	20.5189805779455	2	1	TRUE	NA	NA	0.00264538520814869	7738	8.9122675502133e-07	486601	TRUE	1.03581682273833e-05	GCST90027511+GCST90016564	NA
GCST90027512	GCST90016564	rs10404465	A	T	A	T	0.100853	0.0022	0.241021	0.2545	FALSE	TRUE	FALSE	0.7781	19	45843609	0.0079	53400	433201	486601	Irritable bowel syndrome	TRUE	reported	0.000399217847674518	1.59374889901875e-07	3.13617e-06	19	45843609	7738	0.0216345	Gut bacterial pathway abundance (PPGPPMET.PWY..ppGpp.biosynthesis)	Gut flora	0.0529266729877001	0.00280123271354694	21.7312104496156	2	1	TRUE	NA	NA	0.00280123271354694	7738	1.59374889901875e-07	486601	TRUE	4.4802082765872e-06	GCST90027512+GCST90016564	NA
GCST90027512	GCST90016564	rs10767786	T	C	T	C	0.0852294	-0.0051	0.388995	0.384	FALSE	FALSE	FALSE	0.4635	11	29107555	0.007	53400	433201	486601	Irritable bowel syndrome	TRUE	reported	-0.00104445	1.09086896495791e-06	5.88478e-06	11	29107555	7738	0.0188124	Gut bacterial pathway abundance (PPGPPMET.PWY..ppGpp.biosynthesis)	Gut flora	0.0514412625024732	0.00264620348784835	20.5253444199883	2	1	TRUE	NA	NA	0.00264620348784835	7738	1.09086896495791e-06	486601	TRUE	1.0750824917514e-05	GCST90027512+GCST90016564	NA
GCST90027512	GCST90016564	rs10783794	G	A	G	A	0.088903	0.0063	0.386545	0.3848	FALSE	FALSE	FALSE	0.3676	12	56987179	0.007	53400	433201	486601	Irritable bowel syndrome	TRUE	reported	-0.0012902	1.66461224060075e-06	3.70937e-06	12	56987179	7738	0.0192138	Gut bacterial pathway abundance (PPGPPMET.PWY..ppGpp.biosynthesis)	Gut flora	0.0525345228459482	0.00275987609065145	21.4094889740121	2	1	TRUE	NA	NA	0.00275987609065145	7738	1.66461224060075e-06	486601	TRUE	7.61599265519788e-06	GCST90027512+GCST90016564	NA
GCST90027512	GCST90016564	rs2098065	A	G	A	G	0.0937673	0.0109	0.527631	0.5275	FALSE	FALSE	FALSE	0.178	17	2630997	0.0081	44437	310156	354593	Irritable bowel syndrome	TRUE	reported	0.00225983388261046	5.10684917699427e-06	4.32295e-06	17	2630997	7738	0.0204054	Gut bacterial pathway abundance (PPGPPMET.PWY..ppGpp.biosynthesis)	Gut flora	0.0521742426963949	0.00272215160094231	21.1160458629411	2	1	TRUE	NA	NA	0.00272215160094231	7738	5.10684917699427e-06	354593	TRUE	1.380569265716e-05	GCST90027512+GCST90016564	NA
GCST90027512	GCST90016564	rs4767337	C	A	C	A	-0.108238	-0.01	0.188831	0.1891	FALSE	FALSE	FALSE	0.2516	12	116041090	0.0087	53400	433201	486601	Irritable bowel syndrome	TRUE	reported	0.00164776226041977	2.71512046686368e-06	4.50526e-06	12	116041090	7738	0.0235988	Gut bacterial pathway abundance (PPGPPMET.PWY..ppGpp.biosynthesis)	Gut flora	-0.0520765	0.00271196341598037	21.0368000180624	2	1	TRUE	NA	NA	0.00271196341598037	7738	2.71512046686368e-06	486601	TRUE	1.06062800588332e-05	GCST90027512+GCST90016564	NA
GCST90027512	GCST90016564	rs60898162	A	G	A	G	0.090114	0.0154	0.332184	0.3323	FALSE	FALSE	FALSE	0.0423	17	70704730	0.0076	53400	411465	464865	Irritable bowel syndrome	TRUE	reported	0.00297195836023696	8.83253649498235e-06	6.9981e-06	17	70704730	7738	0.0200532	Gut bacterial pathway abundance (PPGPPMET.PWY..ppGpp.biosynthesis)	Gut flora	0.0510251461765911	0.00260356554234249	20.1937588101701	2	1	TRUE	NA	NA	0.00260356554234249	7738	8.83253649498235e-06	464865	TRUE	2.72435617516328e-05	GCST90027512+GCST90016564	NA
GCST90027512	GCST90016564	rs7096411	A	G	A	G	-0.0857703	-0.0058	0.424831	0.4221	FALSE	FALSE	FALSE	0.4007	10	133860668	0.0069	53400	433201	486601	Irritable bowel syndrome	TRUE	reported	-0.00120502	1.45206468388923e-06	6.7262e-06	10	133860668	7738	0.0190509	Gut bacterial pathway abundance (PPGPPMET.PWY..ppGpp.biosynthesis)	Gut flora	-0.0511205	0.00261330424086659	20.2694919566344	2	1	TRUE	NA	NA	0.00261330424086659	7738	1.45206468388923e-06	486601	TRUE	1.3040847583024e-05	GCST90027512+GCST90016564	NA
GCST90027512	GCST90016564	rs71505230	A	G	A	G	0.201853	-0.0006	0.0503279	0.0603	FALSE	FALSE	FALSE	0.9724	9	136698656	0.0163	50019	319225	369244	Irritable bowel syndrome	TRUE	reported	-6.0577e-05	3.66957861069023e-09	2.73162e-06	9	136698656	7738	0.0430388	Gut bacterial pathway abundance (PPGPPMET.PWY..ppGpp.biosynthesis)	Gut flora	0.0532476284358735	0.00283530993404484	21.9963240458506	2	1	TRUE	NA	NA	0.00283530993404484	7738	3.66957861069023e-09	369244	TRUE	3.58859809586928e-06	GCST90027512+GCST90016564	NA
GCST90027512	GCST90016564	rs73648437	C	T	C	T	0.171367	0.0087	0.0744602	0.0780999999999999	FALSE	FALSE	FALSE	0.5012	9	13955659	0.013	53400	426079	479479	Irritable bowel syndrome	TRUE	reported	-0.000966478	9.3407901555112e-07	1.66062e-06	9	13955659	7738	0.0357695	Gut bacterial pathway abundance (PPGPPMET.PWY..ppGpp.biosynthesis)	Gut flora	0.0543892136469357	0.00295818656113202	22.9524288033487	2	1	TRUE	NA	NA	0.00295818656113202	7738	9.3407901555112e-07	479479	TRUE	3.0755352167214e-06	GCST90027512+GCST90016564	NA
GCST90027512	GCST90016564	rs743920	G	C	G	C	-0.139891	0.0079	0.128345	0.1226	FALSE	TRUE	FALSE	0.4931	22	29621128	0.0115	50019	342299	392318	Irritable bowel syndrome	TRUE	reported	-0.00109676	1.20287904421477e-06	7.59486e-06	22	29621128	7738	0.0312514	Gut bacterial pathway abundance (PPGPPMET.PWY..ppGpp.biosynthesis)	Gut flora	-0.0508277	0.00258345381242248	20.0373642980871	2	1	TRUE	NA	NA	0.00258345381242248	7738	1.20287904421477e-06	392318	TRUE	1.45689953712532e-05	GCST90027512+GCST90016564	NA
GCST90027512	GCST90016564	rs8098406	A	G	A	G	0.0833677	0.007	0.475509	0.4389	FALSE	FALSE	FALSE	0.343	18	73775523	0.0073	50019	400963	450982	Irritable bowel syndrome	TRUE	reported	0.00142789441861392	2.03888247070879e-06	8.23493e-06	18	73775523	7738	0.0186966	Gut bacterial pathway abundance (PPGPPMET.PWY..ppGpp.biosynthesis)	Gut flora	0.0506313577392697	0.00256353438652191	19.8824714132905	2	1	TRUE	NA	NA	0.00256353438652191	7738	2.03888247070879e-06	450982	TRUE	1.75066587023463e-05	GCST90027512+GCST90016564	NA
GCST90027513	GCST90016564	rs111364229	C	G	C	G	-0.136952	0.0164	0.0892174	0.0856	FALSE	TRUE	FALSE	0.227	19	363382	0.0136	50019	351140	401159	Irritable bowel syndrome	TRUE	reported	0.00190391241197128	3.62488247245829e-06	7.1259e-06	19	363382	7738	0.0305024	Gut bacterial pathway abundance (PRPP.PWY..superpathway.of.histidine..purine..and.pyrimidine.biosynthesis)	Gut flora	-0.0509813	0.00259909426555576	20.1589883493576	2	1	TRUE	NA	NA	0.00259909426555576	7738	3.62488247245829e-06	401159	TRUE	1.87622201669991e-05	GCST90027513+GCST90016564	NA
GCST90027513	GCST90016564	rs12359494	T	C	T	C	0.0720598	0.0037	0.559445	0.5196	FALSE	FALSE	FALSE	0.5855	10	81790236	0.0068	53400	433201	486601	Irritable bowel syndrome	TRUE	reported	0.000780022397557064	6.08434940690671e-07	9.79039e-06	10	81790236	7738	0.0162967	Gut bacterial pathway abundance (PRPP.PWY..superpathway.of.histidine..purine..and.pyrimidine.biosynthesis)	Gut flora	0.0502096310493449	0.00252100705011133	19.5518007672379	2	1	TRUE	NA	NA	0.00252100705011133	7738	6.08434940690671e-07	486601	TRUE	1.58294113200353e-05	GCST90027513+GCST90016564	NA
GCST90027513	GCST90016564	rs12549221	C	T	C	T	0.0961229	-0.0038	0.787149	0.7821	FALSE	FALSE	FALSE	0.6601	8	119568956	0.0087	50019	408085	458104	Irritable bowel syndrome	TRUE	reported	0.000645331938626773	4.1645331101179e-07	9.05545e-06	8	119568956	7738	0.0216562	Gut bacterial pathway abundance (PRPP.PWY..superpathway.of.histidine..purine..and.pyrimidine.biosynthesis)	Gut flora	0.0504004113745414	0.00254020146672301	19.7010431653137	2	1	TRUE	NA	NA	0.00254020146672301	7738	4.1645331101179e-07	458104	TRUE	1.40455704569086e-05	GCST90027513+GCST90016564	NA
GCST90027513	GCST90016564	rs13080908	G	A	G	A	0.105164	5e-04	0.165509	0.1651	FALSE	FALSE	FALSE	0.956	3	154094886	0.0092	53400	433201	486601	Irritable bowel syndrome	TRUE	reported	-7.79106e-05	6.07006217121082e-09	1.74185e-06	3	154094886	7738	0.0219949	Gut bacterial pathway abundance (PRPP.PWY..superpathway.of.histidine..purine..and.pyrimidine.biosynthesis)	Gut flora	0.054280785823228	0.00294640370958715	22.8607360548822	2	1	TRUE	NA	NA	0.00294640370958715	7738	6.07006217121082e-09	486601	TRUE	2.19815212680424e-06	GCST90027513+GCST90016564	NA
GCST90027513	GCST90016564	rs1526953	C	A	C	A	0.15864	-0.0059	0.0584859	0.0512	FALSE	FALSE	FALSE	0.7025	12	79695928	0.0155	53400	433201	486601	Irritable bowel syndrome	TRUE	reported	0.000545675735852987	2.97762008698699e-07	5.16976e-06	12	79695928	7738	0.0348064	Gut bacterial pathway abundance (PRPP.PWY..superpathway.of.histidine..purine..and.pyrimidine.biosynthesis)	Gut flora	0.0517503203582701	0.00267809565718359	20.7733811056964	2	1	TRUE	NA	NA	0.00267809565718359	7738	2.97762008698699e-07	486601	TRUE	7.74714348152779e-06	GCST90027513+GCST90016564	NA
GCST90027513	GCST90016564	rs237483	A	C	A	C	0.072289	0.009	0.572926	0.558	FALSE	FALSE	FALSE	0.1933	20	47974014	0.0069	53400	433201	486601	Irritable bowel syndrome	TRUE	reported	0.00186985122600146	3.49634360737917e-06	9.66051e-06	20	47974014	7738	0.0163378	Gut bacterial pathway abundance (PRPP.PWY..superpathway.of.histidine..purine..and.pyrimidine.biosynthesis)	Gut flora	0.0502425381142162	0.00252431263615846	19.5775022897363	2	1	TRUE	NA	NA	0.00252431263615846	7738	3.49634360737917e-06	486601	TRUE	2.39364708397312e-05	GCST90027513+GCST90016564	NA
GCST90027513	GCST90016564	rs2406211	C	T	C	T	-0.0760629	-0.0019	0.416967	0.4472	FALSE	FALSE	FALSE	0.7907	18	74348969	0.007	53400	422699	476099	Irritable bowel syndrome	TRUE	reported	0.000393375950136187	1.54744638145548e-07	4.5811e-06	18	74348969	7738	0.0165964	Gut bacterial pathway abundance (PRPP.PWY..superpathway.of.histidine..purine..and.pyrimidine.biosynthesis)	Gut flora	-0.052037	0.00270784569887709	21.0047720080511	2	1	TRUE	NA	NA	0.00270784569887709	7738	1.54744638145548e-07	476099	TRUE	6.49359178599616e-06	GCST90027513+GCST90016564	NA
GCST90027513	GCST90016564	rs2923143	A	G	A	G	-0.0973735	-0.0049	0.263102	0.2605	FALSE	FALSE	FALSE	0.5519	16	57758163	0.0082	53400	372876	426276	Irritable bowel syndrome	TRUE	reported	-0.000915246	8.37674407671224e-07	2.86003e-07	16	57758163	7738	0.0189722	Gut bacterial pathway abundance (PRPP.PWY..superpathway.of.histidine..purine..and.pyrimidine.biosynthesis)	Gut flora	-0.0582541	0.00339354340297089	26.3418439561623	2	1	TRUE	NA	NA	0.00339354340297089	7738	8.37674407671224e-07	426276	TRUE	5.62974573850889e-07	GCST90027513+GCST90016564	NA
GCST90027513	GCST90016564	rs4889160	A	G	A	G	0.0891387	0.0133	0.228647	0.2472	FALSE	FALSE	FALSE	0.09138	16	80573300	0.0079	53400	433201	486601	Irritable bowel syndrome	TRUE	reported	0.00241344651531173	5.82472408227031e-06	4.83649e-06	16	80573300	7738	0.0194977	Gut bacterial pathway abundance (PRPP.PWY..superpathway.of.histidine..purine..and.pyrimidine.biosynthesis)	Gut flora	0.0519085370845223	0.00269449622225523	20.9009402799925	2	1	TRUE	NA	NA	0.00269449622225523	7738	5.82472408227031e-06	486601	TRUE	1.53977865632431e-05	GCST90027513+GCST90016564	NA
GCST90027513	GCST90016564	rs60152513	A	G	A	G	-0.140131	-0.0048	0.0814397	0.0864	FALSE	FALSE	FALSE	0.7033	3	127459715	0.0125	53400	426079	479479	Irritable bowel syndrome	TRUE	reported	-0.000554558	3.07534990525344e-07	4.581e-06	3	127459715	7738	0.0305756	Gut bacterial pathway abundance (PRPP.PWY..superpathway.of.histidine..purine..and.pyrimidine.biosynthesis)	Gut flora	-0.052037	0.00270784877172404	21.0047959088593	2	1	TRUE	NA	NA	0.00270784877172404	7738	3.07534990525344e-07	479479	TRUE	6.92958960920259e-06	GCST90027513+GCST90016564	NA
GCST90027513	GCST90016564	rs61733531	T	C	T	C	0.100089	-0.0061	0.171229	0.1608	FALSE	FALSE	FALSE	0.5106	3	36176541	0.0093	53400	433201	486601	Irritable bowel syndrome	TRUE	reported	-0.000940288	8.841423159648e-07	6.22171e-06	3	36176541	7738	0.0221499	Gut bacterial pathway abundance (PRPP.PWY..superpathway.of.histidine..purine..and.pyrimidine.biosynthesis)	Gut flora	0.0513078665583442	0.00263249717076886	20.418750415768	2	1	TRUE	NA	NA	0.00263249717076886	7738	8.841423159648e-07	486601	TRUE	1.08795144092677e-05	GCST90027513+GCST90016564	NA
GCST90027513	GCST90016564	rs72686468	G	A	G	A	0.152768	0.0128	0.069932	0.0745	FALSE	FALSE	FALSE	0.343	14	22614034	0.0135	53400	422699	476099	Irritable bowel syndrome	TRUE	reported	-0.00137413	1.88823540862812e-06	2.07491e-06	14	22614034	7738	0.0321889	Gut bacterial pathway abundance (PRPP.PWY..superpathway.of.histidine..purine..and.pyrimidine.biosynthesis)	Gut flora	0.0538811297514873	0.00290317614329661	22.524362837375	2	1	TRUE	NA	NA	0.00290317614329661	7738	1.88823540862812e-06	476099	TRUE	4.5306412146009e-06	GCST90027513+GCST90016564	NA
GCST90027513	GCST90016564	rs73314327	C	T	C	T	0.0842558	0.0041	0.269055	0.2655	FALSE	FALSE	FALSE	0.5938	10	93813267	0.0077	53400	433201	486601	Irritable bowel syndrome	TRUE	reported	-0.000763321	5.82659454572409e-07	4.4457e-06	10	93813267	7738	0.0183589	Gut bacterial pathway abundance (PRPP.PWY..superpathway.of.histidine..purine..and.pyrimidine.biosynthesis)	Gut flora	0.0521080126443613	0.00271524498174492	21.0623245498164	2	1	TRUE	NA	NA	0.00271524498174492	7738	5.82659454572409e-07	486601	TRUE	7.31331877994528e-06	GCST90027513+GCST90016564	NA
GCST90027513	GCST90016564	rs73404911	G	A	G	A	0.0938654	0.0174	0.229669	0.2414	FALSE	FALSE	FALSE	0.03059	7	98430244	0.0081	53400	433201	486601	Irritable bowel syndrome	TRUE	reported	-0.00307947	9.48316109560787e-06	5.16297e-06	7	98430244	7738	0.0205933	Gut bacterial pathway abundance (PRPP.PWY..superpathway.of.histidine..purine..and.pyrimidine.biosynthesis)	Gut flora	0.0517534096564512	0.00267841541106846	20.7758680251224	2	1	TRUE	NA	NA	0.00267841541106846	7738	9.48316109560787e-06	486601	TRUE	2.12599421006373e-05	GCST90027513+GCST90016564	NA
GCST90027513	GCST90016564	rs857044	A	T	A	T	0.0822036	-0.0016	0.282083	0.3063	FALSE	TRUE	FALSE	0.8415	1	57302085	0.0081	50019	359979	409998	Irritable bowel syndrome	TRUE	reported	-0.000308493	9.51678518749501e-08	7.01342e-06	1	57302085	7738	0.0182948	Gut bacterial pathway abundance (PRPP.PWY..superpathway.of.histidine..purine..and.pyrimidine.biosynthesis)	Gut flora	0.0510198249922442	0.00260302254223923	20.1895362046206	2	1	TRUE	NA	NA	0.00260302254223923	7738	9.51678518749501e-08	409998	TRUE	9.7619046317308e-06	GCST90027513+GCST90016564	NA
GCST90027514	GCST90016564	rs17777155	G	A	G	A	-0.150878	0.0019	0.115793	0.1045	FALSE	FALSE	FALSE	0.8663	9	18201242	0.0115	53400	426079	479479	Irritable bowel syndrome	TRUE	reported	-0.000238601	5.69303320814114e-08	3.62928e-06	9	18201242	7738	0.0325761	Gut bacterial pathway abundance (PWY0.1061..superpathway.of.L.alanine.biosynthesis)	Gut flora	-0.0525857	0.00276525126796318	21.451302049154	2	1	TRUE	NA	NA	0.00276525126796318	7738	5.69303320814114e-08	479479	TRUE	4.8445928208022e-06	GCST90027514+GCST90016564	NA
GCST90027514	GCST90016564	rs2197911	A	G	A	G	-0.135967	-0.0055	0.863153	0.8623	FALSE	FALSE	FALSE	0.5779	3	16753607	0.0099	53400	433201	486601	Irritable bowel syndrome	TRUE	reported	-0.000796419	6.34283628906121e-07	3.31055e-06	3	16753607	7738	0.0292369	Gut bacterial pathway abundance (PWY0.1061..superpathway.of.L.alanine.biosynthesis)	Gut flora	-0.0528005	0.00278788894183423	21.6274036535158	2	1	TRUE	NA	NA	0.00278788894183423	7738	6.34283628906121e-07	486601	TRUE	5.57070981998533e-06	GCST90027514+GCST90016564	NA
GCST90027514	GCST90016564	rs2636908	C	T	C	T	0.224474	0.0246	0.0721462	0.0733	FALSE	FALSE	FALSE	0.1218	3	193676416	0.0159	50019	307453	357472	Irritable bowel syndrome	TRUE	reported	-0.00258772	6.69627771827512e-06	4.89835e-07	3	193676416	7738	0.0446249	Gut bacterial pathway abundance (PWY0.1061..superpathway.of.L.alanine.biosynthesis)	Gut flora	0.0570980742817485	0.00326019008668407	25.3033241571653	2	1	TRUE	NA	NA	0.00326019008668407	7738	6.69627771827512e-06	357472	TRUE	2.04939922963036e-06	GCST90027514+GCST90016564	NA
GCST90027514	GCST90016564	rs2640045	T	C	T	C	0.104422	0.0058	0.448329	0.4524	FALSE	FALSE	FALSE	0.452	1	95200211	0.0076	50019	396772	446791	Irritable bowel syndrome	TRUE	reported	0.00114172860518463	1.30354420789684e-06	1.83358e-06	1	95200211	7738	0.021887	Gut bacterial pathway abundance (PWY0.1061..superpathway.of.L.alanine.biosynthesis)	Gut flora	0.0541638532078254	0.00293372299431885	22.7620586589364	2	1	TRUE	NA	NA	0.00293372299431885	7738	1.30354420789684e-06	446791	TRUE	3.691923378505e-06	GCST90027514+GCST90016564	NA
GCST90027514	GCST90016564	rs4580784	A	G	A	G	-0.210802	0.0064	0.0617492	0.0647	FALSE	FALSE	FALSE	0.6816	5	27680835	0.0156	50019	359979	409998	Irritable bowel syndrome	TRUE	reported	0.00064071586322573	4.10516817389092e-07	3.74947e-06	5	27680835	7738	0.0455807	Gut bacterial pathway abundance (PWY0.1061..superpathway.of.L.alanine.biosynthesis)	Gut flora	-0.0525093	0.00275722311787296	21.3888518767245	2	1	TRUE	NA	NA	0.00275722311787296	7738	4.10516817389092e-07	409998	TRUE	6.08082871334762e-06	GCST90027514+GCST90016564	NA
GCST90027514	GCST90016564	rs57070266	C	T	C	T	-0.167376	-0.0351	0.0895804	0.0915	FALSE	FALSE	FALSE	0.005266	2	11225028	0.0126	50019	399016	449035	Irritable bowel syndrome	TRUE	reported	0.00415713079766326	1.72817364688804e-05	8.68041e-06	2	11225028	7738	0.0376323	Gut bacterial pathway abundance (PWY0.1061..superpathway.of.L.alanine.biosynthesis)	Gut flora	-0.0505033	0.00255058185241042	19.781756198616	2	1	TRUE	NA	NA	0.00255058185241042	7738	1.72817364688804e-05	449035	TRUE	5.22832262411448e-05	GCST90027514+GCST90016564	NA
GCST90027514	GCST90016564	rs62385620	A	T	A	T	0.163648	-0.0177	0.111596	0.1103	FALSE	TRUE	FALSE	0.1601	5	167763951	0.0126	50019	362223	412242	Irritable bowel syndrome	TRUE	reported	-0.0021879	4.78688764515039e-06	1.59346e-06	5	167763951	7738	0.0340993	Gut bacterial pathway abundance (PWY0.1061..superpathway.of.L.alanine.biosynthesis)	Gut flora	0.0544830571243434	0.00296840351361447	23.0319376660147	2	1	TRUE	NA	NA	0.00296840351361447	7738	4.78688764515039e-06	412242	TRUE	5.080075779831e-06	GCST90027514+GCST90016564	NA
GCST90027514	GCST90016564	rs76618342	T	C	T	C	0.206201	-0.0224	0.0531755	0.0525	FALSE	FALSE	FALSE	0.1442	3	83822528	0.0153	53400	430957	484357	Irritable bowel syndrome	TRUE	reported	-0.00210365	4.42534838138183e-06	3.99347e-06	3	83822528	7738	0.0447123	Gut bacterial pathway abundance (PWY0.1061..superpathway.of.L.alanine.biosynthesis)	Gut flora	0.0523611718421136	0.00274169231667936	21.2680421896938	2	1	TRUE	NA	NA	0.00274169231667936	7738	4.42534838138183e-06	484357	TRUE	1.13665693027064e-05	GCST90027514+GCST90016564	NA
GCST90027514	GCST90016564	rs7840028	T	C	T	C	0.175219	-0.003	0.0810718	0.0775	FALSE	FALSE	FALSE	0.8167	8	67957130	0.0129	53400	426079	479479	Irritable bowel syndrome	TRUE	reported	-0.000335852	1.12796405590937e-07	3.02239e-06	8	67957130	7738	0.0375257	Gut bacterial pathway abundance (PWY0.1061..superpathway.of.L.alanine.biosynthesis)	Gut flora	0.0530130800947597	0.0028103866611334	21.8024244533922	2	1	TRUE	NA	NA	0.0028103866611334	7738	1.12796405590937e-07	479479	TRUE	4.21845318093521e-06	GCST90027514+GCST90016564	NA
GCST90027514	GCST90016564	rs7947704	T	C	T	C	0.156566	-0.0092	0.0953912	0.0717	FALSE	FALSE	FALSE	0.491	11	119412210	0.0134	53400	433201	486601	Irritable bowel syndrome	TRUE	reported	-0.000984231	9.6871143241786e-07	7.1677e-06	11	119412210	7738	0.0348804	Gut bacterial pathway abundance (PWY0.1061..superpathway.of.L.alanine.biosynthesis)	Gut flora	0.0509674558869262	0.00259768155958577	20.1480026398756	2	1	TRUE	NA	NA	0.00259768155958577	7738	9.6871143241786e-07	486601	TRUE	1.26950886722913e-05	GCST90027514+GCST90016564	NA
GCST90027515	GCST90016564	rs12633789	A	G	A	G	0.171793	-0.006	0.102012	0.0991	FALSE	FALSE	FALSE	0.6031	3	16390078	0.0116	53400	426079	479479	Irritable bowel syndrome	TRUE	reported	-0.00074698	5.57979830502194e-07	3.78338e-06	3	16390078	7738	0.037161	Gut bacterial pathway abundance (PWY0.1241..ADP.L.glycero..beta..D.manno.heptose.biosynthesis)	Gut flora	0.0524880906454164	0.00275499965960145	21.3715559961714	2	1	TRUE	NA	NA	0.00275499965960145	7738	5.57979830502194e-07	479479	TRUE	6.2274456495587e-06	GCST90027515+GCST90016564	NA
GCST90027515	GCST90016564	rs13007128	T	C	T	C	0.106983	0.0063	0.443255	0.4655	FALSE	FALSE	FALSE	0.3827	2	66651276	0.0072	50019	408085	458104	Irritable bowel syndrome	TRUE	reported	0.00129278586856114	1.67129530195139e-06	6.62598e-06	2	66651276	7738	0.0237458	Gut bacterial pathway abundance (PWY0.1241..ADP.L.glycero..beta..D.manno.heptose.biosynthesis)	Gut flora	0.0511564877836764	0.00261698624236144	20.2981254860508	2	1	TRUE	NA	NA	0.00261698624236144	7738	1.67129530195139e-06	458104	TRUE	1.34414921056729e-05	GCST90027515+GCST90016564	NA
GCST90027515	GCST90016564	rs1444625	G	C	G	C	-0.161047	0.0264	0.130907	0.1221	FALSE	TRUE	FALSE	0.01239	13	43851788	0.0105	53400	423835	477235	Irritable bowel syndrome	TRUE	reported	-0.00363954	1.32462527007093e-05	9.91631e-07	13	43851788	7738	0.0329118	Gut bacterial pathway abundance (PWY0.1241..ADP.L.glycero..beta..D.manno.heptose.biosynthesis)	Gut flora	-0.0555484	0.00308562684565017	23.9442924294702	2	1	TRUE	NA	NA	0.00308562684565017	7738	1.32462527007093e-05	477235	TRUE	5.79415359456537e-06	GCST90027515+GCST90016564	NA
GCST90027515	GCST90016564	rs17175056	G	A	G	A	0.152298	-0.0034	0.122605	0.1576	FALSE	FALSE	FALSE	0.7495	13	94779284	0.0107	44437	305506	349943	Irritable bowel syndrome	TRUE	reported	0.000537152575546896	2.88532889416664e-07	4.3937e-06	13	94779284	7738	0.0331672	Gut bacterial pathway abundance (PWY0.1241..ADP.L.glycero..beta..D.manno.heptose.biosynthesis)	Gut flora	0.0521358092723617	0.00271814260848407	21.0848628834303	2	1	TRUE	NA	NA	0.00271814260848407	7738	2.88532889416664e-07	349943	TRUE	7.02858810817356e-06	GCST90027515+GCST90016564	NA
GCST90027515	GCST90016564	rs35006616	A	G	A	G	0.107238	0.0015	0.467335	0.4718	FALSE	FALSE	FALSE	0.8213	7	16068628	0.0068	53400	433201	486601	Irritable bowel syndrome	TRUE	reported	0.000316225376697191	9.99984888672801e-08	1.23205e-06	7	16068628	7738	0.022109	Gut bacterial pathway abundance (PWY0.1241..ADP.L.glycero..beta..D.manno.heptose.biosynthesis)	Gut flora	0.0550632692310515	0.00303196361841126	23.526602354433	2	1	TRUE	NA	NA	0.00303196361841126	7738	9.99984888672801e-08	486601	TRUE	1.73572462396642e-06	GCST90027515+GCST90016564	NA
GCST90027515	GCST90016564	rs3923652	C	A	C	A	-0.163821	-0.0022	0.103319	0.1117	FALSE	FALSE	FALSE	0.8479	7	155148917	0.0115	50019	399016	449035	Irritable bowel syndrome	TRUE	reported	0.000285486576896549	8.15025855881094e-08	4.6014e-06	7	155148917	7738	0.0357516	Gut bacterial pathway abundance (PWY0.1241..ADP.L.glycero..beta..D.manno.heptose.biosynthesis)	Gut flora	-0.0520268	0.00270679011011567	20.9965615770781	2	1	TRUE	NA	NA	0.00270679011011567	7738	8.15025855881094e-08	449035	TRUE	6.30198724602133e-06	GCST90027515+GCST90016564	NA
GCST90027515	GCST90016564	rs4629160	G	A	G	A	0.117549	0.0106	0.778644	0.7996	FALSE	FALSE	FALSE	0.2156	2	116060217	0.0086	53400	433201	486601	Irritable bowel syndrome	TRUE	reported	-0.00176694	3.12206729625504e-06	7.85887e-06	2	116060217	7738	0.0263033	Gut bacterial pathway abundance (PWY0.1241..ADP.L.glycero..beta..D.manno.heptose.biosynthesis)	Gut flora	0.0507446883562777	0.00257502339637575	19.9718088694696	2	1	TRUE	NA	NA	0.00257502339637575	7738	3.12206729625504e-06	486601	TRUE	1.88995856825278e-05	GCST90027515+GCST90016564	NA
GCST90027515	GCST90016564	rs6581517	T	A	T	A	0.103616	0.0022	0.36771	0.3745	FALSE	TRUE	FALSE	0.7581	12	64394752	0.0072	53400	426079	479479	Irritable bowel syndrome	TRUE	reported	-0.000441272	1.94720871597399e-07	9.12641e-06	12	64394752	7738	0.0233533	Gut bacterial pathway abundance (PWY0.1241..ADP.L.glycero..beta..D.manno.heptose.biosynthesis)	Gut flora	0.0503811940206962	0.00253826471095103	19.6859840425126	2	1	TRUE	NA	NA	0.00253826471095103	7738	1.94720871597399e-07	479479	TRUE	1.2954109470757e-05	GCST90027515+GCST90016564	NA
GCST90027515	GCST90016564	rs71420343	C	T	C	T	0.138554	0.0084	0.164126	0.162	FALSE	FALSE	FALSE	0.3627	2	59988924	0.0093	53400	433201	486601	Irritable bowel syndrome	TRUE	reported	-0.00129482	1.67656630956724e-06	4.21998e-06	2	59988924	7738	0.0301188	Gut bacterial pathway abundance (PWY0.1241..ADP.L.glycero..beta..D.manno.heptose.biosynthesis)	Gut flora	0.0522311952920987	0.00272809776164136	21.1622970994056	2	1	TRUE	NA	NA	0.00272809776164136	7738	1.67656630956724e-06	486601	TRUE	8.63674868968282e-06	GCST90027515+GCST90016564	NA
GCST90027515	GCST90016564	rs9923601	A	G	A	G	0.200457	0.0042	0.0630599	0.0631	FALSE	FALSE	FALSE	0.7708	16	79345648	0.0143	53400	422699	476099	Irritable bowel syndrome	TRUE	reported	0.000425662597758117	1.81188647130188e-07	9.19581e-06	16	79345648	7738	0.045196	Gut bacterial pathway abundance (PWY0.1241..ADP.L.glycero..beta..D.manno.heptose.biosynthesis)	Gut flora	0.0503629913345804	0.00253643089616702	19.671725384795	2	1	TRUE	NA	NA	0.00253643089616702	7738	1.81188647130188e-07	476099	TRUE	1.29823246284932e-05	GCST90027515+GCST90016564	NA
GCST90027516	GCST90016564	rs10504039	C	T	C	T	-0.101677	0.0159	0.15413	0.1526	FALSE	FALSE	FALSE	0.09233	8	40937651	0.0094	53400	433201	486601	Irritable bowel syndrome	TRUE	reported	-0.00242484	5.87983008135327e-06	7.2497e-06	8	40937651	7738	0.0226642	Gut bacterial pathway abundance (PWY0.1261..anhydromuropeptides.recycling)	Gut flora	-0.0509401	0.00259489497677238	20.1263332613919	2	1	TRUE	NA	NA	0.00259489497677238	7738	5.87983008135327e-06	486601	TRUE	2.26325759810447e-05	GCST90027516+GCST90016564	NA
GCST90027516	GCST90016564	rs11588833	G	A	G	A	-0.131667	-0.0106	0.0865587	0.0931999999999999	FALSE	FALSE	FALSE	0.3681	1	171774483	0.0118	53400	433201	486601	Irritable bowel syndrome	TRUE	reported	0.00128776877921924	1.65834842873181e-06	9.71404e-06	1	171774483	7738	0.0297656	Gut bacterial pathway abundance (PWY0.1261..anhydromuropeptides.recycling)	Gut flora	-0.0502291	0.00252296393990819	19.5670159146941	2	1	TRUE	NA	NA	0.00252296393990819	7738	1.65834842873181e-06	486601	TRUE	1.91809286594078e-05	GCST90027516+GCST90016564	NA
GCST90027516	GCST90016564	rs11707688	T	C	T	C	-0.109234	0.0176	0.157658	0.1601	FALSE	FALSE	FALSE	0.1055	3	64399587	0.0109	50019	359979	409998	Irritable bowel syndrome	TRUE	reported	0.00252170906237458	6.35901659526209e-06	9.35104e-06	3	64399587	7738	0.0246485	Gut bacterial pathway abundance (PWY0.1261..anhydromuropeptides.recycling)	Gut flora	-0.0503221	0.00253231110478679	19.6396925180888	2	1	TRUE	NA	NA	0.00253231110478679	7738	6.35901659526209e-06	409998	TRUE	3.06490645093648e-05	GCST90027516+GCST90016564	NA
GCST90027516	GCST90016564	rs4501561	C	T	C	T	0.105819	0.004	0.840069	0.8422	FALSE	FALSE	FALSE	0.6857	8	132168988	0.0098	50019	408085	458104	Irritable bowel syndrome	TRUE	reported	-0.000603049	3.63668332727671e-07	6.62689e-06	8	132168988	7738	0.0234874	Gut bacterial pathway abundance (PWY0.1261..anhydromuropeptides.recycling)	Gut flora	0.0511565750159599	0.00261699516736353	20.2981948926646	2	1	TRUE	NA	NA	0.00261699516736353	7738	3.63668332727671e-07	458104	TRUE	1.0196916079657e-05	GCST90027516+GCST90016564	NA
GCST90027516	GCST90016564	rs59853081	T	C	T	C	-0.0841117	-0.0014	0.280601	0.2771	FALSE	FALSE	FALSE	0.8637	4	168417011	0.008	50019	408085	458104	Irritable bowel syndrome	TRUE	reported	-0.000258557	6.68519193381823e-08	8.5312e-06	4	168417011	7738	0.0188956	Gut bacterial pathway abundance (PWY0.1261..anhydromuropeptides.recycling)	Gut flora	-0.0505454	0.00255484180070583	19.8148800540985	2	1	TRUE	NA	NA	0.00255484180070583	7738	6.68519193381823e-08	458104	TRUE	1.13579348823057e-05	GCST90027516+GCST90016564	NA
GCST90027516	GCST90016564	rs7228238	T	C	T	C	-0.0837211	-0.0067	0.416673	0.3869	FALSE	FALSE	FALSE	0.3642	18	2641314	0.0074	50019	400963	450982	Irritable bowel syndrome	TRUE	reported	-0.00134823	1.81772463976515e-06	7.15336e-07	18	2641314	7738	0.0168889	Gut bacterial pathway abundance (PWY0.1261..anhydromuropeptides.recycling)	Gut flora	-0.0562713	0.00316645489794288	24.5735059888843	2	1	TRUE	NA	NA	0.00316645489794288	7738	1.81772463976515e-06	450982	TRUE	1.62912535267442e-06	GCST90027516+GCST90016564	NA
GCST90027516	GCST90016564	rs7544236	C	T	C	T	0.0825818	0.0076	0.360295	0.3703	FALSE	FALSE	FALSE	0.2812	1	199108406	0.0071	53400	433201	486601	Irritable bowel syndrome	TRUE	reported	-0.00153451	2.35471446888693e-06	2.45952e-06	1	199108406	7738	0.0175279	Gut bacterial pathway abundance (PWY0.1261..anhydromuropeptides.recycling)	Gut flora	0.0534901770506407	0.00286119904090889	22.1977479556321	2	1	TRUE	NA	NA	0.00286119904090889	7738	2.35471446888693e-06	486601	TRUE	5.67876831463255e-06	GCST90027516+GCST90016564	NA
GCST90027516	GCST90016564	rs7964114	C	T	C	T	0.0920566	0.0087	0.240609	0.2375	FALSE	FALSE	FALSE	0.2908	12	118532402	0.0082	53400	426079	479479	Irritable bowel syndrome	TRUE	reported	-0.00153222	2.34769676494864e-06	3.01446e-06	12	118532402	7738	0.0197131	Gut bacterial pathway abundance (PWY0.1261..anhydromuropeptides.recycling)	Gut flora	0.0530188757612921	0.00281100118699133	21.8072052624426	2	1	TRUE	NA	NA	0.00281100118699133	7738	2.34769676494864e-06	479479	TRUE	6.90990598445641e-06	GCST90027516+GCST90016564	NA
GCST90027517	GCST90016564	rs12915465	C	T	C	T	0.132221	-0.0125	0.0932693	0.0925	FALSE	FALSE	FALSE	0.2868	15	55603302	0.0118	53400	433201	486601	Irritable bowel syndrome	TRUE	reported	0.0015185947666533	2.30613006530678e-06	2.27851e-06	15	55603302	7738	0.0279715	Gut bacterial pathway abundance (PWY0.1296..purine.ribonucleosides.degradation)	Gut flora	0.053666114486602	0.00288005184408907	22.3444341947809	2	1	TRUE	NA	NA	0.00288005184408907	7738	2.30613006530678e-06	486601	TRUE	5.24368698799092e-06	GCST90027517+GCST90016564	NA
GCST90027517	GCST90016564	rs1468579	T	C	T	C	-0.0929607	0.0101	0.256093	0.2817	FALSE	FALSE	FALSE	0.2366	7	157536971	0.0086	50019	312103	362122	Irritable bowel syndrome	TRUE	reported	0.00195162260433618	3.80883078975592e-06	1.5746e-06	7	157536971	7738	0.0193606	Gut bacterial pathway abundance (PWY0.1296..purine.ribonucleosides.degradation)	Gut flora	-0.05451	0.00297133984986841	23.0547886909498	2	1	TRUE	NA	NA	0.00297133984986841	7738	3.80883078975592e-06	362122	TRUE	4.68179848717863e-06	GCST90027517+GCST90016564	NA
GCST90027517	GCST90016564	rs2425056	A	G	A	G	-0.0745895	-0.0065	0.344212	0.324	FALSE	FALSE	FALSE	0.3768	20	33909245	0.0073	53400	430957	484357	Irritable bowel syndrome	TRUE	reported	-0.00127941	1.63687869014929e-06	9.93779e-06	20	33909245	7738	0.0168811	Gut bacterial pathway abundance (PWY0.1296..purine.ribonucleosides.degradation)	Gut flora	-0.0501732	0.0025173453408288	19.523330521778	2	1	TRUE	NA	NA	0.0025173453408288	7738	1.63687869014929e-06	484357	TRUE	1.95562709521508e-05	GCST90027517+GCST90016564	NA
GCST90027517	GCST90016564	rs416270	T	G	T	G	-0.0856028	0.0152	0.265633	0.2663	FALSE	FALSE	FALSE	0.05667	3	148351156	0.008	53400	413630	467030	Irritable bowel syndrome	TRUE	reported	0.00278022832129216	7.72966951851503e-06	4.74788e-06	3	148351156	7738	0.0187084	Gut bacterial pathway abundance (PWY0.1296..purine.ribonucleosides.degradation)	Gut flora	-0.0519525	0.0026990592264812	20.9364308428947	2	1	TRUE	NA	NA	0.0026990592264812	7738	7.72966951851503e-06	467030	TRUE	1.75996216553175e-05	GCST90027517+GCST90016564	NA
GCST90027517	GCST90016564	rs6669249	C	A	C	A	-0.0853442	-0.0027	0.756591	0.7364	FALSE	FALSE	FALSE	0.7228	1	95531373	0.0077	53400	433201	486601	Irritable bowel syndrome	TRUE	reported	0.000502675105881139	2.52682262072614e-07	4.65758e-06	1	95531373	7738	0.0186355	Gut bacterial pathway abundance (PWY0.1296..purine.ribonucleosides.degradation)	Gut flora	-0.051998	0.00270379418727474	20.9732592090951	2	1	TRUE	NA	NA	0.00270379418727474	7738	2.52682262072614e-07	486601	TRUE	6.87637852277503e-06	GCST90027517+GCST90016564	NA
GCST90027517	GCST90016564	rs6806908	A	G	A	G	0.0901572	0.0055	0.278595	0.266	FALSE	FALSE	FALSE	0.4755	3	149676059	0.0077	53400	433201	486601	Irritable bowel syndrome	TRUE	reported	0.00102396740082561	1.04850923795355e-06	9.08197e-06	3	149676059	7738	0.020315	Gut bacterial pathway abundance (PWY0.1296..purine.ribonucleosides.degradation)	Gut flora	0.0503933481174725	0.00253948953448877	19.6955075741661	2	1	TRUE	NA	NA	0.00253948953448877	7738	1.04850923795355e-06	486601	TRUE	1.62074573883923e-05	GCST90027517+GCST90016564	NA
GCST90027517	GCST90016564	rs76985731	C	T	C	T	0.180318	0.0089	0.0534186	0.0555	FALSE	FALSE	FALSE	0.5607	13	27815189	0.0153	53400	415577	468977	Irritable bowel syndrome	TRUE	reported	-0.000849422	7.21517960371573e-07	8.76698e-07	13	27815189	7738	0.0366688	Gut bacterial pathway abundance (PWY0.1296..purine.ribonucleosides.degradation)	Gut flora	0.0558221349285795	0.00311611074798454	24.1815852440908	2	1	TRUE	NA	NA	0.00311611074798454	7738	7.21517960371573e-07	468977	TRUE	1.58294006936703e-06	GCST90027517+GCST90016564	NA
GCST90027517	GCST90016564	rs7699343	T	C	T	C	0.0948032	-0.0187	0.173113	0.1811	FALSE	FALSE	FALSE	0.03626	4	55710544	0.0089	53400	433201	486601	Irritable bowel syndrome	TRUE	reported	-0.00301206	9.07252236634522e-06	9.33899e-06	4	55710544	7738	0.0213909	Gut bacterial pathway abundance (PWY0.1296..purine.ribonucleosides.degradation)	Gut flora	0.0503251478752571	0.00253262050866649	19.6420982358694	2	1	TRUE	NA	NA	0.00253262050866649	7738	9.07252236634522e-06	486601	TRUE	3.59370639469929e-05	GCST90027517+GCST90016564	NA
GCST90027518	GCST90016564	rs1009644	C	T	C	T	-0.0744787	0.004	0.591879	0.5805	FALSE	FALSE	FALSE	0.5708	19	45560373	0.0071	53400	424132	477532	Irritable bowel syndrome	TRUE	reported	-0.000815269	6.64664274149454e-07	6.95841e-06	19	45560373	7738	0.0165694	Gut bacterial pathway abundance (PWY0.1297..superpathway.of.purine.deoxyribonucleosides.degradation)	Gut flora	-0.0510388	0.00260496176270316	20.2046164495528	2	1	TRUE	NA	NA	0.00260496176270316	7738	6.64664274149454e-07	477532	TRUE	1.15649864291964e-05	GCST90027518+GCST90016564	NA
GCST90027518	GCST90016564	rs111171	G	A	G	A	-0.0924102	-0.0148	0.729093	0.7078	FALSE	FALSE	FALSE	0.05693	16	20959390	0.0078	53400	422699	476099	Irritable bowel syndrome	TRUE	reported	0.00274990536420464	7.56197951208145e-06	8.2003e-07	16	20959390	7738	0.0187424	Gut bacterial pathway abundance (PWY0.1297..superpathway.of.purine.deoxyribonucleosides.degradation)	Gut flora	-0.05597	0.00313263886278693	24.3102494747884	2	1	TRUE	NA	NA	0.00313263886278693	7738	7.56197951208145e-06	476099	TRUE	3.34865450057224e-06	GCST90027518+GCST90016564	NA
GCST90027518	GCST90016564	rs11543947	A	G	A	G	-0.173247	0.0045	0.069182	0.0763	FALSE	FALSE	FALSE	0.7365	14	23504021	0.0135	50019	408085	458104	Irritable bowel syndrome	TRUE	reported	0.000492490206512541	2.42546603510765e-07	3.33388e-07	14	23504021	7738	0.0339465	Gut bacterial pathway abundance (PWY0.1297..superpathway.of.purine.deoxyribonucleosides.degradation)	Gut flora	-0.0579272	0.00335556167140286	26.0460241302364	2	1	TRUE	NA	NA	0.00335556167140286	7738	2.42546603510765e-07	458104	TRUE	5.30702052858997e-07	GCST90027518+GCST90016564	NA
GCST90027518	GCST90016564	rs12700304	T	G	T	G	0.0872428	-0.0058	0.250107	0.22	FALSE	FALSE	FALSE	0.4856	7	21840496	0.0083	53400	433201	486601	Irritable bowel syndrome	TRUE	reported	-0.00100176	1.00352490359736e-06	3.28352e-06	7	21840496	7738	0.0187529	Gut bacterial pathway abundance (PWY0.1297..superpathway.of.purine.deoxyribonucleosides.degradation)	Gut flora	0.0528197396305883	0.00278992489464314	21.6432420046289	2	1	TRUE	NA	NA	0.00278992489464314	7738	1.00352490359736e-06	486601	TRUE	6.01591287721716e-06	GCST90027518+GCST90016564	NA
GCST90027518	GCST90016564	rs17639960	C	T	C	T	-0.109664	-0.0024	0.156483	0.164	FALSE	FALSE	FALSE	0.8155	2	193447212	0.0102	50019	361926	411945	Irritable bowel syndrome	TRUE	reported	0.000366600013858064	1.34395570160733e-07	2.13806e-06	2	193447212	7738	0.0231362	Gut bacterial pathway abundance (PWY0.1297..superpathway.of.purine.deoxyribonucleosides.degradation)	Gut flora	-0.0538126	0.00289579751675571	22.4669493256886	2	1	TRUE	NA	NA	0.00289579751675571	7738	1.34395570160733e-07	411945	TRUE	3.13866164032251e-06	GCST90027518+GCST90016564	NA
GCST90027518	GCST90016564	rs2914928	C	T	C	T	-0.0816632	0.0063	0.307512	0.319	FALSE	FALSE	FALSE	0.4007	5	97048466	0.0075	53400	413630	467030	Irritable bowel syndrome	TRUE	reported	-0.00122916	1.51082790316605e-06	4.31708e-06	5	97048466	7738	0.0177702	Gut bacterial pathway abundance (PWY0.1297..superpathway.of.purine.deoxyribonucleosides.degradation)	Gut flora	-0.0521776	0.00272249892270304	21.1187474331664	2	1	TRUE	NA	NA	0.00272249892270304	7738	1.51082790316605e-06	467030	TRUE	8.65366061897417e-06	GCST90027518+GCST90016564	NA
GCST90027518	GCST90016564	rs35108480	C	G	C	G	0.0804747	-0.0134	0.297202	0.3029	FALSE	TRUE	FALSE	0.07409	5	174248861	0.0075	53400	433201	486601	Irritable bowel syndrome	TRUE	reported	-0.00256128	6.5601385055239e-06	9.51108e-06	5	174248861	7738	0.0181741	Gut bacterial pathway abundance (PWY0.1297..superpathway.of.purine.deoxyribonucleosides.degradation)	Gut flora	0.0502803802951597	0.00252811664262588	19.6070793309236	2	1	TRUE	NA	NA	0.00252811664262588	7738	6.5601385055239e-06	486601	TRUE	3.07852585014442e-05	GCST90027518+GCST90016564	NA
GCST90027518	GCST90016564	rs7349706	C	A	C	A	0.0810335	-0.0038	0.345869	0.3511	FALSE	FALSE	FALSE	0.5982	4	41663002	0.0072	53400	433201	486601	Irritable bowel syndrome	TRUE	reported	0.000756598315150811	5.72441010489046e-07	4.30606e-06	4	41663002	7738	0.0176312	Gut bacterial pathway abundance (PWY0.1297..superpathway.of.purine.deoxyribonucleosides.degradation)	Gut flora	0.0521834001287956	0.00272310724900199	21.1234791775519	2	1	TRUE	NA	NA	0.00272310724900199	7738	5.72441010489046e-07	486601	TRUE	7.07091897317782e-06	GCST90027518+GCST90016564	NA
GCST90027518	GCST90016564	rs7608101	C	T	C	T	0.0836171	0.0061	0.283873	0.2709	FALSE	FALSE	FALSE	0.4399	2	78383288	0.0079	53400	422699	476099	Irritable bowel syndrome	TRUE	reported	-0.00111906	1.25230322407488e-06	5.23757e-06	2	78383288	7738	0.0183571	Gut bacterial pathway abundance (PWY0.1297..superpathway.of.purine.deoxyribonucleosides.degradation)	Gut flora	0.0517191261753086	0.00267486801233749	20.7483	2	1	TRUE	NA	NA	0.00267486801233749	7738	1.25230322407488e-06	476099	TRUE	9.93741678094517e-06	GCST90027518+GCST90016564	NA
GCST90027518	GCST90016564	rs9527167	G	A	G	A	0.110794	0.0041	0.17668	0.1737	FALSE	FALSE	FALSE	0.6746	13	31657667	0.0098	50019	361926	411945	Irritable bowel syndrome	TRUE	reported	-0.000651837	4.24891702529888e-07	1.37946e-06	13	31657667	7738	0.0229484	Gut bacterial pathway abundance (PWY0.1297..superpathway.of.purine.deoxyribonucleosides.degradation)	Gut flora	0.0548090533590856	0.00300403233011909	23.3092157434844	2	1	TRUE	NA	NA	0.00300403233011909	7738	4.24891702529888e-07	411945	TRUE	2.31526077384715e-06	GCST90027518+GCST90016564	NA
GCST90027519	GCST90016564	rs11957688	C	T	C	T	0.15521	-0.0103	0.060138	0.055	FALSE	FALSE	FALSE	0.5022	5	22835892	0.0153	53400	422699	476099	Irritable bowel syndrome	TRUE	reported	0.000975658572413354	9.51909649923663e-07	6.20469e-06	5	22835892	7738	0.0343438	Gut bacterial pathway abundance (PWY0.1298..superpathway.of.pyrimidine.deoxyribonucleosides.degradation)	Gut flora	0.0513145564450402	0.00263318370315122	20.4240895072199	2	1	TRUE	NA	NA	0.00263318370315122	7738	9.51909649923663e-07	476099	TRUE	1.10440754490075e-05	GCST90027519+GCST90016564	NA
GCST90027519	GCST90016564	rs1467160	G	T	G	T	-0.0751674	0.0062	0.459531	0.4515	FALSE	FALSE	FALSE	0.3684	8	66299726	0.0069	53400	433201	486601	Irritable bowel syndrome	TRUE	reported	-0.00128812	1.65925549595243e-06	6.16354e-06	8	66299726	7738	0.0166274	Gut bacterial pathway abundance (PWY0.1298..superpathway.of.pyrimidine.deoxyribonucleosides.degradation)	Gut flora	-0.0513303	0.00263480279990212	20.4366810845851	2	1	TRUE	NA	NA	0.00263480279990212	7738	1.65925549595243e-06	486601	TRUE	1.23947790297268e-05	GCST90027519+GCST90016564	NA
GCST90027519	GCST90016564	rs17185203	A	C	A	C	-0.0819107	-0.0073	0.277257	0.2962	FALSE	FALSE	FALSE	0.3307	12	68821543	0.0075	53400	426079	479479	Irritable bowel syndrome	TRUE	reported	-0.00140565	1.97585266008354e-06	6.79892e-06	12	68821543	7738	0.0182028	Gut bacterial pathway abundance (PWY0.1298..superpathway.of.pyrimidine.deoxyribonucleosides.degradation)	Gut flora	-0.0510948	0.00261067694407273	20.2490605949811	2	1	TRUE	NA	NA	0.00261067694407273	7738	1.97585266008354e-06	479479	TRUE	1.43029230523416e-05	GCST90027519+GCST90016564	NA
GCST90027519	GCST90016564	rs2309464	G	T	G	T	0.0854547	-0.0084	0.24989	0.247	FALSE	FALSE	FALSE	0.2861	4	182241408	0.0079	53400	433201	486601	Irritable bowel syndrome	TRUE	reported	0.00152428467815306	2.32344378005218e-06	7.58211e-06	4	182241408	7738	0.019089	Gut bacterial pathway abundance (PWY0.1298..superpathway.of.pyrimidine.deoxyribonucleosides.degradation)	Gut flora	0.050831478943236	0.00258383925155665	20.0403615227601	2	1	TRUE	NA	NA	0.00258383925155665	7738	2.32344378005218e-06	486601	TRUE	1.6602606841779e-05	GCST90027519+GCST90016564	NA
GCST90027519	GCST90016564	rs257077	T	G	T	G	-0.101168	-0.007	0.82837	0.8191	FALSE	FALSE	FALSE	0.4329	5	5833993	0.0089	53400	433201	486601	Irritable bowel syndrome	TRUE	reported	-0.00112751	1.27128903900228e-06	4.6917e-06	5	5833993	7738	0.0220981	Gut bacterial pathway abundance (PWY0.1298..superpathway.of.pyrimidine.deoxyribonucleosides.degradation)	Gut flora	-0.0519807	0.00270199753165199	20.9592848407647	2	1	TRUE	NA	NA	0.00270199753165199	7738	1.27128903900228e-06	486601	TRUE	8.93566311002074e-06	GCST90027519+GCST90016564	NA
GCST90027519	GCST90016564	rs3785328	G	A	G	A	-0.16513	-0.0204	0.0679896	0.0477	FALSE	FALSE	FALSE	0.2521	16	57677789	0.0178	50019	346949	396968	Irritable bowel syndrome	TRUE	reported	0.00181900038521354	3.30876240140701e-06	3.0992e-07	16	57677789	7738	0.0322689	Gut bacterial pathway abundance (PWY0.1298..superpathway.of.pyrimidine.deoxyribonucleosides.degradation)	Gut flora	-0.0580831	0.00337364627701763	26.186872845089	2	1	TRUE	NA	NA	0.00337364627701763	7738	3.30876240140701e-06	396968	TRUE	9.26940576744522e-07	GCST90027519+GCST90016564	NA
GCST90027519	GCST90016564	rs56332785	T	C	T	C	0.0801429	0.0096	0.320611	0.3075	FALSE	FALSE	FALSE	0.2036	8	67115186	0.0076	53400	426079	479479	Irritable bowel syndrome	TRUE	reported	0.00182420242395856	3.32771448357629e-06	6.2177e-06	8	67115186	7738	0.0177352	Gut bacterial pathway abundance (PWY0.1298..superpathway.of.pyrimidine.deoxyribonucleosides.degradation)	Gut flora	0.05130956130464	0.00263267108127461	20.4201028991196	2	1	TRUE	NA	NA	0.00263267108127461	7738	3.32771448357629e-06	479479	TRUE	1.5502200304825e-05	GCST90027519+GCST90016564	NA
GCST90027519	GCST90016564	rs62248586	T	G	T	G	-0.0795788	-0.0039	0.375075	0.3827	FALSE	FALSE	FALSE	0.58	3	11849975	0.007	53400	433201	486601	Irritable bowel syndrome	TRUE	reported	-0.000798695	6.37913282295721e-07	3.90931e-06	3	11849975	7738	0.0172392	Gut bacterial pathway abundance (PWY0.1298..superpathway.of.pyrimidine.deoxyribonucleosides.degradation)	Gut flora	-0.0524113	0.00274694188406447	21.308876660925	2	1	TRUE	NA	NA	0.00274694188406447	7738	6.37913282295721e-07	486601	TRUE	6.55008685578022e-06	GCST90027519+GCST90016564	NA
GCST90027519	GCST90016564	rs6944623	C	G	C	G	0.10404	-0.0143	0.844165	0.8596	FALSE	TRUE	FALSE	0.1517	7	33219861	0.01	53400	426079	479479	Irritable bowel syndrome	TRUE	reported	-0.00206515	4.26483705961849e-06	4.60098e-06	7	33219861	7738	0.0227051	Gut bacterial pathway abundance (PWY0.1298..superpathway.of.pyrimidine.deoxyribonucleosides.degradation)	Gut flora	0.0520271597143202	0.00270682534793938	20.9968356586464	2	1	TRUE	NA	NA	0.00270682534793938	7738	4.26483705961849e-06	479479	TRUE	1.28183415848217e-05	GCST90027519+GCST90016564	NA
GCST90027519	GCST90016564	rs7138789	A	G	A	G	0.119569	-0.0137	0.113296	0.1114	FALSE	FALSE	FALSE	0.2145	12	97790219	0.0111	53400	422699	476099	Irritable bowel syndrome	TRUE	reported	-0.00178875	3.19961955413718e-06	7.00922e-06	12	97790219	7738	0.0266099	Gut bacterial pathway abundance (PWY0.1298..superpathway.of.pyrimidine.deoxyribonucleosides.degradation)	Gut flora	0.0510212525628161	0.00260316821307867	20.1906690041289	2	1	TRUE	NA	NA	0.00260316821307867	7738	3.19961955413718e-06	476099	TRUE	1.71524341717055e-05	GCST90027519+GCST90016564	NA
GCST90027519	GCST90016564	rs73169038	G	A	G	A	-0.141377	0.0021	0.0739753	0.0856	FALSE	FALSE	FALSE	0.8657	13	31655813	0.0124	53400	433201	486601	Irritable bowel syndrome	TRUE	reported	-0.000242779	5.89418796665533e-08	5.03501e-06	13	31655813	7738	0.0309812	Gut bacterial pathway abundance (PWY0.1298..superpathway.of.pyrimidine.deoxyribonucleosides.degradation)	Gut flora	-0.051813	0.00268458477955276	20.8238512487342	2	1	TRUE	NA	NA	0.00268458477955276	7738	5.89418796665533e-08	486601	TRUE	6.66964216525601e-06	GCST90027519+GCST90016564	NA
GCST90027519	GCST90016564	rs77470149	A	G	A	G	0.171368	-0.0033	0.0523097	0.0539	FALSE	FALSE	FALSE	0.8279	9	93365000	0.0151	53400	433201	486601	Irritable bowel syndrome	TRUE	reported	-0.000313293	9.8152808417988e-08	2.67258e-06	9	93365000	7738	0.0365039	Gut bacterial pathway abundance (PWY0.1298..superpathway.of.pyrimidine.deoxyribonucleosides.degradation)	Gut flora	0.0532984400855644	0.0028407237155545	22.0384437934676	2	1	TRUE	NA	NA	0.0028407237155545	7738	9.8152808417988e-08	486601	TRUE	3.69584857624189e-06	GCST90027519+GCST90016564	NA
GCST90027519	GCST90016564	rs7859597	G	A	G	A	0.0846329	-0.0114	0.257566	0.2721	FALSE	FALSE	FALSE	0.1466	9	15075185	0.0079	53400	415577	468977	Irritable bowel syndrome	TRUE	reported	0.00210718152465503	4.44021397784752e-06	4.69062e-06	9	15075185	7738	0.0184862	Gut bacterial pathway abundance (PWY0.1298..superpathway.of.pyrimidine.deoxyribonucleosides.degradation)	Gut flora	0.0519811412465466	0.00270203904529342	20.9596077328581	2	1	TRUE	NA	NA	0.00270203904529342	7738	4.44021397784752e-06	468977	TRUE	1.33239485798171e-05	GCST90027519+GCST90016564	NA
GCST90027519	GCST90016564	rs79103551	T	C	T	C	0.152765	-0.0005	0.0647766	0.0643	FALSE	FALSE	FALSE	0.9701	9	73406240	0.014	53400	433201	486601	Irritable bowel syndrome	TRUE	reported	-5.11984e-05	2.62127583644473e-09	4.65801e-06	9	73406240	7738	0.0333575	Gut bacterial pathway abundance (PWY0.1298..superpathway.of.pyrimidine.deoxyribonucleosides.degradation)	Gut flora	0.0519977114379197	0.00270376199478116	20.9730088157794	2	1	TRUE	NA	NA	0.00270376199478116	7738	2.62127583644473e-09	486601	TRUE	5.7101390523814e-06	GCST90027519+GCST90016564	NA
GCST90027519	GCST90016564	rs997227	A	C	A	C	-0.077565	0.0033	0.412248	0.4246	FALSE	FALSE	FALSE	0.6393	6	80340670	0.007	53400	433201	486601	Irritable bowel syndrome	TRUE	reported	0.000675818684512453	4.56730894336143e-07	4.73685e-06	6	80340670	7738	0.01695	Gut bacterial pathway abundance (PWY0.1298..superpathway.of.pyrimidine.deoxyribonucleosides.degradation)	Gut flora	-0.0519578	0.00269961426619613	20.9407479050826	2	1	TRUE	NA	NA	0.00269961426619613	7738	4.56730894336143e-07	486601	TRUE	7.50450822558015e-06	GCST90027519+GCST90016564	NA
GCST90027520	GCST90016564	rs12472695	T	C	T	C	0.149611	0.0067	0.299909	0.3004	FALSE	FALSE	FALSE	0.4213	2	65804266	0.0083	50019	369048	419067	Irritable bowel syndrome	TRUE	reported	0.00124696905900095	1.55493183410572e-06	3.23132e-06	2	65804266	7738	0.032136	Gut bacterial pathway abundance (PWY0.1338..polymyxin.resistance)	Gut flora	0.0528574172195221	0.00279390655511863	21.6742168469234	2	1	TRUE	NA	NA	0.00279390655511863	7738	1.55493183410572e-06	419067	TRUE	6.72989115367197e-06	GCST90027520+GCST90016564	NA
GCST90027520	GCST90016564	rs12718724	T	C	T	C	-0.202477	0.0167	0.119583	0.1242	FALSE	FALSE	FALSE	0.1072	7	52995901	0.0104	53400	433201	486601	Irritable bowel syndrome	TRUE	reported	0.00230195259156069	5.29898573379298e-06	6.41564e-06	7	52995901	7738	0.0448731	Gut bacterial pathway abundance (PWY0.1338..polymyxin.resistance)	Gut flora	-0.0512343	0.0026249515182741	20.360069139769	2	1	TRUE	NA	NA	0.0026249515182741	7738	5.29898573379298e-06	486601	TRUE	1.92292608412866e-05	GCST90027520+GCST90016564	NA
GCST90027520	GCST90016564	rs13140831	A	G	A	G	0.139782	-0.0071	0.548186	0.5494	FALSE	FALSE	FALSE	0.3023	4	44580804	0.0069	53400	426079	479479	Irritable bowel syndrome	TRUE	reported	-0.00148602	2.20825782257548e-06	9.54465e-06	4	44580804	7738	0.0315732	Gut bacterial pathway abundance (PWY0.1338..polymyxin.resistance)	Gut flora	0.0502718580165817	0.00252725970843935	19.6004164472426	2	1	TRUE	NA	NA	0.00252725970843935	7738	2.20825782257548e-06	479479	TRUE	2.04277865748711e-05	GCST90027520+GCST90016564	NA
GCST90027520	GCST90016564	rs135184	T	A	T	A	0.177769	0.0037	0.788217	0.7699	FALSE	TRUE	FALSE	0.6661	22	34492709	0.0087	50019	400963	450982	Irritable bowel syndrome	TRUE	reported	-0.000633292	4.01058279542495e-07	6.97381e-06	22	34492709	7738	0.0395527	Gut bacterial pathway abundance (PWY0.1338..polymyxin.resistance)	Gut flora	0.0510335034409015	0.00260441847345251	20.2004	2	1	TRUE	NA	NA	0.00260441847345251	7738	4.01058279542495e-07	450982	TRUE	1.08761407768329e-05	GCST90027520+GCST90016564	NA
GCST90027520	GCST90016564	rs3106302	T	C	T	C	0.162574	-0.0025	0.617457	0.5866	FALSE	FALSE	FALSE	0.7406	2	231840110	0.0075	50019	364170	414189	Irritable bowel syndrome	TRUE	reported	-0.000517941	2.68263082385739e-07	5.82975e-06	2	231840110	7738	0.0358688	Gut bacterial pathway abundance (PWY0.1338..polymyxin.resistance)	Gut flora	0.0514635967581209	0.00264850179128247	20.5432186086449	2	1	TRUE	NA	NA	0.00264850179128247	7738	2.68263082385739e-07	414189	TRUE	8.85829096793189e-06	GCST90027520+GCST90016564	NA
GCST90027520	GCST90016564	rs4942275	T	C	T	C	0.224867	0.0049	0.141655	0.1429	FALSE	FALSE	FALSE	0.6598	13	44665868	0.0111	50019	361926	411945	Irritable bowel syndrome	TRUE	reported	0.000687787747375402	4.7305198543973e-07	5.93649e-08	13	44665868	7738	0.041483	Gut bacterial pathway abundance (PWY0.1338..polymyxin.resistance)	Gut flora	0.0615140187538166	0.0037839745032449	29.3840151211238	2	1	TRUE	NA	NA	0.0037839745032449	7738	4.7305198543973e-07	411945	TRUE	1.11538936225604e-07	GCST90027520+GCST90016564	NA
GCST90027520	GCST90016564	rs7225041	C	G	C	G	-0.154749	0.0028	0.317453	0.3018	FALSE	TRUE	FALSE	0.7119	17	505227	0.0076	53400	433201	486601	Irritable bowel syndrome	TRUE	reported	0.000528151809965274	2.78944334369594e-07	3.0383e-06	17	505227	7738	0.0331496	Gut bacterial pathway abundance (PWY0.1338..polymyxin.resistance)	Gut flora	-0.0530006	0.00280905977550216	21.7921017397054	2	1	TRUE	NA	NA	0.00280905977550216	7738	2.78944334369594e-07	486601	TRUE	4.58399867951113e-06	GCST90027520+GCST90016564	NA
GCST90027520	GCST90016564	rs7478946	T	C	T	C	-0.143621	-0.0017	0.612149	0.6314	FALSE	FALSE	FALSE	0.8274	11	12002139	0.0076	50019	400963	450982	Irritable bowel syndrome	TRUE	reported	-0.000333086	1.10946428860743e-07	5.68827e-06	11	12002139	7738	0.0316509	Gut bacterial pathway abundance (PWY0.1338..polymyxin.resistance)	Gut flora	-0.0515224	0.00265456222096607	20.5903517111624	2	1	TRUE	NA	NA	0.00265456222096607	7738	1.10946428860743e-07	450982	TRUE	7.89882181475922e-06	GCST90027520+GCST90016564	NA
GCST90027520	GCST90016564	rs76296650	G	A	G	A	-0.241937	-0.0155	0.123104	0.1193	FALSE	FALSE	FALSE	0.1426	16	83333772	0.0106	53400	433201	486601	Irritable bowel syndrome	TRUE	reported	0.00209623164407638	4.39418710562716e-06	1.31768e-07	16	83333772	7738	0.045853	Gut bacterial pathway abundance (PWY0.1338..polymyxin.resistance)	Gut flora	-0.059882	0.00358585311225596	27.8399897904474	2	1	TRUE	NA	NA	0.00358585311225596	7738	4.39418710562716e-06	486601	TRUE	4.45218325109832e-07	GCST90027520+GCST90016564	NA
GCST90027520	GCST90016564	rs884587	T	C	T	C	0.143447	0.0101	0.343527	0.3048	FALSE	FALSE	FALSE	0.1868	10	112374302	0.0077	53400	415577	468977	Irritable bowel syndrome	TRUE	reported	0.00191538025418266	3.66868151811283e-06	8.83731e-06	10	112374302	7738	0.0322801	Gut bacterial pathway abundance (PWY0.1338..polymyxin.resistance)	Gut flora	0.0504597118808553	0.00254618252309893	19.747548862481	2	1	TRUE	NA	NA	0.00254618252309893	7738	3.66868151811283e-06	468977	TRUE	2.25138095293379e-05	GCST90027520+GCST90016564	NA
GCST90027521	GCST90016564	rs1051765	G	A	G	A	-0.208775	0.0025	0.101125	0.1136	FALSE	FALSE	FALSE	0.8222	10	11376999	0.0113	50019	408085	458104	Irritable bowel syndrome	TRUE	reported	-0.000326874	1.06846646557044e-07	3.20214e-06	10	11376999	7738	0.0448265	Gut bacterial pathway abundance (PWY0.1415..superpathway.of.heme.biosynthesis.from.uroporphyrinogen.III)	Gut flora	-0.0528783	0.00279611367830133	21.691386999229	2	1	TRUE	NA	NA	0.00279611367830133	7738	1.06846646557044e-07	458104	TRUE	4.48349523666196e-06	GCST90027521+GCST90016564	NA
GCST90027521	GCST90016564	rs17698956	G	A	G	A	-0.175101	0.0163	0.148196	0.1651	FALSE	FALSE	FALSE	0.07575	8	23396084	0.0092	53400	433201	486601	Irritable bowel syndrome	TRUE	reported	-0.00253988	6.45097769685239e-06	4.16026e-06	8	23396084	7738	0.038039	Gut bacterial pathway abundance (PWY0.1415..superpathway.of.heme.biosynthesis.from.uroporphyrinogen.III)	Gut flora	-0.0522646	0.00273158471295371	21.1894200352546	2	1	TRUE	NA	NA	0.00273158471295371	7738	6.45097769685239e-06	486601	TRUE	1.40525700122779e-05	GCST90027521+GCST90016564	NA
GCST90027521	GCST90016564	rs2636908	C	T	C	T	0.277949	0.0246	0.0737234	0.0733	FALSE	FALSE	FALSE	0.1218	3	193676416	0.0159	50019	307453	357472	Irritable bowel syndrome	TRUE	reported	-0.00258772	6.69627771827512e-06	2.99371e-06	3	193676416	7738	0.0595021	Gut bacterial pathway abundance (PWY0.1415..superpathway.of.heme.biosynthesis.from.uroporphyrinogen.III)	Gut flora	0.0530350469557703	0.00281271620560076	21.8205475743048	2	1	TRUE	NA	NA	0.00281271620560076	7738	6.69627771827512e-06	357472	TRUE	1.11344690288548e-05	GCST90027521+GCST90016564	NA
GCST90027521	GCST90016564	rs4238492	G	A	G	A	0.128463	0.0011	0.546024	0.4643	FALSE	FALSE	FALSE	0.8781	15	28041904	0.0069	53400	433201	486601	Irritable bowel syndrome	TRUE	reported	-0.000228538	5.22295103156218e-08	1.4003e-06	15	28041904	7738	0.0266247	Gut bacterial pathway abundance (PWY0.1415..superpathway.of.heme.biosynthesis.from.uroporphyrinogen.III)	Gut flora	0.0547750294039511	0.00300030384620371	23.2801982224993	2	1	TRUE	NA	NA	0.00300030384620371	7738	5.22295103156218e-08	486601	TRUE	1.8940767617451e-06	GCST90027521+GCST90016564	NA
GCST90027521	GCST90016564	rs62174134	T	C	T	C	-0.156658	0.0024	0.209295	0.2002	FALSE	FALSE	FALSE	0.7757	2	130195963	0.0085	53400	433201	486601	Irritable bowel syndrome	TRUE	reported	0.00040476846925239	1.63837513700923e-07	2.66011e-06	2	130195963	7738	0.0333638	Gut bacterial pathway abundance (PWY0.1415..superpathway.of.heme.biosynthesis.from.uroporphyrinogen.III)	Gut flora	-0.053309	0.0028418537081041	22.0472353032934	2	1	TRUE	NA	NA	0.0028418537081041	7738	1.63837513700923e-07	486601	TRUE	3.82378071879242e-06	GCST90027521+GCST90016564	NA
GCST90027521	GCST90016564	rs6451170	A	G	A	G	0.125289	0.0021	0.550576	0.5551	FALSE	FALSE	FALSE	0.7632	5	34816722	0.0069	53400	433201	486601	Irritable bowel syndrome	TRUE	reported	0.000436299340600938	1.90357114608813e-07	4.2604e-06	5	34816722	7738	0.027247	Gut bacterial pathway abundance (PWY0.1415..superpathway.of.heme.biosynthesis.from.uroporphyrinogen.III)	Gut flora	0.0522087532742908	0.00272575391845577	21.1440658334715	2	1	TRUE	NA	NA	0.00272575391845577	7738	1.90357114608813e-07	486601	TRUE	6.134221382865e-06	GCST90027521+GCST90016564	NA
GCST90027521	GCST90016564	rs77953737	T	C	T	C	-0.27245	-0.0147	0.0703799	0.0685	FALSE	FALSE	FALSE	0.3547	7	137197226	0.0158	50019	355329	405348	Irritable bowel syndrome	TRUE	reported	-0.00146133	2.13547099229811e-06	5.78709e-06	7	137197226	7738	0.0600901	Gut bacterial pathway abundance (PWY0.1415..superpathway.of.heme.biosynthesis.from.uroporphyrinogen.III)	Gut flora	-0.0514813	0.00265032273088752	20.5573803385446	2	1	TRUE	NA	NA	0.00265032273088752	7738	2.13547099229811e-06	405348	TRUE	1.29006234406846e-05	GCST90027521+GCST90016564	NA
GCST90027521	GCST90016564	rs942033	T	C	T	C	0.130758	0.0121	0.591911	0.5576	FALSE	FALSE	FALSE	0.08147	13	112606790	0.0069	53400	433201	486601	Irritable bowel syndrome	TRUE	reported	0.00251390754384777	6.31973113901471e-06	2.58393e-06	13	112606790	7738	0.0278127	Gut bacterial pathway abundance (PWY0.1415..superpathway.of.heme.biosynthesis.from.uroporphyrinogen.III)	Gut flora	0.0533761627357342	0.00284901474839158	22.1029497233019	2	1	TRUE	NA	NA	0.00284901474839158	7738	6.31973113901471e-06	486601	TRUE	8.8890057140646e-06	GCST90027521+GCST90016564	NA
GCST90027521	GCST90016564	rs9619066	T	C	T	C	-0.223827	-0.0101	0.124649	0.1391	FALSE	FALSE	FALSE	0.3544	22	17807116	0.0109	50019	364170	414189	Irritable bowel syndrome	TRUE	reported	-0.00143978	2.07296699627559e-06	1.48576e-07	22	17807116	7738	0.0425987	Gut bacterial pathway abundance (PWY0.1415..superpathway.of.heme.biosynthesis.from.uroporphyrinogen.III)	Gut flora	-0.0596327	0.0035560566158552	27.6078289831608	2	1	TRUE	NA	NA	0.0035560566158552	7738	2.07296699627559e-06	414189	TRUE	3.83359161294545e-07	GCST90027521+GCST90016564	NA
GCST90027522	GCST90016564	rs10253848	T	C	T	C	-0.0990509	-0.0011	0.200092	0.2192	FALSE	FALSE	FALSE	0.9029	7	154699368	0.0089	50019	400963	450982	Irritable bowel syndrome	TRUE	reported	-0.000184045	3.38725630660592e-08	6.56523e-06	7	154699368	7738	0.0219756	Gut bacterial pathway abundance (PWY0.1479..tRNA.processing)	Gut flora	-0.0511788	0.00261926766843966	20.3158673776277	2	1	TRUE	NA	NA	0.00261926766843966	7738	3.38725630660592e-08	450982	TRUE	8.55282432569802e-06	GCST90027522+GCST90016564	NA
GCST90027522	GCST90016564	rs11076031	G	A	G	A	0.0847081	-0.0066	0.710524	0.6983	FALSE	FALSE	FALSE	0.3836	16	54365492	0.0076	53400	422699	476099	Irritable bowel syndrome	TRUE	reported	0.00125858420417958	1.58403419901035e-06	9.89578e-06	16	54365492	7738	0.0191672	Gut bacterial pathway abundance (PWY0.1479..tRNA.processing)	Gut flora	0.050183446780805	0.00251837833080189	19.5313621262332	2	1	TRUE	NA	NA	0.00251837833080189	7738	1.58403419901035e-06	476099	TRUE	1.93699368528476e-05	GCST90027522+GCST90016564	NA
GCST90027522	GCST90016564	rs1635513	C	A	C	A	-0.0905622	0.0111	0.756081	0.7479	FALSE	FALSE	FALSE	0.1726	1	242070247	0.0082	53400	426079	479479	Irritable bowel syndrome	TRUE	reported	-0.0019549	3.82163155051341e-06	7.81412e-06	1	242070247	7738	0.020259	Gut bacterial pathway abundance (PWY0.1479..tRNA.processing)	Gut flora	-0.0507587	0.00257644619933703	19.9828725942185	2	1	TRUE	NA	NA	0.00257644619933703	7738	3.82163155051341e-06	479479	TRUE	2.02751207762596e-05	GCST90027522+GCST90016564	NA
GCST90027522	GCST90016564	rs1851324	A	G	A	G	-0.161975	0.0053	0.0702002	0.0599	FALSE	FALSE	FALSE	0.7362	2	217248951	0.0156	50019	364170	414189	Irritable bowel syndrome	TRUE	reported	0.000527901600739692	2.7868010006353e-07	2.26391e-06	2	217248951	7738	0.0342564	Gut bacterial pathway abundance (PWY0.1479..tRNA.processing)	Gut flora	-0.0536811	0.00288166026557085	22.3569489458929	2	1	TRUE	NA	NA	0.00288166026557085	7738	2.7868010006353e-07	414189	TRUE	3.54847912193853e-06	GCST90027522+GCST90016564	NA
[truncated: 3,289 more rows]

## Sheet: Sheet2
id.exposure	id.outcome	SNP	effect_allele.exposure	other_allele.exposure	effect_allele.outcome	other_allele.outcome	beta.exposure	beta.outcome	eaf.exposure	eaf.outcome	remove	palindromic	ambiguous	chr.outcome	pos.outcome	pval.outcome	se.outcome	samplesize.outcome	outcome	mr_keep.outcome	pval_origin.outcome	r.outcome	r2.outcome	pval.exposure	chr.exposure	pos.exposure	samplesize.exposure	se.exposure	exposure	Omics	r.exposure	r2.exposure	F	action	SNP_index	mr_keep	units.outcome	units.exposure	rsq.exposure	effective_n.exposure	rsq.outcome	effective_n.outcome	steiger_dir	steiger_pval	merge	presso_p
[truncated: 3,910 more rows]
