# Supplementary material for: The Association Between Irritable Bowel Syndrome and Generalized Anxiety Disorder and Influencing Factors: A Mediation Mendelian Randomization Study
Source: Food Sci Nutr. 2026 Feb 10;14(2):e71525. doi: 10.1002/fsn3.71525 (PMC12887448; doi:10.1002/fsn3.71525)
Supplement: Supplementary file 7 — Table S6: Screening results of SNPs with inflammatory factors with IBS and GAD. [file FSN3-14-e71525-s006.xls]

## Sheet: Sheet1
id.exposure	id.outcome	SNP	effect_allele.exposure	other_allele.exposure	effect_allele.outcome	other_allele.outcome	beta.exposure	beta.outcome	eaf.exposure	eaf.outcome	remove	palindromic	ambiguous	pval.outcome	chr.outcome	pos.outcome	se.outcome	ncase.outcome	ncontrol.outcome	samplesize.outcome	outcome	mr_keep.outcome	pval_origin.outcome	r.outcome	r2.outcome	pval.exposure	chr.exposure	pos.exposure	samplesize.exposure	se.exposure	exposure	Omics	r.exposure	r2.exposure	F	action	SNP_index	mr_keep	units.outcome	units.exposure	rsq.exposure	effective_n.exposure	rsq.outcome	effective_n.outcome	steiger_dir	steiger_pval	merge	presso_p
GCST90274758	GCST90016564	rs1034059	A	G	A	G	0.066	-0.0003	0.6982	0.7136	FALSE	FALSE	FALSE	0.9749	6	158193698	0.0093	44437	310156	354593	Irritable bowel syndrome	TRUE	reported	-5.41719e-05	2.93459992857418e-09	6.17e-06	6	158193698	14288	0.0146	Eukaryotic translation initiation factor 4E-binding protein 1 levels	Inflammatory factors	0.0377942177904348	0.00142840289839082	20.4353537249015	2	1	TRUE	NA	NA	0.00142840289839082	14288	2.93459992857418e-09	354593	TRUE	9.66240180437697e-06	GCST90274758+GCST90016564	NA
GCST90274758	GCST90016564	rs10513018	A	G	A	G	-0.0875	-0.0102	0.8986	0.8937	FALSE	FALSE	FALSE	0.3575	3	136674468	0.0111	53400	433201	486601	Irritable bowel syndrome	TRUE	reported	-0.00131732	1.73533138007375e-06	8.93e-06	3	136674468	14288	0.0197	Eukaryotic translation initiation factor 4E-binding protein 1 levels	Inflammatory factors	-0.0371353	0.00137902992191702	19.7280270040455	2	1	TRUE	NA	NA	0.00137902992191702	14288	1.73533138007375e-06	486601	TRUE	2.4269839295808e-05	GCST90274758+GCST90016564	NA
GCST90274758	GCST90016564	rs10792025	T	C	T	C	-0.0593	0.0029	0.3383	0.3561	FALSE	FALSE	FALSE	0.6878	11	68921211	0.0071	53400	433201	486601	Irritable bowel syndrome	TRUE	reported	0.000585536494953283	3.42852986922176e-07	1.73e-06	11	68921211	14727	0.0124	Eukaryotic translation initiation factor 4E-binding protein 1 levels	Inflammatory factors	-0.0393793	0.00155073188248419	22.8699921956296	2	1	TRUE	NA	NA	0.00155073188248419	14727	3.42852986922176e-07	486601	TRUE	3.48192748669346e-06	GCST90274758+GCST90016564	NA
GCST90274758	GCST90016564	rs10926313	A	G	A	G	-0.0884	0.0022	0.8334	0.8296	FALSE	FALSE	FALSE	0.8418	1	240804510	0.0109	44437	310156	354593	Irritable bowel syndrome	TRUE	reported	0.000338947397544791	1.14885338302387e-07	4.39e-07	1	240804510	14288	0.0175	Eukaryotic translation initiation factor 4E-binding protein 1 levels	Inflammatory factors	-0.0422252	0.00178296477836422	25.5169306122449	2	1	TRUE	NA	NA	0.00178296477836422	14288	1.14885338302387e-07	354593	TRUE	9.04804845206885e-07	GCST90274758+GCST90016564	NA
GCST90274758	GCST90016564	rs112020430	T	C	T	C	0.1784	0.0573	0.0251	0.0268	FALSE	FALSE	FALSE	0.01124	4	117584424	0.0226	50019	398719	448738	Irritable bowel syndrome	TRUE	reported	0.00378484079379866	1.43250198344025e-05	9.56e-06	4	117584424	14735	0.0403	Eukaryotic translation initiation factor 4E-binding protein 1 levels	Inflammatory factors	0.0364464783695883	0.00132834578554486	19.5965494523087	2	1	TRUE	NA	NA	0.00132834578554486	14735	1.43250198344025e-05	448738	TRUE	9.51126298355734e-05	GCST90274758+GCST90016564	NA
GCST90274758	GCST90016564	rs114302245	T	C	T	C	0.0791	5e-04	0.358	0.356	FALSE	FALSE	FALSE	0.962	16	84586319	0.0098	40548	293220	333768	Irritable bowel syndrome	TRUE	reported	8.83126424987176e-05	7.79912282510631e-09	2.86e-06	16	84586319	10894	0.0169	Eukaryotic translation initiation factor 4E-binding protein 1 levels	Inflammatory factors	0.0448022327476944	0.00200724005917858	21.9068309933126	2	1	TRUE	NA	NA	0.00200724005917858	10894	7.79912282510631e-09	333768	TRUE	4.32529971507706e-06	GCST90274758+GCST90016564	NA
GCST90274758	GCST90016564	rs115454951	A	C	A	C	-0.1537	9e-04	0.0384	0.0446	FALSE	FALSE	FALSE	0.9623	1	108736338	0.019	44437	305506	349943	Irritable bowel syndrome	TRUE	reported	8.00739943063734e-05	6.41184456417711e-09	7.89e-06	1	108736338	11982	0.0344	Eukaryotic translation initiation factor 4E-binding protein 1 levels	Inflammatory factors	-0.0407873	0.00166360774852772	19.9632318144943	2	1	TRUE	NA	NA	0.00166360774852772	11982	6.41184456417711e-09	349943	TRUE	1.16820823279302e-05	GCST90274758+GCST90016564	NA
GCST90274758	GCST90016564	rs137887001	C	G	C	G	0.2235	0.0171	0.9827	0.982	FALSE	TRUE	FALSE	0.513	20	44566861	0.0261	53400	430957	484357	Irritable bowel syndrome	TRUE	reported	0.000941398532456501	8.86231196911253e-07	4.25e-06	20	44566861	14288	0.0486	Eukaryotic translation initiation factor 4E-binding protein 1 levels	Inflammatory factors	0.0384471997092398	0.00147818716548217	21.1486434994666	2	1	TRUE	NA	NA	0.00147818716548217	14288	8.86231196911253e-07	484357	TRUE	9.85888367326737e-06	GCST90274758+GCST90016564	NA
GCST90274758	GCST90016564	rs181095999	T	C	T	C	-0.2226	0.0247	0.0227	0.019	FALSE	FALSE	FALSE	0.398	12	23923166	0.0293	50019	355329	405348	Irritable bowel syndrome	TRUE	reported	0.00132408542895772	1.75320222317814e-06	2.65e-06	12	23923166	14736	0.0474	Eukaryotic translation initiation factor 4E-binding protein 1 levels	Inflammatory factors	-0.03866	0.00149459454015464	22.0543182182343	2	1	TRUE	NA	NA	0.00149459454015464	14736	1.75320222317814e-06	405348	TRUE	8.43107634790518e-06	GCST90274758+GCST90016564	NA
GCST90274758	GCST90016564	rs2731672	T	C	T	C	0.0926	-0.0141	0.2679	0.2543	FALSE	FALSE	FALSE	0.07122	5	176842474	0.0078	53400	433201	486601	Irritable bowel syndrome	TRUE	reported	-0.00259142	6.71544646593975e-06	1.11e-09	5	176842474	11783	0.0152	Eukaryotic translation initiation factor 4E-binding protein 1 levels	Inflammatory factors	0.0560393792458946	0.0031404120262652	37.1137465373961	2	1	TRUE	NA	NA	0.0031404120262652	11783	6.71544646593975e-06	486601	TRUE	9.56053299763622e-09	GCST90274758+GCST90016564	NA
GCST90274758	GCST90016564	rs2856226	T	C	T	C	-0.0995	-0.0072	0.8975	0.9022	FALSE	FALSE	FALSE	0.5903	17	15470414	0.0133	44437	305506	349943	Irritable bowel syndrome	TRUE	reported	-0.000915131	8.37464716485909e-07	3.33e-06	17	15470414	12404	0.0214	Eukaryotic translation initiation factor 4E-binding protein 1 levels	Inflammatory factors	-0.0417143	0.00174008522760892	21.6181544239672	2	1	TRUE	NA	NA	0.00174008522760892	12404	8.37464716485909e-07	349943	TRUE	7.90963579572685e-06	GCST90274758+GCST90016564	NA
GCST90274758	GCST90016564	rs356283	T	G	T	G	0.0588	-0.0059	0.6475	0.6338	FALSE	FALSE	FALSE	0.4123	1	80975190	0.0072	53400	422699	476099	Irritable bowel syndrome	TRUE	reported	-0.0011876	1.41040218791765e-06	1.75e-06	1	80975190	14730	0.0123	Eukaryotic translation initiation factor 4E-binding protein 1 levels	Inflammatory factors	0.0393607754730275	0.00154927064583809	22.8530636525877	2	1	TRUE	NA	NA	0.00154927064583809	14730	1.41040218791765e-06	476099	TRUE	4.99723939247412e-06	GCST90274758+GCST90016564	NA
GCST90274758	GCST90016564	rs3733402	A	G	A	G	-0.1305	-0.0066	0.5102	0.5141	FALSE	FALSE	FALSE	0.332	4	187158034	0.0068	53400	433201	486601	Irritable bowel syndrome	TRUE	reported	-0.00139139	1.93596719008849e-06	2.32e-29	4	187158034	14736	0.0116	Eukaryotic translation initiation factor 4E-binding protein 1 levels	Inflammatory factors	-0.0922858	0.00851666954060454	126.562	2	1	TRUE	NA	NA	0.00851666954060454	14736	1.93596719008849e-06	486601	TRUE	1.14132005435926e-27	GCST90274758+GCST90016564	NA
GCST90274758	GCST90016564	rs5030072	T	C	T	C	0.0594	0.0107	0.5711	0.5698	FALSE	FALSE	FALSE	0.119	3	186455546	0.0069	53400	433201	486601	Irritable bowel syndrome	TRUE	reported	0.00222304373966741	4.94192346847448e-06	5.99e-07	3	186455546	14716	0.0119	Eukaryotic translation initiation factor 4E-binding protein 1 levels	Inflammatory factors	0.0411156074674125	0.00169049317741435	24.9160370030365	2	1	TRUE	NA	NA	0.00169049317741435	14716	4.94192346847448e-06	486601	TRUE	3.30994747263014e-06	GCST90274758+GCST90016564	NA
GCST90274758	GCST90016564	rs56828003	A	C	A	C	-0.0756	0.0053	0.2809	0.2793	FALSE	FALSE	FALSE	0.5805	19	5385674	0.0095	40548	293220	333768	Irritable bowel syndrome	TRUE	reported	0.000965675059060125	9.32528319690776e-07	7.7e-06	19	5385674	10894	0.0169	Eukaryotic translation initiation factor 4E-binding protein 1 levels	Inflammatory factors	-0.0428236	0.00183385664850749	20.011064038374	2	1	TRUE	NA	NA	0.00183385664850749	10894	9.32528319690776e-07	333768	TRUE	1.69718278712209e-05	GCST90274758+GCST90016564	NA
GCST90274758	GCST90016564	rs60037565	A	T	A	T	0.0772	0.0139	0.8011	0.8108	FALSE	TRUE	FALSE	0.1175	17	74618280	0.0089	53400	426079	479479	Irritable bowel syndrome	TRUE	reported	0.00225548425247348	5.08720921315584e-06	7.18e-06	17	74618280	11337	0.0172	Eukaryotic translation initiation factor 4E-binding protein 1 levels	Inflammatory factors	0.04212040147005	0.00177412821999819	20.1455	2	1	TRUE	NA	NA	0.00177412821999819	11337	5.08720921315584e-06	479479	TRUE	2.69992515069753e-05	GCST90274758+GCST90016564	NA
GCST90274758	GCST90016564	rs6963617	T	C	T	C	0.0754	0.0115	0.2938	0.284	FALSE	FALSE	FALSE	0.2457	7	17594314	0.0099	50019	349640	399659	Irritable bowel syndrome	TRUE	reported	0.00183746129872116	3.37626402429806e-06	1.1e-07	7	17594314	14288	0.0142	Eukaryotic translation initiation factor 4E-binding protein 1 levels	Inflammatory factors	0.0443812513158306	0.00196969546835892	28.1946042451894	2	1	TRUE	NA	NA	0.00196969546835892	14288	3.37626402429806e-06	399659	TRUE	5.74059205668506e-07	GCST90274758+GCST90016564	NA
GCST90274758	GCST90016564	rs7490744	T	G	T	G	0.0705	-0.0114	0.2217	0.2312	FALSE	FALSE	FALSE	0.163	13	84976969	0.0082	53400	433201	486601	Irritable bowel syndrome	TRUE	reported	-0.00199299	3.97199836267112e-06	9.25e-06	13	84976969	11783	0.0159	Eukaryotic translation initiation factor 4E-binding protein 1 levels	Inflammatory factors	0.0408167896634924	0.00166601031843378	19.6600213599146	2	1	TRUE	NA	NA	0.00166601031843378	11783	3.97199836267112e-06	486601	TRUE	3.09848812555208e-05	GCST90274758+GCST90016564	NA
GCST90274758	GCST90016564	rs76686678	T	G	T	G	0.2607	-0.0271	0.015	0.0164	FALSE	FALSE	FALSE	0.3444	2	38198906	0.0286	53400	418587	471987	Irritable bowel syndrome	TRUE	reported	-0.00137924	1.90229336287765e-06	5.62e-07	2	38198906	14730	0.0521	Eukaryotic translation initiation factor 4E-binding protein 1 levels	Inflammatory factors	0.0411967135179454	0.00169716920467967	25.0384024520982	2	1	TRUE	NA	NA	0.00169716920467967	14730	1.90229336287765e-06	471987	TRUE	1.92477734434075e-06	GCST90274758+GCST90016564	NA
GCST90274758	GCST90016564	rs78948504	C	G	C	G	-0.1269	0.0071	0.9352	0.9397	FALSE	TRUE	FALSE	0.6348	8	3936170	0.015	50019	408085	458104	Irritable bowel syndrome	TRUE	reported	0.00069933600704613	4.89070850751224e-07	6.3e-06	8	3936170	11781	0.0281	Eukaryotic translation initiation factor 4E-binding protein 1 levels	Inflammatory factors	-0.0415743	0.0017284263840073	20.3943845695977	2	1	TRUE	NA	NA	0.0017284263840073	11781	4.89070850751224e-07	458104	TRUE	1.17248940313316e-05	GCST90274758+GCST90016564	NA
GCST90274759	GCST90016564	rs112351694	C	G	C	G	0.8874	0.0029	0.0514	0.0464	FALSE	TRUE	FALSE	0.8621	20	43250424	0.0165	53400	426079	479479	Irritable bowel syndrome	TRUE	reported	0.000253822519098222	6.44258712013675e-08	1.62e-269	20	43250424	14729	0.0253	Adenosine Deaminase levels	Inflammatory factors	0.277664084391514	0.077097343760978	1230.26255682795	2	1	TRUE	NA	NA	0.077097343760978	14729	6.44258712013675e-08	479479	TRUE	3.62862509233245e-254	GCST90274759+GCST90016564	NA
GCST90274759	GCST90016564	rs62319742	A	G	A	G	-0.1228	-0.0123	0.055	0.0539	FALSE	FALSE	FALSE	0.4187	4	124581262	0.0153	53400	433201	486601	Irritable bowel syndrome	TRUE	reported	-0.00115247	1.3281758287991e-06	1.77e-06	4	124581262	14730	0.0257	Adenosine Deaminase levels	Inflammatory factors	-0.0393421	0.00154779696600165	22.8312919196354	2	1	TRUE	NA	NA	0.00154779696600165	14730	1.3281758287991e-06	486601	TRUE	4.91599011950028e-06	GCST90274759+GCST90016564	NA
GCST90274759	GCST90016564	rs73617409	A	G	A	G	-0.1313	0.0145	0.2474	0.2525	FALSE	FALSE	FALSE	0.1446	20	43300800	0.0099	40548	293220	333768	Irritable bowel syndrome	TRUE	reported	0.00253518913532237	6.42718395185657e-06	1.18e-15	20	43300800	12404	0.0164	Adenosine Deaminase levels	Inflammatory factors	-0.071706	0.00514175327532665	64.0975981558596	2	1	TRUE	NA	NA	0.00514175327532665	12404	6.42718395185657e-06	333768	TRUE	3.53373450071078e-14	GCST90274759+GCST90016564	NA
GCST90274759	GCST90016564	rs7793526	A	G	A	G	-0.0592	-0.0014	0.3435	0.3538	FALSE	FALSE	FALSE	0.8474	7	22805608	0.0071	53400	433201	486601	Irritable bowel syndrome	TRUE	reported	-0.000282673	7.99039275941917e-08	1.22e-06	7	22805608	14732	0.0122	Adenosine Deaminase levels	Inflammatory factors	-0.0399497	0.00159597956542855	23.546358505778	2	1	TRUE	NA	NA	0.00159597956542855	14732	7.99039275941917e-08	486601	TRUE	2.08082774081167e-06	GCST90274759+GCST90016564	NA
GCST90274759	GCST90016564	rs80212763	T	C	T	C	0.9687	-0.0255	0.0189	0.0181	FALSE	FALSE	FALSE	0.3487	20	43223930	0.0272	50019	398719	448738	Irritable bowel syndrome	TRUE	reported	-0.00139951	1.9586227281837e-06	1.1e-103	20	43223930	14249	0.0448	Adenosine Deaminase levels	Inflammatory factors	0.178253423849501	0.0317742831140697	467.54408980389	2	1	TRUE	NA	NA	0.0317742831140697	14249	1.9586227281837e-06	448738	TRUE	5.59343315190999e-98	GCST90274759+GCST90016564	NA
GCST90274760	GCST90016564	rs10799609	T	C	T	C	-0.1321	-0.0237	0.0561	0.0516	FALSE	FALSE	FALSE	0.1503	1	20418323	0.0164	50019	400963	450982	Irritable bowel syndrome	TRUE	reported	-0.00215191	4.63073258942515e-06	6.53e-06	1	20418323	11778	0.0293	Artemin levels	Inflammatory factors	-0.0415109	0.00172315203235847	20.3268646111195	2	1	TRUE	NA	NA	0.00172315203235847	11778	4.63073258942515e-06	450982	TRUE	2.45591521252032e-05	GCST90274760+GCST90016564	NA
GCST90274760	GCST90016564	rs114907684	T	C	T	C	-0.3648	-0.3519	0.9881	0.9889	FALSE	FALSE	FALSE	0.0533	16	81582982	0.1821	5582	36793	42375	Irritable bowel syndrome	TRUE	reported	-0.00938741	8.8123381936394e-05	8.21e-06	16	81582982	8283	0.0818	Artemin levels	Inflammatory factors	-0.0489485	0.00239595396375516	19.8885468164346	2	1	TRUE	NA	NA	0.00239595396375516	8283	8.8123381936394e-05	42375	TRUE	0.000981679828402023	GCST90274760+GCST90016564	NA
GCST90274760	GCST90016564	rs118115625	T	C	T	C	0.1703	-0.0233	0.0344	0.0372	FALSE	FALSE	FALSE	0.2208	12	81724190	0.019	50019	408085	458104	Irritable bowel syndrome	TRUE	reported	-0.00181184	3.28277431382301e-06	2.55e-06	12	81724190	11778	0.0362	Artemin levels	Inflammatory factors	0.0433111245390642	0.00187585350883833	22.1315664967492	2	1	TRUE	NA	NA	0.00187585350883833	11778	3.28277431382301e-06	458104	TRUE	8.61425715443989e-06	GCST90274760+GCST90016564	NA
GCST90274760	GCST90016564	rs12699544	A	G	A	G	0.0803	0.012	0.1536	0.1534	FALSE	FALSE	FALSE	0.2431	7	13780997	0.0103	50019	361926	411945	Irritable bowel syndrome	TRUE	reported	0.00181520108358013	3.29495497383049e-06	9.14e-06	7	13780997	11777	0.0181	Artemin levels	Inflammatory factors	0.0408501681328553	0.00166873623648255	19.6822136076432	2	1	TRUE	NA	NA	0.00166873623648255	11777	3.29495497383049e-06	411945	TRUE	2.93078310871282e-05	GCST90274760+GCST90016564	NA
GCST90274760	GCST90016564	rs1329733	A	G	A	G	-0.0674	-0.0143	0.5323	0.5224	FALSE	FALSE	FALSE	0.03712	9	92208227	0.0068	53400	433201	486601	Irritable bowel syndrome	TRUE	reported	-0.00301467	9.08822541821187e-06	7.2e-07	9	92208227	11330	0.0136	Artemin levels	Inflammatory factors	-0.046513	0.0021634563684805	24.5607698961938	2	1	TRUE	NA	NA	0.0021634563684805	11330	9.08822541821187e-06	486601	TRUE	4.64915478021028e-06	GCST90274760+GCST90016564	NA
GCST90274760	GCST90016564	rs13303278	A	C	A	C	-0.0664	0.003	0.5539	0.5635	FALSE	FALSE	FALSE	0.6796	1	921716	0.0073	53400	374309	427709	Irritable bowel syndrome	TRUE	reported	0.000628384016419896	3.94866472092001e-07	4.01e-06	1	921716	10265	0.0144	Artemin levels	Inflammatory factors	-0.0454694	0.00206746434156708	21.2623456790124	2	1	TRUE	NA	NA	0.00206746434156708	10265	3.94866472092001e-07	427709	TRUE	7.05343568474196e-06	GCST90274760+GCST90016564	NA
GCST90274760	GCST90016564	rs1370215	T	C	T	C	-0.07	0.003	0.7417	0.7597	FALSE	FALSE	FALSE	0.7159	18	54688939	0.0081	53400	422699	476099	Irritable bowel syndrome	TRUE	reported	0.000536770266533483	2.88122319034427e-07	4.76e-06	18	54688939	11330	0.0153	Artemin levels	Inflammatory factors	-0.0429466	0.00184441319264039	20.9321201247384	2	1	TRUE	NA	NA	0.00184441319264039	11330	2.88122319034427e-07	476099	TRUE	8.05788961440643e-06	GCST90274760+GCST90016564	NA
GCST90274760	GCST90016564	rs138311590	A	G	A	G	-0.0811	-0.0001	0.84	0.8466	FALSE	FALSE	FALSE	0.9894	4	4424044	0.0095	53400	433201	486601	Irritable bowel syndrome	TRUE	reported	-1.50901e-05	2.27709724176359e-10	4.07e-06	4	4424044	11758	0.0176	Artemin levels	Inflammatory factors	-0.0424606	0.00180290605196446	21.2332450929752	2	1	TRUE	NA	NA	0.00180290605196446	11758	2.27709724176359e-10	486601	TRUE	5.36191768070622e-06	GCST90274760+GCST90016564	NA
GCST90274760	GCST90016564	rs141625055	A	G	A	G	0.1852	-0.0132	0.0327	0.0229	FALSE	FALSE	FALSE	0.5844	2	142183922	0.0242	50019	408085	458104	Irritable bowel syndrome	TRUE	reported	-0.000805893	6.49463368263518e-07	9.4e-06	2	142183922	11765	0.0418	Artemin levels	Inflammatory factors	0.0408172341631499	0.00166604660472941	19.6304113916806	2	1	TRUE	NA	NA	0.00166604660472941	11765	6.49463368263518e-07	458104	TRUE	1.8101038455135e-05	GCST90274760+GCST90016564	NA
GCST90274760	GCST90016564	rs142970662	A	G	A	G	0.311	0.0095	0.0191	0.0136	FALSE	FALSE	FALSE	0.792	7	106961661	0.0361	44437	305506	349943	Irritable bowel syndrome	TRUE	reported	0.000444855481332813	1.97896399271849e-07	1.13e-06	7	106961661	9834	0.0639	Artemin levels	Inflammatory factors	0.0490248268835025	0.00240343365095739	23.687490969115	2	1	TRUE	NA	NA	0.00240343365095739	9834	1.97896399271849e-07	349943	TRUE	1.99084232272272e-06	GCST90274760+GCST90016564	NA
GCST90274760	GCST90016564	rs148226005	A	G	A	G	0.2112	-0.0012	0.9758	0.9782	FALSE	FALSE	FALSE	0.9627	12	130004146	0.0264	50019	361926	411945	Irritable bowel syndrome	TRUE	reported	-7.08205e-05	5.01553781012581e-09	2.83e-06	12	130004146	11765	0.0451	Artemin levels	Inflammatory factors	0.0431373907074467	0.00186083447704691	21.9298036882808	2	1	TRUE	NA	NA	0.00186083447704691	11765	5.01553781012581e-09	411945	TRUE	4.06038239533197e-06	GCST90274760+GCST90016564	NA
GCST90274760	GCST90016564	rs17340161	A	G	A	G	-0.0873	0.0034	0.8494	0.8417	FALSE	FALSE	FALSE	0.7243	5	103466564	0.0096	53400	415577	468977	Irritable bowel syndrome	TRUE	reported	0.000517169351600438	2.67464138234818e-07	3.86e-06	5	103466564	11330	0.0189	Artemin levels	Inflammatory factors	-0.0433578	0.00187989867048467	21.3356009070295	2	1	TRUE	NA	NA	0.00187989867048467	11330	2.67464138234818e-07	468977	TRUE	6.53690508525508e-06	GCST90274760+GCST90016564	NA
GCST90274760	GCST90016564	rs17491469	A	G	A	G	-0.0897	0.0098	0.1327	0.1416	FALSE	FALSE	FALSE	0.3311	3	189164574	0.0101	53400	396408	449808	Irritable bowel syndrome	TRUE	reported	0.00144674378472416	2.09306757863797e-06	5.28e-06	3	189164574	11777	0.0197	Artemin levels	Inflammatory factors	-0.0419241	0.00175763024497343	20.7325362673607	2	1	TRUE	NA	NA	0.00175763024497343	11777	2.09306757863797e-06	449808	TRUE	1.43540610835328e-05	GCST90274760+GCST90016564	NA
GCST90274760	GCST90016564	rs3003450	T	G	T	G	0.0632	0.0015	0.6627	0.6624	FALSE	FALSE	FALSE	0.8346	1	17628383	0.0072	53400	433201	486601	Irritable bowel syndrome	TRUE	reported	0.000298657301827107	8.91961839346477e-08	3.97e-06	1	17628383	11762	0.0137	Artemin levels	Inflammatory factors	0.0425011080679511	0.00180634418700366	21.281048537482	2	1	TRUE	NA	NA	0.00180634418700366	11762	8.91961839346477e-08	486601	TRUE	6.04469609819881e-06	GCST90274760+GCST90016564	NA
GCST90274760	GCST90016564	rs4561132	A	G	A	G	-0.0716	-0.0087	0.2386	0.2313	FALSE	FALSE	FALSE	0.2862	10	97678022	0.0081	53400	433201	486601	Irritable bowel syndrome	TRUE	reported	-0.00153974	2.37080713596146e-06	6.7e-06	10	97678022	11329	0.0159	Artemin levels	Inflammatory factors	-0.0422737	0.0017870639300878	20.2783117756418	2	1	TRUE	NA	NA	0.0017870639300878	11329	2.37080713596146e-06	486601	TRUE	1.80191470646261e-05	GCST90274760+GCST90016564	NA
GCST90274760	GCST90016564	rs4740350	A	G	A	G	0.0877	-0.0267	0.1326	0.12	FALSE	FALSE	FALSE	0.01108	9	133454106	0.0105	53400	431254	484654	Irritable bowel syndrome	TRUE	reported	-0.00365262	1.3341606308278e-05	6.17e-06	9	133454106	11778	0.0194	Artemin levels	Inflammatory factors	0.0416219531139304	0.00173238698101822	20.4359921351897	2	1	TRUE	NA	NA	0.00173238698101822	11778	1.3341606308278e-05	484654	TRUE	4.62969765456251e-05	GCST90274760+GCST90016564	NA
GCST90274760	GCST90016564	rs4993886	A	T	A	T	-0.079	-0.0184	0.6759	0.6657	FALSE	TRUE	FALSE	0.031	8	3686552	0.0085	40548	293220	333768	Irritable bowel syndrome	TRUE	reported	-0.00374692	1.40394341214661e-05	1.08e-06	8	3686552	8371	0.0162	Artemin levels	Inflammatory factors	-0.0532303	0.00283346778647226	23.780673677793	2	1	TRUE	NA	NA	0.00283346778647226	8371	1.40394341214661e-05	333768	TRUE	7.62570519825688e-06	GCST90274760+GCST90016564	NA
GCST90274760	GCST90016564	rs55885546	A	G	A	G	-0.2047	0.0069	0.0245	0.0221	FALSE	FALSE	FALSE	0.7771	8	19493177	0.0243	53400	409518	462918	Irritable bowel syndrome	TRUE	reported	0.000417341606456316	1.74174016479539e-07	3.28e-06	8	19493177	11778	0.044	Artemin levels	Inflammatory factors	-0.0428319	0.00183457325772562	21.6436415289256	2	1	TRUE	NA	NA	0.00183457325772562	11778	1.74174016479539e-07	462918	TRUE	5.41874145123799e-06	GCST90274760+GCST90016564	NA
GCST90274760	GCST90016564	rs569463048	T	G	T	G	-0.2687	-0.0089	0.028	0.0258	FALSE	FALSE	FALSE	0.7466	11	112934470	0.0275	40548	293220	333768	Irritable bowel syndrome	TRUE	reported	-0.000560191	3.13814058348449e-07	4.88e-06	11	112934470	7943	0.0588	Artemin levels	Inflammatory factors	-0.0512133	0.00262279846850275	20.8824129992133	2	1	TRUE	NA	NA	0.00262279846850275	7943	3.13814058348449e-07	333768	TRUE	8.01701508873215e-06	GCST90274760+GCST90016564	NA
GCST90274760	GCST90016564	rs59142746	A	G	A	G	-0.1495	0.004	0.0532	0.0577	FALSE	FALSE	FALSE	0.8171	3	93510228	0.0173	40548	293220	333768	Irritable bowel syndrome	TRUE	reported	0.000400214488116058	1.60171636497998e-07	8.09e-06	3	93510228	9453	0.0335	Artemin levels	Inflammatory factors	-0.0458564	0.00210281374029929	19.9155713967476	2	1	TRUE	NA	NA	0.00210281374029929	9453	1.60171636497998e-07	333768	TRUE	1.29660274301354e-05	GCST90274760+GCST90016564	NA
GCST90274760	GCST90016564	rs62277657	A	G	A	G	0.0833	-0.0111	0.1972	0.2096	FALSE	FALSE	FALSE	0.1853	3	111720183	0.0084	53400	433201	486601	Irritable bowel syndrome	TRUE	reported	-0.00189434	3.58851375202219e-06	5.22e-07	3	111720183	11777	0.0166	Artemin levels	Inflammatory factors	0.0461947454160262	0.00213395450405147	25.1810494992016	2	1	TRUE	NA	NA	0.00213395450405147	11777	3.58851375202219e-06	486601	TRUE	2.0006602722689e-06	GCST90274760+GCST90016564	NA
GCST90274760	GCST90016564	rs6509909	C	G	C	G	-0.0881	4e-04	0.8122	0.8206	FALSE	TRUE	FALSE	0.965	19	55422034	0.0095	50019	400963	450982	Irritable bowel syndrome	TRUE	reported	6.26985856342082e-05	3.93111264053014e-09	5.57e-07	19	55422034	11330	0.0176	Artemin levels	Inflammatory factors	-0.0469793	0.00220705760526955	25.056850464876	2	1	TRUE	NA	NA	0.00220705760526955	11330	3.93111264053014e-09	450982	TRUE	8.00073210013589e-07	GCST90274760+GCST90016564	NA
GCST90274760	GCST90016564	rs74383279	C	G	C	G	-0.1899	-0.011	0.9634	0.9785	FALSE	TRUE	FALSE	0.6848	8	112086697	0.0271	50019	347693	397712	Irritable bowel syndrome	TRUE	reported	-0.000643636	4.14266769484849e-07	6.46e-06	8	112086697	11761	0.0421	Artemin levels	Inflammatory factors	-0.0415606	0.00172728717147593	20.3463137761579	2	1	TRUE	NA	NA	0.00172728717147593	11761	4.14266769484849e-07	397712	TRUE	1.21320493200674e-05	GCST90274760+GCST90016564	NA
GCST90274760	GCST90016564	rs76672219	A	C	A	C	-0.3226	-0.3964	0.9882	0.9882	FALSE	FALSE	FALSE	0.001868	1	225057589	0.1274	9471	18883	28354	Irritable bowel syndrome	TRUE	reported	-0.0184756	0.000341347294390091	2.24e-06	1	225057589	11291	0.0682	Artemin levels	Inflammatory factors	-0.0444756	0.00197808332675776	22.3748419776232	2	1	TRUE	NA	NA	0.00197808332675776	11291	0.000341347294390091	28354	TRUE	0.0193547912031094	GCST90274760+GCST90016564	NA
GCST90274760	GCST90016564	rs77502336	C	G	C	G	0.0679	-0.0001	0.318	0.328	FALSE	TRUE	FALSE	0.9886	11	123394636	0.0077	50019	400963	450982	Irritable bowel syndrome	TRUE	reported	-1.93388e-05	3.73991099964002e-10	1.47e-06	11	123394636	11775	0.0141	Artemin levels	Inflammatory factors	0.0443383759528143	0.0019658915821331	23.1900306825612	2	1	TRUE	NA	NA	0.0019658915821331	11775	3.73991099964002e-10	450982	TRUE	2.03292705532964e-06	GCST90274760+GCST90016564	NA
GCST90274760	GCST90016564	rs79259958	T	C	T	C	-0.3099	-0.0147	0.0147	0.0137	FALSE	FALSE	FALSE	0.6784	4	40380879	0.0355	44437	305506	349943	Irritable bowel syndrome	TRUE	reported	-0.000699989	4.89985154516453e-07	8.74e-06	4	40380879	9945	0.0697	Artemin levels	Inflammatory factors	-0.044545	0.00198425530295904	19.7686765786554	2	1	TRUE	NA	NA	0.00198425530295904	9945	4.89985154516453e-07	349943	TRUE	1.60431180653633e-05	GCST90274760+GCST90016564	NA
GCST90274760	GCST90016564	rs9496445	T	C	T	C	0.0853	0.0116	0.1545	0.1524	FALSE	FALSE	FALSE	0.231	6	143047898	0.0097	53400	422699	476099	Irritable bowel syndrome	TRUE	reported	0.00173315689897179	3.00383283645352e-06	2.44e-06	6	143047898	11768	0.0181	Artemin levels	Inflammatory factors	0.0434056767211841	0.00188405277162395	22.2096089862947	2	1	TRUE	NA	NA	0.00188405277162395	11768	3.00383283645352e-06	476099	TRUE	7.88932949186138e-06	GCST90274760+GCST90016564	NA
GCST90274760	GCST90016564	rs9684768	C	G	C	G	0.0692	0.004	0.626	0.6418	FALSE	TRUE	FALSE	0.5741	4	156930775	0.0071	53400	433201	486601	Irritable bowel syndrome	TRUE	reported	0.000807636419812194	6.52276586607058e-07	7.7e-07	4	156930775	11330	0.014	Artemin levels	Inflammatory factors	0.0463909864416753	0.0021521236230317	24.4318367346939	2	1	TRUE	NA	NA	0.0021521236230317	11330	6.52276586607058e-07	486601	TRUE	1.591653774239e-06	GCST90274760+GCST90016564	NA
GCST90274760	GCST90016564	rs9941952	T	C	T	C	0.0765	-0.0074	0.7151	0.7367	FALSE	FALSE	FALSE	0.4788	22	25646493	0.0104	40548	293220	333768	Irritable bowel syndrome	TRUE	reported	-0.00123162	1.51688971994452e-06	4.63e-06	22	25646493	11774	0.0167	Artemin levels	Inflammatory factors	0.042182576993448	0.00177936980180817	20.9840797447022	2	1	TRUE	NA	NA	0.00177936980180817	11774	1.51688971994452e-06	333768	TRUE	1.2465610998807e-05	GCST90274760+GCST90016564	NA
GCST90274761	GCST90016564	rs10860902	C	G	C	G	0.0659	-0.0113	0.7403	0.7546	FALSE	TRUE	FALSE	0.1537	12	103075047	0.0079	53400	433201	486601	Irritable bowel syndrome	TRUE	reported	-0.00205052	4.20464821650828e-06	9.74e-06	12	103075047	11778	0.0149	Axin-1 levels	Inflammatory factors	0.0407230070735936	0.00165836330511596	19.5613260663934	2	1	TRUE	NA	NA	0.00165836330511596	11778	4.20464821650828e-06	486601	TRUE	3.33931686985791e-05	GCST90274761+GCST90016564	NA
GCST90274761	GCST90016564	rs11202576	A	G	A	G	-0.0767	-0.0133	0.7946	0.8037	FALSE	FALSE	FALSE	0.1415	10	89584284	0.0091	50019	400963	450982	Irritable bowel syndrome	TRUE	reported	-0.00217636	4.73653944046197e-06	8.22e-06	10	89584284	11345	0.0172	Axin-1 levels	Inflammatory factors	-0.0418333	0.00175002885013539	19.8853772309356	2	1	TRUE	NA	NA	0.00175002885013539	11345	4.73653944046197e-06	450982	TRUE	2.99476596620997e-05	GCST90274761+GCST90016564	NA
GCST90274761	GCST90016564	rs113946880	T	C	T	C	0.1331	-0.0043	0.0539	0.0589	FALSE	FALSE	FALSE	0.768	11	134706712	0.0146	53400	433201	486601	Irritable bowel syndrome	TRUE	reported	-0.000422211	1.78262466012134e-07	5.55e-06	11	134706712	11792	0.0293	Axin-1 levels	Inflammatory factors	0.0417997608201175	0.00174722000461903	20.6357791005137	2	1	TRUE	NA	NA	0.00174722000461903	11792	1.78262466012134e-07	486601	TRUE	8.9201966954129e-06	GCST90274761+GCST90016564	NA
GCST90274761	GCST90016564	rs115455827	A	G	A	G	0.1447	0.0101	0.9489	0.9564	FALSE	FALSE	FALSE	0.5637	5	78787853	0.0174	53400	415577	468977	Irritable bowel syndrome	TRUE	reported	0.000847612052467634	7.18446191488395e-07	2.09e-06	5	78787853	11792	0.0305	Axin-1 levels	Inflammatory factors	0.0436513453638793	0.00190543995207667	22.5080247245364	2	1	TRUE	NA	NA	0.00190543995207667	11792	7.18446191488395e-07	468977	TRUE	4.36607183712503e-06	GCST90274761+GCST90016564	NA
GCST90274761	GCST90016564	rs117097664	A	C	A	C	0.2444	0.0615	0.0197	0.0218	FALSE	FALSE	FALSE	0.0201	6	151334530	0.0265	44437	310156	354593	Irritable bowel syndrome	TRUE	reported	0.00389728431281387	1.51888250149051e-05	2.84e-06	6	151334530	11345	0.0522	Axin-1 levels	Inflammatory factors	0.0439184988111946	0.0019288345378289	21.9210522452694	2	1	TRUE	NA	NA	0.0019288345378289	11345	1.51888250149051e-05	354593	TRUE	2.68569301656241e-05	GCST90274761+GCST90016564	NA
GCST90274761	GCST90016564	rs148317708	A	G	A	G	-0.212	-0.0219	0.0295	0.031	FALSE	FALSE	FALSE	0.2718	18	50513818	0.02	53400	433201	486601	Irritable bowel syndrome	TRUE	reported	-0.00156974	2.46408653839946e-06	4.47e-07	18	50513818	10919	0.042	Axin-1 levels	Inflammatory factors	-0.0482535	0.00232839919654064	25.4784580498866	2	1	TRUE	NA	NA	0.00232839919654064	10919	2.46408653839946e-06	486601	TRUE	1.38207984437161e-06	GCST90274761+GCST90016564	NA
GCST90274761	GCST90016564	rs2470622	A	G	A	G	-0.1229	-0.0103	0.9127	0.9134	FALSE	FALSE	FALSE	0.4233	8	102489704	0.0129	53400	378784	432184	Irritable bowel syndrome	TRUE	reported	-0.00121455	1.4751212293079e-06	3.8e-07	8	102489704	11345	0.0242	Axin-1 levels	Inflammatory factors	-0.0476299	0.00226860424381521	25.7912881633768	2	1	TRUE	NA	NA	0.00226860424381521	11345	1.4751212293079e-06	432184	TRUE	1.04295973902532e-06	GCST90274761+GCST90016564	NA
GCST90274761	GCST90016564	rs2691530	T	C	T	C	-0.067	-0.0006	0.5969	0.6056	FALSE	FALSE	FALSE	0.9292	7	77960243	0.007	53400	433201	486601	Irritable bowel syndrome	TRUE	reported	-0.000122876	1.50985486295329e-08	4.71e-07	7	77960243	11793	0.0133	Axin-1 levels	Inflammatory factors	-0.0463427	0.00214764241178779	25.3773531573294	2	1	TRUE	NA	NA	0.00214764241178779	11793	1.50985486295329e-08	486601	TRUE	6.96009375768826e-07	GCST90274761+GCST90016564	NA
GCST90274761	GCST90016564	rs2712427	A	G	A	G	0.0626	-0.0065	0.4935	0.5005	FALSE	FALSE	FALSE	0.3479	3	128431622	0.0069	53400	426079	479479	Irritable bowel syndrome	TRUE	reported	-0.00136044	1.85080195108361e-06	2.99e-06	3	128431622	11345	0.0134	Axin-1 levels	Inflammatory factors	0.0438215942235394	0.00192033212029254	21.824237023836	2	1	TRUE	NA	NA	0.00192033212029254	11345	1.85080195108361e-06	479479	TRUE	7.73231532024728e-06	GCST90274761+GCST90016564	NA
GCST90274761	GCST90016564	rs428324	T	C	T	C	0.0692	0.0017	0.6047	0.5943	FALSE	FALSE	FALSE	0.8296	18	77253338	0.0079	50019	314347	364366	Irritable bowel syndrome	TRUE	reported	0.00035649551621312	1.27089053080059e-07	2.93e-06	18	77253338	10281	0.0148	Axin-1 levels	Inflammatory factors	0.0460688738158122	0.00212234113465722	21.8619430241052	2	1	TRUE	NA	NA	0.00212234113465722	10281	1.27089053080059e-07	364366	TRUE	4.79430426214685e-06	GCST90274761+GCST90016564	NA
GCST90274761	GCST90016564	rs7136254	A	T	A	T	0.1657	0.0068	0.9437	0.9289	FALSE	TRUE	FALSE	0.7157	12	90111252	0.0186	40548	293220	333768	Irritable bowel syndrome	TRUE	reported	0.000632812187172598	4.00451264234167e-07	3.92e-06	12	90111252	9827	0.0359	Axin-1 levels	Inflammatory factors	0.0465148307590584	0.00216362948054385	21.3037530745416	2	1	TRUE	NA	NA	0.00216362948054385	9827	4.00451264234167e-07	333768	TRUE	7.27627559177936e-06	GCST90274761+GCST90016564	NA
GCST90274761	GCST90016564	rs7171268	T	C	T	C	0.1554	0.0075	0.9514	0.9577	FALSE	FALSE	FALSE	0.6804	15	81221771	0.0183	53400	381794	435194	Irritable bowel syndrome	TRUE	reported	0.000621254629739146	3.85957314972324e-07	2.32e-06	15	81221771	11345	0.0329	Axin-1 levels	Inflammatory factors	0.0443061958624299	0.0019630389918	22.3105477591671	2	1	TRUE	NA	NA	0.0019630389918	11345	3.85957314972324e-07	435194	TRUE	4.30718188159698e-06	GCST90274761+GCST90016564	NA
GCST90274761	GCST90016564	rs72984228	A	G	A	G	-0.1557	-0.0181	0.9611	0.9614	FALSE	FALSE	FALSE	0.3167	11	101331132	0.0181	53400	426079	479479	Irritable bowel syndrome	TRUE	reported	-0.00144416	2.08560142488289e-06	8.64e-06	11	101331132	11792	0.035	Axin-1 levels	Inflammatory factors	-0.0409354	0.00167571041574516	19.789787755102	2	1	TRUE	NA	NA	0.00167571041574516	11792	2.08560142488289e-06	479479	TRUE	2.24972557090676e-05	GCST90274761+GCST90016564	NA
GCST90274761	GCST90016564	rs9962377	T	C	T	C	-0.0843	-0.0148	0.1481	0.1537	FALSE	FALSE	FALSE	0.1204	18	70105531	0.0095	53400	433201	486601	Irritable bowel syndrome	TRUE	reported	-0.00223332	4.98772892193084e-06	5.84e-06	18	70105531	11793	0.0186	Axin-1 levels	Inflammatory factors	-0.0417024	0.00173909251399092	20.5413631633715	2	1	TRUE	NA	NA	0.00173909251399092	11793	4.98772892193084e-06	486601	TRUE	2.26297413466912e-05	GCST90274761+GCST90016564	NA
GCST90274762	GCST90016564	rs11025264	T	C	T	C	0.1739	0.0169	0.9748	0.9771	FALSE	FALSE	FALSE	0.5022	11	19837758	0.0252	50019	355329	405348	Irritable bowel syndrome	TRUE	reported	0.00105335067293643	1.10954764017562e-06	5.94e-06	11	19837758	14743	0.0384	beta-nerve growth factor levels	Inflammatory factors	0.0372737411764976	0.00138933178129253	20.5086330837674	2	1	TRUE	NA	NA	0.00138933178129253	14743	1.10954764017562e-06	405348	TRUE	1.54844391021746e-05	GCST90274762+GCST90016564	NA
GCST90274762	GCST90016564	rs117164089	T	C	T	C	-0.271	0.0119	0.014	0.0112	FALSE	FALSE	FALSE	0.7485	19	43780396	0.0372	46130	344990	391120	Irritable bowel syndrome	TRUE	reported	0.000511505211563231	2.61637581456346e-07	1.61e-06	19	43780396	13421	0.0565	beta-nerve growth factor levels	Inflammatory factors	-0.0413703	0.00171150274577501	23.006030229462	2	1	TRUE	NA	NA	0.00171150274577501	13421	2.61637581456346e-07	391120	TRUE	3.21691938817208e-06	GCST90274762+GCST90016564	NA
GCST90274762	GCST90016564	rs11778834	T	C	T	C	-0.2284	0.0176	0.0226	0.0113	FALSE	FALSE	FALSE	0.6426	8	62908374	0.038	44437	305506	349943	Irritable bowel syndrome	TRUE	reported	0.000782945484642502	6.13003631922082e-07	5.61e-06	8	62908374	12841	0.0503	beta-nerve growth factor levels	Inflammatory factors	-0.0400418	0.00160334929661175	20.6184602128778	2	1	TRUE	NA	NA	0.00160334929661175	12841	6.13003631922082e-07	349943	TRUE	1.23569279885936e-05	GCST90274762+GCST90016564	NA
GCST90274762	GCST90016564	rs12188775	T	G	T	G	0.1213	0.0253	0.9435	0.9525	FALSE	FALSE	FALSE	0.119	5	132971762	0.0162	53400	433201	486601	Irritable bowel syndrome	TRUE	reported	0.00223881811455321	5.01230655005161e-06	9.06e-07	5	132971762	14737	0.0247	beta-nerve growth factor levels	Inflammatory factors	0.040423476057842	0.00163405741659892	24.1172449966398	2	1	TRUE	NA	NA	0.00163405741659892	14737	5.01230655005161e-06	486601	TRUE	4.90030212298527e-06	GCST90274762+GCST90016564	NA
GCST90274762	GCST90016564	rs12259196	A	G	A	G	-0.075	-0.0046	0.1928	0.2035	FALSE	FALSE	FALSE	0.5866	10	89839430	0.0085	53400	433201	486601	Irritable bowel syndrome	TRUE	reported	-0.000775806	6.01875047104509e-07	4.03e-07	10	89839430	13244	0.0148	beta-nerve growth factor levels	Inflammatory factors	-0.0439949	0.00193554868562515	25.6802410518627	2	1	TRUE	NA	NA	0.00193554868562515	13244	6.01875047104509e-07	486601	TRUE	9.10248212866745e-07	GCST90274762+GCST90016564	NA
GCST90274762	GCST90016564	rs12533747	A	G	A	G	0.1389	0.0166	0.0802	0.0458	FALSE	FALSE	FALSE	0.4023	7	30944899	0.0198	44437	305506	349943	Irritable bowel syndrome	TRUE	reported	0.00141724537157378	2.00858444324729e-06	4.84e-07	7	30944899	14295	0.0276	beta-nerve growth factor levels	Inflammatory factors	0.0420578456770564	0.00176886238299509	25.3271502835539	2	1	TRUE	NA	NA	0.00176886238299509	14295	2.00858444324729e-06	349943	TRUE	1.88682649958386e-06	GCST90274762+GCST90016564	NA
GCST90274762	GCST90016564	rs12539643	C	G	C	G	0.1867	-0.0082	0.966	0.9697	FALSE	TRUE	FALSE	0.706	7	151019021	0.0218	50019	361926	411945	Irritable bowel syndrome	TRUE	reported	-0.000586055	3.43461008617806e-07	4.74e-06	7	151019021	11344	0.0408	beta-nerve growth factor levels	Inflammatory factors	0.0429278171865713	0.00184279748840369	20.9395965494041	2	1	TRUE	NA	NA	0.00184279748840369	11344	3.43461008617806e-07	411945	TRUE	8.54293018270272e-06	GCST90274762+GCST90016564	NA
GCST90274762	GCST90016564	rs13058191	C	G	C	G	-0.2164	-0.0498	0.0256	0.0179	FALSE	TRUE	FALSE	0.1238	22	49775973	0.0324	44437	305506	349943	Irritable bowel syndrome	TRUE	reported	-0.00259828	6.75104347304016e-06	3.59e-06	22	49775973	14295	0.0467	beta-nerve growth factor levels	Inflammatory factors	-0.0387305	0.00150004886254222	21.4724080535928	2	1	TRUE	NA	NA	0.00150004886254222	14295	6.75104347304016e-06	349943	TRUE	2.2728602781788e-05	GCST90274762+GCST90016564	NA
GCST90274762	GCST90016564	rs140072192	A	G	A	G	0.2773	0.0083	0.0196	0.019	FALSE	FALSE	FALSE	0.7904	16	3327943	0.0313	44437	305506	349943	Irritable bowel syndrome	TRUE	reported	0.000448266513094723	2.00942866762101e-07	4.1e-06	16	3327943	11925	0.0602	beta-nerve growth factor levels	Inflammatory factors	0.0421477616696247	0.00177643381375949	21.2181129347358	2	1	TRUE	NA	NA	0.00177643381375949	11925	2.00942866762101e-07	349943	TRUE	7.45969674050596e-06	GCST90274762+GCST90016564	NA
GCST90274762	GCST90016564	rs140882208	T	C	T	C	-0.1722	-0.0159	0.0258	0.0265	FALSE	FALSE	FALSE	0.5065	17	47365286	0.024	50019	359979	409998	Irritable bowel syndrome	TRUE	reported	-0.00103466	1.07051234681665e-06	9.07e-06	17	47365286	14731	0.0388	beta-nerve growth factor levels	Inflammatory factors	-0.0365447	0.00133551627821307	19.6971250929961	2	1	TRUE	NA	NA	0.00133551627821307	14731	1.07051234681665e-06	409998	TRUE	2.2750895020323e-05	GCST90274762+GCST90016564	NA
GCST90274762	GCST90016564	rs148834134	T	C	T	C	0.2541	0.0265	0.0235	0.015	FALSE	FALSE	FALSE	0.4626	21	43942626	0.0361	40548	293220	333768	Irritable bowel syndrome	TRUE	reported	0.00127062464445332	1.61448698709213e-06	4.87e-06	21	43942626	13421	0.0556	beta-nerve growth factor levels	Inflammatory factors	0.039421403076377	0.00155404702051019	20.8862151286165	2	1	TRUE	NA	NA	0.00155404702051019	13421	1.61448698709213e-06	333768	TRUE	1.45548762340827e-05	GCST90274762+GCST90016564	NA
GCST90274762	GCST90016564	rs17647697	A	C	A	C	-0.1617	-0.0287	0.9727	0.9786	FALSE	FALSE	FALSE	0.2508	7	130302087	0.025	50019	400963	450982	Irritable bowel syndrome	TRUE	reported	-0.00170947	2.92230287082655e-06	4.35e-06	7	130302087	14741	0.0352	beta-nerve growth factor levels	Inflammatory factors	-0.0378114	0.00142970138633199	21.1025	2	1	TRUE	NA	NA	0.00142970138633199	14741	2.92230287082655e-06	450982	TRUE	1.59583190312088e-05	GCST90274762+GCST90016564	NA
GCST90274762	GCST90016564	rs17689534	A	G	A	G	0.2208	-0.0258	0.0229	0.0149	FALSE	FALSE	FALSE	0.3837	4	166807640	0.0296	53400	413937	467337	Irritable bowel syndrome	TRUE	reported	-0.00127501	1.62564972927939e-06	1.76e-06	4	166807640	13421	0.0462	beta-nerve growth factor levels	Inflammatory factors	0.0412218726554586	0.00169924278522285	22.8409512565357	2	1	TRUE	NA	NA	0.00169924278522285	13421	1.62564972927939e-06	467337	TRUE	4.99670804332821e-06	GCST90274762+GCST90016564	NA
GCST90274762	GCST90016564	rs183185212	A	C	A	C	-0.2977	0.0151	0.9883	0.9885	FALSE	FALSE	FALSE	0.688	11	9434918	0.0375	44437	310156	354593	Irritable bowel syndrome	TRUE	reported	0.000676210213476368	4.57260252809755e-07	5.86e-06	11	9434918	13808	0.0657	beta-nerve growth factor levels	Inflammatory factors	-0.0385351	0.00148495630093191	20.5317955097776	2	1	TRUE	NA	NA	0.00148495630093191	13808	4.57260252809755e-07	354593	TRUE	1.26379432813761e-05	GCST90274762+GCST90016564	NA
GCST90274762	GCST90016564	rs1878359	A	G	A	G	0.0626	0.0036	0.719	0.7336	FALSE	FALSE	FALSE	0.6541	8	122948812	0.0079	53400	422699	476099	Irritable bowel syndrome	TRUE	reported	0.000660431215758787	4.3616939074863e-07	6.76e-07	8	122948812	14740	0.0126	beta-nerve growth factor levels	Inflammatory factors	0.0408903787191888	0.00167202307179869	24.6835474930713	2	1	TRUE	NA	NA	0.00167202307179869	14740	4.3616939074863e-07	476099	TRUE	1.48972423028577e-06	GCST90274762+GCST90016564	NA
GCST90274762	GCST90016564	rs2237172	A	G	A	G	0.0619	0.0089	0.7375	0.7378	FALSE	FALSE	FALSE	0.2677	6	16601587	0.008	53400	422699	476099	Irritable bowel syndrome	TRUE	reported	0.00161232182468801	2.59958166636526e-06	5.33e-06	6	16601587	14295	0.0136	beta-nerve growth factor levels	Inflammatory factors	0.0380430689473199	0.00144727509493053	20.7158845155709	2	1	TRUE	NA	NA	0.00144727509493053	14295	2.59958166636526e-06	476099	TRUE	1.75883258671304e-05	GCST90274762+GCST90016564	NA
GCST90274762	GCST90016564	rs2904780	A	C	A	C	-0.0685	-0.0189	0.3918	0.378	FALSE	FALSE	FALSE	0.0375	6	31457874	0.0091	40548	293220	333768	Irritable bowel syndrome	TRUE	reported	-0.00359498	1.292388595261e-05	1.67e-06	6	31457874	11538	0.0143	beta-nerve growth factor levels	Inflammatory factors	-0.0445549	0.0019851385771839	22.9461098342217	2	1	TRUE	NA	NA	0.0019851385771839	11538	1.292388595261e-05	333768	TRUE	1.50364814085553e-05	GCST90274762+GCST90016564	NA
GCST90274762	GCST90016564	rs3128517	T	C	T	C	-0.0775	0.0096	0.4965	0.4949	FALSE	FALSE	FALSE	0.164	9	90362040	0.0069	53400	433201	486601	Irritable bowel syndrome	TRUE	reported	0.00199450749400608	3.97806014364643e-06	5.11e-11	9	90362040	14295	0.0118	beta-nerve growth factor levels	Inflammatory factors	-0.0548534	0.00300889671080411	43.1359523125539	2	1	TRUE	NA	NA	0.00300889671080411	14295	3.97806014364643e-06	486601	TRUE	4.51995487220974e-10	GCST90274762+GCST90016564	NA
GCST90274762	GCST90016564	rs34559191	T	C	T	C	0.0607	-0.0018	0.3088	0.3034	FALSE	FALSE	FALSE	0.814	19	16434937	0.0077	53400	383378	436778	Irritable bowel syndrome	TRUE	reported	-0.000353714	1.25113662866565e-07	9.82e-07	19	16434937	13675	0.0124	beta-nerve growth factor levels	Inflammatory factors	0.0418268222634529	0.00174948306065848	23.9626040582726	2	1	TRUE	NA	NA	0.00174948306065848	13675	1.25113662866565e-07	436778	TRUE	1.77055929819726e-06	GCST90274762+GCST90016564	NA
GCST90274762	GCST90016564	rs397081	T	C	T	C	0.1203	0.007	0.9514	0.956	FALSE	FALSE	FALSE	0.685	6	32192617	0.0172	53400	416724	470124	Irritable bowel syndrome	TRUE	reported	0.000593559457290805	3.52312829339355e-07	4.4e-06	6	32192617	14743	0.0262	beta-nerve growth factor levels	Inflammatory factors	0.0377911856250209	0.00142817371094478	21.0828186003147	2	1	TRUE	NA	NA	0.00142817371094478	14743	3.52312829339355e-07	470124	TRUE	8.62383643759523e-06	GCST90274762+GCST90016564	NA
GCST90274762	GCST90016564	rs4017	T	C	T	C	-0.1187	-0.0036	0.9491	0.9485	FALSE	FALSE	FALSE	0.8143	4	164064099	0.0155	53400	433201	486601	Irritable bowel syndrome	TRUE	reported	-0.000332955	1.10858843837801e-07	4.21e-06	4	164064099	14742	0.0258	beta-nerve growth factor levels	Inflammatory factors	-0.0378679	0.00143397416979539	21.1671323838712	2	1	TRUE	NA	NA	0.00143397416979539	14742	1.10858843837801e-07	486601	TRUE	7.06969558165199e-06	GCST90274762+GCST90016564	NA
GCST90274762	GCST90016564	rs4087847	T	G	T	G	-0.1546	0.0467	0.0301	0.0187	FALSE	FALSE	FALSE	0.08407	18	2455418	0.027	50019	400963	450982	Irritable bowel syndrome	TRUE	reported	0.00257556808434781	6.63355095711103e-06	6.57e-06	18	2455418	14743	0.0343	beta-nerve growth factor levels	Inflammatory factors	-0.0370982	0.00137627642903715	20.3156507917619	2	1	TRUE	NA	NA	0.00137627642903715	14743	6.63355095711103e-06	450982	TRUE	3.68308934709842e-05	GCST90274762+GCST90016564	NA
GCST90274762	GCST90016564	rs4980184	T	C	T	C	0.2352	-0.005	0.9836	0.9872	FALSE	FALSE	FALSE	0.8919	10	125058869	0.0371	46130	334204	380334	Irritable bowel syndrome	TRUE	reported	-0.000218532	4.77561493272922e-08	6.35e-06	10	125058869	14295	0.0521	beta-nerve growth factor levels	Inflammatory factors	0.0377336222120565	0.0014238262452422	20.3797657686201	2	1	TRUE	NA	NA	0.0014238262452422	14295	4.77561493272922e-08	380334	TRUE	1.05765553405568e-05	GCST90274762+GCST90016564	NA
GCST90274762	GCST90016564	rs62092633	T	C	T	C	-0.1249	0.0155	0.1005	0.063	FALSE	FALSE	FALSE	0.33	18	55441626	0.0159	50019	359979	409998	Irritable bowel syndrome	TRUE	reported	0.00152245428439113	2.31786704806092e-06	1.42e-06	18	55441626	11344	0.0259	beta-nerve growth factor levels	Inflammatory factors	-0.0452348	0.00204619088543401	23.2554821782621	2	1	TRUE	NA	NA	0.00204619088543401	11344	2.31786704806092e-06	409998	TRUE	4.32168386468311e-06	GCST90274762+GCST90016564	NA
GCST90274762	GCST90016564	rs62494116	T	C	T	C	0.0578	-0.0076	0.6636	0.6686	FALSE	FALSE	FALSE	0.2946	8	13332042	0.0073	53400	433201	486601	Irritable bowel syndrome	TRUE	reported	-0.00149247	2.22745677392121e-06	7.81e-07	8	13332042	14729	0.0117	beta-nerve growth factor levels	Inflammatory factors	0.0406747862218863	0.00165443823419615	24.4052889181094	2	1	TRUE	NA	NA	0.00165443823419615	14729	2.22745677392121e-06	486601	TRUE	2.77059427029737e-06	GCST90274762+GCST90016564	NA
GCST90274762	GCST90016564	rs6328	A	C	A	C	-0.0797	3e-04	0.3498	0.3348	FALSE	FALSE	FALSE	0.9651	1	115829943	0.0072	53400	433201	486601	Irritable bowel syndrome	TRUE	reported	5.97314629227744e-05	3.56784766289477e-09	6.46e-11	1	115829943	13224	0.0122	beta-nerve growth factor levels	Inflammatory factors	-0.0567218	0.00321736469786575	42.6773044880408	2	1	TRUE	NA	NA	0.00321736469786575	13224	3.56784766289477e-09	486601	TRUE	1.23210403701582e-10	GCST90274762+GCST90016564	NA
GCST90274762	GCST90016564	rs7149605	A	G	A	G	0.0862	-0.0077	0.0949	0.0933	FALSE	FALSE	FALSE	0.5221	14	94854041	0.012	53400	426079	479479	Irritable bowel syndrome	TRUE	reported	-0.000926671	8.58718473557035e-07	9.85e-06	14	94854041	14731	0.0195	beta-nerve growth factor levels	Inflammatory factors	0.036399726923854	0.00132494012013114	19.5409335963182	2	1	TRUE	NA	NA	0.00132494012013114	14731	8.58718473557035e-07	479479	TRUE	2.21275822956797e-05	GCST90274762+GCST90016564	NA
GCST90274762	GCST90016564	rs72673086	A	G	A	G	0.0584	-0.0019	0.3152	0.2872	FALSE	FALSE	FALSE	0.8231	4	96824143	0.0085	44437	312628	357065	Irritable bowel syndrome	TRUE	reported	-0.000374078	1.39934383937844e-07	3.57e-06	4	96824143	12858	0.0126	beta-nerve growth factor levels	Inflammatory factors	0.0408438636769104	0.00166822120005804	21.4824892920131	2	1	TRUE	NA	NA	0.00166822120005804	12858	1.39934383937844e-07	357065	TRUE	6.46565219797229e-06	GCST90274762+GCST90016564	NA
GCST90274762	GCST90016564	rs73782207	A	G	A	G	0.0925	-0.0042	0.0825	0.0751	FALSE	FALSE	FALSE	0.7473	6	150452471	0.0131	53400	433201	486601	Irritable bowel syndrome	TRUE	reported	-0.000459613	2.11244147479247e-07	6.42e-06	6	150452471	14734	0.0205	beta-nerve growth factor levels	Inflammatory factors	0.03714985492707	0.00138011172110235	20.3599048185604	2	1	TRUE	NA	NA	0.00138011172110235	14734	2.11244147479247e-07	486601	TRUE	1.13728867997331e-05	GCST90274762+GCST90016564	NA
GCST90274762	GCST90016564	rs74639669	A	T	A	T	-0.1748	-0.0054	0.0281	0.0209	FALSE	TRUE	FALSE	0.8339	18	5679360	0.0256	50019	398719	448738	Irritable bowel syndrome	TRUE	reported	-0.00031489	9.91554599906507e-08	5.94e-06	18	5679360	14733	0.0386	beta-nerve growth factor levels	Inflammatory factors	-0.0372852	0.00139018260200876	20.5072887862761	2	1	TRUE	NA	NA	0.00139018260200876	14733	9.91554599906507e-08	448738	TRUE	1.00004468377007e-05	GCST90274762+GCST90016564	NA
GCST90274762	GCST90016564	rs77493302	T	C	T	C	0.0853	0.0031	0.8904	0.8964	FALSE	FALSE	FALSE	0.799	6	838092	0.0123	50019	361926	411945	Irritable bowel syndrome	TRUE	reported	0.000392679279248776	1.54197016351338e-07	4.01e-06	6	838092	14743	0.0185	beta-nerve growth factor levels	Inflammatory factors	0.0379490478624317	0.00144013023366513	21.2595763330899	2	1	TRUE	NA	NA	0.00144013023366513	14743	1.54197016351338e-07	411945	TRUE	7.38139764221995e-06	GCST90274762+GCST90016564	NA
GCST90274762	GCST90016564	rs77515437	A	C	A	C	-0.0957	-0.0033	0.1577	0.1643	FALSE	FALSE	FALSE	0.7851	6	47662280	0.0122	40548	293220	333768	Irritable bowel syndrome	TRUE	reported	-0.000468202	2.19212860513261e-07	7.02e-06	6	47662280	10894	0.0213	beta-nerve growth factor levels	Inflammatory factors	-0.0430107	0.00184991972034492	20.1866693116445	2	1	TRUE	NA	NA	0.00184991972034492	10894	2.19212860513261e-07	333768	TRUE	1.23255059776843e-05	GCST90274762+GCST90016564	NA
GCST90274762	GCST90016564	rs78167655	T	C	T	C	-0.1646	-0.0143	0.0262	0.0305	FALSE	FALSE	FALSE	0.4788	4	119266088	0.0202	53400	426079	479479	Irritable bowel syndrome	TRUE	reported	-0.00102235	1.04520409540414e-06	6.5e-06	4	119266088	14743	0.0365	beta-nerve growth factor levels	Inflammatory factors	-0.0371171	0.00137767968818702	20.3363933195721	2	1	TRUE	NA	NA	0.00137767968818702	14743	1.04520409540414e-06	479479	TRUE	1.57162840228152e-05	GCST90274762+GCST90016564	NA
GCST90274762	GCST90016564	rs9479501	T	G	T	G	0.0629	-0.0068	0.2135	0.2291	FALSE	FALSE	FALSE	0.4048	6	153400418	0.0081	53400	433201	486601	Irritable bowel syndrome	TRUE	reported	-0.00120348	1.44835808021681e-06	4.41e-06	6	153400418	14729	0.0137	beta-nerve growth factor levels	Inflammatory factors	0.0378061404480676	0.00142930425557901	21.0794927806489	2	1	TRUE	NA	NA	0.00142930425557901	14729	1.44835808021681e-06	486601	TRUE	1.19667742745825e-05	GCST90274762+GCST90016564	NA
GCST90274762	GCST90016564	rs9599159	T	C	T	C	-0.175	0.0014	0.9756	0.9756	FALSE	FALSE	FALSE	0.9541	13	67428046	0.0242	50019	400963	450982	Irritable bowel syndrome	TRUE	reported	8.61457838305616e-05	7.42109607178184e-09	6.13e-06	13	67428046	14730	0.0387	beta-nerve growth factor levels	Inflammatory factors	-0.0372352	0.00138646158638155	20.4481568281821	2	1	TRUE	NA	NA	0.00138646158638155	14730	7.42109607178184e-09	450982	TRUE	9.06204543368189e-06	GCST90274762+GCST90016564	NA
GCST90274763	GCST90016564	rs10024203	A	C	A	C	0.0922	0.0102	0.094	0.1013	FALSE	FALSE	FALSE	0.3703	4	5786594	0.0114	53400	433201	486601	Irritable bowel syndrome	TRUE	reported	0.00128265351941246	1.64520005086116e-06	5.58e-06	4	5786594	14735	0.0203	Caspase 8 levels	Inflammatory factors	0.0373925824423477	0.00139820522170777	20.6286005484239	2	1	TRUE	NA	NA	0.00139820522170777	14735	1.64520005086116e-06	486601	TRUE	1.55981576413386e-05	GCST90274763+GCST90016564	NA
GCST90274763	GCST90016564	rs1032417	C	G	C	G	-0.0858	0.0064	0.1545	0.168	FALSE	TRUE	FALSE	0.4852	12	62645486	0.0092	53400	433201	486601	Irritable bowel syndrome	TRUE	reported	0.00099725523468214	9.94518003100931e-07	1.99e-07	12	62645486	14296	0.0165	Caspase 8 levels	Inflammatory factors	-0.0434526	0.00188813102959003	27.04	2	1	TRUE	NA	NA	0.00188813102959003	14296	9.94518003100931e-07	486601	TRUE	5.55825615432955e-07	GCST90274763+GCST90016564	NA
GCST90274763	GCST90016564	rs1034059	A	G	A	G	0.0681	-0.0003	0.6981	0.7136	FALSE	FALSE	FALSE	0.9749	6	158193698	0.0093	44437	310156	354593	Irritable bowel syndrome	TRUE	reported	-5.41719e-05	2.93459992857418e-09	2.65e-06	6	158193698	14296	0.0145	Caspase 8 levels	Inflammatory factors	0.0392525062268581	0.00154075924508953	22.057598097503	2	1	TRUE	NA	NA	0.00154075924508953	14296	2.93459992857418e-09	354593	TRUE	4.28677878720669e-06	GCST90274763+GCST90016564	NA
GCST90274763	GCST90016564	rs111764025	C	G	C	G	0.1095	-0.0215	0.9304	0.9301	FALSE	TRUE	FALSE	0.1311	8	5557775	0.0142	50019	408085	458104	Irritable bowel syndrome	TRUE	reported	-0.00223701	5.0042139579081e-06	4.21e-06	8	5557775	14731	0.0238	Caspase 8 levels	Inflammatory factors	0.0378825044268639	0.00143508414165136	21.1677317986018	2	1	TRUE	NA	NA	0.00143508414165136	14731	5.0042139579081e-06	458104	TRUE	2.04280047401345e-05	GCST90274763+GCST90016564	NA
GCST90274763	GCST90016564	rs11216018	A	G	A	G	-0.0539	0.0092	0.3708	0.3623	FALSE	FALSE	FALSE	0.1984	11	98455719	0.0071	53400	433201	486601	Irritable bowel syndrome	TRUE	reported	0.00185756116659422	3.45053348763887e-06	8.41e-06	11	98455719	14296	0.0121	Caspase 8 levels	Inflammatory factors	-0.0372328	0.00138627867030413	19.8429752066116	2	1	TRUE	NA	NA	0.00138627867030413	14296	3.45053348763887e-06	486601	TRUE	3.03965757422712e-05	GCST90274763+GCST90016564	NA
GCST90274763	GCST90016564	rs11695193	A	T	A	T	-0.0806	-0.0178	0.1582	0.1495	FALSE	TRUE	FALSE	0.06751	2	231090015	0.0097	53400	396408	449808	Irritable bowel syndrome	TRUE	reported	-0.00273611	7.48631402959222e-06	6.51e-07	2	231090015	14743	0.0162	Caspase 8 levels	Inflammatory factors	-0.0409442	0.00167642618131175	24.7536960829142	2	1	TRUE	NA	NA	0.00167642618131175	14743	7.48631402959222e-06	449808	TRUE	4.93979049494594e-06	GCST90274763+GCST90016564	NA
GCST90274763	GCST90016564	rs11709039	T	C	T	C	0.0781	0.0105	0.856	0.8607	FALSE	FALSE	FALSE	0.2869	3	152332673	0.0099	53400	433201	486601	Irritable bowel syndrome	TRUE	reported	0.00152043548332991	2.31172405896866e-06	3.34e-06	3	152332673	14743	0.0168	Caspase 8 levels	Inflammatory factors	0.0382613383994734	0.00146393001611902	21.6114299886621	2	1	TRUE	NA	NA	0.00146393001611902	14743	2.31172405896866e-06	486601	TRUE	1.09845562154022e-05	GCST90274763+GCST90016564	NA
GCST90274763	GCST90016564	rs12073499	A	C	A	C	-0.0812	0.0067	0.8466	0.8677	FALSE	FALSE	FALSE	0.511	1	157270515	0.0102	53400	426079	479479	Irritable bowel syndrome	TRUE	reported	0.000948616219234369	8.99872731394508e-07	1.16e-06	1	157270515	14295	0.0167	Caspase 8 levels	Inflammatory factors	-0.0406368	0.00165134554605162	23.6417225429381	2	1	TRUE	NA	NA	0.00165134554605162	14295	8.99872731394508e-07	479479	TRUE	2.89475379545779e-06	GCST90274763+GCST90016564	NA
GCST90274763	GCST90016564	rs13188908	T	C	T	C	0.0668	-0.0079	0.1902	0.1901	FALSE	FALSE	FALSE	0.3629	5	179923576	0.0087	53400	433201	486601	Irritable bowel syndrome	TRUE	reported	-0.00130173	1.69450841280827e-06	8.45e-06	5	179923576	14736	0.015	Caspase 8 levels	Inflammatory factors	0.0366634039535218	0.00134420518945912	19.8321777777778	2	1	TRUE	NA	NA	0.00134420518945912	14736	1.69450841280827e-06	486601	TRUE	2.33057158970834e-05	GCST90274763+GCST90016564	NA
GCST90274763	GCST90016564	rs137887001	C	G	C	G	0.2318	0.0171	0.9827	0.982	FALSE	TRUE	FALSE	0.513	20	44566861	0.0261	53400	430957	484357	Irritable bowel syndrome	TRUE	reported	0.000941398532456501	8.86231196911253e-07	1.85e-06	20	44566861	14296	0.0486	Caspase 8 levels	Inflammatory factors	0.0398616216974475	0.00158894888435042	22.748581686396	2	1	TRUE	NA	NA	0.00158894888435042	14296	8.86231196911253e-07	484357	TRUE	4.46739059930443e-06	GCST90274763+GCST90016564	NA
GCST90274763	GCST90016564	rs1467702	A	G	A	G	-0.0962	-0.0238	0.0863	0.0668	FALSE	FALSE	FALSE	0.08497	10	129961901	0.0138	53400	433201	486601	Irritable bowel syndrome	TRUE	reported	-0.00247236	6.11254225816589e-06	7.66e-06	10	129961901	14743	0.0215	Caspase 8 levels	Inflammatory factors	-0.036828	0.001356303377239	20.0204218496485	2	1	TRUE	NA	NA	0.001356303377239	14743	6.11254225816589e-06	486601	TRUE	3.93464068124196e-05	GCST90274763+GCST90016564	NA
GCST90274763	GCST90016564	rs148608719	A	G	A	G	0.3474	-0.0364	0.0145	0.0116	FALSE	FALSE	FALSE	0.3994	5	180339648	0.0432	40548	293220	333768	Irritable bowel syndrome	TRUE	reported	-0.00145847	2.12712129730418e-06	3.65e-07	5	180339648	12745	0.0683	Caspase 8 levels	Inflammatory factors	0.045012471109728	0.0020261225554041	25.871298144222	2	1	TRUE	NA	NA	0.0020261225554041	12745	2.12712129730418e-06	333768	TRUE	1.37546563615323e-06	GCST90274763+GCST90016564	NA
GCST90274763	GCST90016564	rs2411067	A	G	A	G	-0.0706	0.0016	0.685	0.6883	FALSE	FALSE	FALSE	0.8478	17	75033876	0.0084	50019	312103	362122	Irritable bowel syndrome	TRUE	reported	0.000316529665633213	1.00191029225874e-07	6.9e-06	17	75033876	11345	0.0157	Caspase 8 levels	Inflammatory factors	-0.0421846	0.00177954359096163	20.2213477220171	2	1	TRUE	NA	NA	0.00177954359096163	11345	1.00191029225874e-07	362122	TRUE	1.11642481656707e-05	GCST90274763+GCST90016564	NA
GCST90274763	GCST90016564	rs34154371	T	C	T	C	-0.2016	0.033	0.9714	0.9772	FALSE	FALSE	FALSE	0.2197	1	2338015	0.0269	50019	342299	392318	Irritable bowel syndrome	TRUE	reported	0.00195858677021449	3.83606213645924e-06	1.78e-06	1	2338015	13232	0.0422	Caspase 8 levels	Inflammatory factors	-0.0414977	0.00172205803873734	22.822128882999	2	1	TRUE	NA	NA	0.00172205803873734	13232	3.83606213645924e-06	392318	TRUE	7.6199597607034e-06	GCST90274763+GCST90016564	NA
GCST90274763	GCST90016564	rs56097553	A	G	A	G	0.1384	0.0079	0.0405	0.0437	FALSE	FALSE	FALSE	0.6565	12	82467039	0.0177	50019	400963	450982	Irritable bowel syndrome	TRUE	reported	0.000664622573704187	4.41723165477177e-07	9.17e-06	12	82467039	14744	0.0312	Caspase 8 levels	Inflammatory factors	0.0365101522684571	0.00133299121866592	19.6771860618015	2	1	TRUE	NA	NA	0.00133299121866592	14744	4.41723165477177e-07	450982	TRUE	1.8306364778875e-05	GCST90274763+GCST90016564	NA
GCST90274763	GCST90016564	rs56328050	C	G	C	G	-0.1987	-0.0145	0.8696	0.8668	FALSE	TRUE	FALSE	0.1548	2	202164805	0.0102	53400	396408	449808	Irritable bowel syndrome	TRUE	reported	-0.0021196	4.49271082072077e-06	1.56e-30	2	202164805	14743	0.0173	Caspase 8 levels	Inflammatory factors	-0.0941789	0.00886966769496042	131.917838885362	2	1	TRUE	NA	NA	0.00886966769496042	14743	4.49271082072077e-06	449808	TRUE	2.69431065147202e-28	GCST90274763+GCST90016564	NA
GCST90274763	GCST90016564	rs7146962	T	C	T	C	-0.0613	0.0021	0.7483	0.7493	FALSE	FALSE	FALSE	0.7862	14	54145317	0.0079	53400	433201	486601	Irritable bowel syndrome	TRUE	reported	0.000381071584568992	1.45215552565923e-07	5.61e-06	14	54145317	14295	0.0135	Caspase 8 levels	Inflammatory factors	-0.0379535	0.00144046920941624	20.6183264746228	2	1	TRUE	NA	NA	0.00144046920941624	14295	1.45215552565923e-07	486601	TRUE	9.45144668319622e-06	GCST90274763+GCST90016564	NA
GCST90274763	GCST90016564	rs7287303	T	C	T	C	0.0985	0.0139	0.1249	0.0855	FALSE	FALSE	FALSE	0.3535	22	48714112	0.015	50019	312103	362122	Irritable bowel syndrome	TRUE	reported	0.00153991507461536	2.37133843702763e-06	9.12e-06	22	48714112	11791	0.0222	Caspase 8 levels	Inflammatory factors	0.0408302896873121	0.00166711255594982	19.6864093823553	2	1	TRUE	NA	NA	0.00166711255594982	11791	2.37133843702763e-06	362122	TRUE	2.66325419961329e-05	GCST90274763+GCST90016564	NA
GCST90274763	GCST90016564	rs73306603	T	C	T	C	0.2044	0.0095	0.978	0.9783	FALSE	FALSE	FALSE	0.7032	10	84027526	0.0249	53400	409221	462621	Irritable bowel syndrome	TRUE	reported	0.00056093489422199	3.14647955555835e-07	7.01e-07	10	84027526	14741	0.0412	Caspase 8 levels	Inflammatory factors	0.0408307490149774	0.00166715006512408	24.6131586388915	2	1	TRUE	NA	NA	0.00166715006512408	14741	3.14647955555835e-07	462621	TRUE	1.46893204448512e-06	GCST90274763+GCST90016564	NA
GCST90274763	GCST90016564	rs7418913	A	G	A	G	-0.0614	-0.0142	0.2714	0.2723	FALSE	FALSE	FALSE	0.06994	1	203643268	0.0078	53400	424132	477532	Irritable bowel syndrome	TRUE	reported	-0.00263446	6.94038893336549e-06	8.62e-06	1	203643268	14296	0.0138	Caspase 8 levels	Inflammatory factors	-0.0371888	0.00138300498196696	19.7960512497375	2	1	TRUE	NA	NA	0.00138300498196696	14296	6.94038893336549e-06	477532	TRUE	4.64844356847984e-05	GCST90274763+GCST90016564	NA
GCST90274763	GCST90016564	rs78449258	A	G	A	G	-0.2001	0.0114	0.9804	0.9772	FALSE	FALSE	FALSE	0.62	9	22742536	0.0229	53400	433201	486601	Irritable bowel syndrome	TRUE	reported	0.0007136473416271	5.09292528211426e-07	2.94e-06	9	22742536	14744	0.0428	Caspase 8 levels	Inflammatory factors	-0.0384772	0.00148049445584379	21.8578096340292	2	1	TRUE	NA	NA	0.00148049445584379	14744	5.09292528211426e-07	486601	TRUE	6.20352713994768e-06	GCST90274763+GCST90016564	NA
GCST90274764	GCST90016564	rs10911109	A	G	A	G	-0.0767	-0.0014	0.1696	0.1715	FALSE	FALSE	FALSE	0.8746	1	172117232	0.009	53400	433201	486601	Irritable bowel syndrome	TRUE	reported	-0.000222997	4.97278655749518e-08	8.22e-06	1	172117232	11774	0.0172	Eotaxin levels	Inflammatory factors	-0.0410653	0.00168636113689949	19.8853772309356	2	1	TRUE	NA	NA	0.00168636113689949	11774	4.97278655749518e-08	486601	TRUE	1.18140101955317e-05	GCST90274764+GCST90016564	NA
GCST90274764	GCST90016564	rs114744647	T	C	T	C	0.2107	-0.0035	0.9774	0.9781	FALSE	FALSE	FALSE	0.8938	16	24006879	0.0265	50019	307453	357472	Irritable bowel syndrome	TRUE	reported	-0.000220903	4.87983029989787e-08	2.99e-06	16	24006879	14730	0.0451	Eotaxin levels	Inflammatory factors	0.0384675514949872	0.00147975251801949	21.8260923004312	2	1	TRUE	NA	NA	0.00147975251801949	14730	4.87983029989787e-08	357472	TRUE	5.34111746659858e-06	GCST90274764+GCST90016564	NA
GCST90274764	GCST90016564	rs12075	A	G	A	G	0.0749	0.0013	0.5547	0.5784	FALSE	FALSE	FALSE	0.8527	1	159175354	0.0069	53400	426079	479479	Irritable bowel syndrome	TRUE	reported	0.000272088606122241	7.40322095815442e-08	5.03e-11	1	159175354	14731	0.0114	Eotaxin levels	Inflammatory factors	0.0540573633292998	0.00292219853011592	43.1672052939366	2	1	TRUE	NA	NA	0.00292219853011592	14731	7.40322095815442e-08	479479	TRUE	1.22959475346741e-10	GCST90274764+GCST90016564	NA
GCST90274764	GCST90016564	rs12453306	C	G	C	G	-0.1089	0.0143	0.9022	0.9171	FALSE	TRUE	FALSE	0.3196	17	77253324	0.0143	44437	305506	349943	Irritable bowel syndrome	TRUE	reported	0.00169044858099981	2.85761640500426e-06	8.08e-06	17	77253324	11335	0.0244	Eotaxin levels	Inflammatory factors	-0.0418875	0.00175456132631326	19.9193933082505	2	1	TRUE	NA	NA	0.00175456132631326	11335	2.85761640500426e-06	349943	TRUE	2.50916610338937e-05	GCST90274764+GCST90016564	NA
GCST90274764	GCST90016564	rs139476527	T	G	T	G	0.2826	0.0224	0.0125	0.0136	FALSE	FALSE	FALSE	0.4948	20	49033630	0.0329	49511	392285	441796	Irritable bowel syndrome	TRUE	reported	0.00102433493787613	1.04926206495369e-06	3.11e-06	20	49033630	12933	0.0606	Eotaxin levels	Inflammatory factors	0.0409749650889573	0.00167894776404127	21.7469855896481	2	1	TRUE	NA	NA	0.00167894776404127	12933	1.04926206495369e-06	441796	TRUE	7.45338160124454e-06	GCST90274764+GCST90016564	NA
GCST90274764	GCST90016564	rs139597204	A	C	A	C	-0.3374	0.0219	0.0128	0.0124	FALSE	FALSE	FALSE	0.5854	4	104507060	0.0401	40548	293220	333768	Irritable bowel syndrome	TRUE	reported	0.000945319248788973	8.93628482130948e-07	2.3e-06	4	104507060	12303	0.0714	Eotaxin levels	Inflammatory factors	-0.042568	0.00181203109277009	22.3302575932334	2	1	TRUE	NA	NA	0.00181203109277009	12303	8.93628482130948e-07	333768	TRUE	5.72768211617481e-06	GCST90274764+GCST90016564	NA
GCST90274764	GCST90016564	rs140965534	T	C	T	C	-0.2283	-0.0328	0.0172	0.0151	FALSE	FALSE	FALSE	0.3241	8	49300287	0.0332	46130	343043	389173	Irritable bowel syndrome	TRUE	reported	-0.00158367	2.50801402330305e-06	8.93e-06	8	49300287	14238	0.0514	Eotaxin levels	Inflammatory factors	-0.0372004	0.00138387282460955	19.7281147330013	2	1	TRUE	NA	NA	0.00138387282460955	14238	2.50801402330305e-06	389173	TRUE	2.96915929097997e-05	GCST90274764+GCST90016564	NA
GCST90274764	GCST90016564	rs151240414	A	G	A	G	0.2299	0.015	0.0222	0.0165	FALSE	FALSE	FALSE	0.5871	5	130672061	0.0277	53400	419185	472585	Irritable bowel syndrome	TRUE	reported	0.000787720790024167	6.20504043036298e-07	6.02e-06	5	130672061	11335	0.0508	Eotaxin levels	Inflammatory factors	0.0424727851553624	0.00180393747885357	20.4809698369397	2	1	TRUE	NA	NA	0.00180393747885357	11335	6.20504043036298e-07	472585	TRUE	1.14461966226714e-05	GCST90274764+GCST90016564	NA
GCST90274764	GCST90016564	rs1564995	A	G	A	G	-0.0609	-0.0096	0.6155	0.6256	FALSE	FALSE	FALSE	0.2277	11	24773107	0.008	50019	359979	409998	Irritable bowel syndrome	TRUE	reported	-0.00187409	3.51221705189184e-06	3.34e-06	11	24773107	14286	0.0131	Eotaxin levels	Inflammatory factors	-0.0388681	0.00151072548864382	21.6118524561506	2	1	TRUE	NA	NA	0.00151072548864382	14286	3.51221705189184e-06	409998	TRUE	1.37103067335043e-05	GCST90274764+GCST90016564	NA
GCST90274764	GCST90016564	rs170520	A	G	A	G	0.0554	-0.0009	0.3264	0.332	FALSE	FALSE	FALSE	0.9034	18	38337850	0.0074	53400	422699	476099	Irritable bowel syndrome	TRUE	reported	-0.000176264	3.10689174397383e-08	9.34e-06	18	38337850	14285	0.0125	Eotaxin levels	Inflammatory factors	0.0370588218272928	0.00137335627522703	19.6426	2	1	TRUE	NA	NA	0.00137335627522703	14285	3.10689174397383e-08	476099	TRUE	1.39228518491489e-05	GCST90274764+GCST90016564	NA
GCST90274764	GCST90016564	rs2112920	C	G	C	G	0.0817	-0.0003	0.8362	0.8347	FALSE	TRUE	FALSE	0.9729	19	37955248	0.0093	53400	426079	479479	Irritable bowel syndrome	TRUE	reported	-4.65859e-05	2.1702453382924e-09	3.29e-07	19	37955248	14286	0.016	Eotaxin levels	Inflammatory factors	0.0426855751263368	0.00182205832386614	26.0738	2	1	TRUE	NA	NA	0.00182205832386614	14286	2.1702453382924e-09	479479	TRUE	5.04321233701009e-07	GCST90274764+GCST90016564	NA
GCST90274764	GCST90016564	rs2201150	T	C	T	C	0.0785	-0.0041	0.3561	0.3618	FALSE	FALSE	FALSE	0.5639	3	46258902	0.0071	53400	433201	486601	Irritable bowel syndrome	TRUE	reported	-0.000827827	6.85298066174469e-07	1.75e-10	3	46258902	14286	0.0123	Eotaxin levels	Inflammatory factors	0.0533238259221748	0.0028434304109784	40.7313768259634	2	1	TRUE	NA	NA	0.0028434304109784	14286	6.85298066174469e-07	486601	TRUE	6.02633976652809e-10	GCST90274764+GCST90016564	NA
GCST90274764	GCST90016564	rs2228467	T	C	T	C	-0.3316	-0.0059	0.9289	0.9382	FALSE	FALSE	FALSE	0.6797	3	42906116	0.0142	53400	426079	479479	Irritable bowel syndrome	TRUE	reported	-0.000600039	3.60047167602182e-07	3.69e-49	3	42906116	14733	0.0225	Eotaxin levels	Inflammatory factors	-0.120542	0.0145303155833606	217.202093827161	2	1	TRUE	NA	NA	0.0145303155833606	14733	3.60047167602182e-07	479479	TRUE	4.5541097029007e-47	GCST90274764+GCST90016564	NA
GCST90274764	GCST90016564	rs34536806	T	G	T	G	0.1017	-0.0129	0.9023	0.9109	FALSE	FALSE	FALSE	0.325	11	95274487	0.0131	50019	398719	448738	Irritable bowel syndrome	TRUE	reported	-0.00147002	2.16095129437617e-06	1.01e-06	11	95274487	14286	0.0208	Eotaxin levels	Inflammatory factors	0.0408761111939213	0.00167085646633782	23.9064580251479	2	1	TRUE	NA	NA	0.00167085646633782	14286	2.16095129437617e-06	448738	TRUE	3.50174349372145e-06	GCST90274764+GCST90016564	NA
GCST90274764	GCST90016564	rs35543857	A	G	A	G	-0.1138	-0.0112	0.9282	0.9393	FALSE	FALSE	FALSE	0.463	12	105757994	0.0152	50019	400963	450982	Irritable bowel syndrome	TRUE	reported	-0.00109722	1.20390180151374e-06	3.1e-06	12	105757994	14286	0.0244	Eotaxin levels	Inflammatory factors	-0.0389939	0.00152052712082762	21.7522843321688	2	1	TRUE	NA	NA	0.00152052712082762	14286	1.20390180151374e-06	450982	TRUE	8.14411935102987e-06	GCST90274764+GCST90016564	NA
GCST90274764	GCST90016564	rs554698477	A	G	A	G	0.1063	-0.0064	0.8771	0.884	FALSE	FALSE	FALSE	0.6339	17	12254722	0.0134	40548	293220	333768	Irritable bowel syndrome	TRUE	reported	-0.000826712	6.83451908257063e-07	2.56e-06	17	12254722	10894	0.0226	Eotaxin levels	Inflammatory factors	0.0450225819992043	0.00202703288987508	22.1232868666301	2	1	TRUE	NA	NA	0.00202703288987508	10894	6.83451908257063e-07	333768	TRUE	5.57365709635477e-06	GCST90274764+GCST90016564	NA
GCST90274764	GCST90016564	rs6894241	A	C	A	C	-0.0656	-0.0062	0.2333	0.2282	FALSE	FALSE	FALSE	0.4487	5	118058126	0.0081	53400	433201	486601	Irritable bowel syndrome	TRUE	reported	-0.00109729	1.20404191621601e-06	1.68e-06	5	118058126	14715	0.0137	Eotaxin levels	Inflammatory factors	-0.0394452	0.00155592641171236	22.9280196067984	2	1	TRUE	NA	NA	0.00155592641171236	14715	1.20404191621601e-06	486601	TRUE	4.53930840094719e-06	GCST90274764+GCST90016564	NA
GCST90274764	GCST90016564	rs73171545	A	G	A	G	-0.0861	-0.0135	0.1199	0.1077	FALSE	FALSE	FALSE	0.2387	22	45003109	0.0115	53400	383378	436778	Irritable bowel syndrome	TRUE	reported	-0.00177626	3.1550897615896e-06	4.14e-06	22	45003109	14286	0.0187	Eotaxin levels	Inflammatory factors	-0.0384959	0.00148193506658745	21.1993765906946	2	1	TRUE	NA	NA	0.00148193506658745	14286	3.1550897615896e-06	436778	TRUE	1.55591907314042e-05	GCST90274764+GCST90016564	NA
GCST90274764	GCST90016564	rs73209015	A	T	A	T	-0.0913	0.0022	0.1104	0.0949	FALSE	TRUE	FALSE	0.8518	8	11700967	0.0118	53400	430957	484357	Irritable bowel syndrome	TRUE	reported	0.000267891395315061	7.17657996838504e-08	1.36e-06	8	11700967	14728	0.0189	Eotaxin levels	Inflammatory factors	-0.0397762	0.00158214211389317	23.3355449175555	2	1	TRUE	NA	NA	0.00158214211389317	14728	7.17657996838504e-08	484357	TRUE	2.29607377404396e-06	GCST90274764+GCST90016564	NA
GCST90274764	GCST90016564	rs757973	A	G	A	G	0.2002	-0.0311	0.09	0.0931	FALSE	FALSE	FALSE	0.01097	7	75495667	0.0122	53400	383378	436778	Irritable bowel syndrome	TRUE	reported	-0.00385716	1.48777031336717e-05	1.58e-22	7	75495667	14713	0.0205	Eotaxin levels	Inflammatory factors	0.080257547654402	0.00644127395549861	95.3718976799524	2	1	TRUE	NA	NA	0.00644127395549861	14713	1.48777031336717e-05	436778	TRUE	6.56272927261152e-20	GCST90274764+GCST90016564	NA
GCST90274764	GCST90016564	rs79432525	T	G	T	G	0.1929	0.0472	0.9754	0.9787	FALSE	FALSE	FALSE	0.06918	10	128183195	0.026	50019	359979	409998	Irritable bowel syndrome	TRUE	reported	0.00283515688198946	8.03811454549221e-06	4.85e-06	10	128183195	14247	0.0422	Eotaxin levels	Inflammatory factors	0.0382710402633905	0.00146467252284206	20.8948642213787	2	1	TRUE	NA	NA	0.00146467252284206	14247	8.03811454549221e-06	409998	TRUE	3.18528714505512e-05	GCST90274764+GCST90016564	NA
GCST90274764	GCST90016564	rs79684468	T	C	T	C	0.1502	-0.0462	0.0433	0.037	FALSE	FALSE	FALSE	0.0168	3	43179320	0.0193	50019	400963	450982	Irritable bowel syndrome	TRUE	reported	-0.00356454	1.27059321737391e-05	7.16e-07	3	43179320	14286	0.0303	Eotaxin levels	Inflammatory factors	0.0414408968275504	0.00171734792987167	24.5727978738468	2	1	TRUE	NA	NA	0.00171734792987167	14286	1.27059321737391e-05	450982	TRUE	8.21779604651969e-06	GCST90274764+GCST90016564	NA
GCST90274764	GCST90016564	rs79722574	T	C	T	C	-0.1215	-0.0005	0.167	0.1649	FALSE	FALSE	FALSE	0.9573	17	32619052	0.0093	53400	433201	486601	Irritable bowel syndrome	TRUE	reported	-7.70729e-05	5.9402250229852e-09	6.78e-15	17	32619052	14720	0.0156	Eotaxin levels	Inflammatory factors	-0.064067	0.00410457596220682	60.6601331360947	2	1	TRUE	NA	NA	0.00410457596220682	14720	5.9402250229852e-09	486601	TRUE	1.88037496793038e-14	GCST90274764+GCST90016564	NA
GCST90274764	GCST90016564	rs9303380	A	G	A	G	0.1213	-0.0224	0.0494	0.0482	FALSE	FALSE	FALSE	0.1712	17	54117492	0.0164	53400	422699	476099	Irritable bowel syndrome	TRUE	reported	-0.0019795	3.91842188987005e-06	8.21e-06	17	54117492	14286	0.0272	Eotaxin levels	Inflammatory factors	0.0372876360921807	0.00139036780534289	19.887664900519	2	1	TRUE	NA	NA	0.00139036780534289	14286	3.91842188987005e-06	476099	TRUE	3.18445679865313e-05	GCST90274764+GCST90016564	NA
GCST90274764	GCST90016564	rs9940390	T	C	T	C	-0.0818	-0.0023	0.7358	0.7282	FALSE	FALSE	FALSE	0.7642	16	80051931	0.0077	53400	433201	486601	Irritable bowel syndrome	TRUE	reported	-0.000428205	1.8335929479114e-07	7.73e-10	16	80051931	14286	0.0133	Eotaxin levels	Inflammatory factors	-0.0513928	0.00264122195257892	37.8271242014811	2	1	TRUE	NA	NA	0.00264122195257892	14286	1.8335929479114e-07	486601	TRUE	1.86987499594207e-09	GCST90274764+GCST90016564	NA
GCST90274764	GCST90016564	rs9976282	A	G	A	G	-0.1678	-0.0005	0.0333	0.0285	FALSE	FALSE	FALSE	0.9796	21	39593226	0.0206	53400	433201	486601	Irritable bowel syndrome	TRUE	reported	-3.4795e-05	1.21069390297832e-09	1.15e-06	21	39593226	14722	0.0345	Eotaxin levels	Inflammatory factors	-0.0400562	0.00160450297403271	23.6562402856543	2	1	TRUE	NA	NA	0.00160450297403271	14722	1.21069390297832e-09	486601	TRUE	1.69943122768733e-06	GCST90274764+GCST90016564	NA
GCST90274765	GCST90016564	rs10242459	A	G	A	G	0.0729	0.0174	0.8219	0.8245	FALSE	FALSE	FALSE	0.05115	7	3911280	0.0089	53400	433201	486601	Irritable bowel syndrome	TRUE	reported	0.00280266977464894	7.85495786573074e-06	2.2e-06	7	3911280	14729	0.0154	C-C motif chemokine 19 levels	Inflammatory factors	0.0389779958329965	0.00151928415915709	22.4085427559454	2	1	TRUE	NA	NA	0.00151928415915709	14729	7.85495786573074e-06	486601	TRUE	1.50942832927605e-05	GCST90274765+GCST90016564	NA
GCST90274765	GCST90016564	rs10496135	C	G	C	G	0.1856	-0.014	0.9689	0.9757	FALSE	TRUE	FALSE	0.5615	2	66640363	0.0241	50019	400963	450982	Irritable bowel syndrome	TRUE	reported	-0.000865032	7.48280415908213e-07	1.34e-06	2	66640363	14288	0.0384	C-C motif chemokine 19 levels	Inflammatory factors	0.0404051409102577	0.00163257541197778	23.3611111111111	2	1	TRUE	NA	NA	0.00163257541197778	14288	7.48280415908213e-07	450982	TRUE	3.23502210128471e-06	GCST90274765+GCST90016564	NA
GCST90274765	GCST90016564	rs111317412	A	C	A	C	-0.1236	-0.0051	0.9429	0.9382	FALSE	FALSE	FALSE	0.7279	14	48619204	0.0147	53400	426079	479479	Irritable bowel syndrome	TRUE	reported	-0.000501036	2.5103703355128e-07	6.45e-06	14	48619204	14288	0.0274	C-C motif chemokine 19 levels	Inflammatory factors	-0.0377141	0.00142235174802972	20.3486600245085	2	1	TRUE	NA	NA	0.00142235174802972	14288	2.5103703355128e-07	479479	TRUE	1.15988145200217e-05	GCST90274765+GCST90016564	NA
GCST90274765	GCST90016564	rs11174279	A	T	A	T	-0.0694	0.0174	0.1741	0.1692	FALSE	TRUE	FALSE	0.05739	12	62401393	0.0091	53400	433201	486601	Irritable bowel syndrome	TRUE	reported	0.0027410731047536	7.51348176560354e-06	8.64e-06	12	62401393	14730	0.0156	C-C motif chemokine 19 levels	Inflammatory factors	-0.0366329	0.00134196987634326	19.7910913872452	2	1	TRUE	NA	NA	0.00134196987634326	14730	7.51348176560354e-06	486601	TRUE	5.03412570999889e-05	GCST90274765+GCST90016564	NA
GCST90274765	GCST90016564	rs11574915	A	C	A	C	-0.1464	-0.0132	0.8639	0.8752	FALSE	FALSE	FALSE	0.2027	9	34710084	0.0103	53400	433201	486601	Irritable bowel syndrome	TRUE	reported	-0.00183717	3.37520950248781e-06	7.19e-18	9	34710084	14733	0.017	C-C motif chemokine 19 levels	Inflammatory factors	-0.0707759	0.00500923184009722	74.162491349481	2	1	TRUE	NA	NA	0.00500923184009722	14733	3.37520950248781e-06	486601	TRUE	1.4907608060886e-16	GCST90274765+GCST90016564	NA
GCST90274765	GCST90016564	rs11877886	A	G	A	G	-0.1065	0.0059	0.0669	0.0702	FALSE	FALSE	FALSE	0.667	18	69226577	0.0137	53400	396408	449808	Irritable bowel syndrome	TRUE	reported	0.000642123749304047	4.12322909420287e-07	8.35e-06	18	69226577	14722	0.0239	C-C motif chemokine 19 levels	Inflammatory factors	-0.0367033	0.00134713201446568	19.8565326237286	2	1	TRUE	NA	NA	0.00134713201446568	14722	4.12322909420287e-07	449808	TRUE	1.65403539372655e-05	GCST90274765+GCST90016564	NA
GCST90274765	GCST90016564	rs11961362	T	C	T	C	-0.1185	0.0012	0.0713	0.0456	FALSE	FALSE	FALSE	0.9521	6	81004579	0.0205	44437	305506	349943	Irritable bowel syndrome	TRUE	reported	9.89532285691054e-05	9.79174144424962e-09	7.17e-06	6	81004579	12851	0.0264	C-C motif chemokine 19 levels	Inflammatory factors	-0.0395676	0.00156559366865391	20.1478564049587	2	1	TRUE	NA	NA	0.00156559366865391	12851	9.79174144424962e-09	349943	TRUE	1.10213386108104e-05	GCST90274765+GCST90016564	NA
GCST90274765	GCST90016564	rs12521515	A	T	A	T	0.086	0.006	0.861	0.8589	FALSE	TRUE	FALSE	0.5365	5	123121314	0.0098	53400	433201	486601	Irritable bowel syndrome	TRUE	reported	0.000877686465640436	7.703335319684e-07	7.49e-06	5	123121314	11780	0.0192	C-C motif chemokine 19 levels	Inflammatory factors	0.0412374562975376	0.00170052780189133	20.0629340277778	2	1	TRUE	NA	NA	0.00170052780189133	11780	7.703335319684e-07	486601	TRUE	1.48860623657779e-05	GCST90274765+GCST90016564	NA
GCST90274765	GCST90016564	rs13212719	A	G	A	G	0.0671	-0.0057	0.8005	0.8275	FALSE	FALSE	FALSE	0.5264	6	133835436	0.0091	53400	433201	486601	Irritable bowel syndrome	TRUE	reported	-0.000897941	8.06297595084429e-07	7.7e-06	6	133835436	14288	0.015	C-C motif chemokine 19 levels	Inflammatory factors	0.0374000332391059	0.00139876248628622	20.0107111111111	2	1	TRUE	NA	NA	0.00139876248628622	14288	8.06297595084429e-07	486601	TRUE	1.69171855806743e-05	GCST90274765+GCST90016564	NA
GCST90274765	GCST90016564	rs138108512	A	G	A	G	-0.2939	-0.0528	0.0119	0.0107	FALSE	FALSE	FALSE	0.1833	14	76855291	0.0397	40548	293220	333768	Irritable bowel syndrome	TRUE	reported	-0.00230208	5.299592001649e-06	1.83e-06	14	76855291	13422	0.0616	C-C motif chemokine 19 levels	Inflammatory factors	-0.0411505	0.00169335959097325	22.7634323874178	2	1	TRUE	NA	NA	0.00169335959097325	13422	5.299592001649e-06	333768	TRUE	1.00998212911241e-05	GCST90274765+GCST90016564	NA
GCST90274765	GCST90016564	rs138440733	A	G	A	G	-0.1724	-0.0033	0.0585	0.0554	FALSE	FALSE	FALSE	0.877	22	17731243	0.0211	40548	293220	333768	Irritable bowel syndrome	TRUE	reported	-0.000270714	7.32859704859395e-08	1.68e-06	22	17731243	12404	0.036	C-C motif chemokine 19 levels	Inflammatory factors	-0.0429623	0.00184576093464633	22.9334567901235	2	1	TRUE	NA	NA	0.00184576093464633	12404	7.32859704859395e-08	333768	TRUE	2.99606965020642e-06	GCST90274765+GCST90016564	NA
GCST90274765	GCST90016564	rs138618048	A	G	A	G	-0.2066	-0.0392	0.0209	0.0208	FALSE	FALSE	FALSE	0.1206	14	100142541	0.0253	53400	409221	462621	Irritable bowel syndrome	TRUE	reported	-0.00227799	5.18925930234018e-06	7.08e-06	14	100142541	14247	0.046	C-C motif chemokine 19 levels	Inflammatory factors	-0.037604	0.00141406041278462	20.1718147448015	2	1	TRUE	NA	NA	0.00141406041278462	14247	5.18925930234018e-06	462621	TRUE	3.25664577105097e-05	GCST90274765+GCST90016564	NA
GCST90274765	GCST90016564	rs1415763	C	G	C	G	0.0757	0.006	0.1687	0.1543	FALSE	TRUE	FALSE	0.5274	6	125027776	0.0095	53400	433201	486601	Irritable bowel syndrome	TRUE	reported	0.000905402857971984	8.19754335223837e-07	1.42e-06	6	125027776	14731	0.0157	C-C motif chemokine 19 levels	Inflammatory factors	0.0396978621517991	0.00157592025942325	23.248367073715	2	1	TRUE	NA	NA	0.00157592025942325	14731	8.19754335223837e-07	486601	TRUE	3.47332035016073e-06	GCST90274765+GCST90016564	NA
GCST90274765	GCST90016564	rs147708384	T	C	T	C	-0.2707	-0.0054	0.0151	0.0115	FALSE	FALSE	FALSE	0.8866	17	14918425	0.0382	44437	305506	349943	Irritable bowel syndrome	TRUE	reported	-0.000238964	5.71039224061563e-08	2.4e-06	17	14918425	13801	0.0574	C-C motif chemokine 19 levels	Inflammatory factors	-0.0401146	0.00160918393971654	22.240918913669	2	1	TRUE	NA	NA	0.00160918393971654	13801	5.71039224061563e-08	349943	TRUE	4.29085035627386e-06	GCST90274765+GCST90016564	NA
GCST90274765	GCST90016564	rs1654018	T	C	T	C	0.2391	0.0469	0.9738	0.9876	FALSE	FALSE	FALSE	0.3119	3	71575288	0.0463	40548	293220	333768	Irritable bowel syndrome	TRUE	reported	0.00175335613438623	3.07425773398983e-06	8.82e-06	3	71575288	10894	0.0538	C-C motif chemokine 19 levels	Inflammatory factors	0.0425451512493087	0.00181008989482655	19.7512506737054	2	1	TRUE	NA	NA	0.00181008989482655	10894	3.07425773398983e-06	333768	TRUE	2.76666193381203e-05	GCST90274765+GCST90016564	NA
GCST90274765	GCST90016564	rs192686691	C	G	C	G	0.2648	-0.0875	0.0195	0.0156	FALSE	TRUE	FALSE	0.009761	3	12700866	0.0338	40548	293220	333768	Irritable bowel syndrome	TRUE	reported	-0.00448091	2.00785289637084e-05	6.93e-06	3	12700866	10795	0.0589	C-C motif chemokine 19 levels	Inflammatory factors	0.0432339912965919	0.00186917800343378	20.2118176760703	2	1	TRUE	NA	NA	0.00186917800343378	10795	2.00785289637084e-05	333768	TRUE	7.33799853367258e-05	GCST90274765+GCST90016564	NA
GCST90274765	GCST90016564	rs2070746	T	G	T	G	-0.0575	0.0229	0.307	0.2869	FALSE	FALSE	FALSE	0.002644	19	52249702	0.0076	53400	426079	479479	Irritable bowel syndrome	TRUE	reported	0.00435144890758713	1.89351075953413e-05	7.05e-06	19	52249702	14288	0.0128	C-C motif chemokine 19 levels	Inflammatory factors	-0.0375574	0.00141056165166822	20.1797485351562	2	1	TRUE	NA	NA	0.00141056165166822	14288	1.89351075953413e-05	479479	TRUE	9.11478187135773e-05	GCST90274765+GCST90016564	NA
GCST90274765	GCST90016564	rs28635588	A	G	A	G	-0.1775	0.0237	0.8408	0.8459	FALSE	FALSE	FALSE	0.02965	6	32519041	0.0109	40548	293220	333768	Irritable bowel syndrome	TRUE	reported	0.00376355030470304	1.41643108960304e-05	6.9e-18	6	32519041	9182	0.0206	C-C motif chemokine 19 levels	Inflammatory factors	-0.0895696	0.00802271418979002	74.2441559053634	2	1	TRUE	NA	NA	0.00802271418979002	9182	1.41643108960304e-05	333768	TRUE	4.19438343948224e-16	GCST90274765+GCST90016564	NA
GCST90274765	GCST90016564	rs34791102	A	G	A	G	0.1238	-0.0205	0.0534	0.0585	FALSE	FALSE	FALSE	0.1573	9	35612978	0.0145	53400	433201	486601	Irritable bowel syndrome	TRUE	reported	-0.00202675	4.10770003399543e-06	2.99e-06	9	35612978	14735	0.0265	C-C motif chemokine 19 levels	Inflammatory factors	0.0384598638765343	0.00147916112940155	21.824763260947	2	1	TRUE	NA	NA	0.00147916112940155	14735	4.10770003399543e-06	486601	TRUE	1.30719319141656e-05	GCST90274765+GCST90016564	NA
GCST90274765	GCST90016564	rs374784992	A	G	A	G	0.1335	-0.0105	0.9401	0.9387	FALSE	FALSE	FALSE	0.5328	4	119585039	0.0168	44437	305506	349943	Irritable bowel syndrome	TRUE	reported	-0.00105653	1.11625835201243e-06	7.47e-06	4	119585039	11760	0.0298	C-C motif chemokine 19 levels	Inflammatory factors	0.0412788843333722	0.00170394629180792	20.0691973334534	2	1	TRUE	NA	NA	0.00170394629180792	11760	1.11625835201243e-06	349943	TRUE	1.7680553758112e-05	GCST90274765+GCST90016564	NA
GCST90274765	GCST90016564	rs3792790	A	C	A	C	0.0551	0.0012	0.4736	0.4586	FALSE	FALSE	FALSE	0.8651	5	150442171	0.0069	53400	433201	486601	Irritable bowel syndrome	TRUE	reported	0.000249313924895806	6.21574331469515e-08	4.4e-06	5	150442171	14288	0.012	C-C motif chemokine 19 levels	Inflammatory factors	0.0383879392076104	0.00147363387660719	21.0834027777778	2	1	TRUE	NA	NA	0.00147363387660719	14288	6.21574331469515e-08	486601	TRUE	6.9545124838104e-06	GCST90274765+GCST90016564	NA
GCST90274765	GCST90016564	rs4356912	T	C	T	C	-0.0592	-0.0049	0.6909	0.6897	FALSE	FALSE	FALSE	0.5451	4	7444846	0.008	50019	358262	408281	Irritable bowel syndrome	TRUE	reported	-0.000958578	9.18871421943433e-07	8.54e-06	4	7444846	14288	0.0133	C-C motif chemokine 19 levels	Inflammatory factors	-0.0372146	0.00138492929444834	19.8125388659619	2	1	TRUE	NA	NA	0.00138492929444834	14288	9.18871421943433e-07	408281	TRUE	2.03091412952705e-05	GCST90274765+GCST90016564	NA
GCST90274765	GCST90016564	rs454265	A	G	A	G	-0.0561	0.0018	0.6505	0.6518	FALSE	FALSE	FALSE	0.8067	8	81339142	0.0073	53400	422699	476099	Irritable bowel syndrome	TRUE	reported	0.000357356671862324	1.27703790924517e-07	6.06e-06	8	81339142	14728	0.0124	C-C motif chemokine 19 levels	Inflammatory factors	-0.0372561	0.00138801554440161	20.4683272632674	2	1	TRUE	NA	NA	0.00138801554440161	14728	1.27703790924517e-07	476099	TRUE	1.02457626037152e-05	GCST90274765+GCST90016564	NA
GCST90274765	GCST90016564	rs4554017	T	C	T	C	0.0596	0.0104	0.3904	0.3878	FALSE	FALSE	FALSE	0.14	4	145124024	0.007	53400	426079	479479	Irritable bowel syndrome	TRUE	reported	0.00214560814888577	4.60363432856501e-06	1.03e-06	4	145124024	14288	0.0122	C-C motif chemokine 19 levels	Inflammatory factors	0.0408383936645114	0.0016677743970976	23.865627519484	2	1	TRUE	NA	NA	0.0016677743970976	14288	4.60363432856501e-06	479479	TRUE	5.11912642159189e-06	GCST90274765+GCST90016564	NA
GCST90274765	GCST90016564	rs4907572	A	G	A	G	-0.0671	0.005	0.2653	0.2691	FALSE	FALSE	FALSE	0.5332	13	113647321	0.008	53400	383378	436778	Irritable bowel syndrome	TRUE	reported	0.000945693577871955	8.94336343228259e-07	9.69e-07	13	113647321	14722	0.0137	C-C motif chemokine 19 levels	Inflammatory factors	-0.0403362	0.00162700512605574	23.9885449411263	2	1	TRUE	NA	NA	0.00162700512605574	14722	8.94336343228259e-07	436778	TRUE	2.5637386609678e-06	GCST90274765+GCST90016564	NA
GCST90274765	GCST90016564	rs532981037	T	C	T	C	-0.1769	0.0234	0.9638	0.9708	FALSE	FALSE	FALSE	0.3804	11	110761495	0.0266	40548	293220	333768	Irritable bowel syndrome	TRUE	reported	0.001522694118708	2.31859737914794e-06	9.76e-06	11	110761495	10893	0.04	C-C motif chemokine 19 levels	Inflammatory factors	-0.0423394	0.00179262191195768	19.5585	2	1	TRUE	NA	NA	0.00179262191195768	10893	2.31859737914794e-06	333768	TRUE	2.73837669567211e-05	GCST90274765+GCST90016564	NA
GCST90274765	GCST90016564	rs62292952	T	G	T	G	0.2346	-0.0058	0.8822	0.8886	FALSE	FALSE	FALSE	0.5919	3	132200719	0.0108	53400	433201	486601	Irritable bowel syndrome	TRUE	reported	-0.000769872	5.92702837878454e-07	7.53e-37	3	132200719	14728	0.0185	C-C motif chemokine 19 levels	Inflammatory factors	0.103933477676453	0.0108021677819218	160.809817384953	2	1	TRUE	NA	NA	0.0108021677819218	14728	5.92702837878454e-07	486601	TRUE	3.42235336379643e-35	GCST90274765+GCST90016564	NA
GCST90274765	GCST90016564	rs6486995	A	T	A	T	-0.0697	0.0065	0.2452	0.2319	FALSE	TRUE	FALSE	0.4181	12	19813981	0.0081	53400	433201	486601	Irritable bowel syndrome	TRUE	reported	0.00115038297121851	1.32338098046953e-06	2.43e-07	12	19813981	14735	0.0135	C-C motif chemokine 19 levels	Inflammatory factors	-0.0424973	0.00180601676759962	26.6561865569273	2	1	TRUE	NA	NA	0.00180601676759962	14735	1.32338098046953e-06	486601	TRUE	7.52608881595738e-07	GCST90274765+GCST90016564	NA
GCST90274765	GCST90016564	rs6535499	T	C	T	C	-0.1216	-0.0026	0.0583	0.0587	FALSE	FALSE	FALSE	0.873	4	76428761	0.016	50019	359979	409998	Irritable bowel syndrome	TRUE	reported	-0.000253784	6.44061120090832e-08	7.8e-06	4	76428761	14288	0.0272	C-C motif chemokine 19 levels	Inflammatory factors	-0.0373771	0.00139704868627598	19.9861591695502	2	1	TRUE	NA	NA	0.00139704868627598	14288	6.44061120090832e-08	409998	TRUE	1.27887252567317e-05	GCST90274765+GCST90016564	NA
GCST90274765	GCST90016564	rs6870560	T	C	T	C	0.0863	0.011	0.8559	0.8571	FALSE	FALSE	FALSE	0.2617	5	174187919	0.0098	53400	433201	486601	Irritable bowel syndrome	TRUE	reported	0.00160909039033335	2.58917188426314e-06	3.28e-07	5	174187919	14732	0.0169	C-C motif chemokine 19 levels	Inflammatory factors	0.0420376706235111	0.00176716575145081	26.0764328980078	2	1	TRUE	NA	NA	0.00176716575145081	14732	2.58917188426314e-06	486601	TRUE	1.31888478342107e-06	GCST90274765+GCST90016564	NA
GCST90274765	GCST90016564	rs7185085	T	C	T	C	-0.3558	0.0932	0.9931	0.9881	FALSE	FALSE	FALSE	0.5602	16	82146285	0.16	5582	36793	42375	Irritable bowel syndrome	TRUE	reported	0.00282975987629342	8.00754095748014e-06	9.38e-06	16	82146285	12291	0.0803	C-C motif chemokine 19 levels	Inflammatory factors	-0.0399379	0.00159503781435306	19.6327346547582	2	1	TRUE	NA	NA	0.00159503781435306	12291	8.00754095748014e-06	42375	TRUE	0.000290314408514572	GCST90274765+GCST90016564	NA
GCST90274765	GCST90016564	rs73257451	T	C	T	C	-0.3645	0.0162	0.989	0.9931	FALSE	FALSE	FALSE	0.7684	8	61418130	0.0551	46130	330013	376143	Irritable bowel syndrome	TRUE	reported	0.000479388960071504	2.29813775038438e-07	1.43e-06	8	61418130	11337	0.0756	C-C motif chemokine 19 levels	Inflammatory factors	-0.0452397	0.00204663405902279	23.2461734693878	2	1	TRUE	NA	NA	0.00204663405902279	11337	2.29813775038438e-07	376143	TRUE	2.62370119923553e-06	GCST90274765+GCST90016564	NA
GCST90274765	GCST90016564	rs74764632	A	T	A	T	0.1349	0.01	0.9557	0.9547	FALSE	TRUE	FALSE	0.5469	16	57300587	0.0166	53400	433201	486601	Irritable bowel syndrome	TRUE	reported	0.000863587095267203	7.45782671112046e-07	4.47e-06	16	57300587	14734	0.0294	C-C motif chemokine 19 levels	Inflammatory factors	0.0377766686696694	0.00142707669577798	21.0537391827479	2	1	TRUE	NA	NA	0.00142707669577798	14734	7.45782671112046e-07	486601	TRUE	1.0053156118942e-05	GCST90274765+GCST90016564	NA
GCST90274765	GCST90016564	rs7595241	C	G	C	G	0.0615	0.0072	0.6941	0.7032	FALSE	TRUE	FALSE	0.3417	2	7425475	0.0075	53400	433201	486601	Irritable bowel syndrome	TRUE	reported	0.00137621160495018	1.89395838159954e-06	2.24e-06	2	7425475	14288	0.013	C-C motif chemokine 19 levels	Inflammatory factors	0.0395490929951739	0.00156413075674091	22.3801775147929	2	1	TRUE	NA	NA	0.00156413075674091	14288	1.89395838159954e-06	486601	TRUE	6.8171378722754e-06	GCST90274765+GCST90016564	NA
GCST90274765	GCST90016564	rs76295077	T	C	T	C	0.0928	0.0077	0.8962	0.888	FALSE	FALSE	FALSE	0.5154	13	23257952	0.0119	50019	359979	409998	Irritable bowel syndrome	TRUE	reported	0.00101054051984012	1.02119214223873e-06	8.14e-06	13	23257952	14288	0.0208	C-C motif chemokine 19 levels	Inflammatory factors	0.037301557680705	0.00139140620540696	19.905325443787	2	1	TRUE	NA	NA	0.00139140620540696	14288	1.02119214223873e-06	409998	TRUE	1.99108922471293e-05	GCST90274765+GCST90016564	NA
GCST90274765	GCST90016564	rs7894965	A	G	A	G	-0.0644	-0.0047	0.6255	0.6419	FALSE	FALSE	FALSE	0.5736	10	93652211	0.0084	44437	305506	349943	Irritable bowel syndrome	TRUE	reported	-0.000945847	8.94626846656975e-07	5.75e-06	10	93652211	11538	0.0142	C-C motif chemokine 19 levels	Inflammatory factors	-0.0421874	0.00177977934196708	20.5681412418171	2	1	TRUE	NA	NA	0.00177977934196708	11538	8.94626846656975e-07	349943	TRUE	1.29591434971407e-05	GCST90274765+GCST90016564	NA
GCST90274765	GCST90016564	rs79086127	T	C	T	C	-0.2096	4e-04	0.0195	0.0179	FALSE	FALSE	FALSE	0.9867	4	123839263	0.0267	53400	413333	466733	Irritable bowel syndrome	TRUE	reported	2.19288272420268e-05	4.80873464210655e-10	3.2e-06	4	123839263	14247	0.045	C-C motif chemokine 19 levels	Inflammatory factors	-0.0389957	0.00152066711937236	21.6948938271605	2	1	TRUE	NA	NA	0.00152066711937236	14247	4.80873464210655e-10	466733	TRUE	4.55321048568428e-06	GCST90274765+GCST90016564	NA
GCST90274765	GCST90016564	rs9469127	C	G	C	G	-0.4884	-0.0135	0.9365	0.9727	FALSE	TRUE	FALSE	0.5413	6	32444093	0.0221	53400	409602	463002	Irritable bowel syndrome	TRUE	reported	-0.000897741	8.05938028457725e-07	1.41e-69	6	32444093	14735	0.0277	C-C motif chemokine 19 levels	Inflammatory factors	-0.143753	0.0206648345617733	310.879276414394	2	1	TRUE	NA	NA	0.0206648345617733	14735	8.05938028457725e-07	463002	TRUE	3.18530170981651e-66	GCST90274765+GCST90016564	NA
GCST90274766	GCST90016564	rs10207134	T	C	T	C	-0.0996	-0.0024	0.326	0.3341	FALSE	FALSE	FALSE	0.7399	2	228661828	0.0074	53400	396408	449808	Irritable bowel syndrome	TRUE	reported	-0.000483578	2.33848020592942e-07	7.18e-15	2	228661828	14287	0.0128	C-C motif chemokine 20 levels	Inflammatory factors	-0.0649667	0.00422067195962162	60.5479	2	1	TRUE	NA	NA	0.00422067195962162	14287	2.33848020592942e-07	449808	TRUE	3.00746734458868e-14	GCST90274766+GCST90016564	NA
GCST90274766	GCST90016564	rs1027232	A	C	A	C	0.1072	-0.0016	0.0762	0.05	FALSE	FALSE	FALSE	0.9208	15	40077948	0.0157	53400	433201	486601	Irritable bowel syndrome	TRUE	reported	-0.000146095	2.13436867876154e-08	6.66e-06	15	40077948	14730	0.0238	C-C motif chemokine 20 levels	Inflammatory factors	0.037089162424219	0.0013756059693301	20.2878327801709	2	1	TRUE	NA	NA	0.0013756059693301	14730	2.13436867876154e-08	486601	TRUE	9.91977650784127e-06	GCST90274766+GCST90016564	NA
GCST90274766	GCST90016564	rs10837780	T	C	T	C	0.1191	0.0045	0.9413	0.9405	FALSE	FALSE	FALSE	0.7643	11	42142787	0.015	53400	389286	442686	Irritable bowel syndrome	TRUE	reported	0.000450893835541826	2.03305250929619e-07	4.63e-06	11	42142787	14288	0.026	C-C motif chemokine 20 levels	Inflammatory factors	0.0382969666128436	0.00146665765174526	20.9834467455621	2	1	TRUE	NA	NA	0.00146665765174526	14288	2.03305250929619e-07	442686	TRUE	8.41673759905194e-06	GCST90274766+GCST90016564	NA
GCST90274766	GCST90016564	rs111674022	T	C	T	C	-0.0953	-0.0091	0.0967	0.0799	FALSE	FALSE	FALSE	0.5004	1	238606022	0.0135	50019	398719	448738	Irritable bowel syndrome	TRUE	reported	-0.00100626	1.01256729402742e-06	4.61e-06	1	238606022	14288	0.0208	C-C motif chemokine 20 levels	Inflammatory factors	-0.038305	0.00146727253813095	20.992256841716	2	1	TRUE	NA	NA	0.00146727253813095	14288	1.01256729402742e-06	448738	TRUE	1.12914021869434e-05	GCST90274766+GCST90016564	NA
GCST90274766	GCST90016564	rs11242693	T	C	T	C	0.0637	-0.0106	0.3674	0.3605	FALSE	FALSE	FALSE	0.1952	6	1448190	0.0082	44437	312628	357065	Irritable bowel syndrome	TRUE	reported	-0.00216331	4.6799061483724e-06	2.38e-06	6	1448190	12404	0.0135	C-C motif chemokine 20 levels	Inflammatory factors	0.042332149483166	0.00179201087986511	22.2644170096022	2	1	TRUE	NA	NA	0.00179201087986511	12404	4.6799061483724e-06	357065	TRUE	1.08125222974466e-05	GCST90274766+GCST90016564	NA
GCST90274766	GCST90016564	rs1129474	T	C	T	C	0.0573	-0.0021	0.5396	0.5268	FALSE	FALSE	FALSE	0.7714	8	22584718	0.0073	50019	398719	448738	Irritable bowel syndrome	TRUE	reported	-0.000429438	1.84417392327325e-07	1.8e-06	8	22584718	14288	0.012	C-C motif chemokine 20 levels	Inflammatory factors	0.039918274448824	0.00159346863497163	22.8006	2	1	TRUE	NA	NA	0.00159346863497163	14288	1.84417392327325e-07	448738	TRUE	3.33836477922501e-06	GCST90274766+GCST90016564	NA
GCST90274766	GCST90016564	rs11582772	T	C	T	C	0.2585	-0.0347	0.9859	0.9877	FALSE	FALSE	FALSE	0.3127	1	32260562	0.0344	50019	354071	404090	Irritable bowel syndrome	TRUE	reported	-0.00158684	2.51805387174158e-06	2.39e-06	1	32260562	14243	0.0548	C-C motif chemokine 20 levels	Inflammatory factors	0.0394976010062452	0.00156006048524854	22.2515351110874	2	1	TRUE	NA	NA	0.00156006048524854	14243	2.51805387174158e-06	404090	TRUE	8.63943370326828e-06	GCST90274766+GCST90016564	NA
GCST90274766	GCST90016564	rs117753190	C	G	C	G	-0.185	0.0062	0.9688	0.9646	FALSE	TRUE	FALSE	0.7538	17	67136325	0.0198	50019	405841	455860	Irritable bowel syndrome	TRUE	reported	0.000463779621864995	2.15091537657237e-07	2.56e-07	17	67136325	14243	0.0359	C-C motif chemokine 20 levels	Inflammatory factors	-0.0431422	0.00186125119202398	26.5555046903733	2	1	TRUE	NA	NA	0.00186125119202398	14243	2.15091537657237e-07	455860	TRUE	5.21304609336394e-07	GCST90274766+GCST90016564	NA
GCST90274766	GCST90016564	rs117900576	C	G	C	G	-0.2256	0.0038	0.9694	0.9653	FALSE	TRUE	FALSE	0.8578	17	72761195	0.0213	44437	305506	349943	Irritable bowel syndrome	TRUE	reported	0.000301582793142506	9.09521811196354e-08	1.45e-07	17	72761195	13224	0.0429	C-C motif chemokine 20 levels	Inflammatory factors	-0.0456856	0.00208717592744566	27.6543596263876	2	1	TRUE	NA	NA	0.00208717592744566	13224	9.09521811196354e-08	349943	TRUE	2.95808596004508e-07	GCST90274766+GCST90016564	NA
GCST90274766	GCST90016564	rs118164045	T	C	T	C	0.1297	-0.0225	0.9526	0.948	FALSE	FALSE	FALSE	0.1697	14	92792639	0.0164	50019	408085	458104	Irritable bowel syndrome	TRUE	reported	-0.00202701	4.10878453916527e-06	7.19e-06	14	92792639	14288	0.0289	C-C motif chemokine 20 levels	Inflammatory factors	0.0375215594945147	0.00140786742690041	20.1411501299075	2	1	TRUE	NA	NA	0.00140786742690041	14288	4.10878453916527e-06	458104	TRUE	2.91840936964491e-05	GCST90274766+GCST90016564	NA
GCST90274766	GCST90016564	rs13049624	A	G	A	G	-0.1315	0.0362	0.9476	0.9466	FALSE	FALSE	FALSE	0.02481	21	44005002	0.0161	50019	400963	450982	Irritable bowel syndrome	TRUE	reported	0.00334812465637469	1.12099387146242e-05	1.89e-06	21	44005002	14288	0.0276	C-C motif chemokine 20 levels	Inflammatory factors	-0.0398306	0.00158647470271234	22.7003911993279	2	1	TRUE	NA	NA	0.00158647470271234	14288	1.12099387146242e-05	450982	TRUE	1.74380927569446e-05	GCST90274766+GCST90016564	NA
GCST90274766	GCST90016564	rs13185268	T	C	T	C	0.1091	0.0129	0.9296	0.9382	FALSE	FALSE	FALSE	0.3833	5	133019542	0.0147	53400	418587	471987	Irritable bowel syndrome	TRUE	reported	0.00127734414871248	1.63160807425002e-06	5e-06	5	133019542	14724	0.0239	C-C motif chemokine 20 levels	Inflammatory factors	0.0375955380480955	0.00141342448112579	20.837887992157	2	1	TRUE	NA	NA	0.00141342448112579	14724	1.63160807425002e-06	471987	TRUE	1.41540594048163e-05	GCST90274766+GCST90016564	NA
GCST90274766	GCST90016564	rs151092565	T	C	T	C	-0.1512	0.0129	0.0376	0.0312	FALSE	FALSE	FALSE	0.518	14	94625543	0.02	53400	426079	479479	Irritable bowel syndrome	TRUE	reported	0.000931484508485282	8.67663389548067e-07	4.03e-06	14	94625543	14728	0.0328	C-C motif chemokine 20 levels	Inflammatory factors	-0.0379597	0.00144093654703746	21.2498512790006	2	1	TRUE	NA	NA	0.00144093654703746	14728	8.67663389548067e-07	479479	TRUE	9.51195738463508e-06	GCST90274766+GCST90016564	NA
GCST90274766	GCST90016564	rs2003431	A	T	A	T	-0.1602	0.0039	0.0632	0.0646	FALSE	TRUE	FALSE	0.8409	14	106782532	0.0196	40548	293220	333768	Irritable bowel syndrome	TRUE	reported	0.000344419286659773	1.18624645023227e-07	3.21e-06	14	106782532	9786	0.0344	C-C motif chemokine 20 levels	Inflammatory factors	-0.0470289	0.00221171973361491	21.6874323958897	2	1	TRUE	NA	NA	0.00221171973361491	9786	1.18624645023227e-07	333768	TRUE	5.24642042339194e-06	GCST90274766+GCST90016564	NA
GCST90274766	GCST90016564	rs2796032	T	C	T	C	0.0636	-0.0052	0.3159	0.3136	FALSE	FALSE	FALSE	0.4799	9	115519904	0.0073	53400	433201	486601	Irritable bowel syndrome	TRUE	reported	-0.00102116	1.04277185805179e-06	5.5e-07	9	115519904	14718	0.0127	C-C motif chemokine 20 levels	Inflammatory factors	0.0412466575314361	0.00170128675751558	25.0788021576043	2	1	TRUE	NA	NA	0.00170128675751558	14718	1.04277185805179e-06	486601	TRUE	1.50764330618797e-06	GCST90274766+GCST90016564	NA
GCST90274766	GCST90016564	rs34729167	T	C	T	C	0.0801	0.0192	0.136	0.1103	FALSE	FALSE	FALSE	0.08229	6	162943133	0.0111	53400	426079	479479	Irritable bowel syndrome	TRUE	reported	0.00249800328540327	6.24002041388553e-06	7.65e-06	6	162943133	14288	0.0179	C-C motif chemokine 20 levels	Inflammatory factors	0.0374127821205524	0.00139971626599993	20.0243750195063	2	1	TRUE	NA	NA	0.00139971626599993	14288	6.24002041388553e-06	479479	TRUE	3.88424722835381e-05	GCST90274766+GCST90016564	NA
GCST90274766	GCST90016564	rs348389	T	C	T	C	-0.055	-0.0017	0.3574	0.3695	FALSE	FALSE	FALSE	0.8334	19	6535637	0.008	50019	312103	362122	Irritable bowel syndrome	TRUE	reported	-0.000353128	1.24699669637221e-07	9.19e-06	19	6535637	14288	0.0124	C-C motif chemokine 20 levels	Inflammatory factors	-0.037084	0.00137522481175059	19.673517169615	2	1	TRUE	NA	NA	0.00137522481175059	14288	1.24699669637221e-07	362122	TRUE	1.64769886142091e-05	GCST90274766+GCST90016564	NA
GCST90274766	GCST90016564	rs35833676	T	C	T	C	0.0804	0.004	0.1452	0.1447	FALSE	FALSE	FALSE	0.6798	21	32961256	0.0097	53400	433201	486601	Irritable bowel syndrome	TRUE	reported	0.000591156644212125	3.49466177996141e-07	1.28e-06	21	32961256	14732	0.0166	C-C motif chemokine 20 levels	Inflammatory factors	0.0398750319866622	0.00159001817593734	23.4582668021484	2	1	TRUE	NA	NA	0.00159001817593734	14732	3.49466177996141e-07	486601	TRUE	2.60692628002904e-06	GCST90274766+GCST90016564	NA
GCST90274766	GCST90016564	rs3798304	C	G	C	G	-0.0624	0.004	0.7473	0.7404	FALSE	TRUE	FALSE	0.6101	6	167363434	0.0079	53400	426079	479479	Irritable bowel syndrome	TRUE	reported	0.000731221402074482	5.34684738851771e-07	6.13e-06	6	167363434	14287	0.0138	C-C motif chemokine 20 levels	Inflammatory factors	-0.0378055	0.00142925460593022	20.4461247637051	2	1	TRUE	NA	NA	0.00142925460593022	14287	5.34684738851771e-07	479479	TRUE	1.25093025773119e-05	GCST90274766+GCST90016564	NA
GCST90274766	GCST90016564	rs41302923	A	G	A	G	0.1939	0.0103	0.9774	0.9737	FALSE	FALSE	FALSE	0.6472	10	127693479	0.0225	53400	407274	460674	Irritable bowel syndrome	TRUE	reported	0.000674463884791247	4.54901531887701e-07	2.82e-06	10	127693479	14726	0.0414	C-C motif chemokine 20 levels	Inflammatory factors	0.038569259203674	0.00148758775552019	21.9358736493267	2	1	TRUE	NA	NA	0.00148758775552019	14726	4.54901531887701e-07	460674	TRUE	5.93708849390772e-06	GCST90274766+GCST90016564	NA
GCST90274766	GCST90016564	rs4981022	A	G	A	G	0.0635	0.0224	0.6933	0.68	FALSE	FALSE	FALSE	0.00248	12	104149874	0.0074	53400	433201	486601	Irritable bowel syndrome	TRUE	reported	0.00433936921487784	1.88301251830295e-05	7.02e-07	12	104149874	14721	0.0128	C-C motif chemokine 20 levels	Inflammatory factors	0.0408565626023269	0.00166925870767785	24.6109008789062	2	1	TRUE	NA	NA	0.00166925870767785	14721	1.88301251830295e-05	486601	TRUE	1.25743439558639e-05	GCST90274766+GCST90016564	NA
GCST90274766	GCST90016564	rs55891514	T	C	T	C	0.0955	0.0178	0.9122	0.8974	FALSE	FALSE	FALSE	0.1164	5	40408939	0.0113	53400	433201	486601	Irritable bowel syndrome	TRUE	reported	0.00225816070318958	5.09928976142966e-06	7.34e-06	5	40408939	14735	0.0213	C-C motif chemokine 20 levels	Inflammatory factors	0.0369132335082339	0.0013625868080334	20.1023826842117	2	1	TRUE	NA	NA	0.0013625868080334	14735	5.09928976142966e-06	486601	TRUE	3.38307508714785e-05	GCST90274766+GCST90016564	NA
GCST90274766	GCST90016564	rs564398411	T	C	T	C	0.3494	-0.1052	0.9856	0.9857	FALSE	FALSE	FALSE	0.007969	12	76655980	0.0396	40548	293220	333768	Irritable bowel syndrome	TRUE	reported	-0.00459827	2.11441305174975e-05	9.56e-07	12	76655980	10407	0.0713	C-C motif chemokine 20 levels	Inflammatory factors	0.0479856898853554	0.0023026264337735	24.0141235991966	2	1	TRUE	NA	NA	0.0023026264337735	10407	2.11441305174975e-05	333768	TRUE	1.28988360074553e-05	GCST90274766+GCST90016564	NA
GCST90274766	GCST90016564	rs569293470	A	C	A	C	0.1699	-0.0085	0.0704	0.064	FALSE	FALSE	FALSE	0.6854	1	33160268	0.021	40548	293220	333768	Irritable bowel syndrome	TRUE	reported	-0.000700613	4.90859222113514e-07	6.59e-06	1	33160268	9830	0.0377	C-C motif chemokine 20 levels	Inflammatory factors	0.0454120575329821	0.00206225496937888	20.3097256717489	2	1	TRUE	NA	NA	0.00206225496937888	9830	4.90859222113514e-07	333768	TRUE	1.23389845693882e-05	GCST90274766+GCST90016564	NA
GCST90274766	GCST90016564	rs5769672	T	G	T	G	-0.1184	-0.0195	0.9406	0.9472	FALSE	FALSE	FALSE	0.2074	22	49877754	0.0155	53400	426079	479479	Irritable bowel syndrome	TRUE	reported	-0.00181685	3.30093227051677e-06	4.09e-06	22	49877754	14732	0.0257	C-C motif chemokine 20 levels	Inflammatory factors	-0.0379319	0.00143882867988013	21.2244848521552	2	1	TRUE	NA	NA	0.00143882867988013	14732	3.30093227051677e-06	479479	TRUE	1.56452861321315e-05	GCST90274766+GCST90016564	NA
GCST90274766	GCST90016564	rs61945278	T	C	T	C	-0.2	0.0513	0.028	0.0228	FALSE	FALSE	FALSE	0.0692	13	24524337	0.0282	44437	305506	349943	Irritable bowel syndrome	TRUE	reported	0.00307516759112112	9.45665571348168e-06	9.22e-06	13	24524337	13386	0.0451	C-C motif chemokine 20 levels	Inflammatory factors	-0.0383038	0.00146717974803201	19.6655866981972	2	1	TRUE	NA	NA	0.00146717974803201	13386	9.45665571348168e-06	349943	TRUE	6.28667512589185e-05	GCST90274766+GCST90016564	NA
GCST90274766	GCST90016564	rs62456601	T	C	T	C	0.0611	-0.0088	0.6697	0.6808	FALSE	FALSE	FALSE	0.305	7	55791153	0.0086	40548	293220	333768	Irritable bowel syndrome	TRUE	reported	-0.00177118	3.13707560418642e-06	8.2e-06	7	55791153	12836	0.0137	C-C motif chemokine 20 levels	Inflammatory factors	0.0393371913680846	0.00154741462472931	19.8902978315307	2	1	TRUE	NA	NA	0.00154741462472931	12836	3.13707560418642e-06	333768	TRUE	2.93675604635973e-05	GCST90274766+GCST90016564	NA
GCST90274766	GCST90016564	rs6420556	T	C	T	C	-0.0736	0.0044	0.1755	0.1682	FALSE	FALSE	FALSE	0.6325	18	56487606	0.0093	53400	426079	479479	Irritable bowel syndrome	TRUE	reported	0.000683259591351515	4.66843669173839e-07	3.19e-06	18	56487606	14288	0.0158	C-C motif chemokine 20 levels	Inflammatory factors	-0.0389436	0.00151660211424351	21.6990866848261	2	1	TRUE	NA	NA	0.00151660211424351	14288	4.66843669173839e-07	479479	TRUE	6.52707484820835e-06	GCST90274766+GCST90016564	NA
GCST90274766	GCST90016564	rs6498926	A	T	A	T	0.0616	0.0105	0.3426	0.3341	FALSE	TRUE	FALSE	0.2071	16	63795822	0.0083	44437	305506	349943	Irritable bowel syndrome	TRUE	reported	0.00213851745474544	4.57325690425093e-06	4.29e-06	16	63795822	12844	0.0134	C-C motif chemokine 20 levels	Inflammatory factors	0.0405324206731757	0.00164287712562728	21.1325462241034	2	1	TRUE	NA	NA	0.00164287712562728	12844	4.57325690425093e-06	349943	TRUE	1.90704409702952e-05	GCST90274766+GCST90016564	NA
GCST90274766	GCST90016564	rs73072893	A	G	A	G	0.2057	0.0063	0.9739	0.9754	FALSE	FALSE	FALSE	0.788	12	19657540	0.0236	50019	408085	458104	Irritable bowel syndrome	TRUE	reported	0.000394409546946218	1.55558890722321e-07	1.09e-06	12	19657540	13230	0.0422	C-C motif chemokine 20 levels	Inflammatory factors	0.0423433351764324	0.0017929580338637	23.7598492846073	2	1	TRUE	NA	NA	0.0017929580338637	13230	1.55558890722321e-07	458104	TRUE	1.94374822150189e-06	GCST90274766+GCST90016564	NA
GCST90274766	GCST90016564	rs742493	T	C	T	C	0.1459	0.0057	0.883	0.8868	FALSE	FALSE	FALSE	0.5957	6	40998167	0.0108	53400	433201	486601	Irritable bowel syndrome	TRUE	reported	0.000756598315150811	5.72441010489046e-07	3.11e-15	6	40998167	14735	0.0185	C-C motif chemokine 20 levels	Inflammatory factors	0.0648370418536365	0.00420384199633022	62.196669101534	2	1	TRUE	NA	NA	0.00420384199633022	14735	5.72441010489046e-07	486601	TRUE	1.67295154863738e-14	GCST90274766+GCST90016564	NA
GCST90274766	GCST90016564	rs748503	T	C	T	C	-0.0722	0.0078	0.1993	0.1634	FALSE	FALSE	FALSE	0.4664	10	73509465	0.0106	50019	312103	362122	Irritable bowel syndrome	TRUE	reported	0.00122281894020201	1.49528616051677e-06	8.32e-06	10	73509465	14288	0.0162	C-C motif chemokine 20 levels	Inflammatory factors	-0.0372619	0.00138845019240041	19.862978204542	2	1	TRUE	NA	NA	0.00138845019240041	14288	1.49528616051677e-06	362122	TRUE	2.36948312440292e-05	GCST90274766+GCST90016564	NA
GCST90274766	GCST90016564	rs7749768	T	G	T	G	-0.0622	-0.0156	0.754	0.7449	FALSE	FALSE	FALSE	0.0563	6	107477601	0.0082	53400	415577	468977	Irritable bowel syndrome	TRUE	reported	-0.00277801	7.71735446516483e-06	6.57e-06	6	107477601	14709	0.0138	C-C motif chemokine 20 levels	Inflammatory factors	-0.0371407	0.00137942792212782	20.3152699012812	2	1	TRUE	NA	NA	0.00137942792212782	14709	7.71735446516483e-06	468977	TRUE	4.03789414009315e-05	GCST90274766+GCST90016564	NA
GCST90274766	GCST90016564	rs9274623	T	G	T	G	-0.076	-0.0199	0.215	0.2371	FALSE	FALSE	FALSE	0.01915	6	32635998	0.0085	53400	409602	463002	Irritable bowel syndrome	TRUE	reported	-0.00344065	1.18381044935538e-05	2.82e-07	6	32635998	14288	0.0148	C-C motif chemokine 20 levels	Inflammatory factors	-0.0429236	0.00184243515011049	26.3696128560993	2	1	TRUE	NA	NA	0.00184243515011049	14288	1.18381044935538e-05	463002	TRUE	3.30416584411753e-06	GCST90274766+GCST90016564	NA
GCST90274766	GCST90016564	rs9357723	A	G	A	G	0.0522	-0.0059	0.4744	0.4858	FALSE	FALSE	FALSE	0.3892	6	51953097	0.0068	53400	433201	486601	Irritable bowel syndrome	TRUE	reported	-0.00124382	1.54708549343812e-06	6.8e-06	6	51953097	14735	0.0116	C-C motif chemokine 20 levels	Inflammatory factors	0.0370483322605497	0.00137257892328809	20.25	2	1	TRUE	NA	NA	0.00137257892328809	14735	1.54708549343812e-06	486601	TRUE	1.8398516638286e-05	GCST90274766+GCST90016564	NA
GCST90274767	GCST90016564	rs1001495	T	C	T	C	0.0983	-0.0198	0.9113	0.9148	FALSE	FALSE	FALSE	0.1434	2	241647342	0.0135	50019	321469	371488	Irritable bowel syndrome	TRUE	reported	-0.00240635	5.79052415178572e-06	4.83e-06	2	241647342	13650	0.0215	C-C motif chemokine 23 levels	Inflammatory factors	0.0391064335457151	0.00152931314466543	20.9040346133045	2	1	TRUE	NA	NA	0.00152931314466543	13650	5.79052415178572e-06	371488	TRUE	2.52044123469166e-05	GCST90274767+GCST90016564	NA
GCST90274767	GCST90016564	rs11017721	A	G	A	G	0.0971	-0.004	0.1154	0.1177	FALSE	FALSE	FALSE	0.7294	10	132905425	0.0117	50019	351140	401159	Irritable bowel syndrome	TRUE	reported	-0.00053978	2.91362569041873e-07	1.79e-07	10	132905425	14288	0.0186	C-C motif chemokine 23 levels	Inflammatory factors	0.0436352143197919	0.00190403192873418	27.2528905075731	2	1	TRUE	NA	NA	0.00190403192873418	14288	2.91362569041873e-07	401159	TRUE	4.09070431920985e-07	GCST90274767+GCST90016564	NA
GCST90274767	GCST90016564	rs112492	A	G	A	G	-0.0692	0.0075	0.7293	0.7461	FALSE	FALSE	FALSE	0.3828	11	1989274	0.0086	50019	351140	401159	Irritable bowel syndrome	TRUE	reported	0.00137690891879691	1.89587817066248e-06	7.7e-07	11	1989274	13224	0.014	C-C motif chemokine 23 levels	Inflammatory factors	-0.0429466	0.00184440889711447	24.4318367346939	2	1	TRUE	NA	NA	0.00184440889711447	13224	1.89587817066248e-06	401159	TRUE	2.52735643131269e-06	GCST90274767+GCST90016564	NA
GCST90274767	GCST90016564	rs11285223	T	C	T	C	-0.0671	0.0032	0.6941	0.6866	FALSE	FALSE	FALSE	0.7169	7	34711511	0.0088	40548	293220	333768	Irritable bowel syndrome	TRUE	reported	0.000629428166125586	3.96179816312219e-07	6.69e-06	7	34711511	10894	0.0149	C-C motif chemokine 23 levels	Inflammatory factors	-0.04311	0.00185847615786236	20.2802126030359	2	1	TRUE	NA	NA	0.00185847615786236	10894	3.96179816312219e-07	333768	TRUE	1.26882224219378e-05	GCST90274767+GCST90016564	NA
GCST90274767	GCST90016564	rs113959305	T	C	T	C	-0.1397	0.0095	0.0559	0.0621	FALSE	FALSE	FALSE	0.5316	22	51076281	0.0152	53400	376256	429656	Irritable bowel syndrome	TRUE	reported	0.000953499325681849	9.09160964075741e-07	9.5e-07	22	51076281	13224	0.0285	C-C motif chemokine 23 levels	Inflammatory factors	-0.0425901	0.00181391716208106	24.0271960603262	2	1	TRUE	NA	NA	0.00181391716208106	13224	9.09160964075741e-07	429656	TRUE	2.37702034117954e-06	GCST90274767+GCST90016564	NA
GCST90274767	GCST90016564	rs116683909	A	G	A	G	-0.21	0.0162	0.0278	0.0265	FALSE	FALSE	FALSE	0.5089	3	14445911	0.0245	44437	305506	349943	Irritable bowel syndrome	TRUE	reported	0.00111776689930326	1.24940284117802e-06	8.24e-07	3	14445911	14724	0.0426	C-C motif chemokine 23 levels	Inflammatory factors	-0.0405946	0.00164792068327715	24.3007339813529	2	1	TRUE	NA	NA	0.00164792068327715	14724	1.24940284117802e-06	349943	TRUE	2.66989550390991e-06	GCST90274767+GCST90016564	NA
GCST90274767	GCST90016564	rs117639761	A	C	A	C	-0.3246	0.026	0.9561	0.9808	FALSE	FALSE	FALSE	0.3577	17	34195180	0.0282	44437	310156	354593	Irritable bowel syndrome	TRUE	reported	0.00154831693815409	2.39728534097487e-06	3.85e-15	17	34195180	14736	0.0413	C-C motif chemokine 23 levels	Inflammatory factors	-0.0646144	0.00417502687468623	61.7727488582333	2	1	TRUE	NA	NA	0.00417502687468623	14736	2.39728534097487e-06	354593	TRUE	5.84883253365969e-14	GCST90274767+GCST90016564	NA
GCST90274767	GCST90016564	rs12103669	A	G	A	G	-0.1778	-0.0098	0.0234	0.024	FALSE	FALSE	FALSE	0.6677	17	47298101	0.0228	53400	426079	479479	Irritable bowel syndrome	TRUE	reported	-0.000620736	3.8531375310876e-07	9.74e-06	17	47298101	14734	0.0402	C-C motif chemokine 23 levels	Inflammatory factors	-0.0364155	0.00132609122305758	19.561916784238	2	1	TRUE	NA	NA	0.00132609122305758	14734	3.8531375310876e-07	479479	TRUE	1.85929975270267e-05	GCST90274767+GCST90016564	NA
GCST90274767	GCST90016564	rs12204524	C	G	C	G	0.1164	0.0038	0.9291	0.915	FALSE	TRUE	FALSE	0.7675	6	86144743	0.0127	53400	433201	486601	Irritable bowel syndrome	TRUE	reported	0.000428937710798264	1.83987559744856e-07	9.04e-07	6	86144743	14727	0.0237	C-C motif chemokine 23 levels	Inflammatory factors	0.0404409690476426	0.00163547197751239	24.1217753565134	2	1	TRUE	NA	NA	0.00163547197751239	14727	1.83987559744856e-07	486601	TRUE	1.70165563602146e-06	GCST90274767+GCST90016564	NA
GCST90274767	GCST90016564	rs12949647	A	G	A	G	-0.0643	-0.0072	0.7287	0.726	FALSE	FALSE	FALSE	0.3782	17	21386459	0.0081	50019	406138	456157	Irritable bowel syndrome	TRUE	reported	-0.00131611	1.7321351036151e-06	2.69e-06	17	21386459	14288	0.0137	C-C motif chemokine 23 levels	Inflammatory factors	-0.0392374	0.00153957560629068	22.0282913314508	2	1	TRUE	NA	NA	0.00153957560629068	14288	1.7321351036151e-06	456157	TRUE	7.99268156077264e-06	GCST90274767+GCST90016564	NA
GCST90274767	GCST90016564	rs143910182	T	C	T	C	0.2157	-0.0073	0.0255	0.014	FALSE	FALSE	FALSE	0.8243	3	6127208	0.033	50019	359979	409998	Irritable bowel syndrome	TRUE	reported	-0.000345477	1.19354327189987e-07	1.56e-06	3	6127208	14730	0.0449	C-C motif chemokine 23 levels	Inflammatory factors	0.0395541373240392	0.00156452977944895	23.0785015947342	2	1	TRUE	NA	NA	0.00156452977944895	14730	1.19354327189987e-07	409998	TRUE	2.90532484055088e-06	GCST90274767+GCST90016564	NA
GCST90274767	GCST90016564	rs146074782	A	G	A	G	-0.3061	0.048	0.0116	0.0111	FALSE	FALSE	FALSE	0.1989	1	203441260	0.0374	46130	343043	389173	Irritable bowel syndrome	TRUE	reported	0.0020573040495268	4.23249995219939e-06	1.01e-06	1	203441260	12935	0.0626	C-C motif chemokine 23 levels	Inflammatory factors	-0.0429574	0.00184534067076391	23.9099128295685	2	1	TRUE	NA	NA	0.00184534067076391	12935	4.23249995219939e-06	389173	TRUE	4.67930861158127e-06	GCST90274767+GCST90016564	NA
GCST90274767	GCST90016564	rs16971993	T	C	T	C	-0.1285	0.0106	0.0956	0.0777	FALSE	FALSE	FALSE	0.5471	17	34445397	0.0176	44437	297870	342307	Irritable bowel syndrome	TRUE	reported	0.00102940517196672	1.05967500807184e-06	2.75e-07	17	34445397	14288	0.025	C-C motif chemokine 23 levels	Inflammatory factors	-0.0429642	0.00184592128643294	26.4196	2	1	TRUE	NA	NA	0.00184592128643294	14288	1.05967500807184e-06	342307	TRUE	8.93637874668374e-07	GCST90274767+GCST90016564	NA
GCST90274767	GCST90016564	rs17092563	C	G	C	G	-0.202	-0.0159	0.9774	0.9876	FALSE	TRUE	FALSE	0.6503	10	116653091	0.0351	50019	399016	449035	Irritable bowel syndrome	TRUE	reported	-0.000676006	4.56984592912982e-07	5.64e-06	10	116653091	14733	0.0445	C-C motif chemokine 23 levels	Inflammatory factors	-0.0373742	0.00139682959494535	20.6054791061735	2	1	TRUE	NA	NA	0.00139682959494535	14733	4.56984592912982e-07	449035	TRUE	1.16128994638845e-05	GCST90274767+GCST90016564	NA
GCST90274767	GCST90016564	rs17735284	A	T	A	T	0.0927	0.0147	0.0922	0.0962	FALSE	TRUE	FALSE	0.2053	11	84372512	0.0116	53400	433201	486601	Irritable bowel syndrome	TRUE	reported	0.00181665736062667	3.30024396591905e-06	4.45e-06	11	84372512	14725	0.0202	C-C motif chemokine 23 levels	Inflammatory factors	0.0377937356536262	0.00142836645465618	21.0599	2	1	TRUE	NA	NA	0.00142836645465618	14725	3.30024396591905e-06	486601	TRUE	1.68629629440981e-05	GCST90274767+GCST90016564	NA
GCST90274767	GCST90016564	rs1926742	A	G	A	G	0.0574	-0.0066	0.3093	0.3102	FALSE	FALSE	FALSE	0.3743	10	18295482	0.0074	53400	433201	486601	Irritable bowel syndrome	TRUE	reported	-0.00127858	1.63475437973066e-06	4.39e-06	10	18295482	14725	0.0125	C-C motif chemokine 23 levels	Inflammatory factors	0.0378175112583907	0.0014301641577785	21.0865	2	1	TRUE	NA	NA	0.0014301641577785	14725	1.63475437973066e-06	486601	TRUE	1.2424701075233e-05	GCST90274767+GCST90016564	NA
GCST90274767	GCST90016564	rs2263318	A	G	A	G	-0.1027	0.0311	0.0765	0.0853	FALSE	FALSE	FALSE	0.0137	6	31432006	0.0126	53400	416724	470124	Irritable bowel syndrome	TRUE	reported	0.00359982793163602	1.29587611373869e-05	9.57e-06	6	31432006	14735	0.0232	C-C motif chemokine 23 levels	Inflammatory factors	-0.0364459	0.0013283009135463	19.5958865933413	2	1	TRUE	NA	NA	0.0013283009135463	14735	1.29587611373869e-05	470124	TRUE	8.57989987568905e-05	GCST90274767+GCST90016564	NA
GCST90274767	GCST90016564	rs2870238	T	C	T	C	0.0574	-0.0078	0.4869	0.5018	FALSE	FALSE	FALSE	0.2486	4	77373079	0.0068	53400	433201	486601	Irritable bowel syndrome	TRUE	reported	-0.00164437	2.70395209798639e-06	4.78e-07	4	77373079	14736	0.0114	C-C motif chemokine 23 levels	Inflammatory factors	0.041445119312768	0.00171769791484957	25.352108341028	2	1	TRUE	NA	NA	0.00171769791484957	14736	2.70395209798639e-06	486601	TRUE	1.91377178714862e-06	GCST90274767+GCST90016564	NA
GCST90274767	GCST90016564	rs2905095	T	C	T	C	0.0664	0.0073	0.3078	0.3104	FALSE	FALSE	FALSE	0.3448	9	135902793	0.0077	53400	376256	429656	Irritable bowel syndrome	TRUE	reported	0.00144634617374718	2.09191725431311e-06	7.24e-06	9	135902793	11337	0.0148	C-C motif chemokine 23 levels	Inflammatory factors	0.0421027376744426	0.00177264051968293	20.1285609934259	2	1	TRUE	NA	NA	0.00177264051968293	11337	2.09191725431311e-06	429656	TRUE	1.91168698921986e-05	GCST90274767+GCST90016564	NA
GCST90274767	GCST90016564	rs376974828	T	C	T	C	-0.1724	-0.0041	0.0385	0.037	FALSE	FALSE	FALSE	0.8536	19	11626019	0.0223	44437	305506	349943	Irritable bowel syndrome	TRUE	reported	-0.0003108	9.65968839073831e-08	9.85e-06	19	11626019	10696	0.039	C-C motif chemokine 23 levels	Inflammatory factors	-0.0427077	0.00182394725678793	19.5409335963182	2	1	TRUE	NA	NA	0.00182394725678793	10696	9.65968839073831e-08	349943	TRUE	1.55114925989505e-05	GCST90274767+GCST90016564	NA
GCST90274767	GCST90016564	rs4317138	T	C	T	C	0.0585	0.0144	0.6736	0.6675	FALSE	FALSE	FALSE	0.05289	3	46462144	0.0075	53400	415577	468977	Irritable bowel syndrome	TRUE	reported	0.00280365567603398	7.86048514975754e-06	4.1e-06	3	46462144	14288	0.0127	C-C motif chemokine 23 levels	Inflammatory factors	0.0385100912734136	0.00148302712988664	21.2179924359849	2	1	TRUE	NA	NA	0.00148302712988664	14288	7.86048514975754e-06	468977	TRUE	2.59559052741109e-05	GCST90274767+GCST90016564	NA
GCST90274767	GCST90016564	rs438811	T	C	T	C	0.0669	0.0031	0.2405	0.2365	FALSE	FALSE	FALSE	0.7127	19	45416741	0.0083	53400	383378	436778	Irritable bowel syndrome	TRUE	reported	0.000565137529482115	3.19380427229149e-07	1.25e-06	19	45416741	14720	0.0138	C-C motif chemokine 23 levels	Inflammatory factors	0.039927872688235	0.0015942350174079	23.5014177693762	2	1	TRUE	NA	NA	0.0015942350174079	14720	3.19380427229149e-07	436778	TRUE	2.61056648886034e-06	GCST90274767+GCST90016564	NA
GCST90274767	GCST90016564	rs4719850	T	C	T	C	-0.0548	0.0093	0.5907	0.5779	FALSE	FALSE	FALSE	0.1825	7	3238978	0.0069	53400	433201	486601	Irritable bowel syndrome	TRUE	reported	0.001932179371263	3.73331712273428e-06	3.42e-06	7	3238978	14726	0.0118	C-C motif chemokine 23 levels	Inflammatory factors	-0.0382444	0.00146263383189179	21.5673656995116	2	1	TRUE	NA	NA	0.00146263383189179	14726	3.73331712273428e-06	486601	TRUE	1.40477100962359e-05	GCST90274767+GCST90016564	NA
GCST90274767	GCST90016564	rs536720979	A	G	A	G	0.2618	-0.0418	0.0138	0.0138	FALSE	FALSE	FALSE	0.2402	13	46239903	0.0356	40548	293220	333768	Irritable bowel syndrome	TRUE	reported	-0.00203238	4.13055757172652e-06	9.43e-06	13	46239903	11760	0.0591	C-C motif chemokine 23 levels	Inflammatory factors	0.0408181519431542	0.00166612152805442	19.6229511482159	2	1	TRUE	NA	NA	0.00166612152805442	11760	4.13055757172652e-06	333768	TRUE	3.53753521777262e-05	GCST90274767+GCST90016564	NA
GCST90274767	GCST90016564	rs55755820	T	G	T	G	-0.1035	0.0072	0.899	0.8985	FALSE	FALSE	FALSE	0.6025	1	245606006	0.0138	40548	293220	333768	Irritable bowel syndrome	TRUE	reported	0.000903092396803357	8.15575877164033e-07	5.64e-06	1	245606006	11538	0.0228	C-C motif chemokine 23 levels	Inflammatory factors	-0.042227	0.00178312039582471	20.6068213296399	2	1	TRUE	NA	NA	0.00178312039582471	11538	8.15575877164033e-07	333768	TRUE	1.26468927922896e-05	GCST90274767+GCST90016564	NA
GCST90274767	GCST90016564	rs6497967	T	C	T	C	-0.0547	-0.0098	0.3198	0.3214	FALSE	FALSE	FALSE	0.1771	16	26890471	0.0073	53400	433201	486601	Irritable bowel syndrome	TRUE	reported	-0.0019245	3.70368131519096e-06	8.7e-06	16	26890471	14729	0.0123	C-C motif chemokine 23 levels	Inflammatory factors	-0.0366213	0.00134111898813536	19.7771828937802	2	1	TRUE	NA	NA	0.00134111898813536	14729	3.70368131519096e-06	486601	TRUE	3.322727836714e-05	GCST90274767+GCST90016564	NA
GCST90274767	GCST90016564	rs712048	A	C	A	C	-0.5147	0.0094	0.1497	0.1299	FALSE	FALSE	FALSE	0.3647	17	34326215	0.0104	53400	396408	449808	Irritable bowel syndrome	TRUE	reported	0.00134766359827667	1.81619717412003e-06	8.99e-233	17	34326215	14723	0.0158	C-C motif chemokine 23 levels	Inflammatory factors	-0.259307	0.0672398640874771	1061.19247716712	2	1	TRUE	NA	NA	0.0672398640874771	14723	1.81619717412003e-06	449808	TRUE	4.5451517629194e-218	GCST90274767+GCST90016564	NA
GCST90274767	GCST90016564	rs7225405	T	G	T	G	-0.2256	0.0095	0.0643	0.0454	FALSE	FALSE	FALSE	0.6365	17	34140999	0.02	44437	305506	349943	Irritable bowel syndrome	TRUE	reported	0.00080296396440151	6.44751128127389e-07	9e-15	17	34140999	11538	0.0291	C-C motif chemokine 23 levels	Inflammatory factors	-0.071993	0.00518298758819357	60.1024550961845	2	1	TRUE	NA	NA	0.00518298758819357	11538	6.44751128127389e-07	349943	TRUE	4.84279776456316e-14	GCST90274767+GCST90016564	NA
GCST90274767	GCST90016564	rs73071153	A	G	A	G	-0.1497	-0.0095	0.0393	0.0355	FALSE	FALSE	FALSE	0.6451	7	17545964	0.0207	50019	359979	409998	Irritable bowel syndrome	TRUE	reported	-0.000716743	5.13720240121101e-07	2.7e-06	7	17545964	14728	0.0319	C-C motif chemokine 23 levels	Inflammatory factors	-0.0386424	0.00149323599295042	22.0222776898812	2	1	TRUE	NA	NA	0.00149323599295042	14728	5.13720240121101e-07	409998	TRUE	6.0691813406053e-06	GCST90274767+GCST90016564	NA
GCST90274767	GCST90016564	rs73114426	A	G	A	G	0.0948	-0.0123	0.0846	0.0839	FALSE	FALSE	FALSE	0.3218	12	57405049	0.0124	53400	426079	479479	Irritable bowel syndrome	TRUE	reported	-0.00143251	2.05209840102618e-06	4.66e-06	12	57405049	14731	0.0207	C-C motif chemokine 23 levels	Inflammatory factors	0.0377087701392501	0.0014219513454148	20.9737450115522	2	1	TRUE	NA	NA	0.0014219513454148	14731	2.05209840102618e-06	479479	TRUE	1.4346408296566e-05	GCST90274767+GCST90016564	NA
GCST90274767	GCST90016564	rs74127049	C	G	C	G	0.0603	-0.0135	0.608	0.6296	FALSE	TRUE	FALSE	0.08792	1	161582200	0.0079	50019	359979	409998	Irritable bowel syndrome	TRUE	reported	-0.0026688	7.12247021010811e-06	4.92e-06	1	161582200	13422	0.0132	C-C motif chemokine 23 levels	Inflammatory factors	0.0394030389820618	0.00155259948102188	20.8682851239669	2	1	TRUE	NA	NA	0.00155259948102188	13422	7.12247021010811e-06	409998	TRUE	2.7936986426049e-05	GCST90274767+GCST90016564	NA
GCST90274767	GCST90016564	rs74491711	A	G	A	G	0.1273	0.0173	0.048	0.0405	FALSE	FALSE	FALSE	0.3169	3	40054358	0.0173	53400	433201	486601	Irritable bowel syndrome	TRUE	reported	0.0014335536396708	2.0550760378134e-06	4.67e-06	3	40054358	14735	0.0278	C-C motif chemokine 23 levels	Inflammatory factors	0.0376989437144828	0.00142121035718774	20.968492831634	2	1	TRUE	NA	NA	0.00142121035718774	14735	2.0550760378134e-06	486601	TRUE	1.43322208199457e-05	GCST90274767+GCST90016564	NA
GCST90274767	GCST90016564	rs77083410	C	G	C	G	0.224	0.0216	0.0223	0.0158	FALSE	TRUE	FALSE	0.4583	11	115081786	0.0291	53400	433201	486601	Irritable bowel syndrome	TRUE	reported	0.00106408154309814	1.13226953036211e-06	7.26e-08	11	115081786	14734	0.0416	C-C motif chemokine 23 levels	Inflammatory factors	0.0443197074133862	0.00196423646520816	28.9940828402367	2	1	TRUE	NA	NA	0.00196423646520816	14734	1.13226953036211e-06	486601	TRUE	2.26986241459573e-07	GCST90274767+GCST90016564	NA
GCST90274767	GCST90016564	rs77354000	A	G	A	G	-0.2064	0.037	0.9788	0.9789	FALSE	FALSE	FALSE	0.1746	10	34433796	0.0272	44437	305506	349943	Irritable bowel syndrome	TRUE	reported	0.00229950446688783	5.28772079323708e-06	2.32e-06	10	34433796	14735	0.0437	C-C motif chemokine 23 levels	Inflammatory factors	-0.0388825	0.00151184837993835	22.3077881750441	2	1	TRUE	NA	NA	0.00151184837993835	14735	5.28772079323708e-06	349943	TRUE	1.34904518759155e-05	GCST90274767+GCST90016564	NA
GCST90274767	GCST90016564	rs77527696	T	C	T	C	-0.2538	-0.021	0.0298	0.0121	FALSE	FALSE	FALSE	0.5712	17	34816052	0.037	40548	293220	333768	Irritable bowel syndrome	TRUE	reported	-0.000982418	9.65145140156637e-07	4.81e-08	17	34816052	13829	0.0465	C-C motif chemokine 23 levels	Inflammatory factors	-0.0463668	0.0021498822783284	29.7904682622269	2	1	TRUE	NA	NA	0.0021498822783284	13829	9.65145140156637e-07	333768	TRUE	1.6668746302155e-07	GCST90274767+GCST90016564	NA
GCST90274767	GCST90016564	rs79960240	T	G	T	G	-0.2384	-0.0055	0.0143	0.0171	FALSE	FALSE	FALSE	0.8455	14	94811056	0.0282	50019	398719	448738	Irritable bowel syndrome	TRUE	reported	-0.000291151	8.47688347273423e-08	9.02e-06	14	94811056	14249	0.0537	C-C motif chemokine 23 levels	Inflammatory factors	-0.0371681	0.00138146577080783	19.7089701042761	2	1	TRUE	NA	NA	0.00138146577080783	14249	8.47688347273423e-08	448738	TRUE	1.45580795623655e-05	GCST90274767+GCST90016564	NA
GCST90274767	GCST90016564	rs80014265	T	C	T	C	0.1307	0.0042	0.0514	0.0474	FALSE	FALSE	FALSE	0.811	9	94180109	0.0175	50019	362223	412242	Irritable bowel syndrome	TRUE	reported	0.000373797288441983	1.39724412846579e-07	6.11e-06	9	94180109	14736	0.0289	C-C motif chemokine 23 levels	Inflammatory factors	0.0372319848509822	0.00138622069594377	20.4529280061302	2	1	TRUE	NA	NA	0.00138622069594377	14736	1.39724412846579e-07	412242	TRUE	1.09242697258264e-05	GCST90274767+GCST90016564	NA
GCST90274768	GCST90016564	rs10792444	T	C	T	C	-0.0865	0.0193	0.8838	0.9019	FALSE	FALSE	FALSE	0.09271	11	64434151	0.0115	53400	433201	486601	Irritable bowel syndrome	TRUE	reported	0.00240587248712341	5.78822242429737e-06	1.76e-06	11	64434151	14732	0.0181	C-C motif chemokine 25 levels	Inflammatory factors	-0.0393459	0.00154810162105466	22.8388938066604	2	1	TRUE	NA	NA	0.00154810162105466	14732	5.78822242429737e-06	486601	TRUE	9.90488666372794e-06	GCST90274768+GCST90016564	NA
GCST90274768	GCST90016564	rs111437511	T	C	T	C	0.1437	-0.0008	0.0428	0.0459	FALSE	FALSE	FALSE	0.9595	8	10694001	0.0166	53400	430957	484357	Irritable bowel syndrome	TRUE	reported	-6.92468e-05	4.79512583466766e-09	1.31e-06	8	10694001	14733	0.0297	C-C motif chemokine 25 levels	Inflammatory factors	0.039832667919333	0.00158664143357186	23.4099581675339	2	1	TRUE	NA	NA	0.00158664143357186	14733	4.79512583466766e-09	484357	TRUE	1.9673820222659e-06	GCST90274768+GCST90016564	NA
GCST90274768	GCST90016564	rs113348389	T	C	T	C	-0.7068	0.016	0.9728	0.9728	FALSE	FALSE	FALSE	0.5031	19	8158245	0.0239	50019	346949	396968	Irritable bowel syndrome	TRUE	reported	0.00106253973731884	1.12899069338158e-06	1.28e-77	19	8158245	14721	0.0379	C-C motif chemokine 25 levels	Inflammatory factors	-0.151931	0.0230830920083489	347.78805494253	2	1	TRUE	NA	NA	0.0230830920083489	14721	1.12899069338158e-06	396968	TRUE	2.46572199214231e-73	GCST90274768+GCST90016564	NA
GCST90274768	GCST90016564	rs116534774	T	C	T	C	0.3717	0.0546	0.9916	0.9877	FALSE	FALSE	FALSE	0.7313	9	125200862	0.159	5582	36793	42375	Irritable bowel syndrome	TRUE	reported	0.00166820841485809	2.78291931540335e-06	1.72e-06	9	125200862	11139	0.0777	C-C motif chemokine 25 levels	Inflammatory factors	0.0452836776956871	0.00205061146564687	22.8845872899927	2	1	TRUE	NA	NA	0.00205061146564687	11139	2.78291931540335e-06	42375	TRUE	4.15517502346657e-05	GCST90274768+GCST90016564	NA
GCST90274768	GCST90016564	rs143132666	A	C	A	C	-0.1934	0.0576	0.0225	0.0189	FALSE	FALSE	FALSE	0.03063	1	160762078	0.0266	50019	400963	450982	Irritable bowel syndrome	TRUE	reported	0.00322448193303971	1.03972837364995e-05	1.9e-06	1	160762078	14734	0.0406	C-C motif chemokine 25 levels	Inflammatory factors	-0.0392162	0.0015379093683181	22.6913780970176	2	1	TRUE	NA	NA	0.0015379093683181	14734	1.03972837364995e-05	450982	TRUE	1.69937269502313e-05	GCST90274768+GCST90016564	NA
GCST90274768	GCST90016564	rs17683663	T	C	T	C	-0.1198	-0.0069	0.0745	0.0747	FALSE	FALSE	FALSE	0.603	8	42081422	0.0133	53400	426079	479479	Irritable bowel syndrome	TRUE	reported	-0.000749227	5.61341145294546e-07	1.15e-07	8	42081422	14730	0.0226	C-C motif chemokine 25 levels	Inflammatory factors	-0.0436378	0.00190425535827597	28.0993813141201	2	1	TRUE	NA	NA	0.00190425535827597	14730	5.61341145294546e-07	479479	TRUE	2.89877161448833e-07	GCST90274768+GCST90016564	NA
GCST90274768	GCST90016564	rs184092631	A	C	A	C	0.2448	0.0025	0.9809	0.9849	FALSE	FALSE	FALSE	0.9362	19	8276989	0.0317	44437	310156	354593	Irritable bowel syndrome	TRUE	reported	0.000132439303594078	1.75401691364844e-08	1.49e-07	19	8276989	14736	0.0466	C-C motif chemokine 25 levels	Inflammatory factors	0.0432373267293542	0.00186946642270093	27.5963086444768	2	1	TRUE	NA	NA	0.00186946642270093	14736	1.75401691364844e-08	354593	TRUE	2.89987845948932e-07	GCST90274768+GCST90016564	NA
GCST90274768	GCST90016564	rs2078037	A	C	A	C	0.0662	-0.0129	0.7599	0.7576	FALSE	FALSE	FALSE	0.1072	18	2519969	0.008	53400	433201	486601	Irritable bowel syndrome	TRUE	reported	-0.0023116	5.34350123214777e-06	1.13e-06	18	2519969	14712	0.0136	C-C motif chemokine 25 levels	Inflammatory factors	0.0401017438230479	0.00160814985764936	23.6939878892734	2	1	TRUE	NA	NA	0.00160814985764936	14712	5.34350123214777e-06	486601	TRUE	6.24132515376123e-06	GCST90274768+GCST90016564	NA
GCST90274768	GCST90016564	rs2287936	A	G	A	G	0.7276	-0.0174	0.1067	0.0866	FALSE	FALSE	FALSE	0.1586	19	8127331	0.0123	53400	426079	479479	Irritable bowel syndrome	TRUE	reported	-0.00204296	4.17367551661185e-06	1e-300	19	8127331	14288	0.0191	C-C motif chemokine 25 levels	Inflammatory factors	0.303665874030009	0.0922129630504095	1451.17118500041	2	1	TRUE	NA	NA	0.0922129630504095	14288	4.17367551661185e-06	479479	TRUE	1.0895631954904e-294	GCST90274768+GCST90016564	NA
GCST90274768	GCST90016564	rs485073	A	G	A	G	0.3098	0.0076	0.5286	0.4767	FALSE	FALSE	FALSE	0.2705	19	49207255	0.0069	53400	433201	486601	Irritable bowel syndrome	TRUE	reported	0.00157898627171359	2.49319764625999e-06	1.77e-165	19	49207255	14735	0.0113	C-C motif chemokine 25 levels	Inflammatory factors	0.220319282806501	0.0485405863763711	751.633174093508	2	1	TRUE	NA	NA	0.0485405863763711	14735	2.49319764625999e-06	486601	TRUE	7.58372787236779e-156	GCST90274768+GCST90016564	NA
GCST90274768	GCST90016564	rs549735081	T	C	T	C	-0.4672	0.0097	0.9355	0.9332	FALSE	FALSE	FALSE	0.5567	19	8123295	0.0166	40548	293220	333768	Irritable bowel syndrome	TRUE	reported	0.00101144524512424	1.02302148388444e-06	1.67e-62	19	8123295	11327	0.028	C-C motif chemokine 25 levels	Inflammatory factors	-0.1549	0.023994066207543	278.41306122449	2	1	TRUE	NA	NA	0.023994066207543	11327	1.02302148388444e-06	333768	TRUE	2.77967359763972e-59	GCST90274768+GCST90016564	NA
GCST90274768	GCST90016564	rs635634	T	C	T	C	-0.2482	-0.0102	0.1875	0.1896	FALSE	FALSE	FALSE	0.2422	9	136155000	0.0087	53400	433201	486601	Irritable bowel syndrome	TRUE	reported	-0.00168072	2.82481102386901e-06	1.52e-50	9	136155000	11785	0.0166	C-C motif chemokine 25 levels	Inflammatory factors	-0.136453	0.0186195383061618	223.556539410655	2	1	TRUE	NA	NA	0.0186195383061618	11785	2.82481102386901e-06	486601	TRUE	6.11967626919979e-48	GCST90274768+GCST90016564	NA
GCST90274768	GCST90016564	rs7137942	A	G	A	G	-0.0637	-0.0064	0.6502	0.6325	FALSE	FALSE	FALSE	0.4358	12	81177765	0.0082	44437	305506	349943	Irritable bowel syndrome	TRUE	reported	-0.00131938	1.74075102135889e-06	1.67e-06	12	81177765	12404	0.0133	C-C motif chemokine 25 levels	Inflammatory factors	-0.0429676	0.00184621092017819	22.9390581717452	2	1	TRUE	NA	NA	0.00184621092017819	12404	1.74075102135889e-06	349943	TRUE	5.09658156763855e-06	GCST90274768+GCST90016564	NA
GCST90274768	GCST90016564	rs7296588	A	G	A	G	-0.1159	5e-04	0.4365	0.4344	FALSE	FALSE	FALSE	0.9405	12	578100	0.0069	53400	433201	486601	Irritable bowel syndrome	TRUE	reported	0.000103880804707901	1.0791221586761e-08	1.66e-23	12	578100	14725	0.0116	C-C motif chemokine 25 levels	Inflammatory factors	-0.0820654	0.00673472449450736	99.8276605231867	2	1	TRUE	NA	NA	0.00673472449450736	14725	1.0791221586761e-08	486601	TRUE	9.25833872111258e-23	GCST90274768+GCST90016564	NA
GCST90274768	GCST90016564	rs72995492	A	T	A	T	0.2394	0.0145	0.0243	0.017	FALSE	TRUE	FALSE	0.64	19	8260355	0.031	44437	305506	349943	Irritable bowel syndrome	TRUE	reported	0.000790694573694453	6.25197908869852e-07	1.2e-08	19	8260355	14716	0.042	C-C motif chemokine 25 levels	Inflammatory factors	0.0469386425019607	0.00220323615992687	32.49	2	1	TRUE	NA	NA	0.00220323615992687	14716	6.25197908869852e-07	349943	TRUE	4.07367722848294e-08	GCST90274768+GCST90016564	NA
GCST90274768	GCST90016564	rs851850	A	G	A	G	-0.0777	0.0109	0.846	0.8574	FALSE	FALSE	FALSE	0.2715	6	67085077	0.0099	53400	422699	476099	Irritable bowel syndrome	TRUE	reported	0.00159566980896662	2.54616213924757e-06	1.87e-06	6	67085077	14288	0.0163	C-C motif chemokine 25 levels	Inflammatory factors	-0.0398504	0.00158805650325603	22.7230607098498	2	1	TRUE	NA	NA	0.00158805650325603	14288	2.54616213924757e-06	476099	TRUE	6.55641417414065e-06	GCST90274768+GCST90016564	NA
GCST90274769	GCST90016564	rs11078696	T	G	T	G	-0.0855	0.0066	0.7824	0.8058	FALSE	FALSE	FALSE	0.5334	17	7459299	0.0106	40548	293220	333768	Irritable bowel syndrome	TRUE	reported	0.00107774687201912	1.161538320147e-06	4.92e-07	17	7459299	10894	0.017	C-C motif chemokine 28 levels	Inflammatory factors	-0.0481349	0.00231696429738757	25.2949826989619	2	1	TRUE	NA	NA	0.00231696429738757	10894	1.161538320147e-06	333768	TRUE	1.32153902026396e-06	GCST90274769+GCST90016564	NA
GCST90274769	GCST90016564	rs112641086	T	C	T	C	-0.1056	0.0109	0.0895	0.0816	FALSE	FALSE	FALSE	0.3892	2	207076122	0.0127	53400	396408	449808	Irritable bowel syndrome	TRUE	reported	0.00127970480096771	1.63764437761981e-06	9.64e-08	2	207076122	14731	0.0198	C-C motif chemokine 28 levels	Inflammatory factors	-0.0439029	0.00192746410474563	28.4444444444444	2	1	TRUE	NA	NA	0.00192746410474563	14731	1.63764437761981e-06	449808	TRUE	3.51665146617415e-07	GCST90274769+GCST90016564	NA
GCST90274769	GCST90016564	rs113582651	T	G	T	G	0.242	0.0111	0.0489	0.0197	FALSE	FALSE	FALSE	0.7686	19	55238516	0.0377	40548	293220	333768	Irritable bowel syndrome	TRUE	reported	0.000509636500843909	2.59729362992424e-07	3.71e-06	19	55238516	8911	0.0523	C-C motif chemokine 28 levels	Inflammatory factors	0.0489641213144151	0.00239748517609276	21.4105268545565	2	1	TRUE	NA	NA	0.00239748517609276	8911	2.59729362992424e-07	333768	TRUE	6.27048714269154e-06	GCST90274769+GCST90016564	NA
GCST90274769	GCST90016564	rs116782490	A	C	A	C	0.2298	0.017	0.9815	0.9854	FALSE	FALSE	FALSE	0.5976	5	84924989	0.0321	46130	381783	427913	Irritable bowel syndrome	TRUE	reported	0.000809593516038902	6.55441661212231e-07	2.49e-06	5	84924989	12633	0.0488	C-C motif chemokine 28 levels	Inflammatory factors	0.0418630096589066	0.00175251157770171	22.1748353937114	2	1	TRUE	NA	NA	0.00175251157770171	12633	6.55441661212231e-07	427913	TRUE	5.36939525357213e-06	GCST90274769+GCST90016564	NA
GCST90274769	GCST90016564	rs11754249	A	G	A	G	0.0934	0.0155	0.1058	0.1114	FALSE	FALSE	FALSE	0.1603	6	145107700	0.0111	53400	422699	476099	Irritable bowel syndrome	TRUE	reported	0.00202376512511827	4.09562528164498e-06	5.21e-06	6	145107700	11779	0.0205	C-C motif chemokine 28 levels	Inflammatory factors	0.0419462627528757	0.00175948895893329	20.7580249851279	2	1	TRUE	NA	NA	0.00175948895893329	11779	4.09562528164498e-06	476099	TRUE	1.84958024441682e-05	GCST90274769+GCST90016564	NA
GCST90274769	GCST90016564	rs118111688	A	T	A	T	0.1874	0.0156	0.9776	0.9791	FALSE	TRUE	FALSE	0.5511	7	12554637	0.0262	50019	398719	448738	Irritable bowel syndrome	TRUE	reported	0.000888848367890653	7.90051421101877e-07	9.88e-06	7	12554637	13374	0.0424	C-C motif chemokine 28 levels	Inflammatory factors	0.0381934204633607	0.00145873736669106	19.5347321110716	2	1	TRUE	NA	NA	0.00145873736669106	13374	7.90051421101877e-07	448738	TRUE	2.11025890751443e-05	GCST90274769+GCST90016564	NA
GCST90274769	GCST90016564	rs12589600	A	G	A	G	0.051	0.0203	0.5556	0.5438	FALSE	FALSE	FALSE	0.003096	14	86936828	0.0069	53400	433201	486601	Irritable bowel syndrome	TRUE	reported	0.00421752318379606	1.77875018058572e-05	7.69e-06	14	86936828	14711	0.0114	C-C motif chemokine 28 levels	Inflammatory factors	0.0368619655988133	0.00135880450780809	20.0138504155125	2	1	TRUE	NA	NA	0.00135880450780809	14711	1.77875018058572e-05	486601	TRUE	9.52085690986241e-05	GCST90274769+GCST90016564	NA
GCST90274769	GCST90016564	rs139902	A	C	A	C	0.0684	0.01	0.3659	0.3685	FALSE	FALSE	FALSE	0.1574	22	38406782	0.0071	53400	433201	486601	Irritable bowel syndrome	TRUE	reported	0.00201908759239909	4.07671470577996e-06	1.58e-08	22	38406782	14285	0.0121	C-C motif chemokine 28 levels	Inflammatory factors	0.0472471628783789	0.00223229440005607	31.9551943173281	2	1	TRUE	NA	NA	0.00223229440005607	14285	4.07671470577996e-06	486601	TRUE	9.73429256510833e-08	GCST90274769+GCST90016564	NA
GCST90274769	GCST90016564	rs140404587	T	G	T	G	-0.2617	0.1636	0.0119	0.0141	FALSE	FALSE	FALSE	0.1814	12	106453419	0.1224	3889	16936	20825	Irritable bowel syndrome	TRUE	reported	0.00926214557662754	8.57873406826411e-05	8.26e-06	12	106453419	14241	0.0587	C-C motif chemokine 28 levels	Inflammatory factors	-0.0373356	0.00139394599167151	19.876103189782	2	1	TRUE	NA	NA	0.00139394599167151	14241	8.57873406826411e-05	20825	TRUE	0.00979193018671945	GCST90274769+GCST90016564	NA
GCST90274769	GCST90016564	rs143400203	T	C	T	C	0.1812	-0.0284	0.0244	0.0185	FALSE	FALSE	FALSE	0.2954	7	115560778	0.0272	50019	400963	450982	Irritable bowel syndrome	TRUE	reported	-0.00155478	2.4173555934696e-06	3.79e-06	7	115560778	14722	0.0392	C-C motif chemokine 28 levels	Inflammatory factors	0.0380717856423397	0.00144946086199627	21.3670345689296	2	1	TRUE	NA	NA	0.00144946086199627	14722	2.4173555934696e-06	450982	TRUE	1.28917625001656e-05	GCST90274769+GCST90016564	NA
GCST90274769	GCST90016564	rs150193318	A	G	A	G	0.2249	-0.0334	0.0212	0.0145	FALSE	FALSE	FALSE	0.3581	19	31385455	0.0363	40548	293220	333768	Irritable bowel syndrome	TRUE	reported	-0.00159264	2.53650946935117e-06	7.16e-06	19	31385455	14286	0.0501	C-C motif chemokine 28 levels	Inflammatory factors	0.037533639785864	0.001408774115575	20.1513181222386	2	1	TRUE	NA	NA	0.001408774115575	14286	2.53650946935117e-06	333768	TRUE	2.57221171228074e-05	GCST90274769+GCST90016564	NA
GCST90274769	GCST90016564	rs1514964	T	C	T	C	-0.1263	-0.0127	0.9486	0.9553	FALSE	FALSE	FALSE	0.4529	1	64836646	0.0169	53400	426079	479479	Irritable bowel syndrome	TRUE	reported	-0.00108526	1.17778424844221e-06	1.72e-06	1	64836646	14734	0.0264	C-C motif chemokine 28 levels	Inflammatory factors	-0.0393851	0.00155118266990411	22.8875258264463	2	1	TRUE	NA	NA	0.00155118266990411	14734	1.17778424844221e-06	479479	TRUE	4.62469080039764e-06	GCST90274769+GCST90016564	NA
GCST90274769	GCST90016564	rs17098842	A	G	A	G	0.1458	-0.0058	0.9674	0.9645	FALSE	FALSE	FALSE	0.7595	1	76835048	0.019	53400	415577	468977	Irritable bowel syndrome	TRUE	reported	-0.000445758	1.98700521460292e-07	5.57e-06	1	76835048	14732	0.0321	C-C motif chemokine 28 levels	Inflammatory factors	0.03739789886618	0.00139860283960503	20.630273386322	2	1	TRUE	NA	NA	0.00139860283960503	14732	1.98700521460292e-07	468977	TRUE	9.96627417541873e-06	GCST90274769+GCST90016564	NA
GCST90274769	GCST90016564	rs2477954	T	C	T	C	-0.058	-0.0055	0.6211	0.6193	FALSE	FALSE	FALSE	0.4346	10	90264140	0.007	53400	433201	486601	Irritable bowel syndrome	TRUE	reported	-0.00112636	1.26869589857353e-06	1.34e-06	10	90264140	14286	0.012	C-C motif chemokine 28 levels	Inflammatory factors	-0.040408	0.00163280362672672	23.3611111111111	2	1	TRUE	NA	NA	0.00163280362672672	14286	1.26869589857353e-06	486601	TRUE	3.660593668192e-06	GCST90274769+GCST90016564	NA
GCST90274769	GCST90016564	rs2631360	A	G	A	G	0.0597	-0.0068	0.5481	0.5235	FALSE	FALSE	FALSE	0.3216	5	131707429	0.0068	53400	430957	484357	Irritable bowel syndrome	TRUE	reported	-0.00143687	2.06459711451907e-06	3.1e-06	5	131707429	11780	0.0128	C-C motif chemokine 28 levels	Inflammatory factors	0.0429366240478552	0.00184355368462686	21.7534790039063	2	1	TRUE	NA	NA	0.00184355368462686	11780	2.06459711451907e-06	484357	TRUE	8.48011972412342e-06	GCST90274769+GCST90016564	NA
GCST90274769	GCST90016564	rs28384995	A	T	A	T	-0.0866	-0.0045	0.8668	0.8582	FALSE	TRUE	FALSE	0.702	15	91295829	0.0117	44437	305506	349943	Irritable bowel syndrome	TRUE	reported	-0.000650173	4.2272534955751e-07	8.05e-06	15	91295829	14286	0.0194	C-C motif chemokine 28 levels	Inflammatory factors	-0.037324	0.00139308319249055	19.9265596769051	2	1	TRUE	NA	NA	0.00139308319249055	14286	4.2272534955751e-07	349943	TRUE	1.72204941128778e-05	GCST90274769+GCST90016564	NA
GCST90274769	GCST90016564	rs2866626	C	G	C	G	-0.0597	-0.005	0.6079	0.6234	FALSE	TRUE	FALSE	0.518	4	102569209	0.0077	50019	361926	411945	Irritable bowel syndrome	TRUE	reported	-0.00101172	1.02357810234423e-06	8.06e-07	4	102569209	14285	0.0121	C-C motif chemokine 28 levels	Inflammatory factors	-0.0412486	0.00170144896203063	24.3432142613209	2	1	TRUE	NA	NA	0.00170144896203063	14285	1.02357810234423e-06	411945	TRUE	2.24403097994349e-06	GCST90274769+GCST90016564	NA
GCST90274769	GCST90016564	rs371663005	A	G	A	G	-0.0959	-0.0007	0.8571	0.8592	FALSE	FALSE	FALSE	0.9549	11	25452442	0.0123	40548	293220	333768	Irritable bowel syndrome	TRUE	reported	-9.85081e-05	9.70384294537102e-09	4.02e-06	11	25452442	10894	0.0208	C-C motif chemokine 28 levels	Inflammatory factors	-0.0441345	0.00194785284964528	21.2574195636095	2	1	TRUE	NA	NA	0.00194785284964528	10894	9.70384294537102e-09	333768	TRUE	6.02966024084583e-06	GCST90274769+GCST90016564	NA
GCST90274769	GCST90016564	rs3823797	A	G	A	G	-0.058	-0.0103	0.7423	0.7663	FALSE	FALSE	FALSE	0.2017	7	77694740	0.0081	53400	433201	486601	Irritable bowel syndrome	TRUE	reported	-0.00182291	3.32301082780197e-06	5.86e-06	7	77694740	14732	0.0128	C-C motif chemokine 28 levels	Inflammatory factors	-0.037309	0.00139196513367334	20.5322	2	1	TRUE	NA	NA	0.00139196513367334	14732	3.32301082780197e-06	486601	TRUE	2.1855317752207e-05	GCST90274769+GCST90016564	NA
GCST90274769	GCST90016564	rs4346241	A	G	A	G	0.0907	-0.0112	0.9021	0.9046	FALSE	FALSE	FALSE	0.3745	17	8580609	0.0127	50019	361926	411945	Irritable bowel syndrome	TRUE	reported	-0.00137403	1.88795072896986e-06	8.75e-06	17	8580609	14286	0.0204	C-C motif chemokine 28 levels	Inflammatory factors	0.0371750787143889	0.00138198647742101	19.7676134179162	2	1	TRUE	NA	NA	0.00138198647742101	14286	1.88795072896986e-06	411945	TRUE	2.57241332835013e-05	GCST90274769+GCST90016564	NA
GCST90274769	GCST90016564	rs4866742	T	C	T	C	0.0702	-0.0132	0.4126	0.4019	FALSE	FALSE	FALSE	0.09556	5	43405459	0.0079	44437	312628	357065	Irritable bowel syndrome	TRUE	reported	-0.00279623	7.81889596383946e-06	8.71e-09	5	43405459	12829	0.0122	C-C motif chemokine 28 levels	Inflammatory factors	0.0507405237453758	0.00257460074995505	33.109647944101	2	1	TRUE	NA	NA	0.00257460074995505	12829	7.81889596383946e-06	357065	TRUE	9.31181588430145e-08	GCST90274769+GCST90016564	NA
GCST90274769	GCST90016564	rs546951873	A	G	A	G	0.3427	-0.0031	0.0122	0.0136	FALSE	FALSE	FALSE	0.9329	12	55558442	0.0365	40548	293220	333768	Irritable bowel syndrome	TRUE	reported	-0.00014701	2.16120296848687e-08	3.4e-07	12	55558442	11273	0.0672	C-C motif chemokine 28 levels	Inflammatory factors	0.0479803192272927	0.00230211103315292	26.0069643742914	2	1	TRUE	NA	NA	0.00230211103315292	11273	2.16120296848687e-08	333768	TRUE	5.78603678398712e-07	GCST90274769+GCST90016564	NA
GCST90274769	GCST90016564	rs587611953	A	C	A	C	-0.115	-0.0128	0.1851	0.1621	FALSE	FALSE	FALSE	0.2871	9	136145414	0.012	40548	293220	333768	Irritable bowel syndrome	TRUE	reported	-0.00184632	3.40889694939144e-06	6.41e-07	9	136145414	7943	0.0231	C-C motif chemokine 28 levels	Inflammatory factors	-0.0557791	0.00311130934928745	24.7840182905118	2	1	TRUE	NA	NA	0.00311130934928745	7943	3.40889694939144e-06	333768	TRUE	1.98728412240708e-06	GCST90274769+GCST90016564	NA
GCST90274769	GCST90016564	rs6580980	A	G	A	G	-0.0688	-0.0004	0.4015	0.432	FALSE	FALSE	FALSE	0.959	12	54692061	0.0069	53400	426079	479479	Irritable bowel syndrome	TRUE	reported	-8.37196e-05	7.00896705736552e-09	5.53e-09	12	54692061	14285	0.0118	C-C motif chemokine 28 levels	Inflammatory factors	-0.0487282	0.00237443887337836	33.9948290721057	2	1	TRUE	NA	NA	0.00237443887337836	14285	7.00896705736552e-09	479479	TRUE	9.85366952321332e-09	GCST90274769+GCST90016564	NA
GCST90274769	GCST90016564	rs6671688	T	C	T	C	0.0534	2e-04	0.5411	0.5833	FALSE	FALSE	FALSE	0.9771	1	154994265	0.007	53400	433201	486601	Irritable bowel syndrome	TRUE	reported	4.09587174714703e-05	1.67761653690772e-09	4.16e-06	1	154994265	14286	0.0116	C-C motif chemokine 28 levels	Inflammatory factors	0.0384889821503904	0.00148140174697307	21.1917360285375	2	1	TRUE	NA	NA	0.00148140174697307	14286	1.67761653690772e-09	486601	TRUE	5.86402912280149e-06	GCST90274769+GCST90016564	NA
GCST90274769	GCST90016564	rs71363004	C	G	C	G	0.2181	0.0146	0.9802	0.9762	FALSE	TRUE	FALSE	0.5783	18	74179338	0.0263	44437	305506	349943	Irritable bowel syndrome	TRUE	reported	0.000938424854717556	8.80641207951666e-07	2.87e-06	18	74179338	11982	0.0466	C-C motif chemokine 28 levels	Inflammatory factors	0.0427213196933431	0.00182511115634083	21.904810366741	2	1	TRUE	NA	NA	0.00182511115634083	11982	8.80641207951666e-07	349943	TRUE	6.80935345375307e-06	GCST90274769+GCST90016564	NA
GCST90274769	GCST90016564	rs73000929	A	G	A	G	-0.1935	-0.0265	0.0347	0.037	FALSE	FALSE	FALSE	0.1823	11	113953622	0.0198	50019	359979	409998	Irritable bowel syndrome	TRUE	reported	-0.00209021	4.36897792374144e-06	5.02e-08	11	113953622	14734	0.0355	C-C motif chemokine 28 levels	Inflammatory factors	-0.0448626	0.00201265139316063	29.7101765522714	2	1	TRUE	NA	NA	0.00201265139316063	14734	4.36897792374144e-06	409998	TRUE	3.32352319218289e-07	GCST90274769+GCST90016564	NA
GCST90274769	GCST90016564	rs74855027	T	C	T	C	0.1215	-0.005	0.0639	0.0542	FALSE	FALSE	FALSE	0.7604	2	225265371	0.0165	50019	355329	405348	Irritable bowel syndrome	TRUE	reported	-0.000475963	2.26540643677271e-07	7.35e-06	2	225265371	14286	0.0271	C-C motif chemokine 28 levels	Inflammatory factors	0.0374866564131272	0.00140524940903585	20.1008292370747	2	1	TRUE	NA	NA	0.00140524940903585	14286	2.26540643677271e-07	405348	TRUE	1.36548275141806e-05	GCST90274769+GCST90016564	NA
GCST90274769	GCST90016564	rs76291845	A	G	A	G	0.2696	0.0382	0.9859	0.9862	FALSE	FALSE	FALSE	0.2326	2	111889358	0.032	50019	355329	405348	Irritable bowel syndrome	TRUE	reported	0.00187499310637636	3.51559914895888e-06	6.55e-07	2	111889358	14244	0.0542	C-C motif chemokine 28 levels	Inflammatory factors	0.0416445517680281	0.00173426869195998	24.7423646192182	2	1	TRUE	NA	NA	0.00173426869195998	14244	3.51559914895888e-06	405348	TRUE	3.04860099408837e-06	GCST90274769+GCST90016564	NA
GCST90274769	GCST90016564	rs7661151	T	C	T	C	0.0531	0.0036	0.6323	0.6307	FALSE	FALSE	FALSE	0.6232	4	157065076	0.0072	53400	415577	468977	Irritable bowel syndrome	TRUE	reported	0.000730121340588642	5.33077171982956e-07	4.7e-06	4	157065076	14730	0.0116	C-C motif chemokine 28 levels	Inflammatory factors	0.0376925844852017	0.00142073092517407	20.9542954815696	2	1	TRUE	NA	NA	0.00142073092517407	14730	5.33077171982956e-07	468977	TRUE	9.92062801147837e-06	GCST90274769+GCST90016564	NA
GCST90274769	GCST90016564	rs76669782	A	C	A	C	-0.2853	-0.0157	0.0176	0.0144	FALSE	FALSE	FALSE	0.6062	9	90419900	0.0304	53400	402624	456024	Irritable bowel syndrome	TRUE	reported	-0.000764774	5.84879081165644e-07	2.68e-08	9	90419900	12933	0.0513	C-C motif chemokine 28 levels	Inflammatory factors	-0.0488483	0.00238615783875254	30.9292089873807	2	1	TRUE	NA	NA	0.00238615783875254	12933	5.84879081165644e-07	456024	TRUE	6.81253309469219e-08	GCST90274769+GCST90016564	NA
GCST90274769	GCST90016564	rs76679915	T	C	T	C	0.0624	-0.0062	0.7035	0.7173	FALSE	FALSE	FALSE	0.5009	4	125828318	0.0091	44437	300342	344779	Irritable bowel syndrome	TRUE	reported	-0.00116033	1.34636162081374e-06	5.24e-06	4	125828318	11962	0.0137	C-C motif chemokine 28 levels	Inflammatory factors	0.0416123360948411	0.00173158651527001	20.7456976930044	2	1	TRUE	NA	NA	0.00173158651527001	11962	1.34636162081374e-06	344779	TRUE	1.35195540652064e-05	GCST90274769+GCST90016564	NA
GCST90274769	GCST90016564	rs77569365	T	G	T	G	0.129	0.036	0.9561	0.9571	FALSE	FALSE	FALSE	0.03273	13	106647340	0.0169	53400	433201	486601	Irritable bowel syndrome	TRUE	reported	0.00305371262901807	9.32516082062443e-06	4.77e-06	13	106647340	14734	0.0282	C-C motif chemokine 28 levels	Inflammatory factors	0.0376618390909995	0.00141841412371634	20.9257582616569	2	1	TRUE	NA	NA	0.00141841412371634	14734	9.32516082062443e-06	486601	TRUE	3.46713431319989e-05	GCST90274769+GCST90016564	NA
GCST90274769	GCST90016564	rs78552613	T	C	T	C	-0.1844	-0.0022	0.0271	0.0299	FALSE	FALSE	FALSE	0.924	10	105492625	0.0229	44437	305506	349943	Irritable bowel syndrome	TRUE	reported	-0.000162401	2.63742158975925e-08	3.04e-06	10	105492625	14734	0.0395	C-C motif chemokine 28 levels	Inflammatory factors	-0.0384337	0.00147714776127041	21.7935330876462	2	1	TRUE	NA	NA	0.00147714776127041	14734	2.63742158975925e-08	349943	TRUE	5.30116431070723e-06	GCST90274769+GCST90016564	NA
GCST90274769	GCST90016564	rs78843608	A	G	A	G	-0.1684	-0.0125	0.0376	0.043	FALSE	FALSE	FALSE	0.4986	5	102824347	0.0185	50019	398719	448738	Irritable bowel syndrome	TRUE	reported	-0.00100865	1.0173847300537e-06	1.85e-07	5	102824347	14725	0.0323	C-C motif chemokine 28 levels	Inflammatory factors	-0.042928	0.00184281506873851	27.1818573934381	2	1	TRUE	NA	NA	0.00184281506873851	14725	1.0173847300537e-06	448738	TRUE	5.50069063925512e-07	GCST90274769+GCST90016564	NA
GCST90274769	GCST90016564	rs79205279	A	G	A	G	0.1063	0.0045	0.0645	0.0603	FALSE	FALSE	FALSE	0.7554	3	124901642	0.0145	53400	426079	479479	Irritable bowel syndrome	TRUE	reported	0.000448188365214778	2.00872810713895e-07	9.46e-06	3	124901642	13854	0.024	C-C motif chemokine 28 levels	Inflammatory factors	0.0376061150244318	0.00141421988723079	19.6175173611111	2	1	TRUE	NA	NA	0.00141421988723079	13854	2.00872810713895e-07	479479	TRUE	1.60794502097444e-05	GCST90274769+GCST90016564	NA
GCST90274769	GCST90016564	rs7958187	A	G	A	G	-0.055	0.0074	0.3872	0.3947	FALSE	FALSE	FALSE	0.301	12	69466941	0.0072	53400	422699	476099	Irritable bowel syndrome	TRUE	reported	0.00148953605178225	2.21871764955905e-06	6.54e-06	12	69466941	13420	0.0122	C-C motif chemokine 28 levels	Inflammatory factors	-0.0388893	0.00151237891894375	20.3238376780435	2	1	TRUE	NA	NA	0.00151237891894375	13420	2.21871764955905e-06	476099	TRUE	1.91529619101431e-05	GCST90274769+GCST90016564	NA
GCST90274769	GCST90016564	rs79683119	A	C	A	C	0.159	0.0321	0.0266	0.0242	FALSE	FALSE	FALSE	0.1832	2	56679291	0.0241	50019	361926	411945	Irritable bowel syndrome	TRUE	reported	0.0020752407699908	4.30662425343199e-06	8.94e-06	2	56679291	14734	0.0358	C-C motif chemokine 28 levels	Inflammatory factors	0.0365672824517758	0.00133716614590795	19.7255079429481	2	1	TRUE	NA	NA	0.00133716614590795	14734	4.30662425343199e-06	411945	TRUE	3.86528876105985e-05	GCST90274769+GCST90016564	NA
GCST90274769	GCST90016564	rs801520	A	C	A	C	0.0779	-0.0152	0.1364	0.1011	FALSE	FALSE	FALSE	0.1786	7	18702222	0.0113	53400	433201	486601	Irritable bowel syndrome	TRUE	reported	-0.00192832	3.71841160635231e-06	5.22e-06	7	18702222	14732	0.0171	C-C motif chemokine 28 levels	Inflammatory factors	0.037508893308942	0.00140691707726159	20.7530864197531	2	1	TRUE	NA	NA	0.00140691707726159	14732	3.71841160635231e-06	486601	TRUE	2.07776022581785e-05	GCST90274769+GCST90016564	NA
GCST90274770	GCST90016564	rs10990301	A	T	A	T	0.085	0.0109	0.8839	0.896	FALSE	TRUE	FALSE	0.3329	9	105528047	0.0113	53400	433201	486601	Irritable bowel syndrome	TRUE	reported	0.00138280847690298	1.91215928379473e-06	4.88e-06	9	105528047	14296	0.0186	C-C motif chemokine 4 levels	Inflammatory factors	0.0381954882725645	0.00145889532437961	20.8839172158631	2	1	TRUE	NA	NA	0.00145889532437961	14296	1.91215928379473e-06	486601	TRUE	1.42468445665043e-05	GCST90274770+GCST90016564	NA
GCST90274770	GCST90016564	rs111476793	A	G	A	G	0.0869	0.0013	0.1344	0.1319	FALSE	FALSE	FALSE	0.9071	4	53951496	0.0108	50019	400963	450982	Irritable bowel syndrome	TRUE	reported	0.000179242481867062	3.21278673058642e-08	4.79e-06	4	53951496	12800	0.019	C-C motif chemokine 4 levels	Inflammatory factors	0.0403961969410147	0.00163185272729725	20.9185872576177	2	1	TRUE	NA	NA	0.00163185272729725	12800	3.21278673058642e-08	450982	TRUE	7.16446562572228e-06	GCST90274770+GCST90016564	NA
GCST90274770	GCST90016564	rs112315344	T	G	T	G	0.2123	0.0429	0.0284	0.0213	FALSE	FALSE	FALSE	0.1139	5	33775793	0.0271	44437	305506	349943	Irritable bowel syndrome	TRUE	reported	0.00267601801034828	7.16107239170839e-06	3.07e-06	5	33775793	14255	0.0455	C-C motif chemokine 4 levels	Inflammatory factors	0.0390529660126011	0.00152513415438138	21.770940707644	2	1	TRUE	NA	NA	0.00152513415438138	14255	7.16107239170839e-06	349943	TRUE	2.05116386188262e-05	GCST90274770+GCST90016564	NA
GCST90274770	GCST90016564	rs112356872	T	C	T	C	-0.2165	0.0175	0.9805	0.9811	FALSE	FALSE	FALSE	0.5339	7	22212109	0.0282	50019	359979	409998	Irritable bowel syndrome	TRUE	reported	0.000969167688473259	9.392860083806e-07	5.92e-06	7	22212109	14743	0.0478	C-C motif chemokine 4 levels	Inflammatory factors	-0.037279	0.00138972570974424	20.5144561544791	2	1	TRUE	NA	NA	0.00138972570974424	14743	9.392860083806e-07	409998	TRUE	1.46947641705217e-05	GCST90274770+GCST90016564	NA
GCST90274770	GCST90016564	rs112846979	T	C	T	C	-0.188	-0.009	0.0228	0.0232	FALSE	FALSE	FALSE	0.7157	3	190832842	0.0247	50019	364170	414189	Irritable bowel syndrome	TRUE	reported	-0.000566171	3.20549061341698e-07	5.6e-06	3	190832842	14296	0.0414	C-C motif chemokine 4 levels	Inflammatory factors	-0.0379549	0.00144057261515869	20.6212513710938	2	1	TRUE	NA	NA	0.00144057261515869	14296	3.20549061341698e-07	414189	TRUE	1.09806330812288e-05	GCST90274770+GCST90016564	NA
GCST90274770	GCST90016564	rs1161092	A	G	A	G	-0.0635	-0.0077	0.6742	0.684	FALSE	FALSE	FALSE	0.2965	12	67722012	0.0073	53400	433201	486601	Irritable bowel syndrome	TRUE	reported	-0.0015121	2.28645956256083e-06	3.77e-07	12	67722012	14296	0.0125	C-C motif chemokine 4 levels	Inflammatory factors	-0.0424517	0.00180214726925358	25.8064	2	1	TRUE	NA	NA	0.00180214726925358	14296	2.28645956256083e-06	486601	TRUE	1.38510298973838e-06	GCST90274770+GCST90016564	NA
GCST90274770	GCST90016564	rs116193969	A	T	A	T	0.2915	-0.0124	0.0134	0.0136	FALSE	TRUE	FALSE	0.7372	2	236974412	0.0369	44437	305506	349943	Irritable bowel syndrome	TRUE	reported	-0.000568065	3.22697550875271e-07	2.31e-06	2	236974412	14296	0.0617	C-C motif chemokine 4 levels	Inflammatory factors	0.0394855040754904	0.00155910503209557	22.3206475627087	2	1	TRUE	NA	NA	0.00155910503209557	14296	3.22697550875271e-07	349943	TRUE	5.0448558411462e-06	GCST90274770+GCST90016564	NA
GCST90274770	GCST90016564	rs11619402	A	G	A	G	0.0672	-0.0065	0.7907	0.7814	FALSE	FALSE	FALSE	0.4386	13	43555687	0.0084	53400	433201	486601	Irritable bowel syndrome	TRUE	reported	-0.0011093	1.23054186776588e-06	7.46e-06	13	43555687	14296	0.015	C-C motif chemokine 4 levels	Inflammatory factors	0.0374452245745729	0.0014021448434402	20.0704	2	1	TRUE	NA	NA	0.0014021448434402	14296	1.23054186776588e-06	486601	TRUE	1.83796591390507e-05	GCST90274770+GCST90016564	NA
GCST90274770	GCST90016564	rs116309267	C	G	C	G	0.1956	-0.0105	0.0299	0.0307	FALSE	TRUE	FALSE	0.6409	3	756117	0.0226	44437	305506	349943	Irritable bowel syndrome	TRUE	reported	-0.000785386	6.16831612925708e-07	1.37e-06	3	756117	14723	0.0405	C-C motif chemokine 4 levels	Inflammatory factors	0.0397741928274287	0.00158198641507348	23.3253223593964	2	1	TRUE	NA	NA	0.00158198641507348	14723	6.16831612925708e-07	349943	TRUE	3.54539366007646e-06	GCST90274770+GCST90016564	NA
GCST90274770	GCST90016564	rs13100427	A	G	A	G	0.0533	-0.0102	0.56	0.5578	FALSE	FALSE	FALSE	0.1384	3	22458640	0.0069	53400	433201	486601	Irritable bowel syndrome	TRUE	reported	-0.00211916	4.49085465614239e-06	8.93e-06	3	22458640	14296	0.012	C-C motif chemokine 4 levels	Inflammatory factors	0.0371252662355447	0.00137828539306008	19.7284027777778	2	1	TRUE	NA	NA	0.00137828539306008	14296	4.49085465614239e-06	486601	TRUE	3.67583711453864e-05	GCST90274770+GCST90016564	NA
GCST90274770	GCST90016564	rs137896358	T	C	T	C	0.2797	-0.0421	0.0186	0.0211	FALSE	FALSE	FALSE	0.1361	19	18917908	0.0283	44437	310156	354593	Irritable bowel syndrome	TRUE	reported	-0.00249822	6.24109655766156e-06	3.85e-07	19	18917908	12745	0.0551	C-C motif chemokine 4 levels	Inflammatory factors	0.0449227535301473	0.00201805378473036	25.7680607112625	2	1	TRUE	NA	NA	0.00201805378473036	12745	6.24109655766156e-06	354593	TRUE	2.49589723578642e-06	GCST90274770+GCST90016564	NA
GCST90274770	GCST90016564	rs140505982	T	C	T	C	-0.2294	-0.0509	0.0248	0.0267	FALSE	FALSE	FALSE	0.02772	3	46459749	0.0231	50019	398719	448738	Irritable bowel syndrome	TRUE	reported	-0.00328933	1.08197192927986e-05	3.24e-08	3	46459749	13865	0.0415	C-C motif chemokine 4 levels	Inflammatory factors	-0.0468963	0.00219926331861154	30.5555871679489	2	1	TRUE	NA	NA	0.00219926331861154	13865	1.08197192927986e-05	448738	TRUE	4.17862528673753e-07	GCST90274770+GCST90016564	NA
GCST90274770	GCST90016564	rs143922263	A	G	A	G	0.2198	-0.0056	0.0203	0.0221	FALSE	FALSE	FALSE	0.8228	2	162240222	0.0249	50019	400963	450982	Irritable bowel syndrome	TRUE	reported	-0.000334896	1.12155358740503e-07	9.75e-06	2	162240222	14296	0.0497	C-C motif chemokine 4 levels	Inflammatory factors	0.0369655766879004	0.00136645385986904	19.5588176949018	2	1	TRUE	NA	NA	0.00136645385986904	14296	1.12155358740503e-07	450982	TRUE	1.60680573620613e-05	GCST90274770+GCST90016564	NA
GCST90274770	GCST90016564	rs143960014	A	G	A	G	0.1953	0.032	0.0228	0.0281	FALSE	FALSE	FALSE	0.1463	12	52285090	0.022	50019	398719	448738	Irritable bowel syndrome	TRUE	reported	0.00217135492209119	4.71478219768964e-06	2.67e-06	12	52285090	14257	0.0416	C-C motif chemokine 4 levels	Inflammatory factors	0.0392907048374217	0.00154375948662139	22.0403164293639	2	1	TRUE	NA	NA	0.00154375948662139	14257	4.71478219768964e-06	448738	TRUE	1.26942867444649e-05	GCST90274770+GCST90016564	NA
GCST90274770	GCST90016564	rs148518028	T	C	T	C	0.1989	0.0285	0.0317	0.0142	FALSE	FALSE	FALSE	0.3778	2	79469060	0.0323	50019	399016	449035	Irritable bowel syndrome	TRUE	reported	0.00131674849810431	1.73382660725996e-06	6.17e-06	2	79469060	14296	0.044	C-C motif chemokine 4 levels	Inflammatory factors	0.0377828756267669	0.00142754569062774	20.4345092975207	2	1	TRUE	NA	NA	0.00142754569062774	14296	1.73382660725996e-06	449035	TRUE	1.75487795238681e-05	GCST90274770+GCST90016564	NA
GCST90274770	GCST90016564	rs1634503	A	G	A	G	-0.0745	0.0158	0.2416	0.2385	FALSE	FALSE	FALSE	0.04874	17	34421139	0.008	53400	433201	486601	Irritable bowel syndrome	TRUE	reported	0.00283125999978499	8.01603318638253e-06	6.72e-08	17	34421139	14295	0.0138	C-C motif chemokine 4 levels	Inflammatory factors	-0.04511	0.0020349152483326	29.144349926486	2	1	TRUE	NA	NA	0.0020349152483326	14295	8.01603318638253e-06	486601	TRUE	6.18434032533977e-07	GCST90274770+GCST90016564	NA
GCST90274770	GCST90016564	rs17692864	T	C	T	C	0.2321	-0.0101	0.9406	0.9417	FALSE	FALSE	FALSE	0.5271	17	34945214	0.016	50019	359979	409998	Irritable bowel syndrome	TRUE	reported	-0.000985851	9.71902592268207e-07	2.38e-16	17	34945214	13662	0.0283	C-C motif chemokine 4 levels	Inflammatory factors	0.0699997880216035	0.00489997032306943	67.2631822097916	2	1	TRUE	NA	NA	0.00489997032306943	13662	9.71902592268207e-07	409998	TRUE	1.89742189329401e-15	GCST90274770+GCST90016564	NA
GCST90274770	GCST90016564	rs17792183	T	C	T	C	0.0763	-0.0183	0.8565	0.8632	FALSE	FALSE	FALSE	0.06774	6	22899548	0.01	53400	433201	486601	Irritable bowel syndrome	TRUE	reported	-0.0026234	6.88221092144424e-06	7.18e-06	6	22899548	14296	0.017	C-C motif chemokine 4 levels	Inflammatory factors	0.0375139609280472	0.00140729726451105	20.1442560553633	2	1	TRUE	NA	NA	0.00140729726451105	14296	6.88221092144424e-06	486601	TRUE	3.89851727314028e-05	GCST90274770+GCST90016564	NA
GCST90274770	GCST90016564	rs183450854	C	G	C	G	0.2133	-0.0088	0.9802	0.9804	FALSE	TRUE	FALSE	0.7458	20	50372747	0.0271	50019	396772	446791	Irritable bowel syndrome	TRUE	reported	-0.000485805	2.3600662148674e-07	7.1e-06	20	50372747	14737	0.0475	C-C motif chemokine 4 levels	Inflammatory factors	0.0369679368123078	0.00136662835215879	20.1648265927978	2	1	TRUE	NA	NA	0.00136662835215879	14737	2.3600662148674e-07	446791	TRUE	1.30605344615276e-05	GCST90274770+GCST90016564	NA
GCST90274770	GCST90016564	rs3860989	A	C	A	C	-0.0631	-0.0077	0.6988	0.6922	FALSE	FALSE	FALSE	0.3323	9	33460141	0.0079	53400	401651	455051	Irritable bowel syndrome	TRUE	reported	-0.00144489	2.08770050742756e-06	8.84e-06	9	33460141	11984	0.0142	C-C motif chemokine 4 levels	Inflammatory factors	-0.0405619	0.00164527157158482	19.7461317198968	2	1	TRUE	NA	NA	0.00164527157158482	11984	2.08770050742756e-06	455051	TRUE	2.34947094525562e-05	GCST90274770+GCST90016564	NA
GCST90274770	GCST90016564	rs42279	T	C	T	C	0.0743	-0.0059	0.1598	0.1511	FALSE	FALSE	FALSE	0.5377	5	11317698	0.0096	53400	433201	486601	Irritable bowel syndrome	TRUE	reported	-0.000881039	7.76229257395685e-07	4.51e-06	5	11317698	14738	0.0162	C-C motif chemokine 4 levels	Inflammatory factors	0.0377549797732843	0.0014254384976811	21.0352461515013	2	1	TRUE	NA	NA	0.0014254384976811	14738	7.76229257395685e-07	486601	TRUE	1.02455943784624e-05	GCST90274770+GCST90016564	NA
GCST90274770	GCST90016564	rs4817032	A	T	A	T	-0.0899	9e-04	0.8283	0.8431	FALSE	TRUE	FALSE	0.9416	21	26966560	0.0119	40548	293220	333768	Irritable bowel syndrome	TRUE	reported	0.00013091050473979	1.71375602512267e-08	4.5e-06	21	26966560	10894	0.0196	C-C motif chemokine 4 levels	Inflammatory factors	-0.0439067	0.00192779818887043	21.0381	2	1	TRUE	NA	NA	0.00192779818887043	10894	1.71375602512267e-08	333768	TRUE	6.84087687040381e-06	GCST90274770+GCST90016564	NA
GCST90274770	GCST90016564	rs5019353	T	G	T	G	-0.0598	0.0016	0.5219	0.5212	FALSE	FALSE	FALSE	0.8457	3	45755730	0.0083	40548	293220	333768	Irritable bowel syndrome	TRUE	reported	0.00033367281028744	1.11337544325118e-07	8.09e-06	3	45755730	11743	0.0134	C-C motif chemokine 4 levels	Inflammatory factors	-0.0411506	0.00169336913234744	19.9155713967476	2	1	TRUE	NA	NA	0.00169336913234744	11743	1.11337544325118e-07	333768	TRUE	1.36602784726572e-05	GCST90274770+GCST90016564	NA
GCST90274770	GCST90016564	rs56131468	A	G	A	G	0.0833	-0.0224	0.1323	0.1218	FALSE	FALSE	FALSE	0.03338	10	132716137	0.0105	53400	426079	479479	Irritable bowel syndrome	TRUE	reported	-0.00308087	9.49173352043418e-06	2.87e-06	10	132716137	14296	0.0178	C-C motif chemokine 4 levels	Inflammatory factors	0.0391125081418519	0.00152978829314643	21.9002966797122	2	1	TRUE	NA	NA	0.00152978829314643	14296	9.49173352043418e-06	479479	TRUE	2.1641147643387e-05	GCST90274770+GCST90016564	NA
GCST90274770	GCST90016564	rs565810600	T	G	T	G	-0.1709	0.0102	0.9447	0.9396	FALSE	FALSE	FALSE	0.6557	19	161091	0.023	40548	293220	333768	Irritable bowel syndrome	TRUE	reported	0.000767628624148599	5.89253704612271e-07	7.68e-06	19	161091	9830	0.0382	C-C motif chemokine 4 levels	Inflammatory factors	-0.0450821	0.00203239769891781	20.0150831939914	2	1	TRUE	NA	NA	0.00203239769891781	9830	5.89253704612271e-07	333768	TRUE	1.47317820083308e-05	GCST90274770+GCST90016564	NA
GCST90274770	GCST90016564	rs5743614	T	C	T	C	0.0728	-0.0123	0.2565	0.2059	FALSE	FALSE	FALSE	0.1981	4	38798935	0.0096	44437	312628	357065	Irritable bowel syndrome	TRUE	reported	-0.00214418	4.597491241745e-06	3.56e-07	4	38798935	12859	0.0143	C-C motif chemokine 4 levels	Inflammatory factors	0.0448526628251483	0.00201176136250644	25.9173553719008	2	1	TRUE	NA	NA	0.00201176136250644	12859	4.597491241745e-06	357065	TRUE	1.92697801436016e-06	GCST90274770+GCST90016564	NA
GCST90274770	GCST90016564	rs6100282	A	G	A	G	-0.0715	-0.0075	0.198	0.1856	FALSE	FALSE	FALSE	0.4033	20	57507885	0.009	53400	422699	476099	Irritable bowel syndrome	TRUE	reported	-0.00120773	1.45861753280445e-06	6.9e-06	20	57507885	12799	0.0159	C-C motif chemokine 4 levels	Inflammatory factors	-0.0397202	0.0015776982299863	20.2217080020569	2	1	TRUE	NA	NA	0.0015776982299863	12799	1.45861753280445e-06	476099	TRUE	1.69679108672451e-05	GCST90274770+GCST90016564	NA
GCST90274770	GCST90016564	rs66822987	T	C	T	C	0.0648	3e-04	0.2289	0.2208	FALSE	FALSE	FALSE	0.9678	3	63106417	0.0084	53400	426079	479479	Irritable bowel syndrome	TRUE	reported	5.15772376165047e-05	2.66021144014938e-09	9.06e-06	3	63106417	14296	0.0146	C-C motif chemokine 4 levels	Inflammatory factors	0.0370976337990909	0.00137623443349145	19.6990054419216	2	1	TRUE	NA	NA	0.00137623443349145	14296	2.66021144014938e-09	479479	TRUE	1.26303420543255e-05	GCST90274770+GCST90016564	NA
GCST90274770	GCST90016564	rs72800563	T	G	T	G	-0.1765	0.0115	0.9693	0.9739	FALSE	FALSE	FALSE	0.5967	16	79338459	0.0218	53400	433201	486601	Irritable bowel syndrome	TRUE	reported	0.000756232985415245	5.71888328230055e-07	2.37e-06	16	79338459	14741	0.0374	C-C motif chemokine 4 levels	Inflammatory factors	-0.0388429	0.00150876795623661	22.2713331808173	2	1	TRUE	NA	NA	0.00150876795623661	14741	5.71888328230055e-07	486601	TRUE	5.17434740418374e-06	GCST90274770+GCST90016564	NA
GCST90274770	GCST90016564	rs78044056	A	G	A	G	-0.2607	-0.0389	0.0138	0.0131	FALSE	FALSE	FALSE	0.2238	4	157055604	0.032	50019	399016	449035	Irritable bowel syndrome	TRUE	reported	-0.00181409	3.29093691880608e-06	2.33e-06	4	157055604	13809	0.0552	C-C motif chemokine 4 levels	Inflammatory factors	-0.0401607	0.00161288554331035	22.305086247637	2	1	TRUE	NA	NA	0.00161288554331035	13809	3.29093691880608e-06	449035	TRUE	8.97571914833175e-06	GCST90274770+GCST90016564	NA
GCST90274770	GCST90016564	rs8064426	A	G	A	G	-0.4104	0.0019	0.1459	0.124	FALSE	FALSE	FALSE	0.8657	17	34819750	0.0111	53400	361642	415042	Irritable bowel syndrome	TRUE	reported	0.000265696375265674	7.05945638293177e-08	2.11e-124	17	34819750	14295	0.0173	C-C motif chemokine 4 levels	Inflammatory factors	-0.194632	0.0378815421497554	562.759063116041	2	1	TRUE	NA	NA	0.0378815421497554	14295	7.05945638293177e-08	415042	TRUE	1.75406829200372e-118	GCST90274770+GCST90016564	NA
GCST90274770	GCST90016564	rs9818901	A	T	A	T	-0.1185	-0.0097	0.9445	0.95	FALSE	TRUE	FALSE	0.5362	3	152777012	0.0157	53400	433201	486601	Irritable bowel syndrome	TRUE	reported	-0.000885699	7.84463264581636e-07	7.76e-06	3	152777012	14742	0.0265	C-C motif chemokine 4 levels	Inflammatory factors	-0.0368069	0.00135474859897278	19.9960840156639	2	1	TRUE	NA	NA	0.00135474859897278	14742	7.84463264581636e-07	486601	TRUE	1.72039372087935e-05	GCST90274770+GCST90016564	NA
GCST90274771	GCST90016564	rs10903115	A	G	A	G	-0.0559	-0.006	0.4429	0.427	FALSE	FALSE	FALSE	0.4062	1	25261696	0.0072	53400	383378	436778	Irritable bowel syndrome	TRUE	reported	-0.00126092	1.58993017090287e-06	4.61e-06	1	25261696	14286	0.0122	Natural killer cell receptor 2B4 levels	Inflammatory factors	-0.0383096	0.00146762892179165	20.9944235420586	2	1	TRUE	NA	NA	0.00146762892179165	14286	1.58993017090287e-06	436778	TRUE	1.30486959582431e-05	GCST90274771+GCST90016564	NA
GCST90274771	GCST90016564	rs10992054	T	C	T	C	-0.3705	-0.0166	0.9873	0.9845	FALSE	FALSE	FALSE	0.6497	9	92856642	0.0366	44437	305506	349943	Irritable bowel syndrome	TRUE	reported	-0.000766707	5.87839711466364e-07	1.2e-06	9	92856642	12304	0.0763	Natural killer cell receptor 2B4 levels	Inflammatory factors	-0.0437381	0.00191302222394592	23.5791067542243	2	1	TRUE	NA	NA	0.00191302222394592	12304	5.87839711466364e-07	349943	TRUE	2.76729578083462e-06	GCST90274771+GCST90016564	NA
GCST90274771	GCST90016564	rs11020961	A	G	A	G	0.0768	0.0045	0.8167	0.8192	FALSE	FALSE	FALSE	0.6451	11	94575608	0.0099	50019	359979	409998	Irritable bowel syndrome	TRUE	reported	0.000709884019847612	5.03935321635005e-07	1.84e-06	11	94575608	14287	0.0161	Natural killer cell receptor 2B4 levels	Inflammatory factors	0.0398794905300094	0.00159037376493311	22.7546776744724	2	1	TRUE	NA	NA	0.00159037376493311	14287	5.03935321635005e-07	409998	TRUE	4.13674462864799e-06	GCST90274771+GCST90016564	NA
GCST90274771	GCST90016564	rs11220506	A	G	A	G	-0.0702	-0.0024	0.1876	0.1782	FALSE	FALSE	FALSE	0.792	11	126335329	0.0092	53400	383378	436778	Irritable bowel syndrome	TRUE	reported	-0.000394724	1.55807369117266e-07	1.79e-06	11	126335329	14729	0.0147	Natural killer cell receptor 2B4 levels	Inflammatory factors	-0.0393212	0.00154615582645002	22.8054977092878	2	1	TRUE	NA	NA	0.00154615582645002	14729	1.55807369117266e-07	436778	TRUE	3.34352579523558e-06	GCST90274771+GCST90016564	NA
GCST90274771	GCST90016564	rs11265488	A	G	A	G	-0.0624	-0.0041	0.4675	0.4811	FALSE	FALSE	FALSE	0.5433	1	160773957	0.0068	53400	433201	486601	Irritable bowel syndrome	TRUE	reported	-0.000864349	7.4709933782168e-07	1.24e-07	1	160773957	14287	0.0118	Natural killer cell receptor 2B4 levels	Inflammatory factors	-0.0442016	0.00195377961641299	27.9643780522838	2	1	TRUE	NA	NA	0.00195377961641299	14287	7.4709933782168e-07	486601	TRUE	3.24749809078103e-07	GCST90274771+GCST90016564	NA
GCST90274771	GCST90016564	rs11265493	A	G	A	G	0.2122	-0.0105	0.4066	0.39	FALSE	FALSE	FALSE	0.136	1	160803802	0.007	53400	433201	486601	Irritable bowel syndrome	TRUE	reported	-0.00215033	4.62390920697388e-06	3.99e-71	1	160803802	14287	0.0119	Natural killer cell receptor 2B4 levels	Inflammatory factors	0.14756307791375	0.0217748619633794	317.977826424687	2	1	TRUE	NA	NA	0.0217748619633794	14287	4.62390920697388e-06	486601	TRUE	9.85296917196615e-67	GCST90274771+GCST90016564	NA
GCST90274771	GCST90016564	rs113798825	T	C	T	C	-0.3154	-0.0264	0.9868	0.9864	FALSE	FALSE	FALSE	0.4831	1	233431752	0.0377	40548	293220	333768	Irritable bowel syndrome	TRUE	reported	-0.00121211	1.46920507986906e-06	5.68e-06	1	233431752	11273	0.0695	Natural killer cell receptor 2B4 levels	Inflammatory factors	-0.042707	0.00182388936376383	20.5946193261218	2	1	TRUE	NA	NA	0.00182388936376383	11273	1.46920507986906e-06	333768	TRUE	1.45572009083706e-05	GCST90274771+GCST90016564	NA
GCST90274771	GCST90016564	rs114344979	T	C	T	C	0.1066	0.0191	0.0652	0.0686	FALSE	FALSE	FALSE	0.1582	2	49094515	0.0136	53400	433201	486601	Irritable bowel syndrome	TRUE	reported	0.00201329758530611	4.05336716699941e-06	8.93e-06	2	49094515	14724	0.024	Natural killer cell receptor 2B4 levels	Inflammatory factors	0.0365823634477838	0.00133826931542575	19.7284027777778	2	1	TRUE	NA	NA	0.00133826931542575	14724	4.05336716699941e-06	486601	TRUE	3.56222795965041e-05	GCST90274771+GCST90016564	NA
GCST90274771	GCST90016564	rs114758826	A	G	A	G	-0.1804	-0.0322	0.0393	0.0313	FALSE	FALSE	FALSE	0.1253	4	174530615	0.021	50019	400963	450982	Irritable bowel syndrome	TRUE	reported	-0.00228327	5.21331068792059e-06	8.65e-08	4	174530615	14728	0.0337	Natural killer cell receptor 2B4 levels	Inflammatory factors	-0.0440699	0.00194215631200891	28.6558479866865	2	1	TRUE	NA	NA	0.00194215631200891	14728	5.21331068792059e-06	450982	TRUE	5.93658306909105e-07	GCST90274771+GCST90016564	NA
GCST90274771	GCST90016564	rs139924614	A	G	A	G	0.1618	-0.0088	0.9666	0.9596	FALSE	FALSE	FALSE	0.6421	22	17214005	0.019	50019	362223	412242	Irritable bowel syndrome	TRUE	reported	-0.000721363	5.20364651249074e-07	3.33e-06	22	17214005	14725	0.0348	Natural killer cell receptor 2B4 levels	Inflammatory factors	0.0382897493185285	0.00146610490287575	21.6171555027084	2	1	TRUE	NA	NA	0.00146610490287575	14725	5.20364651249074e-07	412242	TRUE	7.41939929897037e-06	GCST90274771+GCST90016564	NA
GCST90274771	GCST90016564	rs140189694	A	T	A	T	0.2783	0.0239	0.9887	0.9866	FALSE	TRUE	FALSE	0.4465	5	113042679	0.0313	53400	414396	467796	Irritable bowel syndrome	TRUE	reported	0.00111641578709388	1.24638420967244e-06	7.41e-06	5	113042679	12934	0.0621	Natural killer cell receptor 2B4 levels	Inflammatory factors	0.0393778305151497	0.00155061353607986	20.0836762688615	2	1	TRUE	NA	NA	0.00155061353607986	12934	1.24638420967244e-06	467796	TRUE	1.75285767663835e-05	GCST90274771+GCST90016564	NA
GCST90274771	GCST90016564	rs1434219	T	C	T	C	-0.0589	-0.0077	0.4388	0.4405	FALSE	FALSE	FALSE	0.2679	2	79554556	0.007	53400	433201	486601	Irritable bowel syndrome	TRUE	reported	-0.00157691	2.48664093260461e-06	1.68e-06	2	79554556	14287	0.0123	Natural killer cell receptor 2B4 levels	Inflammatory factors	-0.0400333	0.00160266788274185	22.9308612598321	2	1	TRUE	NA	NA	0.00160266788274185	14287	2.48664093260461e-06	486601	TRUE	5.82460488840001e-06	GCST90274771+GCST90016564	NA
GCST90274771	GCST90016564	rs145175118	T	C	T	C	0.2308	-0.005	0.9818	0.9809	FALSE	FALSE	FALSE	0.8705	8	92927069	0.0308	44437	305506	349943	Irritable bowel syndrome	TRUE	reported	-0.000274424	7.53084509349129e-08	9.06e-06	8	92927069	14287	0.052	Natural killer cell receptor 2B4 levels	Inflammatory factors	0.0371101820339906	0.00137716561059592	19.6999408284024	2	1	TRUE	NA	NA	0.00137716561059592	14287	7.53084509349129e-08	349943	TRUE	1.57979356687301e-05	GCST90274771+GCST90016564	NA
GCST90274771	GCST90016564	rs147033439	A	G	A	G	0.2053	-0.0208	0.0249	0.0249	FALSE	FALSE	FALSE	0.3488	1	88677329	0.0222	53400	433201	486601	Irritable bowel syndrome	TRUE	reported	-0.00134315	1.80405064562283e-06	5.88e-07	1	88677329	14731	0.0411	Natural killer cell receptor 2B4 levels	Inflammatory factors	0.0411237730540413	0.00169116471020029	24.9513618792216	2	1	TRUE	NA	NA	0.00169116471020029	14731	1.80405064562283e-06	486601	TRUE	1.9449027568133e-06	GCST90274771+GCST90016564	NA
GCST90274771	GCST90016564	rs148214660	A	G	A	G	-0.2705	0.0349	0.0131	0.0118	FALSE	FALSE	FALSE	0.3747	3	112589458	0.0393	40548	293220	333768	Irritable bowel syndrome	TRUE	reported	0.00153713254054505	2.36277644720247e-06	9.87e-06	3	112589458	14287	0.0612	Natural killer cell receptor 2B4 levels	Inflammatory factors	-0.0369555	0.00136570822494912	19.5358222264941	2	1	TRUE	NA	NA	0.00136570822494912	14287	2.36277644720247e-06	333768	TRUE	3.36496611002974e-05	GCST90274771+GCST90016564	NA
GCST90274771	GCST90016564	rs149212182	T	C	T	C	0.2642	-0.0288	0.0173	0.0173	FALSE	FALSE	FALSE	0.3853	20	60283624	0.0332	44437	305506	349943	Irritable bowel syndrome	TRUE	reported	-0.00146641	2.15036927284781e-06	7.54e-06	20	60283624	12321	0.059	Natural killer cell receptor 2B4 levels	Inflammatory factors	0.0403125157103252	0.00162509892289521	20.0521804079288	2	1	TRUE	NA	NA	0.00162509892289521	12321	2.15036927284781e-06	349943	TRUE	2.23677460928907e-05	GCST90274771+GCST90016564	NA
GCST90274771	GCST90016564	rs149458216	A	C	A	C	-0.2146	-0.0265	0.0182	0.0173	FALSE	FALSE	FALSE	0.3552	16	48902293	0.0287	50019	361926	411945	Irritable bowel syndrome	TRUE	reported	-0.00143862	2.06961673829501e-06	4.97e-06	16	48902293	14725	0.047	Natural killer cell receptor 2B4 levels	Inflammatory factors	-0.0376033	0.00141401128471714	20.8479674060661	2	1	TRUE	NA	NA	0.00141401128471714	14725	2.06961673829501e-06	411945	TRUE	1.60496915337253e-05	GCST90274771+GCST90016564	NA
GCST90274771	GCST90016564	rs149826608	A	G	A	G	-0.3587	-0.3942	0.007	0.0107	FALSE	FALSE	FALSE	0.2414	7	109234908	0.3365	3889	4650	8539	Irritable bowel syndrome	TRUE	reported	-0.0126778	0.000160726694465345	8.8e-06	7	109234908	13156	0.0807	Natural killer cell receptor 2B4 levels	Inflammatory factors	-0.038726	0.00149970570509567	19.7567581677669	2	1	TRUE	NA	NA	0.00149970570509567	13156	0.000160726694465345	8539	TRUE	0.0607283414517025	GCST90274771+GCST90016564	NA
GCST90274771	GCST90016564	rs1574847	C	G	C	G	-0.0637	-0.0025	0.2366	0.2329	FALSE	TRUE	FALSE	0.7565	4	27611759	0.0081	53400	433201	486601	Irritable bowel syndrome	TRUE	reported	-0.000442455	1.95766637978533e-07	4.59e-06	4	27611759	14287	0.0139	Natural killer cell receptor 2B4 levels	Inflammatory factors	-0.0383147	0.00146801671137296	21.001449200352	2	1	TRUE	NA	NA	0.00146801671137296	14287	1.95766637978533e-07	486601	TRUE	8.06196682700741e-06	GCST90274771+GCST90016564	NA
GCST90274771	GCST90016564	rs2554697	A	G	A	G	0.0627	0.0111	0.6347	0.6555	FALSE	FALSE	FALSE	0.1235	8	3921805	0.0072	53400	426079	479479	Irritable bowel syndrome	TRUE	reported	0.00222641190865826	4.95690998701532e-06	2.88e-06	8	3921805	11782	0.0134	Natural killer cell receptor 2B4 levels	Inflammatory factors	0.0430711916247523	0.00185512754797613	21.8940187124081	2	1	TRUE	NA	NA	0.00185512754797613	11782	4.95690998701532e-06	479479	TRUE	1.17422130135051e-05	GCST90274771+GCST90016564	NA
GCST90274771	GCST90016564	rs34826779	T	G	T	G	0.063	0.0115	0.248	0.2603	FALSE	FALSE	FALSE	0.1397	8	106570964	0.0078	53400	433201	486601	Irritable bowel syndrome	TRUE	reported	0.00211357012478973	4.46717867240369e-06	4.99e-06	8	106570964	14287	0.0138	Natural killer cell receptor 2B4 levels	Inflammatory factors	0.0381684710139123	0.00145683217953987	20.8412098298677	2	1	TRUE	NA	NA	0.00145683217953987	14287	4.46717867240369e-06	486601	TRUE	2.14321198964387e-05	GCST90274771+GCST90016564	NA
GCST90274771	GCST90016564	rs3828139	T	C	T	C	0.0744	-0.0041	0.4677	0.474	FALSE	FALSE	FALSE	0.5469	1	44253015	0.0068	53400	433201	486601	Irritable bowel syndrome	TRUE	reported	-0.000864349	7.4709933782168e-07	4.05e-10	1	44253015	14286	0.0119	Natural killer cell receptor 2B4 levels	Inflammatory factors	0.0522405369866341	0.00272907370465188	39.0887649177318	2	1	TRUE	NA	NA	0.00272907370465188	14286	7.4709933782168e-07	486601	TRUE	1.38274383551144e-09	GCST90274771+GCST90016564	NA
GCST90274771	GCST90016564	rs4672486	A	G	A	G	0.0661	0.0065	0.4329	0.4307	FALSE	FALSE	FALSE	0.3451	2	62495209	0.0069	53400	433201	486601	Irritable bowel syndrome	TRUE	reported	0.00135044923707152	1.82371314190706e-06	1.61e-08	2	62495209	14720	0.0117	Natural killer cell receptor 2B4 levels	Inflammatory factors	0.0465179748572321	0.00216392198481808	31.9176711227993	2	1	TRUE	NA	NA	0.00216392198481808	14720	1.82371314190706e-06	486601	TRUE	6.57462894539947e-08	GCST90274771+GCST90016564	NA
GCST90274771	GCST90016564	rs56272634	T	C	T	C	0.0704	0.0085	0.6994	0.6908	FALSE	FALSE	FALSE	0.2471	2	111846068	0.0074	53400	433201	486601	Irritable bowel syndrome	TRUE	reported	0.00164664891056094	2.71145263465152e-06	2.31e-08	2	111846068	14729	0.0126	Natural killer cell receptor 2B4 levels	Inflammatory factors	0.0459923027366299	0.00211529191101782	31.2179390274628	2	1	TRUE	NA	NA	0.00211529191101782	14729	2.71145263465152e-06	486601	TRUE	1.12282440655702e-07	GCST90274771+GCST90016564	NA
GCST90274771	GCST90016564	rs60006581	A	G	A	G	0.0905	-0.0041	0.9052	0.9092	FALSE	FALSE	FALSE	0.7538	21	38144075	0.0129	50019	361926	411945	Irritable bowel syndrome	TRUE	reported	-0.000495194	2.45217273258073e-07	8.27e-06	21	38144075	14724	0.0203	Natural killer cell receptor 2B4 levels	Inflammatory factors	0.0367177601412747	0.00134819390979218	19.8749059671431	2	1	TRUE	NA	NA	0.00134819390979218	14724	2.45217273258073e-07	411945	TRUE	1.55764811464259e-05	GCST90274771+GCST90016564	NA
GCST90274771	GCST90016564	rs61865960	T	C	T	C	0.2604	-0.0007	0.9697	0.959	FALSE	FALSE	FALSE	0.9965	10	95662408	0.155	9471	6894	16365	Irritable bowel syndrome	TRUE	reported	-3.53049e-05	1.24643533646535e-09	8.24e-06	10	95662408	11810	0.0584	Natural killer cell receptor 2B4 levels	Inflammatory factors	0.0409991303107428	0.00168092868623727	19.8818	2	1	TRUE	NA	NA	0.00168092868623727	11810	1.24643533646535e-09	16365	TRUE	0.000688116008176816	GCST90274771+GCST90016564	NA
GCST90274771	GCST90016564	rs6928352	A	G	A	G	-0.1074	-0.0018	0.0794	0.0797	FALSE	FALSE	FALSE	0.8894	6	614064	0.0129	53400	396408	449808	Irritable bowel syndrome	TRUE	reported	-0.000208051	4.32852895075869e-08	5.87e-07	6	614064	14731	0.0215	Natural killer cell receptor 2B4 levels	Inflammatory factors	-0.0411255	0.00169131006062111	24.9535100054083	2	1	TRUE	NA	NA	0.00169131006062111	14731	4.32852895075869e-08	449808	TRUE	1.01286078372048e-06	GCST90274771+GCST90016564	NA
GCST90274771	GCST90016564	rs72756898	C	G	C	G	0.2056	-0.0217	0.0192	0.0187	FALSE	TRUE	FALSE	0.4538	5	64185695	0.029	44437	310156	354593	Irritable bowel syndrome	TRUE	reported	-0.0012566	1.57904707570164e-06	5.94e-06	5	64185695	14734	0.0454	Natural killer cell receptor 2B4 levels	Inflammatory factors	0.0372850148386438	0.00139017233151789	20.5085291777446	2	1	TRUE	NA	NA	0.00139017233151789	14734	1.57904707570164e-06	354593	TRUE	1.81284240219754e-05	GCST90274771+GCST90016564	NA
GCST90274771	GCST90016564	rs72837690	T	C	T	C	-0.0776	0.0121	0.6405	0.65	FALSE	FALSE	FALSE	0.1041	17	7088423	0.0074	53400	411465	464865	Irritable bowel syndrome	TRUE	reported	0.00239822491961009	5.75148276503883e-06	5.37e-10	17	7088423	14287	0.0125	Natural killer cell receptor 2B4 levels	Inflammatory factors	-0.0518712	0.00269062438337866	38.5393	2	1	TRUE	NA	NA	0.00269062438337866	14287	5.75148276503883e-06	464865	TRUE	5.55990546324918e-09	GCST90274771+GCST90016564	NA
GCST90274771	GCST90016564	rs73173072	A	T	A	T	0.1576	-0.0007	0.9675	0.9721	FALSE	TRUE	FALSE	0.9761	3	167513752	0.0241	50019	312400	362419	Irritable bowel syndrome	TRUE	reported	-4.82477e-05	2.32784164163973e-09	8.02e-06	3	167513752	14718	0.0353	Natural killer cell receptor 2B4 levels	Inflammatory factors	0.0367783884247996	0.00135264985512543	19.9325570384162	2	1	TRUE	NA	NA	0.00135264985512543	14718	2.32784164163973e-09	362419	TRUE	1.2438950448799e-05	GCST90274771+GCST90016564	NA
GCST90274771	GCST90016564	rs78142752	T	C	T	C	0.2288	0.0775	0.0184	0.0114	FALSE	FALSE	FALSE	0.02932	5	96078542	0.0356	50019	399016	449035	Irritable bowel syndrome	TRUE	reported	0.00324870504767679	1.05540844868006e-05	4.15e-06	5	96078542	14734	0.0497	Natural killer cell receptor 2B4 levels	Inflammatory factors	0.0379015188938327	0.00143652513445956	21.1933330364481	2	1	TRUE	NA	NA	0.00143652513445956	14734	1.05540844868006e-05	449035	TRUE	3.46263403713993e-05	GCST90274771+GCST90016564	NA
GCST90274772	GCST90016564	rs1081489	A	G	A	G	-0.0789	-0.0098	0.8552	0.8709	FALSE	FALSE	FALSE	0.4127	10	84407842	0.012	40548	293220	333768	Irritable bowel syndrome	TRUE	reported	-0.00141359	1.99823562535517e-06	7.36e-06	10	84407842	12196	0.0176	CD40L receptor levels	Inflammatory factors	-0.0405633	0.00164538415338121	20.0968814566116	2	1	TRUE	NA	NA	0.00164538415338121	12196	1.99823562535517e-06	333768	TRUE	2.15166509763158e-05	GCST90274772+GCST90016564	NA
GCST90274772	GCST90016564	rs117191103	T	C	T	C	0.3553	0.0346	0.0208	0.0205	FALSE	FALSE	FALSE	0.191	20	44464356	0.0265	50019	355329	405348	Irritable bowel syndrome	TRUE	reported	0.00205076721437429	4.20564616755248e-06	4.28e-16	20	44464356	14736	0.0437	CD40L receptor levels	Inflammatory factors	0.0668315274858829	0.00446645306609633	66.1039697542533	2	1	TRUE	NA	NA	0.00446645306609633	14736	4.20564616755248e-06	405348	TRUE	1.02723856060586e-14	GCST90274772+GCST90016564	NA
GCST90274772	GCST90016564	rs11755766	T	C	T	C	-0.0504	0.0046	0.5049	0.5125	FALSE	FALSE	FALSE	0.5114	6	10178951	0.0071	53400	415577	468977	Irritable bowel syndrome	TRUE	reported	0.000946072551788304	8.95053273247234e-07	6.8e-06	6	10178951	14735	0.0112	CD40L receptor levels	Inflammatory factors	-0.0370483	0.00137257892328809	20.25	2	1	TRUE	NA	NA	0.00137257892328809	14735	8.95053273247234e-07	468977	TRUE	1.58371733016718e-05	GCST90274772+GCST90016564	NA
GCST90274772	GCST90016564	rs12152184	A	G	A	G	0.1085	0.0118	0.8849	0.8963	FALSE	FALSE	FALSE	0.3687	22	45002809	0.0131	44437	300342	344779	Irritable bowel syndrome	TRUE	reported	0.00153405544824814	2.35332611829979e-06	1.21e-07	22	45002809	12402	0.0205	CD40L receptor levels	Inflammatory factors	0.0474761000686079	0.00225398007772447	28.0125	2	1	TRUE	NA	NA	0.00225398007772447	12402	2.35332611829979e-06	344779	TRUE	4.90445540837851e-07	GCST90274772+GCST90016564	NA
GCST90274772	GCST90016564	rs12500563	T	G	T	G	0.3143	2e-04	0.9875	0.9889	FALSE	FALSE	FALSE	0.999	4	7304426	0.1613	5582	38740	44322	Irritable bowel syndrome	TRUE	reported	5.8897349677877e-06	3.46889779907812e-11	4.76e-06	4	7304426	10795	0.0687	CD40L receptor levels	Inflammatory factors	0.0439942441962362	0.00193549352239806	20.9302920318919	2	1	TRUE	NA	NA	0.00193549352239806	10795	3.46889779907812e-11	44322	TRUE	4.12121148016741e-05	GCST90274772+GCST90016564	NA
GCST90274772	GCST90016564	rs138739860	T	G	T	G	0.1632	-0.0245	0.9648	0.9659	FALSE	FALSE	FALSE	0.2624	21	18103398	0.0219	44437	305506	349943	Irritable bowel syndrome	TRUE	reported	-0.00189114	3.57641211434567e-06	3.33e-06	21	18103398	11979	0.0351	CD40L receptor levels	Inflammatory factors	0.0424470404312501	0.00180175124137218	21.618525823654	2	1	TRUE	NA	NA	0.00180175124137218	11979	3.57641211434567e-06	349943	TRUE	1.26006322174069e-05	GCST90274772+GCST90016564	NA
GCST90274772	GCST90016564	rs138897138	A	G	A	G	0.109	-0.0001	0.914	0.9038	FALSE	FALSE	FALSE	0.9945	2	122731427	0.0119	53400	426079	479479	Irritable bowel syndrome	TRUE	reported	-1.21358e-05	1.47278142385291e-10	4.5e-07	2	122731427	14288	0.0216	CD40L receptor levels	Inflammatory factors	0.0421823430004439	0.0017793500610071	25.4651063100137	2	1	TRUE	NA	NA	0.0017793500610071	14288	1.47278142385291e-10	479479	TRUE	6.70621548637638e-07	GCST90274772+GCST90016564	NA
GCST90274772	GCST90016564	rs149900704	A	G	A	G	-0.1956	-0.0008	0.0203	0.0151	FALSE	FALSE	FALSE	0.9794	8	111799116	0.0303	53400	413333	466733	Irritable bowel syndrome	TRUE	reported	-3.86468e-05	1.49357855353601e-09	9.63e-06	8	111799116	14732	0.0442	CD40L receptor levels	Inflammatory factors	-0.0364382	0.00132774110795795	19.5836285088348	2	1	TRUE	NA	NA	0.00132774110795795	14732	1.49357855353601e-09	466733	TRUE	1.35276021989099e-05	GCST90274772+GCST90016564	NA
GCST90274772	GCST90016564	rs17372980	T	C	T	C	-0.0611	0.0073	0.7421	0.7289	FALSE	FALSE	FALSE	0.3413	1	59140291	0.0077	53400	433201	486601	Irritable bowel syndrome	TRUE	reported	0.00135908346205019	1.84710785681833e-06	5.12e-06	1	59140291	14288	0.0134	CD40L receptor levels	Inflammatory factors	-0.0381211	0.00145321741813199	20.790877701047	2	1	TRUE	NA	NA	0.00145321741813199	14288	1.84710785681833e-06	486601	TRUE	1.47185030241186e-05	GCST90274772+GCST90016564	NA
GCST90274772	GCST90016564	rs1883832	T	C	T	C	-0.4519	0.0288	0.2575	0.2471	FALSE	FALSE	FALSE	0.000264	20	44746982	0.0079	53400	433201	486601	Irritable bowel syndrome	TRUE	reported	0.00522605360033277	2.73116362335511e-05	1.07e-281	20	44746982	14736	0.0126	CD40L receptor levels	Inflammatory factors	-0.283359	0.0802921045979127	1286.30391786344	2	1	TRUE	NA	NA	0.0802921045979127	14736	2.73116362335511e-05	486601	TRUE	1.54391668801612e-256	GCST90274772+GCST90016564	NA
GCST90274772	GCST90016564	rs34755276	A	G	A	G	0.0587	0.0087	0.3475	0.3376	FALSE	FALSE	FALSE	0.2998	19	57755822	0.0084	44437	300342	344779	Irritable bowel syndrome	TRUE	reported	0.00176388451550641	3.11128858404328e-06	7.43e-06	19	57755822	12403	0.0131	CD40L receptor levels	Inflammatory factors	0.0402056558095826	0.00161649475907862	20.0786084726997	2	1	TRUE	NA	NA	0.00161649475907862	12403	3.11128858404328e-06	344779	TRUE	2.57521855647033e-05	GCST90274772+GCST90016564	NA
GCST90274772	GCST90016564	rs35864161	T	G	T	G	-0.1269	-0.0032	0.9543	0.9518	FALSE	FALSE	FALSE	0.853	17	66365155	0.0173	50019	359979	409998	Irritable bowel syndrome	TRUE	reported	-0.000288878	8.34503369264487e-08	7.88e-06	17	66365155	14735	0.0284	CD40L receptor levels	Inflammatory factors	-0.0367878	0.00135334096733946	19.9657929974211	2	1	TRUE	NA	NA	0.00135334096733946	14735	8.34503369264487e-08	409998	TRUE	1.33344585128204e-05	GCST90274772+GCST90016564	NA
GCST90274772	GCST90016564	rs3967170	A	G	A	G	0.0789	-0.0044	0.1353	0.1228	FALSE	FALSE	FALSE	0.6741	3	3773438	0.0105	53400	433201	486601	Irritable bowel syndrome	TRUE	reported	-0.000600728	3.60873827648037e-07	3.46e-06	3	3773438	14721	0.017	CD40L receptor levels	Inflammatory factors	0.0382271021773646	0.00146131134087868	21.5405190311419	2	1	TRUE	NA	NA	0.00146131134087868	14721	3.60873827648037e-07	486601	TRUE	6.81235998926576e-06	GCST90274772+GCST90016564	NA
GCST90274772	GCST90016564	rs404842	A	G	A	G	-0.0599	0.0086	0.6433	0.6555	FALSE	FALSE	FALSE	0.2324	16	84304113	0.0072	53400	433201	486601	Irritable bowel syndrome	TRUE	reported	0.00171229942996391	2.93196933785475e-06	1.12e-06	16	84304113	14287	0.0123	CD40L receptor levels	Inflammatory factors	-0.0407119	0.00165745884937957	23.7161081366911	2	1	TRUE	NA	NA	0.00165745884937957	14287	2.93196933785475e-06	486601	TRUE	4.29082237457174e-06	GCST90274772+GCST90016564	NA
GCST90274772	GCST90016564	rs4278412	C	G	C	G	0.1978	-0.0112	0.0203	0.0208	FALSE	TRUE	FALSE	0.6489	1	211450157	0.0246	53400	387339	440739	Irritable bowel syndrome	TRUE	reported	-0.000685793	4.70312060416022e-07	1.67e-06	1	211450157	14725	0.0413	CD40L receptor levels	Inflammatory factors	0.0394402842441129	0.00155553602125642	22.9378374733979	2	1	TRUE	NA	NA	0.00155553602125642	14725	4.70312060416022e-07	440739	TRUE	3.69090275859865e-06	GCST90274772+GCST90016564	NA
GCST90274772	GCST90016564	rs4664334	T	C	T	C	0.0541	-0.0129	0.5003	0.5136	FALSE	FALSE	FALSE	0.06088	2	161368905	0.0069	53400	433201	486601	Irritable bowel syndrome	TRUE	reported	-0.00268012	7.18301721841873e-06	4.55e-06	2	161368905	14288	0.0118	CD40L receptor levels	Inflammatory factors	0.0383301631038463	0.00146920140356746	21.0198937087044	2	1	TRUE	NA	NA	0.00146920140356746	14288	7.18301721841873e-06	486601	TRUE	2.64680848510809e-05	GCST90274772+GCST90016564	NA
GCST90274772	GCST90016564	rs7250371	T	C	T	C	0.0686	-0.0024	0.3648	0.3564	FALSE	FALSE	FALSE	0.7364	19	57861085	0.0071	53400	433201	486601	Irritable bowel syndrome	TRUE	reported	-0.000484582	2.34819669205659e-07	3.34e-09	19	57861085	14722	0.0116	CD40L receptor levels	Inflammatory factors	0.0486851954297701	0.00237024825403491	34.9729488703924	2	1	TRUE	NA	NA	0.00237024825403491	14722	2.34819669205659e-07	486601	TRUE	8.12200839702173e-09	GCST90274772+GCST90016564	NA
GCST90274772	GCST90016564	rs73128569	A	T	A	T	-0.1788	0.0232	0.9406	0.9517	FALSE	TRUE	FALSE	0.1882	20	44606446	0.0177	50019	364170	414189	Irritable bowel syndrome	TRUE	reported	0.00203664617539298	4.14792764374284e-06	2.53e-11	20	44606446	14288	0.0268	CD40L receptor levels	Inflammatory factors	-0.0557316	0.00310601658211702	44.5108041880151	2	1	TRUE	NA	NA	0.00310601658211702	14288	4.14792764374284e-06	414189	TRUE	2.67508951760873e-10	GCST90274772+GCST90016564	NA
GCST90274772	GCST90016564	rs75626299	C	G	C	G	0.1458	0.0321	0.9638	0.961	FALSE	TRUE	FALSE	0.07976	9	29426599	0.0183	53400	426079	479479	Irritable bowel syndrome	TRUE	reported	0.00253319521808199	6.41707801291344e-06	3.95e-06	9	29426599	14728	0.0316	CD40L receptor levels	Inflammatory factors	0.0379939420670281	0.00144353963379269	21.2882951450088	2	1	TRUE	NA	NA	0.00144353963379269	14728	6.41707801291344e-06	479479	TRUE	2.2288604774823e-05	GCST90274772+GCST90016564	NA
GCST90274772	GCST90016564	rs7798473	A	C	A	C	-0.1041	-0.004	0.0609	0.0632	FALSE	FALSE	FALSE	0.7723	7	108543387	0.014	53400	433201	486601	Irritable bowel syndrome	TRUE	reported	-0.000409587	1.67761625828244e-07	9.43e-06	7	108543387	14734	0.0235	CD40L receptor levels	Inflammatory factors	-0.0364723	0.00133022752269457	19.6230149388864	2	1	TRUE	NA	NA	0.00133022752269457	14734	1.67761625828244e-07	486601	TRUE	1.60234755798554e-05	GCST90274772+GCST90016564	NA
GCST90274772	GCST90016564	rs8024256	A	G	A	G	-0.0562	-0.0075	0.3092	0.2946	FALSE	FALSE	FALSE	0.3136	15	26829521	0.0074	53400	433201	486601	Irritable bowel syndrome	TRUE	reported	-0.00145293	2.11099380319589e-06	3.41e-06	15	26829521	14736	0.0121	CD40L receptor levels	Inflammatory factors	-0.038236	0.00146199478719177	21.5725701796325	2	1	TRUE	NA	NA	0.00146199478719177	14736	2.11099380319589e-06	486601	TRUE	1.07824941774489e-05	GCST90274772+GCST90016564	NA
GCST90274772	GCST90016564	rs9526031	A	C	A	C	0.064	-0.0088	0.4882	0.4844	FALSE	FALSE	FALSE	0.2186	13	45595067	0.0071	53400	411465	464865	Irritable bowel syndrome	TRUE	reported	-0.00181786	3.30462535784289e-06	9.64e-08	13	45595067	14288	0.012	CD40L receptor levels	Inflammatory factors	0.0445770658798091	0.00198711480245284	28.4444444444444	2	1	TRUE	NA	NA	0.00198711480245284	14288	3.30462535784289e-06	464865	TRUE	4.72153841498548e-07	GCST90274772+GCST90016564	NA
GCST90274772	GCST90016564	rs9993874	A	G	A	G	-0.0582	0.0058	0.4883	0.499	FALSE	FALSE	FALSE	0.4673	4	55046724	0.0079	44437	300342	344779	Irritable bowel syndrome	TRUE	reported	0.00125034948504009	1.56337383474002e-06	3.22e-06	4	55046724	12403	0.0125	CD40L receptor levels	Inflammatory factors	-0.0417739	0.00174506136387495	21.6783	2	1	TRUE	NA	NA	0.00174506136387495	12403	1.56337383474002e-06	344779	TRUE	9.15801624516189e-06	GCST90274772+GCST90016564	NA
GCST90274773	GCST90016564	rs11622090	T	C	T	C	-0.0588	0.0153	0.3206	0.3267	FALSE	FALSE	FALSE	0.03527	14	93329692	0.0073	53400	433201	486601	Irritable bowel syndrome	TRUE	reported	0.00300456085254031	9.02738591661776e-06	4.35e-06	14	93329692	13236	0.0128	T-cell surface glycoprotein CD5 levels	Inflammatory factors	-0.0399003	0.00159203137058437	21.1025	2	1	TRUE	NA	NA	0.00159203137058437	13236	9.02738591661776e-06	486601	TRUE	2.78790418731491e-05	GCST90274773+GCST90016564	NA
GCST90274773	GCST90016564	rs117276991	A	G	A	G	-0.1261	-0.0005	0.0751	0.07	FALSE	FALSE	FALSE	0.9739	10	6251691	0.0155	44437	305506	349943	Irritable bowel syndrome	TRUE	reported	-5.45307e-05	2.97359475806628e-09	8.4e-07	10	6251691	14287	0.0256	T-cell surface glycoprotein CD5 levels	Inflammatory factors	-0.0411781	0.0016956373209915	24.2633209228516	2	1	TRUE	NA	NA	0.0016956373209915	14287	2.97359475806628e-09	349943	TRUE	1.43339920196303e-06	GCST90274773+GCST90016564	NA
GCST90274773	GCST90016564	rs117516652	A	G	A	G	0.2374	0.0247	0.9826	0.981	FALSE	FALSE	FALSE	0.3667	13	39003323	0.0274	50019	396772	446791	Irritable bowel syndrome	TRUE	reported	0.00134863603414896	1.81881915260504e-06	6.12e-07	13	39003323	14248	0.0476	T-cell surface glycoprotein CD5 levels	Inflammatory factors	0.04174923042264	0.00174299824088269	24.8741084669162	2	1	TRUE	NA	NA	0.00174299824088269	14248	1.81881915260504e-06	446791	TRUE	2.03735388291971e-06	GCST90274773+GCST90016564	NA
GCST90274773	GCST90016564	rs12416520	A	G	A	G	-0.0629	-0.0012	0.7492	0.7422	FALSE	FALSE	FALSE	0.8781	10	71211945	0.0078	53400	433201	486601	Irritable bowel syndrome	TRUE	reported	-0.000220547	4.86409505609122e-08	1.89e-06	10	71211945	14709	0.0132	T-cell surface glycoprotein CD5 levels	Inflammatory factors	-0.0392627	0.00154155608612336	22.7066689623508	2	1	TRUE	NA	NA	0.00154155608612336	14709	4.86409505609122e-08	486601	TRUE	3.05599154928277e-06	GCST90274773+GCST90016564	NA
GCST90274773	GCST90016564	rs1259355	A	G	A	G	0.0569	-0.0032	0.4361	0.4628	FALSE	FALSE	FALSE	0.6376	12	31688535	0.0068	53400	433201	486601	Irritable bowel syndrome	TRUE	reported	-0.000674614	4.55104072168128e-07	1.74e-06	12	31688535	14287	0.0119	T-cell surface glycoprotein CD5 levels	Inflammatory factors	0.0399740287566802	0.00159792297503989	22.8628627921757	2	1	TRUE	NA	NA	0.00159792297503989	14287	4.55104072168128e-07	486601	TRUE	3.62236845186432e-06	GCST90274773+GCST90016564	NA
GCST90274773	GCST90016564	rs138861398	A	C	A	C	-0.0803	0.0014	0.2321	0.2512	FALSE	FALSE	FALSE	0.8749	4	77211819	0.0089	44437	312628	357065	Irritable bowel syndrome	TRUE	reported	0.000263248308438071	6.92996718955059e-08	1.05e-07	4	77211819	11967	0.0151	T-cell surface glycoprotein CD5 levels	Inflammatory factors	-0.048559	0.00235797517325226	28.2798561466602	2	1	TRUE	NA	NA	0.00235797517325226	11967	6.92996718955059e-08	357065	TRUE	1.98896503949383e-07	GCST90274773+GCST90016564	NA
GCST90274773	GCST90016564	rs16541	A	G	A	G	-0.0679	-0.0097	0.7871	0.7749	FALSE	FALSE	FALSE	0.2805	17	37365138	0.009	50019	351140	401159	Irritable bowel syndrome	TRUE	reported	-0.00170165	2.89562833178889e-06	5.99e-06	17	37365138	14287	0.015	T-cell surface glycoprotein CD5 levels	Inflammatory factors	-0.0378466	0.00143236688100436	20.4907111111111	2	1	TRUE	NA	NA	0.00143236688100436	14287	2.89562833178889e-06	401159	TRUE	2.16555249501002e-05	GCST90274773+GCST90016564	NA
GCST90274773	GCST90016564	rs17345759	A	C	A	C	-0.1134	0.0162	0.9301	0.9382	FALSE	FALSE	FALSE	0.2779	7	97499410	0.0149	53400	415577	468977	Irritable bowel syndrome	TRUE	reported	0.00158764482728225	2.52061609759609e-06	3.68e-06	7	97499410	14287	0.0245	T-cell surface glycoprotein CD5 levels	Inflammatory factors	-0.0386974	0.00149748630114436	21.4236734693877	2	1	TRUE	NA	NA	0.00149748630114436	14287	2.52061609759609e-06	468977	TRUE	1.23434558426859e-05	GCST90274773+GCST90016564	NA
GCST90274773	GCST90016564	rs17769062	T	C	T	C	0.1638	-0.0137	0.9589	0.9571	FALSE	FALSE	FALSE	0.4737	9	27496604	0.0191	50019	349640	399659	Irritable bowel syndrome	TRUE	reported	-0.0011346	1.28731970394641e-06	9.38e-07	9	27496604	14287	0.0334	T-cell surface glycoprotein CD5 levels	Inflammatory factors	0.0409979379090818	0.00168083091279693	24.0510954139625	2	1	TRUE	NA	NA	0.00168083091279693	14287	1.28731970394641e-06	399659	TRUE	2.81232561758039e-06	GCST90274773+GCST90016564	NA
GCST90274773	GCST90016564	rs2237450	T	C	T	C	0.0623	0.0127	0.6389	0.6222	FALSE	FALSE	FALSE	0.07304	7	50716017	0.0071	53400	433201	486601	Irritable bowel syndrome	TRUE	reported	0.00256423803882262	6.57531671974487e-06	5.06e-07	7	50716017	14287	0.0124	T-cell surface glycoprotein CD5 levels	Inflammatory factors	0.0419993785665004	0.00176394779997221	25.2425208116545	2	1	TRUE	NA	NA	0.00176394779997221	14287	6.57531671974487e-06	486601	TRUE	3.3461742603073e-06	GCST90274773+GCST90016564	NA
GCST90274773	GCST90016564	rs3104373	T	C	T	C	0.0973	-0.0222	0.1469	0.1474	FALSE	FALSE	FALSE	0.02322	6	32600375	0.0098	53400	421888	475288	Irritable bowel syndrome	TRUE	reported	-0.00328584	1.07967758855552e-05	3.7e-09	6	32600375	14735	0.0165	T-cell surface glycoprotein CD5 levels	Inflammatory factors	0.0485256513583698	0.00235473883975406	34.7742516069789	2	1	TRUE	NA	NA	0.00235473883975406	14735	1.07967758855552e-05	475288	TRUE	6.21895593480228e-08	GCST90274773+GCST90016564	NA
GCST90274773	GCST90016564	rs4073745	A	G	A	G	-0.0683	-0.0041	0.7003	0.7059	FALSE	FALSE	FALSE	0.5874	5	176733341	0.0076	53400	433201	486601	Irritable bowel syndrome	TRUE	reported	-0.000773365	5.98093464827152e-07	1.85e-07	5	176733341	14287	0.0131	T-cell surface glycoprotein CD5 levels	Inflammatory factors	-0.0435809	0.00189929722065722	27.1830895635452	2	1	TRUE	NA	NA	0.00189929722065722	14287	5.98093464827152e-07	486601	TRUE	4.51271549260131e-07	GCST90274773+GCST90016564	NA
GCST90274773	GCST90016564	rs4893	A	G	A	G	0.1471	-0.0144	0.9627	0.9605	FALSE	FALSE	FALSE	0.4304	19	48833608	0.0183	53400	409518	462918	Irritable bowel syndrome	TRUE	reported	-0.00115654	1.33758081812504e-06	2.61e-06	19	48833608	14735	0.0313	T-cell surface glycoprotein CD5 levels	Inflammatory factors	0.0386898858106112	0.00149690726403813	22.0869969071849	2	1	TRUE	NA	NA	0.00149690726403813	14735	1.33758081812504e-06	462918	TRUE	7.21886209943871e-06	GCST90274773+GCST90016564	NA
GCST90274773	GCST90016564	rs4910962	A	C	A	C	0.1465	0.0112	0.9341	0.9352	FALSE	FALSE	FALSE	0.541	11	4281522	0.0183	40548	293220	333768	Irritable bowel syndrome	TRUE	reported	0.00105936505347996	1.12225431653459e-06	2.66e-06	11	4281522	11760	0.0312	T-cell surface glycoprotein CD5 levels	Inflammatory factors	0.0432622899384001	0.0018716257307142	22.0478406476003	2	1	TRUE	NA	NA	0.0018716257307142	11760	1.12225431653459e-06	333768	TRUE	6.7825033120926e-06	GCST90274773+GCST90016564	NA
GCST90274773	GCST90016564	rs4939490	C	G	C	G	0.1083	-0.0106	0.6328	0.6133	FALSE	TRUE	FALSE	0.1326	11	60793651	0.0071	53400	426079	479479	Irritable bowel syndrome	TRUE	reported	-0.00215607	4.64863272133525e-06	1.8e-19	11	60793651	14735	0.012	T-cell surface glycoprotein CD5 levels	Inflammatory factors	0.0741488526215336	0.00549805234508991	81.4506	2	1	TRUE	NA	NA	0.00549805234508991	14735	4.64863272133525e-06	479479	TRUE	6.50906108199566e-18	GCST90274773+GCST90016564	NA
GCST90274773	GCST90016564	rs545426405	T	C	T	C	-0.1449	-0.0083	0.0647	0.0604	FALSE	FALSE	FALSE	0.6735	20	38831968	0.0197	40548	293220	333768	Irritable bowel syndrome	TRUE	reported	-0.000729274	5.31840501724022e-07	8.8e-06	20	38831968	10894	0.0326	T-cell surface glycoprotein CD5 levels	Inflammatory factors	-0.0425504	0.00181053498081395	19.7561161504009	2	1	TRUE	NA	NA	0.00181053498081395	10894	5.31840501724022e-07	333768	TRUE	1.72674531106561e-05	GCST90274773+GCST90016564	NA
GCST90274773	GCST90016564	rs557132053	C	G	C	G	-0.08	-0.0148	0.3227	0.3599	FALSE	TRUE	FALSE	0.1754	6	31648132	0.0109	40548	293220	333768	Irritable bowel syndrome	TRUE	reported	-0.00235024	5.52364732707128e-06	8.81e-06	6	31648132	10894	0.018	T-cell surface glycoprotein CD5 levels	Inflammatory factors	-0.0425471	0.00181025782597086	19.7530864197531	2	1	TRUE	NA	NA	0.00181025782597086	10894	5.52364732707128e-06	333768	TRUE	3.61546552987758e-05	GCST90274773+GCST90016564	NA
GCST90274773	GCST90016564	rs563284470	A	G	A	G	0.1833	0.0338	0.9694	0.965	FALSE	FALSE	FALSE	0.1122	3	47239457	0.0213	44437	305506	349943	Irritable bowel syndrome	TRUE	reported	0.00268249005177942	7.19575287789554e-06	2.76e-06	3	47239457	11720	0.0391	T-cell surface glycoprotein CD5 levels	Inflammatory factors	0.0432665315719456	0.00187199275426616	21.9771521641015	2	1	TRUE	NA	NA	0.00187199275426616	11720	7.19575287789554e-06	349943	TRUE	1.53119812288264e-05	GCST90274773+GCST90016564	NA
GCST90274773	GCST90016564	rs60562286	A	T	A	T	-0.1681	0.0132	0.0327	0.0263	FALSE	TRUE	FALSE	0.5464	10	114454187	0.0219	53400	422699	476099	Irritable bowel syndrome	TRUE	reported	0.000873538253710905	7.63069080696297e-07	1.79e-06	10	114454187	14726	0.0352	T-cell surface glycoprotein CD5 levels	Inflammatory factors	-0.0393257	0.00154650785937051	22.8060514591942	2	1	TRUE	NA	NA	0.00154650785937051	14726	7.63069080696297e-07	476099	TRUE	4.27319821857624e-06	GCST90274773+GCST90016564	NA
GCST90274773	GCST90016564	rs61747728	T	C	T	C	0.1841	0.0215	0.0399	0.0377	FALSE	FALSE	FALSE	0.2595	1	179526214	0.0191	50019	396772	446791	Irritable bowel syndrome	TRUE	reported	0.00168404324914678	2.83600166499685e-06	4.06e-09	1	179526214	14287	0.0313	T-cell surface glycoprotein CD5 levels	Inflammatory factors	0.0491523262558241	0.00241595117635898	34.5954434566036	2	1	TRUE	NA	NA	0.00241595117635898	14287	2.83600166499685e-06	446791	TRUE	2.27988278805741e-08	GCST90274773+GCST90016564	NA
GCST90274773	GCST90016564	rs61768480	A	G	A	G	0.0695	-0.0046	0.2776	0.2816	FALSE	FALSE	FALSE	0.6261	1	1103150	0.0094	46130	295167	341297	Irritable bowel syndrome	TRUE	reported	-0.000837654	7.01664857317499e-07	2.27e-06	1	1103150	13670	0.0147	T-cell surface glycoprotein CD5 levels	Inflammatory factors	0.0404073293401021	0.00163275226439948	22.3529547873571	2	1	TRUE	NA	NA	0.00163275226439948	13670	7.01664857317499e-07	341297	TRUE	5.66493859552244e-06	GCST90274773+GCST90016564	NA
GCST90274773	GCST90016564	rs6488973	A	G	A	G	-0.0613	-0.0033	0.2804	0.2968	FALSE	FALSE	FALSE	0.6686	12	125487245	0.0076	53400	431254	484654	Irritable bowel syndrome	TRUE	reported	-0.000623714	3.89018734717523e-07	5.61e-06	12	125487245	14722	0.0135	T-cell surface glycoprotein CD5 levels	Inflammatory factors	-0.0373998	0.00139874230632453	20.6183264746228	2	1	TRUE	NA	NA	0.00139874230632453	14722	3.89018734717523e-07	484654	TRUE	1.09465252272661e-05	GCST90274773+GCST90016564	NA
GCST90274773	GCST90016564	rs674379	C	G	C	G	0.1193	-0.0009	0.6395	0.6026	FALSE	TRUE	FALSE	0.9126	11	60922561	0.0079	44437	312628	357065	Irritable bowel syndrome	TRUE	reported	-0.000190653	3.63484562692153e-08	2.85e-21	11	60922561	12835	0.0126	T-cell surface glycoprotein CD5 levels	Inflammatory factors	0.0832902458463231	0.00693726505314095	89.647833207357	2	1	TRUE	NA	NA	0.00693726505314095	12835	3.63484562692153e-08	357065	TRUE	1.85806336764256e-20	GCST90274773+GCST90016564	NA
GCST90274773	GCST90016564	rs7012814	A	G	A	G	-0.0533	-0.0148	0.4819	0.4738	FALSE	FALSE	FALSE	0.03249	8	9173358	0.0069	53400	430957	484357	Irritable bowel syndrome	TRUE	reported	-0.00308197	9.49855051681133e-06	7.5e-06	8	9173358	14287	0.0119	T-cell surface glycoprotein CD5 levels	Inflammatory factors	-0.0374486	0.00140239634139774	20.0613657227597	2	1	TRUE	NA	NA	0.00140239634139774	14287	9.49855051681133e-06	484357	TRUE	5.11837778112709e-05	GCST90274773+GCST90016564	NA
GCST90274773	GCST90016564	rs7242462	A	G	A	G	-0.1199	0.0083	0.8853	0.8916	FALSE	FALSE	FALSE	0.4566	18	45545720	0.0111	53400	426079	479479	Irritable bowel syndrome	TRUE	reported	0.00107986874316758	1.16611650247033e-06	1.44e-10	18	45545720	14287	0.0187	T-cell surface glycoprotein CD5 levels	Inflammatory factors	-0.053569	0.00286963624866735	41.1107266435986	2	1	TRUE	NA	NA	0.00286963624866735	14287	1.16611650247033e-06	479479	TRUE	6.09661569497168e-10	GCST90274773+GCST90016564	NA
GCST90274773	GCST90016564	rs72821405	T	C	T	C	-0.1014	-0.0112	0.0833	0.0884	FALSE	FALSE	FALSE	0.3653	6	4714797	0.0124	53400	426079	479479	Irritable bowel syndrome	TRUE	reported	-0.0013044	1.70146945391062e-06	2.97e-06	6	4714797	14727	0.0217	T-cell surface glycoprotein CD5 levels	Inflammatory factors	-0.0384794	0.00148066774734712	21.835163201597	2	1	TRUE	NA	NA	0.00148066774734712	14727	1.70146945391062e-06	479479	TRUE	8.76967652130979e-06	GCST90274773+GCST90016564	NA
GCST90274773	GCST90016564	rs7295476	A	T	A	T	-0.118	0.0017	0.0501	0.0467	FALSE	TRUE	FALSE	0.9175	12	74680262	0.0162	53400	433201	486601	Irritable bowel syndrome	TRUE	reported	0.000150434794075357	2.2630627268495e-08	8.47e-06	12	74680262	14735	0.0265	T-cell surface glycoprotein CD5 levels	Inflammatory factors	-0.0366605	0.00134399296845736	19.8276966892132	2	1	TRUE	NA	NA	0.00134399296845736	14735	2.2630627268495e-08	486601	TRUE	1.25506502017999e-05	GCST90274773+GCST90016564	NA
GCST90274773	GCST90016564	rs7298384	A	G	A	G	-0.1418	-0.0025	0.9625	0.9579	FALSE	FALSE	FALSE	0.8936	12	129141888	0.0187	50019	355329	405348	Irritable bowel syndrome	TRUE	reported	-0.000209984	4.40931264074724e-08	9.37e-06	12	129141888	14718	0.032	T-cell surface glycoprotein CD5 levels	Inflammatory factors	-0.0365041	0.00133255032858654	19.636	2	1	TRUE	NA	NA	0.00133255032858654	14718	4.40931264074724e-08	405348	TRUE	1.51287208799293e-05	GCST90274773+GCST90016564	NA
GCST90274773	GCST90016564	rs74796205	A	G	A	G	0.2987	0.0077	0.9884	0.9887	FALSE	FALSE	FALSE	0.8402	8	67386869	0.0382	40548	293220	333768	Irritable bowel syndrome	TRUE	reported	0.000348904273472119	1.21734192047107e-07	5.46e-06	8	67386869	13800	0.0657	T-cell surface glycoprotein CD5 levels	Inflammatory factors	0.0386755706888277	0.00149579976810651	20.6699633266844	2	1	TRUE	NA	NA	0.00149579976810651	13800	1.21734192047107e-07	333768	TRUE	1.0155447081493e-05	GCST90274773+GCST90016564	NA
GCST90274773	GCST90016564	rs74874989	A	G	A	G	0.141	0.0244	0.1033	0.089	FALSE	FALSE	FALSE	0.1366	4	164762615	0.0164	40548	293220	333768	Irritable bowel syndrome	TRUE	reported	0.00257527428428022	6.632037639275e-06	1.37e-06	4	164762615	9398	0.0292	T-cell surface glycoprotein CD5 levels	Inflammatory factors	0.0497538342356133	0.00247544402114489	23.3169919309439	2	1	TRUE	NA	NA	0.00247544402114489	9398	6.632037639275e-06	333768	TRUE	6.36728630015742e-06	GCST90274773+GCST90016564	NA
GCST90274773	GCST90016564	rs78808574	A	G	A	G	-0.118	0.0163	0.9449	0.9572	FALSE	FALSE	FALSE	0.362	11	127558155	0.0179	50019	400963	450982	Irritable bowel syndrome	TRUE	reported	0.00135598702216164	1.83870080427078e-06	8.47e-06	11	127558155	14287	0.0265	T-cell surface glycoprotein CD5 levels	Inflammatory factors	-0.0372302	0.00138608427236088	19.8276966892132	2	1	TRUE	NA	NA	0.00138608427236088	14287	1.83870080427078e-06	450982	TRUE	2.40833609307273e-05	GCST90274773+GCST90016564	NA
GCST90274774	GCST90016564	rs11230863	A	G	A	G	0.0647	0.0036	0.7396	0.7225	FALSE	FALSE	FALSE	0.6407	11	61779047	0.0076	53400	433201	486601	Irritable bowel syndrome	TRUE	reported	0.000679052265247507	4.61111978937771e-07	1.15e-06	11	61779047	14731	0.0133	T-cell surface glycoprotein CD6 isoform levels	Inflammatory factors	0.040051372229043	0.00160411241742936	23.6649330092148	2	1	TRUE	NA	NA	0.00160411241742936	14731	4.61111978937771e-07	486601	TRUE	2.47671740500784e-06	GCST90274774+GCST90016564	NA
GCST90274774	GCST90016564	rs13109330	T	C	T	C	-0.0685	-0.0095	0.3846	0.4088	FALSE	FALSE	FALSE	0.2269	4	83102052	0.0079	44437	305506	349943	Irritable bowel syndrome	TRUE	reported	-0.00203282	4.13234340328079e-06	1.1e-07	4	83102052	12404	0.0129	T-cell surface glycoprotein CD6 isoform levels	Inflammatory factors	-0.0476279	0.00226842128374134	28.1969232618232	2	1	TRUE	NA	NA	0.00226842128374134	12404	4.13234340328079e-06	349943	TRUE	5.92130983685428e-07	GCST90274774+GCST90016564	NA
GCST90274774	GCST90016564	rs1483572	A	C	A	C	0.0602	0.006	0.3374	0.3153	FALSE	FALSE	FALSE	0.4133	8	79635243	0.0073	53400	433201	486601	Irritable bowel syndrome	TRUE	reported	0.00117826365829936	1.38830524846898e-06	1.2e-06	8	79635243	14287	0.0124	T-cell surface glycoprotein CD6 isoform levels	Inflammatory factors	0.0405860417760161	0.00164722678704453	23.5694588969823	2	1	TRUE	NA	NA	0.00164722678704453	14287	1.38830524846898e-06	486601	TRUE	3.4035216638526e-06	GCST90274774+GCST90016564	NA
GCST90274774	GCST90016564	rs4938993	C	G	C	G	-0.5114	-0.0038	0.2252	0.2141	FALSE	TRUE	FALSE	0.6492	11	60813632	0.0084	53400	426079	479479	Irritable bowel syndrome	TRUE	reported	-0.000653312	4.26815965582998e-07	1.34e-300	11	60813632	14287	0.0138	T-cell surface glycoprotein CD6 isoform levels	Inflammatory factors	-0.296148	0.0877038893570514	1373.29321571099	2	1	TRUE	NA	NA	0.0877038893570514	14287	4.26815965582998e-07	479479	TRUE	6.57655650161288e-282	GCST90274774+GCST90016564	NA
GCST90274774	GCST90016564	rs494417	A	C	A	C	0.1149	0.0063	0.6353	0.631	FALSE	FALSE	FALSE	0.3709	11	60626627	0.0071	53400	433201	486601	Irritable bowel syndrome	TRUE	reported	0.00127202674695725	1.61805204497465e-06	1.02e-21	11	60626627	14731	0.012	T-cell surface glycoprotein CD6 isoform levels	Inflammatory factors	0.0786510832216728	0.0061859928919425	91.6806	2	1	TRUE	NA	NA	0.0061859928919425	14731	1.61805204497465e-06	486601	TRUE	1.84170947295966e-20	GCST90274774+GCST90016564	NA
GCST90274774	GCST90016564	rs72969761	A	T	A	T	-0.1796	0.0041	0.97	0.9714	FALSE	TRUE	FALSE	0.8567	2	227938476	0.0228	50019	362223	412242	Irritable bowel syndrome	TRUE	reported	0.000280074731281434	7.84418551023676e-08	1.78e-06	2	227938476	14710	0.0376	T-cell surface glycoprotein CD6 isoform levels	Inflammatory factors	-0.0393555	0.00154885290225898	22.8158669081032	2	1	TRUE	NA	NA	0.00154885290225898	14710	7.84418551023676e-08	412242	TRUE	3.17968816820457e-06	GCST90274774+GCST90016564	NA
GCST90274774	GCST90016564	rs9691968	A	C	A	C	0.0646	0.0049	0.2505	0.2485	FALSE	FALSE	FALSE	0.535	7	153635380	0.0079	53400	433201	486601	Irritable bowel syndrome	TRUE	reported	0.000889166743725828	7.90617498147992e-07	1.43e-06	7	153635380	14735	0.0134	T-cell surface glycoprotein CD6 isoform levels	Inflammatory factors	0.039686230399714	0.00157499688333918	23.2410336377812	2	1	TRUE	NA	NA	0.00157499688333918	14735	7.90617498147992e-07	486601	TRUE	3.45387341668147e-06	GCST90274774+GCST90016564	NA
GCST90274775	GCST90016564	rs10044847	C	G	C	G	-0.0781	0.0189	0.8283	0.851	FALSE	TRUE	FALSE	0.06131	5	2103391	0.0101	50019	408085	458104	Irritable bowel syndrome	TRUE	reported	0.0027647615218357	7.64390627262323e-06	5.55e-07	5	2103391	14719	0.0156	CUB domain-containing protein 1 levels	Inflammatory factors	-0.0412332	0.00170017871386597	25.0641436554898	2	1	TRUE	NA	NA	0.00170017871386597	14719	7.64390627262323e-06	458104	TRUE	4.30292007027002e-06	GCST90274775+GCST90016564	NA
GCST90274775	GCST90016564	rs10465082	T	C	T	C	-0.0504	0.0052	0.5023	0.4995	FALSE	FALSE	FALSE	0.4417	9	35993938	0.0068	53400	433201	486601	Irritable bowel syndrome	TRUE	reported	0.00109624736864906	1.20175829326998e-06	6.8e-06	9	35993938	14733	0.0112	CUB domain-containing protein 1 levels	Inflammatory factors	-0.0370508	0.00137276501991357	20.25	2	1	TRUE	NA	NA	0.00137276501991357	14733	1.20175829326998e-06	486601	TRUE	1.69911832413465e-05	GCST90274775+GCST90016564	NA
GCST90274775	GCST90016564	rs111476793	A	G	A	G	0.0895	0.0013	0.1339	0.1319	FALSE	FALSE	FALSE	0.9071	4	53951496	0.0108	50019	400963	450982	Irritable bowel syndrome	TRUE	reported	0.000179242481867062	3.21278673058642e-08	8.76e-07	4	53951496	12790	0.0182	CUB domain-containing protein 1 levels	Inflammatory factors	0.0434450285775479	0.00188747050810395	24.1826168337157	2	1	TRUE	NA	NA	0.00188747050810395	12790	3.21278673058642e-08	450982	TRUE	1.38180939149465e-06	GCST90274775+GCST90016564	NA
GCST90274775	GCST90016564	rs111984955	C	G	C	G	0.2058	-0.0066	0.9817	0.9815	FALSE	TRUE	FALSE	0.8131	12	15991375	0.0281	50019	361926	411945	Irritable bowel syndrome	TRUE	reported	-0.000365948	1.33917719686832e-07	8.04e-06	12	15991375	14725	0.0461	CUB domain-containing protein 1 levels	Inflammatory factors	0.0367665225793623	0.00135177718257876	19.9291552364237	2	1	TRUE	NA	NA	0.00135177718257876	14725	1.33917719686832e-07	411945	TRUE	1.41354602641001e-05	GCST90274775+GCST90016564	NA
GCST90274775	GCST90016564	rs118116993	A	T	A	T	0.0957	-0.0127	0.0969	0.0865	FALSE	TRUE	FALSE	0.3216	6	162326838	0.0128	50019	408085	458104	Irritable bowel syndrome	TRUE	reported	-0.00146593	2.1489404535711e-06	1.19e-06	6	162326838	14286	0.0197	CUB domain-containing protein 1 levels	Inflammatory factors	0.0406127439999172	0.00164939497520281	23.5988817026978	2	1	TRUE	NA	NA	0.00164939497520281	14286	2.1489404535711e-06	458104	TRUE	4.02953548261315e-06	GCST90274775+GCST90016564	NA
GCST90274775	GCST90016564	rs11864674	A	C	A	C	0.2029	-0.0342	0.0186	0.0165	FALSE	FALSE	FALSE	0.2495	16	66391749	0.0297	46130	384027	430157	Irritable bowel syndrome	TRUE	reported	-0.00175573	3.08257036817027e-06	9.42e-06	16	66391749	14246	0.0458	CUB domain-containing protein 1 levels	Inflammatory factors	0.0370938231149304	0.00137595171328174	19.6260607158521	2	1	TRUE	NA	NA	0.00137595171328174	14246	3.08257036817027e-06	430157	TRUE	3.30655624267773e-05	GCST90274775+GCST90016564	NA
GCST90274775	GCST90016564	rs12290068	A	G	A	G	0.1221	-0.004	0.3187	0.3268	FALSE	FALSE	FALSE	0.5892	11	126261564	0.0074	53400	433201	486601	Irritable bowel syndrome	TRUE	reported	-0.000774894	6.00461366592636e-07	1.4e-23	11	126261564	14726	0.0122	CUB domain-containing protein 1 levels	Inflammatory factors	0.0821997937374952	0.00675680609048676	100.16400161247	2	1	TRUE	NA	NA	0.00675680609048676	14726	6.00461366592636e-07	486601	TRUE	1.73834037765715e-22	GCST90274775+GCST90016564	NA
GCST90274775	GCST90016564	rs12928188	A	T	A	T	-0.0658	0.0103	0.2312	0.2199	FALSE	TRUE	FALSE	0.2202	16	79183747	0.0084	53400	422699	476099	Irritable bowel syndrome	TRUE	reported	0.00177709043949194	3.15805043013366e-06	9.09e-07	16	79183747	14715	0.0134	CUB domain-containing protein 1 levels	Inflammatory factors	-0.0404497	0.00163617514760585	24.1124972154154	2	1	TRUE	NA	NA	0.00163617514760585	14715	3.15805043013366e-06	476099	TRUE	3.79116827065778e-06	GCST90274775+GCST90016564	NA
GCST90274775	GCST90016564	rs1463919	A	C	A	C	0.0507	0.0049	0.4982	0.4994	FALSE	FALSE	FALSE	0.476	8	91776995	0.0068	53400	433201	486601	Irritable bowel syndrome	TRUE	reported	0.00103300239770444	1.06709395366313e-06	7.23e-06	8	91776995	14285	0.0113	CUB domain-containing protein 1 levels	Inflammatory factors	0.037515778423097	0.00140743363069091	20.1307071814551	2	1	TRUE	NA	NA	0.00140743363069091	14285	1.06709395366313e-06	486601	TRUE	1.71242069560501e-05	GCST90274775+GCST90016564	NA
GCST90274775	GCST90016564	rs17078000	A	G	A	G	0.0609	0.0074	0.7179	0.6971	FALSE	FALSE	FALSE	0.3285	13	84915900	0.0075	53400	433201	486601	Irritable bowel syndrome	TRUE	reported	0.00141443962964056	2.00063946589771e-06	1.96e-06	13	84915900	14286	0.0128	CUB domain-containing protein 1 levels	Inflammatory factors	0.0397775973533339	0.00158225725120395	22.6367797851562	2	1	TRUE	NA	NA	0.00158225725120395	14286	2.00063946589771e-06	486601	TRUE	6.14118363682345e-06	GCST90274775+GCST90016564	NA
GCST90274775	GCST90016564	rs17607930	A	G	A	G	0.1654	-0.0235	0.9669	0.9643	FALSE	FALSE	FALSE	0.2557	12	60829749	0.0206	50019	359979	409998	Irritable bowel syndrome	TRUE	reported	-0.0017816	3.17409766526411e-06	7.81e-06	12	60829749	14286	0.037	CUB domain-containing protein 1 levels	Inflammatory factors	0.0373770725645169	0.00139704555349316	19.9833162892622	2	1	TRUE	NA	NA	0.00139704555349316	14286	3.17409766526411e-06	409998	TRUE	2.8655407785129e-05	GCST90274775+GCST90016564	NA
GCST90274775	GCST90016564	rs191929998	A	G	A	G	-0.1938	0.0035	0.9581	0.9622	FALSE	FALSE	FALSE	0.8854	22	31852311	0.0242	40548	293220	333768	Irritable bowel syndrome	TRUE	reported	0.000250340789636356	6.26705109557541e-08	2.15e-06	22	31852311	9844	0.0409	CUB domain-containing protein 1 levels	Inflammatory factors	-0.0477083	0.00227608225076574	22.4523048044906	2	1	TRUE	NA	NA	0.00227608225076574	9844	6.26705109557541e-08	333768	TRUE	3.42470025524989e-06	GCST90274775+GCST90016564	NA
GCST90274775	GCST90016564	rs2276862	C	G	C	G	0.303	0.0063	0.8212	0.8299	FALSE	TRUE	FALSE	0.4916	3	45187785	0.0091	53400	433201	486601	Irritable bowel syndrome	TRUE	reported	0.000992460743095435	9.84978326585542e-07	1.14e-95	3	45187785	14730	0.0146	CUB domain-containing protein 1 levels	Inflammatory factors	0.168561631943115	0.0284130237633261	430.70463501595	2	1	TRUE	NA	NA	0.0284130237633261	14730	9.84978326585542e-07	486601	TRUE	5.48268462923659e-91	GCST90274775+GCST90016564	NA
GCST90274775	GCST90016564	rs2742145	A	G	A	G	0.2325	-0.0138	0.0213	0.0198	FALSE	FALSE	FALSE	0.6382	21	37270018	0.0293	44437	305506	349943	Irritable bowel syndrome	TRUE	reported	-0.000796185	6.33910328976752e-07	5.14e-06	21	37270018	11538	0.051	CUB domain-containing protein 1 levels	Inflammatory factors	0.0424066830395323	0.00179832676641536	20.7828719723183	2	1	TRUE	NA	NA	0.00179832676641536	11538	6.33910328976752e-07	349943	TRUE	1.08340780878213e-05	GCST90274775+GCST90016564	NA
GCST90274775	GCST90016564	rs28535751	T	C	T	C	-0.0541	-0.0089	0.6294	0.638	FALSE	FALSE	FALSE	0.2182	14	59010649	0.0072	53400	422699	476099	Irritable bowel syndrome	TRUE	reported	-0.00179147	3.20935812493511e-06	4.55e-06	14	59010649	14733	0.0118	CUB domain-containing protein 1 levels	Inflammatory factors	-0.0377476	0.00142488241340216	21.0198937087044	2	1	TRUE	NA	NA	0.00142488241340216	14733	3.20935812493511e-06	476099	TRUE	1.70750774102253e-05	GCST90274775+GCST90016564	NA
GCST90274775	GCST90016564	rs2990246	C	G	C	G	-0.0566	-0.0103	0.4028	0.3819	FALSE	TRUE	FALSE	0.1504	1	155197602	0.0071	53400	426079	479479	Irritable bowel syndrome	TRUE	reported	-0.00209505	4.38922724580761e-06	2.4e-06	1	155197602	14286	0.012	CUB domain-containing protein 1 levels	Inflammatory factors	-0.0394341	0.00155505105782363	22.2469444444444	2	1	TRUE	NA	NA	0.00155505105782363	14286	4.38922724580761e-06	479479	TRUE	1.08329066998229e-05	GCST90274775+GCST90016564	NA
GCST90274775	GCST90016564	rs34027772	T	C	T	C	0.0757	4e-04	0.2607	0.2611	FALSE	FALSE	FALSE	0.9647	3	43423959	0.0092	40548	293220	333768	Irritable bowel syndrome	TRUE	reported	7.52577302096946e-05	5.66372595631517e-09	1.2e-07	3	43423959	12403	0.0143	CUB domain-containing protein 1 levels	Inflammatory factors	0.0474833488190288	0.00225466841506956	28.0233263240256	2	1	TRUE	NA	NA	0.00225466841506956	12403	5.66372595631517e-09	333768	TRUE	2.12982167837216e-07	GCST90274775+GCST90016564	NA
GCST90274775	GCST90016564	rs35176543	T	G	T	G	0.0894	0.0059	0.0924	0.0817	FALSE	FALSE	FALSE	0.6551	11	17556914	0.0132	50019	400963	450982	Irritable bowel syndrome	TRUE	reported	0.000665578589641314	4.42994858988921e-07	8.68e-06	11	17556914	14286	0.0201	CUB domain-containing protein 1 levels	Inflammatory factors	0.0371891293735234	0.00138303134356066	19.7825796391178	2	1	TRUE	NA	NA	0.00138303134356066	14286	4.42994858988921e-07	450982	TRUE	1.71198339279006e-05	GCST90274775+GCST90016564	NA
GCST90274775	GCST90016564	rs35478654	T	C	T	C	-0.148	0.0133	0.0367	0.0361	FALSE	FALSE	FALSE	0.4699	3	58453757	0.0184	53400	433201	486601	Irritable bowel syndrome	TRUE	reported	0.0010362104762456	1.07373215108114e-06	2.1e-06	3	58453757	14725	0.0312	CUB domain-containing protein 1 levels	Inflammatory factors	-0.0390641	0.0015260005525259	22.5016436554898	2	1	TRUE	NA	NA	0.0015260005525259	14725	1.07373215108114e-06	486601	TRUE	5.41058820232824e-06	GCST90274775+GCST90016564	NA
GCST90274775	GCST90016564	rs4804148	T	C	T	C	-0.0619	0.0158	0.7187	0.734	FALSE	FALSE	FALSE	0.03996	19	11270867	0.0077	53400	433201	486601	Irritable bowel syndrome	TRUE	reported	0.0029415678943592	8.65282167712484e-06	7.35e-07	19	11270867	14734	0.0125	CUB domain-containing protein 1 levels	Inflammatory factors	-0.0407651	0.00166179425577481	24.5223	2	1	TRUE	NA	NA	0.00166179425577481	14734	8.65282167712484e-06	486601	TRUE	6.02681435120383e-06	GCST90274775+GCST90016564	NA
GCST90274775	GCST90016564	rs5010503	A	T	A	T	-0.1578	-0.0071	0.0675	0.0482	FALSE	TRUE	FALSE	0.7626	1	19875930	0.0234	40548	293220	333768	Irritable bowel syndrome	TRUE	reported	-0.000525196	2.75830806236391e-07	7.36e-06	1	19875930	12404	0.0352	CUB domain-containing protein 1 levels	Inflammatory factors	-0.0402223	0.00161783325700926	20.0968814566116	2	1	TRUE	NA	NA	0.00161783325700926	12404	2.75830806236391e-07	333768	TRUE	1.40467027388861e-05	GCST90274775+GCST90016564	NA
GCST90274775	GCST90016564	rs573808300	A	G	A	G	-0.2998	0.0736	0.0121	0.0139	FALSE	FALSE	FALSE	0.02852	7	89774204	0.0336	44437	305506	349943	Irritable bowel syndrome	TRUE	reported	0.00370286727294538	1.37112260410499e-05	5.59e-07	7	89774204	11718	0.0599	CUB domain-containing protein 1 levels	Inflammatory factors	-0.0461904	0.00213354924171064	25.0501085559962	2	1	TRUE	NA	NA	0.00213354924171064	11718	1.37112260410499e-05	349943	TRUE	5.98056811195488e-06	GCST90274775+GCST90016564	NA
GCST90274775	GCST90016564	rs59752567	T	G	T	G	-0.0923	-0.0194	0.0938	0.085	FALSE	FALSE	FALSE	0.1388	15	58791416	0.0131	50019	400963	450982	Irritable bowel syndrome	TRUE	reported	-0.00220521	4.86296870029092e-06	6.05e-06	15	58791416	14730	0.0204	CUB domain-containing protein 1 levels	Inflammatory factors	-0.0372562	0.00138802108391398	20.4711889657824	2	1	TRUE	NA	NA	0.00138802108391398	14730	4.86296870029092e-06	450982	TRUE	2.81590272449309e-05	GCST90274775+GCST90016564	NA
GCST90274775	GCST90016564	rs59872649	A	G	A	G	-0.1093	-0.0084	0.0652	0.0565	FALSE	FALSE	FALSE	0.5679	2	148430383	0.0147	53400	433201	486601	Irritable bowel syndrome	TRUE	reported	-0.000819174	6.7104616558559e-07	2.46e-06	2	148430383	14734	0.0232	CUB domain-containing protein 1 levels	Inflammatory factors	-0.0387859	0.00150434976048759	22.1954704221165	2	1	TRUE	NA	NA	0.00150434976048759	14734	6.7104616558559e-07	486601	TRUE	5.56704046496078e-06	GCST90274775+GCST90016564	NA
GCST90274775	GCST90016564	rs61782461	T	C	T	C	-0.2176	0.0569	0.9829	0.981	FALSE	FALSE	FALSE	0.03106	1	101804329	0.0264	50019	408085	458104	Irritable bowel syndrome	TRUE	reported	0.00318438114426932	1.0140283271978e-05	3.84e-06	1	101804329	14286	0.0471	CUB domain-containing protein 1 levels	Inflammatory factors	-0.0386268	0.00149203036527527	21.3440076451152	2	1	TRUE	NA	NA	0.00149203036527527	14286	1.0140283271978e-05	458104	TRUE	2.99940367181485e-05	GCST90274775+GCST90016564	NA
GCST90274775	GCST90016564	rs6452820	A	G	A	G	-0.0738	-0.0043	0.8367	0.8512	FALSE	FALSE	FALSE	0.6574	5	72411335	0.0097	53400	433201	486601	Irritable bowel syndrome	TRUE	reported	-0.000635493	4.03851829983036e-07	3.46e-06	5	72411335	14286	0.0159	CUB domain-containing protein 1 levels	Inflammatory factors	-0.0388067	0.0015059623327256	21.5436098255607	2	1	TRUE	NA	NA	0.0015059623327256	14286	4.03851829983036e-07	486601	TRUE	6.83749719968216e-06	GCST90274775+GCST90016564	NA
GCST90274775	GCST90016564	rs672806	A	G	A	G	0.0816	-0.0021	0.4097	0.4122	FALSE	FALSE	FALSE	0.7586	11	126188405	0.007	53400	433201	486601	Irritable bowel syndrome	TRUE	reported	-0.000430066	1.84957189295196e-07	2e-12	11	126188405	14286	0.0116	CUB domain-containing protein 1 levels	Inflammatory factors	0.0587565499825676	0.00345233216585397	49.4839476813317	2	1	TRUE	NA	NA	0.00345233216585397	14286	1.84957189295196e-07	486601	TRUE	6.04600716660541e-12	GCST90274775+GCST90016564	NA
GCST90274775	GCST90016564	rs6991332	T	C	T	C	-0.0579	2e-04	0.6455	0.6595	FALSE	FALSE	FALSE	0.9824	8	61937553	0.0072	53400	433201	486601	Irritable bowel syndrome	TRUE	reported	3.98209753213149e-05	1.58571007554077e-09	1.14e-06	8	61937553	14286	0.0119	CUB domain-containing protein 1 levels	Inflammatory factors	-0.0406768	0.00165460442873859	23.673540004237	2	1	TRUE	NA	NA	0.00165460442873859	14286	1.58571007554077e-09	486601	TRUE	1.67205825883859e-06	GCST90274775+GCST90016564	NA
GCST90274775	GCST90016564	rs74811341	T	C	T	C	-0.1323	-0.0425	0.0513	0.0493	FALSE	FALSE	FALSE	0.01756	17	38720826	0.0179	44437	310156	354593	Irritable bowel syndrome	TRUE	reported	-0.00398721	1.58978057190278e-05	1.79e-06	17	38720826	14734	0.0277	CUB domain-containing protein 1 levels	Inflammatory factors	-0.03932	0.00154606046563939	22.8118312502444	2	1	TRUE	NA	NA	0.00154606046563939	14734	1.58978057190278e-05	354593	TRUE	2.61775772104446e-05	GCST90274775+GCST90016564	NA
GCST90274775	GCST90016564	rs7506429	A	C	A	C	0.0737	0.0042	0.7965	0.7852	FALSE	FALSE	FALSE	0.6413	18	19991319	0.009	50019	369048	419067	Irritable bowel syndrome	TRUE	reported	0.000720884973428949	5.19675144915657e-07	3.09e-07	18	19991319	14286	0.0144	CUB domain-containing protein 1 levels	Inflammatory factors	0.0427840829478217	0.00183047775368608	26.1944926697531	2	1	TRUE	NA	NA	0.00183047775368608	14286	5.19675144915657e-07	419067	TRUE	7.55331553642147e-07	GCST90274775+GCST90016564	NA
GCST90274775	GCST90016564	rs75892552	T	G	T	G	-0.1259	0.0089	0.0544	0.051	FALSE	FALSE	FALSE	0.609	17	36021431	0.0175	50019	359979	409998	Irritable bowel syndrome	TRUE	reported	0.000794258755806268	6.30846971174922e-07	6.41e-06	17	36021431	14286	0.0279	CUB domain-containing protein 1 levels	Inflammatory factors	-0.03773	0.00142355591169079	20.3630605978854	2	1	TRUE	NA	NA	0.00142355591169079	14286	6.30846971174922e-07	409998	TRUE	1.4156568074117e-05	GCST90274775+GCST90016564	NA
GCST90274775	GCST90016564	rs7618923	T	C	T	C	-0.1738	-0.011	0.1811	0.1898	FALSE	FALSE	FALSE	0.2492	3	45130725	0.0096	50019	361926	411945	Irritable bowel syndrome	TRUE	reported	-0.00178526	3.18716386306331e-06	1.18e-30	3	45130725	14286	0.0151	CUB domain-containing protein 1 levels	Inflammatory factors	-0.0958613	0.00918938524461893	132.478575501075	2	1	TRUE	NA	NA	0.00918938524461893	14286	3.18716386306331e-06	411945	TRUE	1.43666977943192e-28	GCST90274775+GCST90016564	NA
GCST90274775	GCST90016564	rs9272226	T	C	T	C	-0.0933	-0.0012	0.6505	0.6332	FALSE	FALSE	FALSE	0.8686	6	32602396	0.0073	53400	409602	463002	Irritable bowel syndrome	TRUE	reported	-0.000241584	5.83627511050476e-08	2.64e-15	6	32602396	14733	0.0118	CUB domain-containing protein 1 levels	Inflammatory factors	-0.0650076	0.00422598384902259	62.5171646078713	2	1	TRUE	NA	NA	0.00422598384902259	14733	5.83627511050476e-08	463002	TRUE	9.23969622801162e-15	GCST90274775+GCST90016564	NA
GCST90274776	GCST90016564	rs10042665	C	G	C	G	0.0583	-0.0023	0.3043	0.2784	FALSE	TRUE	FALSE	0.7595	5	78775099	0.0077	53400	426079	479479	Irritable bowel syndrome	TRUE	reported	-0.000431373	1.86082855367559e-07	1.76e-06	5	78775099	14727	0.0122	Macrophage colony-stimulating factor 1 levels	Inflammatory factors	0.0393499854710436	0.00154842135657134	22.8358640150497	2	1	TRUE	NA	NA	0.00154842135657134	14727	1.86082855367559e-07	479479	TRUE	3.25510581298258e-06	GCST90274776+GCST90016564	NA
GCST90274776	GCST90016564	rs115370595	A	G	A	G	-0.2277	-0.0166	0.9815	0.9803	FALSE	FALSE	FALSE	0.5514	2	140484970	0.0278	50019	361926	411945	Irritable bowel syndrome	TRUE	reported	-0.000930346	8.65543861943927e-07	4.42e-06	2	140484970	13799	0.0496	Macrophage colony-stimulating factor 1 levels	Inflammatory factors	-0.0390533	0.00152515916948111	21.0747634300208	2	1	TRUE	NA	NA	0.00152515916948111	13799	8.65543861943927e-07	411945	TRUE	1.04846152120742e-05	GCST90274776+GCST90016564	NA
GCST90274776	GCST90016564	rs116039112	A	G	A	G	0.2238	-0.0182	0.016	0.0134	FALSE	FALSE	FALSE	0.5665	4	154438727	0.0318	53400	409518	462918	Irritable bowel syndrome	TRUE	reported	-0.000841188	7.07597087902155e-07	8.98e-06	4	154438727	14286	0.0504	Macrophage colony-stimulating factor 1 levels	Inflammatory factors	0.037128301205885	0.00137851075043492	19.7178287981859	2	1	TRUE	NA	NA	0.00137851075043492	14286	7.07597087902155e-07	462918	TRUE	1.92563802612789e-05	GCST90274776+GCST90016564	NA
GCST90274776	GCST90016564	rs116443177	T	C	T	C	0.0827	0.0038	0.1595	0.1488	FALSE	FALSE	FALSE	0.7375	2	27764122	0.0113	44437	300342	344779	Irritable bowel syndrome	TRUE	reported	0.000572711546019874	3.27998514944474e-07	1.75e-06	2	27764122	12403	0.0173	Macrophage colony-stimulating factor 1 levels	Inflammatory factors	0.042887553892427	0.00183934227887583	22.8517157272211	2	1	TRUE	NA	NA	0.00183934227887583	12403	3.27998514944474e-07	344779	TRUE	3.61544368010172e-06	GCST90274776+GCST90016564	NA
GCST90274776	GCST90016564	rs11685487	T	C	T	C	0.0944	0.0111	0.1197	0.106	FALSE	FALSE	FALSE	0.3875	2	8775320	0.0128	44437	310156	354593	Irritable bowel syndrome	TRUE	reported	0.00145629277338879	2.12078864182441e-06	1.46e-06	2	8775320	14286	0.0196	Macrophage colony-stimulating factor 1 levels	Inflammatory factors	0.0402660143859086	0.0016213519145262	23.1970012494794	2	1	TRUE	NA	NA	0.0016213519145262	14286	2.12078864182441e-06	354593	TRUE	5.36263235301182e-06	GCST90274776+GCST90016564	NA
GCST90274776	GCST90016564	rs117591817	C	G	C	G	-0.1989	-0.0587	0.0348	0.0184	FALSE	TRUE	FALSE	0.04187	19	58875573	0.0289	50019	307750	357769	Irritable bowel syndrome	TRUE	reported	-0.00339576	1.1531219250372e-05	4.82e-06	19	58875573	14286	0.0435	Macrophage colony-stimulating factor 1 levels	Inflammatory factors	-0.0382299	0.00146152421279526	20.9069678953627	2	1	TRUE	NA	NA	0.00146152421279526	14286	1.1531219250372e-05	357769	TRUE	4.41587270443963e-05	GCST90274776+GCST90016564	NA
GCST90274776	GCST90016564	rs11806838	T	C	T	C	0.0674	0.003	0.185	0.1902	FALSE	FALSE	FALSE	0.7344	1	190519358	0.0087	53400	433201	486601	Irritable bowel syndrome	TRUE	reported	0.000494329288810734	2.44361445776126e-07	9.24e-06	1	190519358	14286	0.0152	Macrophage colony-stimulating factor 1 levels	Inflammatory factors	0.0370759839664713	0.00137462858708204	19.6622229916898	2	1	TRUE	NA	NA	0.00137462858708204	14286	2.44361445776126e-07	486601	TRUE	1.62410475435912e-05	GCST90274776+GCST90016564	NA
GCST90274776	GCST90016564	rs12549430	A	G	A	G	-0.061	-0.0012	0.738	0.7317	FALSE	FALSE	FALSE	0.8746	8	80715263	0.0078	53400	433201	486601	Irritable bowel syndrome	TRUE	reported	-0.000220547	4.86409505609122e-08	6.23e-06	8	80715263	14286	0.0135	Macrophage colony-stimulating factor 1 levels	Inflammatory factors	-0.0377799	0.00142732203545865	20.4170096021948	2	1	TRUE	NA	NA	0.00142732203545865	14286	4.86409505609122e-08	486601	TRUE	9.5804314500935e-06	GCST90274776+GCST90016564	NA
GCST90274776	GCST90016564	rs142421172	A	G	A	G	0.1439	0.0181	0.044	0.0409	FALSE	FALSE	FALSE	0.3709	1	179682087	0.0202	44437	305506	349943	Irritable bowel syndrome	TRUE	reported	0.00151470930363229	2.29434427451021e-06	3.45e-06	1	179682087	12840	0.031	Macrophage colony-stimulating factor 1 levels	Inflammatory factors	0.0409341951340981	0.00167560833127642	21.5475650364204	2	1	TRUE	NA	NA	0.00167560833127642	12840	2.29434427451021e-06	349943	TRUE	1.13840672035859e-05	GCST90274776+GCST90016564	NA
GCST90274776	GCST90016564	rs1605333	C	G	C	G	-0.0601	0.0098	0.6484	0.6517	FALSE	TRUE	FALSE	0.1807	12	58388232	0.0073	53400	422699	476099	Irritable bowel syndrome	TRUE	reported	0.00194560498860043	3.78537877166687e-06	1.25e-06	12	58388232	13237	0.0124	Macrophage colony-stimulating factor 1 levels	Inflammatory factors	-0.0420926	0.00177178682651789	23.4912200832466	2	1	TRUE	NA	NA	0.00177178682651789	13237	3.78537877166687e-06	476099	TRUE	5.15406704139729e-06	GCST90274776+GCST90016564	NA
GCST90274776	GCST90016564	rs17610659	T	C	T	C	0.1684	-0.0031	0.4821	0.4789	FALSE	FALSE	FALSE	0.6552	1	110503296	0.007	53400	422699	476099	Irritable bowel syndrome	TRUE	reported	-0.000641824	4.11937836594926e-07	3.31e-46	1	110503296	14286	0.0118	Macrophage colony-stimulating factor 1 levels	Inflammatory factors	0.118566187640704	0.0140579408516507	203.666762424591	2	1	TRUE	NA	NA	0.0140579408516507	14286	4.11937836594926e-07	476099	TRUE	3.03592448099944e-44	GCST90274776+GCST90016564	NA
GCST90274776	GCST90016564	rs17638424	A	T	A	T	0.1034	-0.0026	0.9329	0.9329	FALSE	TRUE	FALSE	0.8583	18	3048453	0.0145	50019	400963	450982	Irritable bowel syndrome	TRUE	reported	-0.000267009	7.12940650803292e-08	6.94e-06	18	3048453	14715	0.023	Macrophage colony-stimulating factor 1 levels	Inflammatory factors	0.0370376991850537	0.00137179116092253	20.2108884688091	2	1	TRUE	NA	NA	0.00137179116092253	14715	7.12940650803292e-08	450982	TRUE	1.12811746985228e-05	GCST90274776+GCST90016564	NA
GCST90274776	GCST90016564	rs17734417	T	C	T	C	-0.1225	0.0186	0.9466	0.9488	FALSE	FALSE	FALSE	0.2747	14	58461604	0.017	50019	398719	448738	Irritable bowel syndrome	TRUE	reported	0.00163330761684088	2.66769377123044e-06	3.79e-06	14	58461604	14723	0.0265	Macrophage colony-stimulating factor 1 levels	Inflammatory factors	-0.0380721	0.00144948310502777	21.3688145247419	2	1	TRUE	NA	NA	0.00144948310502777	14723	2.66769377123044e-06	448738	TRUE	1.34659249458817e-05	GCST90274776+GCST90016564	NA
GCST90274776	GCST90016564	rs2523992	T	G	T	G	-0.075	0.031	0.8323	0.8245	FALSE	FALSE	FALSE	0.0008673	6	30075103	0.0093	53400	416724	470124	Irritable bowel syndrome	TRUE	reported	0.00486147800993579	2.36339684410893e-05	8.05e-07	6	30075103	14734	0.0152	Macrophage colony-stimulating factor 1 levels	Inflammatory factors	-0.0406189	0.00164989576706496	24.3464335180055	2	1	TRUE	NA	NA	0.00164989576706496	14734	2.36339684410893e-05	470124	TRUE	1.90146726142516e-05	GCST90274776+GCST90016564	NA
GCST90274776	GCST90016564	rs28673875	A	T	A	T	-0.2096	0.0077	0.9801	0.98	FALSE	TRUE	FALSE	0.7852	15	45690795	0.0281	46130	344990	391120	Irritable bowel syndrome	TRUE	reported	0.000438157713756311	1.91982182124157e-07	5.2e-06	15	45690795	14236	0.046	Macrophage colony-stimulating factor 1 levels	Inflammatory factors	-0.038164	0.00145648805072009	20.7618903591682	2	1	TRUE	NA	NA	0.00145648805072009	14236	1.91982182124157e-07	391120	TRUE	9.7241143175367e-06	GCST90274776+GCST90016564	NA
GCST90274776	GCST90016564	rs34674345	T	C	T	C	-0.2243	0.0078	0.9814	0.9812	FALSE	FALSE	FALSE	0.7904	15	63787216	0.0295	50019	362223	412242	Irritable bowel syndrome	TRUE	reported	0.000411810565863295	1.69587942156647e-07	8.22e-06	15	63787216	14286	0.0503	Macrophage colony-stimulating factor 1 levels	Inflammatory factors	-0.037285	0.001390172110266	19.8848618033351	2	1	TRUE	NA	NA	0.001390172110266	14286	1.69587942156647e-07	412242	TRUE	1.46164760182484e-05	GCST90274776+GCST90016564	NA
GCST90274776	GCST90016564	rs3934571	T	C	T	C	-0.0802	-0.0042	0.1143	0.1028	FALSE	FALSE	FALSE	0.7228	5	174229899	0.0118	50019	408085	458104	Irritable bowel syndrome	TRUE	reported	-0.000525879	2.76549105602159e-07	8.37e-06	5	174229899	14732	0.018	Macrophage colony-stimulating factor 1 levels	Inflammatory factors	-0.0366866	0.00134591013807287	19.851975308642	2	1	TRUE	NA	NA	0.00134591013807287	14732	2.76549105602159e-07	458104	TRUE	1.54862602457107e-05	GCST90274776+GCST90016564	NA
GCST90274776	GCST90016564	rs534521503	T	G	T	G	0.1366	-0.0119	0.0881	0.0647	FALSE	FALSE	FALSE	0.5087	3	1448327	0.018	44437	305506	349943	Irritable bowel syndrome	TRUE	reported	-0.00111758	1.24897441382388e-06	1.51e-06	3	1448327	9398	0.0284	Macrophage colony-stimulating factor 1 levels	Inflammatory factors	0.0495594929540504	0.00245614334186257	23.1347450902599	2	1	TRUE	NA	NA	0.00245614334186257	9398	1.24897441382388e-06	349943	TRUE	3.52703671993058e-06	GCST90274776+GCST90016564	NA
GCST90274776	GCST90016564	rs552035687	T	C	T	C	0.1792	-0.0321	0.045	0.0429	FALSE	FALSE	FALSE	0.1575	15	86425591	0.0227	40548	293220	333768	Irritable bowel syndrome	TRUE	reported	-0.00244769	5.99119775012729e-06	5.71e-06	15	86425591	10894	0.0395	Macrophage colony-stimulating factor 1 levels	Inflammatory factors	0.0434287325723775	0.00188605481284309	20.5817272872937	2	1	TRUE	NA	NA	0.00188605481284309	10894	5.99119775012729e-06	333768	TRUE	2.5371270510694e-05	GCST90274776+GCST90016564	NA
GCST90274776	GCST90016564	rs563284470	A	G	A	G	0.2087	0.0338	0.9696	0.965	FALSE	FALSE	FALSE	0.1122	3	47239457	0.0213	44437	305506	349943	Irritable bowel syndrome	TRUE	reported	0.00268249005177942	7.19575287789554e-06	5.93e-08	3	47239457	11720	0.0385	Macrophage colony-stimulating factor 1 levels	Inflammatory factors	0.0500139460462637	0.00250139479911858	29.3848473604318	2	1	TRUE	NA	NA	0.00250139479911858	11720	7.19575287789554e-06	349943	TRUE	4.55502380209889e-07	GCST90274776+GCST90016564	NA
GCST90274776	GCST90016564	rs7227917	A	G	A	G	-0.0872	0.0095	0.8823	0.8908	FALSE	FALSE	FALSE	0.3938	18	45546185	0.0111	53400	426079	479479	Irritable bowel syndrome	TRUE	reported	0.00123599412114299	1.52768146750003e-06	2.43e-06	18	45546185	14286	0.0185	Macrophage colony-stimulating factor 1 levels	Inflammatory factors	-0.0394078	0.00155297583676421	22.2172096420745	2	1	TRUE	NA	NA	0.00155297583676421	14286	1.52768146750003e-06	479479	TRUE	6.86247515238293e-06	GCST90274776+GCST90016564	NA
GCST90274776	GCST90016564	rs72783071	T	C	T	C	-0.199	0.0117	0.0231	0.0224	FALSE	FALSE	FALSE	0.6338	16	60437963	0.0247	50019	396772	446791	Irritable bowel syndrome	TRUE	reported	0.000708659418193437	5.02198170994261e-07	1.53e-06	16	60437963	14247	0.0414	Macrophage colony-stimulating factor 1 levels	Inflammatory factors	-0.0402411	0.00161934421715623	23.1049732782562	2	1	TRUE	NA	NA	0.00161934421715623	14247	5.02198170994261e-07	446791	TRUE	3.36436169693008e-06	GCST90274776+GCST90016564	NA
GCST90274776	GCST90016564	rs74849049	T	G	T	G	-0.0914	3e-04	0.8992	0.9043	FALSE	FALSE	FALSE	0.9778	3	171430935	0.0117	53400	433201	486601	Irritable bowel syndrome	TRUE	reported	3.67578233778326e-05	1.35113757947594e-09	4.88e-06	3	171430935	14286	0.02	Macrophage colony-stimulating factor 1 levels	Inflammatory factors	-0.0382097	0.00145998378497963	20.8849	2	1	TRUE	NA	NA	0.00145998378497963	14286	1.35113757947594e-09	486601	TRUE	6.83426799338819e-06	GCST90274776+GCST90016564	NA
GCST90274776	GCST90016564	rs75305583	T	C	T	C	-0.1493	-0.0112	0.0382	0.0426	FALSE	FALSE	FALSE	0.5521	4	183461339	0.0188	50019	361926	411945	Irritable bowel syndrome	TRUE	reported	-0.0009282	8.61554678648451e-07	5.68e-06	4	183461339	14286	0.0329	Macrophage colony-stimulating factor 1 levels	Inflammatory factors	-0.0379425	0.00143963468705584	20.5933888267847	2	1	TRUE	NA	NA	0.00143963468705584	14286	8.61554678648451e-07	411945	TRUE	1.35501128525449e-05	GCST90274776+GCST90016564	NA
GCST90274776	GCST90016564	rs7538029	A	C	A	C	0.0775	8e-04	0.2211	0.1986	FALSE	FALSE	FALSE	0.924	1	110474695	0.0086	53400	433201	486601	Irritable bowel syndrome	TRUE	reported	0.000133353962786724	1.77832793909229e-08	2.64e-06	1	110474695	11335	0.0165	Macrophage colony-stimulating factor 1 levels	Inflammatory factors	0.0440781148796832	0.00194288021134655	22.0615243342516	2	1	TRUE	NA	NA	0.00194288021134655	11335	1.77832793909229e-08	486601	TRUE	3.70157126519434e-06	GCST90274776+GCST90016564	NA
GCST90274776	GCST90016564	rs75869070	A	G	A	G	0.1151	-0.0002	0.936	0.9379	FALSE	FALSE	FALSE	0.9873	14	78693608	0.0143	53400	433201	486601	Irritable bowel syndrome	TRUE	reported	-2.00497e-05	4.01991346341332e-10	1.47e-06	14	78693608	14715	0.0239	Macrophage colony-stimulating factor 1 levels	Inflammatory factors	0.0396720619901758	0.00157387250255235	23.1928887799583	2	1	TRUE	NA	NA	0.00157387250255235	14715	4.01991346341332e-10	486601	TRUE	2.12766543919713e-06	GCST90274776+GCST90016564	NA
GCST90274776	GCST90016564	rs76421506	A	G	A	G	0.0778	-0.0163	0.853	0.849	FALSE	FALSE	FALSE	0.115	3	115295680	0.0104	50019	361926	411945	Irritable bowel syndrome	TRUE	reported	-0.00244194	5.96305497216894e-06	3.64e-06	3	115295680	14286	0.0168	Macrophage colony-stimulating factor 1 levels	Inflammatory factors	0.0387185975747223	0.00149912979815329	21.4457199546485	2	1	TRUE	NA	NA	0.00149912979815329	14286	5.96305497216894e-06	411945	TRUE	2.00357396480925e-05	GCST90274776+GCST90016564	NA
GCST90274776	GCST90016564	rs7825914	A	G	A	G	0.054	0.0129	0.3028	0.3135	FALSE	FALSE	FALSE	0.07929	8	19590012	0.0074	53400	433201	486601	Irritable bowel syndrome	TRUE	reported	0.00249902746061541	6.24513824890988e-06	9.59e-06	8	19590012	14732	0.0122	Macrophage colony-stimulating factor 1 levels	Inflammatory factors	0.0364455016863272	0.00132827459316808	19.5915076592314	2	1	TRUE	NA	NA	0.00132827459316808	14732	6.24513824890988e-06	486601	TRUE	4.89032678439541e-05	GCST90274776+GCST90016564	NA
GCST90274776	GCST90016564	rs78652121	C	G	C	G	-0.1189	-0.0298	0.0697	0.0538	FALSE	TRUE	FALSE	0.08841	4	13713646	0.0175	44437	305506	349943	Irritable bowel syndrome	TRUE	reported	-0.00287858	8.28624945678278e-06	4.81e-06	4	13713646	12838	0.026	Macrophage colony-stimulating factor 1 levels	Inflammatory factors	-0.0403311	0.0016265982737413	20.9130325443787	2	1	TRUE	NA	NA	0.0016265982737413	12838	8.28624945678278e-06	349943	TRUE	3.04923990773099e-05	GCST90274776+GCST90016564	NA
GCST90274776	GCST90016564	rs846654	T	C	T	C	-0.0519	0.0079	0.5786	0.5969	FALSE	FALSE	FALSE	0.2604	2	10646611	0.007	53400	433201	486601	Irritable bowel syndrome	TRUE	reported	0.00161786722409684	2.61749435480681e-06	5.3e-06	2	10646611	14707	0.0114	Macrophage colony-stimulating factor 1 levels	Inflammatory factors	-0.0375167	0.00140749961354779	20.7264542936288	2	1	TRUE	NA	NA	0.00140749961354779	14707	2.61749435480681e-06	486601	TRUE	1.77968950860559e-05	GCST90274776+GCST90016564	NA
GCST90274777	GCST90016564	rs10479093	A	G	A	G	-0.0565	6e-04	0.587	0.5955	FALSE	FALSE	FALSE	0.9292	5	134508559	0.0073	50019	408085	458104	Irritable bowel syndrome	TRUE	reported	0.00012143595516341	1.47466912064498e-08	1.11e-06	5	134508559	14712	0.0116	Cystatin D levels	Inflammatory factors	-0.0401268	0.00161015764463482	23.7236177170036	2	1	TRUE	NA	NA	0.00161015764463482	14712	1.47466912064498e-08	458104	TRUE	1.76712734253935e-06	GCST90274777+GCST90016564	NA
GCST90274777	GCST90016564	rs11054089	T	G	T	G	0.1707	0.0022	0.7422	0.7458	FALSE	FALSE	FALSE	0.7802	12	11116082	0.0078	53400	433201	486601	Irritable bowel syndrome	TRUE	reported	0.000404336024377345	1.63487620609277e-07	1.05e-37	12	11116082	14288	0.0133	Cystatin D levels	Inflammatory factors	0.106766999487018	0.011399192179461	164.726609757476	2	1	TRUE	NA	NA	0.011399192179461	14288	1.63487620609277e-07	486601	TRUE	2.79060174219813e-36	GCST90274777+GCST90016564	NA
GCST90274777	GCST90016564	rs112961631	T	C	T	C	0.5656	-0.0144	0.0233	0.0148	FALSE	FALSE	FALSE	0.6745	20	23929099	0.0343	44437	305506	349943	Irritable bowel syndrome	TRUE	reported	-0.000709694	5.0366491223231e-07	1.46e-32	20	23929099	12148	0.0476	Cystatin D levels	Inflammatory factors	0.107195401582564	0.0114908541204473	141.190311418685	2	1	TRUE	NA	NA	0.0114908541204473	12148	5.0366491223231e-07	349943	TRUE	5.1147509794984e-31	GCST90274777+GCST90016564	NA
GCST90274777	GCST90016564	rs117068418	T	C	T	C	0.1632	-0.0098	0.961	0.9647	FALSE	FALSE	FALSE	0.6152	20	24176153	0.0196	53400	411465	464865	Irritable bowel syndrome	TRUE	reported	-0.000733343	5.37792565878245e-07	1.54e-07	20	24176153	14716	0.0311	Cystatin D levels	Inflammatory factors	0.0432203599291213	0.0018679995124028	27.5371842722883	2	1	TRUE	NA	NA	0.0018679995124028	14716	5.37792565878245e-07	464865	TRUE	3.83234497813192e-07	GCST90274777+GCST90016564	NA
GCST90274777	GCST90016564	rs141192864	T	C	T	C	0.1016	-0.0118	0.0812	0.0675	FALSE	FALSE	FALSE	0.3943	12	31381343	0.0139	53400	426079	479479	Irritable bowel syndrome	TRUE	reported	-0.00122598	1.50302423053136e-06	1.84e-06	12	31381343	14728	0.0213	Cystatin D levels	Inflammatory factors	0.0392768329258303	0.00154266960468359	22.7524521148802	2	1	TRUE	NA	NA	0.00154266960468359	14728	1.50302423053136e-06	479479	TRUE	5.35312917688658e-06	GCST90274777+GCST90016564	NA
GCST90274777	GCST90016564	rs1509659	A	G	A	G	-0.0671	-0.0084	0.6342	0.6024	FALSE	FALSE	FALSE	0.2243	11	34865133	0.007	53400	433201	486601	Irritable bowel syndrome	TRUE	reported	-0.00172026	2.95930681854706e-06	1.3e-08	11	34865133	14732	0.0118	Cystatin D levels	Inflammatory factors	-0.0468018	0.00219041271270214	32.3356075840276	2	1	TRUE	NA	NA	0.00219041271270214	14732	2.95930681854706e-06	486601	TRUE	6.87684693912809e-08	GCST90274777+GCST90016564	NA
GCST90274777	GCST90016564	rs35106244	T	C	T	C	0.0831	-0.009	0.4156	0.4525	FALSE	FALSE	FALSE	0.2066	19	49203829	0.0072	53400	426079	479479	Irritable bowel syndrome	TRUE	reported	-0.0018052	3.25874840337622e-06	1.42e-11	19	49203829	14288	0.0123	Cystatin D levels	Inflammatory factors	0.0564349173767564	0.00318489989932132	45.6448542534206	2	1	TRUE	NA	NA	0.00318489989932132	14288	3.25874840337622e-06	479479	TRUE	1.18483150029333e-10	GCST90274777+GCST90016564	NA
GCST90274777	GCST90016564	rs470841	T	C	T	C	0.0568	-0.0005	0.6369	0.6245	FALSE	FALSE	FALSE	0.9487	18	24286681	0.007	53400	433201	486601	Irritable bowel syndrome	TRUE	reported	-0.000102397	1.04851032633259e-08	1.81e-06	18	24286681	14736	0.0119	Cystatin D levels	Inflammatory factors	0.0392921266403314	0.00154387121591984	22.7825718522703	2	1	TRUE	NA	NA	0.00154387121591984	14736	1.04851032633259e-08	486601	TRUE	2.74764445687208e-06	GCST90274777+GCST90016564	NA
GCST90274777	GCST90016564	rs4950836	A	G	A	G	0.0585	-0.0072	0.6022	0.5861	FALSE	FALSE	FALSE	0.3036	1	202192624	0.007	53400	433201	486601	Irritable bowel syndrome	TRUE	reported	-0.00147451	2.17418630838349e-06	1.09e-06	1	202192624	14288	0.012	Cystatin D levels	Inflammatory factors	0.0407528850692906	0.0016607976414708	23.7656	2	1	TRUE	NA	NA	0.0016607976414708	14288	2.17418630838349e-06	486601	TRUE	3.660565882018e-06	GCST90274777+GCST90016564	NA
GCST90274777	GCST90016564	rs60586299	T	C	T	C	-0.0654	0.007	0.3077	0.3005	FALSE	FALSE	FALSE	0.3793	18	3479423	0.008	50019	408085	458104	Irritable bowel syndrome	TRUE	reported	0.00129278586856114	1.67129530195139e-06	1.06e-06	18	3479423	14288	0.0134	Cystatin D levels	Inflammatory factors	-0.0407996	0.00166460702118286	23.8202272220985	2	1	TRUE	NA	NA	0.00166460702118286	14288	1.67129530195139e-06	458104	TRUE	3.27818078031261e-06	GCST90274777+GCST90016564	NA
GCST90274777	GCST90016564	rs6106715	C	G	C	G	-0.3784	0.004	0.6593	0.6703	FALSE	TRUE	FALSE	0.5848	20	23770266	0.0072	53400	433201	486601	Irritable bowel syndrome	TRUE	reported	0.000796419254479776	6.34283628906122e-07	1.24e-225	20	23770266	14726	0.0118	Cystatin D levels	Inflammatory factors	-0.255503	0.0652819419691918	1028.3435794312	2	1	TRUE	NA	NA	0.0652819419691918	14726	6.34283628906122e-07	486601	TRUE	6.82571891663756e-213	GCST90274777+GCST90016564	NA
GCST90274777	GCST90016564	rs72748935	T	C	T	C	0.0772	7e-04	0.4618	0.4486	FALSE	FALSE	FALSE	0.9203	15	63639416	0.0069	53400	426079	479479	Irritable bowel syndrome	TRUE	reported	0.000146509253301232	2.14649613028845e-08	1.27e-11	15	63639416	14722	0.0114	Cystatin D levels	Inflammatory factors	0.0557292360912822	0.00310574775531787	45.8590335487842	2	1	TRUE	NA	NA	0.00310574775531787	14722	2.14649613028845e-08	479479	TRUE	2.94835533195038e-11	GCST90274777+GCST90016564	NA
GCST90274777	GCST90016564	rs7275493	T	C	T	C	-0.0572	6e-04	0.6243	0.6514	FALSE	FALSE	FALSE	0.9372	21	18049996	0.0078	50019	361926	411945	Irritable bowel syndrome	TRUE	reported	0.000119850011723412	1.43640253101021e-08	1.53e-06	21	18049996	14727	0.0119	Cystatin D levels	Inflammatory factors	-0.0395805	0.00156661372175864	23.1045830096745	2	1	TRUE	NA	NA	0.00156661372175864	14727	1.43640253101021e-08	411945	TRUE	2.50931311997498e-06	GCST90274777+GCST90016564	NA
GCST90274777	GCST90016564	rs72980022	A	G	A	G	0.0607	-0.0087	0.2813	0.2801	FALSE	FALSE	FALSE	0.2604	2	233853187	0.0077	53400	396408	449808	Irritable bowel syndrome	TRUE	reported	-0.00168467	2.83811884948565e-06	1.45e-06	2	233853187	14721	0.0126	Cystatin D levels	Inflammatory factors	0.0396768220670074	0.00157425020933696	23.2079239103049	2	1	TRUE	NA	NA	0.00157425020933696	14721	2.83811884948565e-06	449808	TRUE	5.67889826826079e-06	GCST90274777+GCST90016564	NA
GCST90274777	GCST90016564	rs77415137	A	G	A	G	-0.2494	-0.026	0.9789	0.9767	FALSE	FALSE	FALSE	0.2923	20	24084648	0.0247	50019	361926	411945	Irritable bowel syndrome	TRUE	reported	-0.00164005	2.68976596433762e-06	1.24e-08	20	24084648	14736	0.0438	Cystatin D levels	Inflammatory factors	-0.0468581	0.00219568174367829	32.4223640040867	2	1	TRUE	NA	NA	0.00219568174367829	14736	2.68976596433762e-06	411945	TRUE	6.7744961808861e-08	GCST90274777+GCST90016564	NA
GCST90274777	GCST90016564	rs7943316	A	T	A	T	-0.0639	-0.0104	0.345	0.3311	FALSE	TRUE	FALSE	0.1471	11	34460472	0.0072	53400	433201	486601	Irritable bowel syndrome	TRUE	reported	-0.00207069	4.28774166625396e-06	1.01e-07	11	34460472	14731	0.012	Cystatin D levels	Inflammatory factors	-0.0438344	0.00192145704966028	28.3556	2	1	TRUE	NA	NA	0.00192145704966028	14731	4.28774166625396e-06	486601	TRUE	5.83015542365881e-07	GCST90274777+GCST90016564	NA
GCST90274778	GCST90016564	rs10778675	A	C	A	C	0.0792	0.0125	0.1687	0.1674	FALSE	FALSE	FALSE	0.1722	12	79905558	0.0092	53400	433201	486601	Irritable bowel syndrome	TRUE	reported	0.00194776140408825	3.79377448725583e-06	5.37e-07	12	79905558	14295	0.0158	Fractalkine levels	Inflammatory factors	0.0418914114598706	0.00175489035410018	25.1267425092133	2	1	TRUE	NA	NA	0.00175489035410018	14295	3.79377448725583e-06	486601	TRUE	2.48324731373417e-06	GCST90274778+GCST90016564	NA
GCST90274778	GCST90016564	rs111472651	C	G	C	G	-0.1191	0.0017	0.9355	0.9424	FALSE	TRUE	FALSE	0.9103	2	44117788	0.0149	53400	433201	486601	Irritable bowel syndrome	TRUE	reported	0.000163559977114024	2.67518661135401e-08	1.57e-06	2	44117788	14728	0.0248	Fractalkine levels	Inflammatory factors	-0.0395438	0.00156370823675248	23.0632316597294	2	1	TRUE	NA	NA	0.00156370823675248	14728	2.67518661135401e-08	486601	TRUE	2.47211481351285e-06	GCST90274778+GCST90016564	NA
GCST90274778	GCST90016564	rs114359340	A	G	A	G	-0.1881	-0.0059	0.9747	0.9736	FALSE	FALSE	FALSE	0.8047	1	6532317	0.0241	50019	348896	398915	Irritable bowel syndrome	TRUE	reported	-0.000387611	1.50242113154063e-07	3.41e-06	1	6532317	13651	0.0405	Fractalkine levels	Inflammatory factors	-0.0397229	0.00157790515200969	21.5708641975309	2	1	TRUE	NA	NA	0.00157790515200969	13651	1.50242113154063e-07	398915	TRUE	6.15249829223284e-06	GCST90274778+GCST90016564	NA
GCST90274778	GCST90016564	rs11682107	A	G	A	G	-0.0675	-0.009	0.5568	0.5638	FALSE	FALSE	FALSE	0.2493	2	113835522	0.0078	44437	312628	357065	Irritable bowel syndrome	TRUE	reported	-0.00193097	3.72863047303295e-06	8.45e-08	2	113835522	12412	0.0126	Fractalkine levels	Inflammatory factors	-0.0480337	0.00230723322743987	28.6989795918367	2	1	TRUE	NA	NA	0.00230723322743987	12412	3.72863047303295e-06	357065	TRUE	4.35575767593879e-07	GCST90274778+GCST90016564	NA
GCST90274778	GCST90016564	rs117698194	A	G	A	G	-0.1996	-0.0172	0.0224	0.0224	FALSE	FALSE	FALSE	0.4954	15	85657494	0.0252	50019	364170	414189	Irritable bowel syndrome	TRUE	reported	-0.00106055	1.12475740248105e-06	3.83e-06	15	85657494	13859	0.0432	Fractalkine levels	Inflammatory factors	-0.03922	0.00153821064529043	21.3478223593964	2	1	TRUE	NA	NA	0.00153821064529043	13859	1.12475740248105e-06	414189	TRUE	9.8317261727339e-06	GCST90274778+GCST90016564	NA
GCST90274778	GCST90016564	rs12331618	A	G	A	G	-0.0582	0.0059	0.4914	0.4866	FALSE	FALSE	FALSE	0.3871	4	187139939	0.0068	53400	433201	486601	Irritable bowel syndrome	TRUE	reported	0.00124381891505079	1.54708549343812e-06	3.3e-07	4	187139939	14729	0.0114	Fractalkine levels	Inflammatory factors	-0.0420317	0.00176666436343754	26.0637119113573	2	1	TRUE	NA	NA	0.00176666436343754	14729	1.54708549343812e-06	486601	TRUE	1.06428178673965e-06	GCST90274778+GCST90016564	NA
GCST90274778	GCST90016564	rs13167439	T	C	T	C	-0.0903	0.0038	0.89	0.9051	FALSE	FALSE	FALSE	0.7471	5	120396066	0.0118	53400	426079	479479	Irritable bowel syndrome	TRUE	reported	0.000465069279340416	2.16289434586214e-07	2.89e-06	5	120396066	14295	0.0193	Fractalkine levels	Inflammatory factors	-0.0391054	0.00152923012349948	21.8907621681119	2	1	TRUE	NA	NA	0.00152923012349948	14295	2.16289434586214e-07	479479	TRUE	5.25300388366796e-06	GCST90274778+GCST90016564	NA
GCST90274778	GCST90016564	rs16904321	A	G	A	G	-0.0867	0.0031	0.8632	0.8906	FALSE	FALSE	FALSE	0.8019	8	131635787	0.0123	50019	355329	405348	Irritable bowel syndrome	TRUE	reported	0.000395861806770596	1.56706570059681e-07	7.05e-06	8	131635787	14295	0.0193	Fractalkine levels	Inflammatory factors	-0.0375486	0.00140989717585904	20.1801122177777	2	1	TRUE	NA	NA	0.00140989717585904	14295	1.56706570059681e-07	405348	TRUE	1.257559829453e-05	GCST90274778+GCST90016564	NA
GCST90274778	GCST90016564	rs1976172	C	G	C	G	-0.0569	0.0121	0.3525	0.3481	FALSE	TRUE	FALSE	0.09716	3	1260482	0.0073	53400	422699	476099	Irritable bowel syndrome	TRUE	reported	0.00240222418297455	5.77068102526776e-06	2.12e-06	3	1260482	14732	0.012	Fractalkine levels	Inflammatory factors	-0.039039	0.00152404189612878	22.4834027777778	2	1	TRUE	NA	NA	0.00152404189612878	14732	5.77068102526776e-06	476099	TRUE	1.17865399989475e-05	GCST90274778+GCST90016564	NA
GCST90274778	GCST90016564	rs2442752	T	C	T	C	-0.0589	0.0045	0.6177	0.5843	FALSE	FALSE	FALSE	0.529	6	31351764	0.0071	53400	416724	470124	Irritable bowel syndrome	TRUE	reported	0.000924376065580481	8.54471110618051e-07	4.8e-07	6	31351764	14743	0.0117	Fractalkine levels	Inflammatory factors	-0.0414279	0.00171627119044871	25.343049163562	2	1	TRUE	NA	NA	0.00171627119044871	14743	8.54471110618051e-07	470124	TRUE	1.26623646029318e-06	GCST90274778+GCST90016564	NA
GCST90274778	GCST90016564	rs2731674	T	G	T	G	-0.0681	-0.0149	0.274	0.2544	FALSE	FALSE	FALSE	0.05744	5	176839890	0.0078	53400	433201	486601	Irritable bowel syndrome	TRUE	reported	-0.00273845	7.49909512376932e-06	1.04e-07	5	176839890	14740	0.0128	Fractalkine levels	Inflammatory factors	-0.0437826	0.00191691311453387	28.3057250976562	2	1	TRUE	NA	NA	0.00191691311453387	14740	7.49909512376932e-06	486601	TRUE	9.00769174038696e-07	GCST90274778+GCST90016564	NA
GCST90274778	GCST90016564	rs35026817	T	G	T	G	0.0633	-0.0025	0.3327	0.3279	FALSE	FALSE	FALSE	0.7351	3	70136592	0.0073	53400	433201	486601	Irritable bowel syndrome	TRUE	reported	-0.000490943	2.41025493271822e-07	2.12e-07	3	70136592	14740	0.0122	Fractalkine levels	Inflammatory factors	0.0427000436189631	0.00182329372506135	26.9207874227358	2	1	TRUE	NA	NA	0.00182329372506135	14740	2.41025493271822e-07	486601	TRUE	4.38924193386772e-07	GCST90274778+GCST90016564	NA
GCST90274778	GCST90016564	rs36067349	T	C	T	C	0.0666	-0.004	0.8038	0.8092	FALSE	FALSE	FALSE	0.6623	15	23001299	0.0092	50019	405841	455860	Irritable bowel syndrome	TRUE	reported	-0.000643958	4.14681410514932e-07	9e-06	15	23001299	14294	0.015	Fractalkine levels	Inflammatory factors	0.0371139477286671	0.00137744511600623	19.7136	2	1	TRUE	NA	NA	0.00137744511600623	14294	4.14681410514932e-07	455860	TRUE	1.74663353350822e-05	GCST90274778+GCST90016564	NA
GCST90274778	GCST90016564	rs3732378	A	G	A	G	0.0941	-0.0161	0.1671	0.1724	FALSE	FALSE	FALSE	0.07314	3	39307162	0.009	53400	433201	486601	Irritable bowel syndrome	TRUE	reported	-0.00256446	6.57646729911664e-06	9.94e-10	3	39307162	14740	0.0154	Fractalkine levels	Inflammatory factors	0.0502689955018419	0.0025269719087642	37.3368611907573	2	1	TRUE	NA	NA	0.0025269719087642	14740	6.57646729911664e-06	486601	TRUE	1.12670436209744e-08	GCST90274778+GCST90016564	NA
GCST90274778	GCST90016564	rs4047522	T	C	T	C	-0.0639	0.0187	0.4952	0.491	FALSE	FALSE	FALSE	0.03308	1	161608256	0.0088	40548	293220	333768	Irritable bowel syndrome	TRUE	reported	0.00367819669276028	1.35291309106327e-05	6.8e-06	1	161608256	11768	0.0142	Fractalkine levels	Inflammatory factors	-0.04145	0.00171810372255807	20.25	2	1	TRUE	NA	NA	0.00171810372255807	11768	1.35291309106327e-05	333768	TRUE	5.59769448196497e-05	GCST90274778+GCST90016564	NA
GCST90274778	GCST90016564	rs4642601	A	G	A	G	0.0855	0.0316	0.8528	0.8563	FALSE	FALSE	FALSE	0.007463	8	11392732	0.0118	40548	293220	333768	Irritable bowel syndrome	TRUE	reported	0.00463531617377842	2.14861560308918e-05	9.42e-06	8	11392732	10894	0.0193	Fractalkine levels	Inflammatory factors	0.0424095908407047	0.00179857339527599	19.6253590700421	2	1	TRUE	NA	NA	0.00179857339527599	10894	2.14861560308918e-05	333768	TRUE	0.000103623304122052	GCST90274778+GCST90016564	NA
GCST90274778	GCST90016564	rs530057572	T	G	T	G	-0.2257	-0.0499	0.979	0.9868	FALSE	FALSE	FALSE	0.1784	14	85801666	0.0371	44437	305506	349943	Irritable bowel syndrome	TRUE	reported	-0.00227367	5.16959116377856e-06	4.29e-06	14	85801666	12127	0.0491	Fractalkine levels	Inflammatory factors	-0.0417091	0.00173965130716801	21.1300309854364	2	1	TRUE	NA	NA	0.00173965130716801	12127	5.16959116377856e-06	349943	TRUE	1.9416225449072e-05	GCST90274778+GCST90016564	NA
GCST90274778	GCST90016564	rs543554558	C	G	C	G	-0.2883	0.0309	0.9837	0.9866	FALSE	TRUE	FALSE	0.3993	19	19437687	0.0366	44437	305506	349943	Irritable bowel syndrome	TRUE	reported	0.00142718258440593	2.03685012923159e-06	5.25e-06	19	19437687	11091	0.0633	Fractalkine levels	Inflammatory factors	-0.0432105	0.00186714408397983	20.7434918353137	2	1	TRUE	NA	NA	0.00186714408397983	11091	2.03685012923159e-06	349943	TRUE	1.46116808949108e-05	GCST90274778+GCST90016564	NA
GCST90274778	GCST90016564	rs55896747	T	C	T	C	0.1129	-0.028	0.9372	0.9358	FALSE	FALSE	FALSE	0.04992	16	57508595	0.0143	53400	422699	476099	Irritable bowel syndrome	TRUE	reported	-0.00283774	8.05276537287077e-06	3.71e-06	16	57508595	14734	0.0244	Fractalkine levels	Inflammatory factors	0.0380941173972075	0.00145116178027223	21.4095841171728	2	1	TRUE	NA	NA	0.00145116178027223	14734	8.05276537287077e-06	476099	TRUE	2.47997561183406e-05	GCST90274778+GCST90016564	NA
GCST90274778	GCST90016564	rs56397903	A	G	A	G	0.1968	-0.0346	0.9744	0.9827	FALSE	FALSE	FALSE	0.2189	8	26741279	0.0282	50019	399016	449035	Irritable bowel syndrome	TRUE	reported	-0.00183099	3.35254229808546e-06	3.46e-06	8	26741279	14743	0.0424	Fractalkine levels	Inflammatory factors	0.0382013438404952	0.00145934267121974	21.5436098255607	2	1	TRUE	NA	NA	0.00145934267121974	14743	3.35254229808546e-06	449035	TRUE	1.37918044478429e-05	GCST90274778+GCST90016564	NA
GCST90274778	GCST90016564	rs56675723	T	C	T	C	0.0666	0.0121	0.7791	0.7725	FALSE	FALSE	FALSE	0.1858	11	120941125	0.0092	44437	312628	357065	Irritable bowel syndrome	TRUE	reported	0.00220102039201569	4.84449076606889e-06	7.83e-06	11	120941125	12412	0.0149	Fractalkine levels	Inflammatory factors	0.0400915421066352	0.0016073317484881	19.9791000405387	2	1	TRUE	NA	NA	0.0016073317484881	12412	4.84449076606889e-06	357065	TRUE	3.30001163961683e-05	GCST90274778+GCST90016564	NA
GCST90274778	GCST90016564	rs571946532	A	C	A	C	-0.2404	0.0319	0.981	0.9803	FALSE	FALSE	FALSE	0.288	9	88885541	0.03	40548	293220	333768	Irritable bowel syndrome	TRUE	reported	0.00184055010948619	3.38762470552963e-06	2.66e-06	9	88885541	11768	0.0512	Fractalkine levels	Inflammatory factors	-0.0432458	0.001870196260555	22.0459594726562	2	1	TRUE	NA	NA	0.001870196260555	11768	3.38762470552963e-06	333768	TRUE	1.00155046097757e-05	GCST90274778+GCST90016564	NA
GCST90274778	GCST90016564	rs635634	T	C	T	C	-0.1145	-0.0102	0.1884	0.1896	FALSE	FALSE	FALSE	0.2422	9	136155000	0.0087	53400	433201	486601	Irritable bowel syndrome	TRUE	reported	-0.00168072	2.82481102386901e-06	5.29e-12	9	136155000	11792	0.0166	Fractalkine levels	Inflammatory factors	-0.0633966	0.00401912940358161	47.5767527943098	2	1	TRUE	NA	NA	0.00401912940358161	11792	2.82481102386901e-06	486601	TRUE	3.34909017250434e-11	GCST90274778+GCST90016564	NA
GCST90274778	GCST90016564	rs6937696	T	C	T	C	-0.0811	0.0286	0.651	0.6594	FALSE	FALSE	FALSE	0.0001148	6	32418018	0.0074	53400	416724	470124	Irritable bowel syndrome	TRUE	reported	0.00563666372928049	3.17719779969862e-05	1.4e-11	6	32418018	14742	0.012	Fractalkine levels	Inflammatory factors	-0.0555801	0.0030891433248682	45.6750694444445	2	1	TRUE	NA	NA	0.0030891433248682	14742	3.17719779969862e-05	470124	TRUE	2.26837723789326e-09	GCST90274778+GCST90016564	NA
GCST90274778	GCST90016564	rs712137	A	C	A	C	0.0563	0.0098	0.6601	0.6443	FALSE	FALSE	FALSE	0.1718	12	41381284	0.0072	53400	430957	484357	Irritable bowel syndrome	TRUE	reported	0.00195573881438475	3.82491431009105e-06	2.71e-06	12	41381284	14737	0.012	Fractalkine levels	Inflammatory factors	0.0386213933174166	0.00149161202177859	22.0117361111111	2	1	TRUE	NA	NA	0.00149161202177859	14737	3.82491431009105e-06	484357	TRUE	1.15071130443801e-05	GCST90274778+GCST90016564	NA
GCST90274778	GCST90016564	rs71451021	A	C	A	C	-0.165	0.0075	0.9728	0.9745	FALSE	FALSE	FALSE	0.7286	2	19059082	0.0217	53400	433201	486601	Irritable bowel syndrome	TRUE	reported	0.000495468296109346	2.45488832449499e-07	5.16e-06	2	19059082	14740	0.0362	Fractalkine levels	Inflammatory factors	-0.0375189	0.00140766859547753	20.7754647294039	2	1	TRUE	NA	NA	0.00140766859547753	14740	2.45488832449499e-07	486601	TRUE	9.42091016991006e-06	GCST90274778+GCST90016564	NA
GCST90274778	GCST90016564	rs72704449	T	C	T	C	-0.1358	-0.0305	0.9547	0.9583	FALSE	FALSE	FALSE	0.09814	1	179473273	0.0184	50019	396772	446791	Irritable bowel syndrome	TRUE	reported	-0.00247987	6.14977022796784e-06	5.19e-06	1	179473273	14295	0.0298	Fractalkine levels	Inflammatory factors	-0.0380896	0.0014508184774184	20.7666771767038	2	1	TRUE	NA	NA	0.0014508184774184	14295	6.14977022796784e-06	446791	TRUE	2.75550244395223e-05	GCST90274778+GCST90016564	NA
GCST90274778	GCST90016564	rs73007244	T	C	T	C	0.0813	-0.0139	0.1321	0.1214	FALSE	FALSE	FALSE	0.1897	18	59374764	0.0106	53400	433201	486601	Irritable bowel syndrome	TRUE	reported	-0.00187985	3.53382568628114e-06	5.57e-06	18	59374764	14295	0.0179	Fractalkine levels	Inflammatory factors	0.0379631847698624	0.00144120339787072	20.6288505352517	2	1	TRUE	NA	NA	0.00144120339787072	14295	3.53382568628114e-06	486601	TRUE	2.10083561632006e-05	GCST90274778+GCST90016564	NA
GCST90274778	GCST90016564	rs73137770	C	G	C	G	0.2442	-0.1625	0.9812	0.9874	FALSE	TRUE	FALSE	0.09321	20	52569781	0.0968	5582	88563	94145	Irritable bowel syndrome	TRUE	reported	-0.00547114	2.99333264679867e-05	3.91e-06	20	52569781	13808	0.0529	Fractalkine levels	Inflammatory factors	0.0392573645093435	0.00154114066821946	21.3098295103291	2	1	TRUE	NA	NA	0.00154114066821946	13808	2.99333264679867e-05	94145	TRUE	0.000207755407483732	GCST90274778+GCST90016564	NA
GCST90274778	GCST90016564	rs77819349	C	G	C	G	0.1196	0.0138	0.9371	0.9356	FALSE	TRUE	FALSE	0.3449	9	81886673	0.0146	53400	415577	468977	Irritable bowel syndrome	TRUE	reported	0.00138022843677253	1.90503053767553e-06	5.43e-06	9	81886673	14295	0.0263	Fractalkine levels	Inflammatory factors	0.0380101671155845	0.00144477280415466	20.6800156139311	2	1	TRUE	NA	NA	0.00144477280415466	14295	1.90503053767553e-06	468977	TRUE	1.58884277236356e-05	GCST90274778+GCST90016564	NA
GCST90274778	GCST90016564	rs77915710	A	G	A	G	-0.1436	-0.0233	0.0402	0.0407	FALSE	FALSE	FALSE	0.1801	1	172099857	0.0174	53400	433201	486601	Irritable bowel syndrome	TRUE	reported	-0.00191964	3.68502580149971e-06	2.32e-06	1	172099857	14742	0.0304	Fractalkine levels	Inflammatory factors	-0.038878	0.00151149702826251	22.3131925207756	2	1	TRUE	NA	NA	0.00151149702826251	14742	3.68502580149971e-06	486601	TRUE	9.74314283696998e-06	GCST90274778+GCST90016564	NA
GCST90274778	GCST90016564	rs78751841	A	G	A	G	-0.1935	0.0105	0.9764	0.9708	FALSE	FALSE	FALSE	0.6398	16	57183274	0.0225	50019	346949	396968	Irritable bowel syndrome	TRUE	reported	0.000740678956829105	5.48605317089451e-07	7.87e-06	16	57183274	14723	0.0433	Fractalkine levels	Inflammatory factors	-0.036807	0.00135475284813103	19.9703715951336	2	1	TRUE	NA	NA	0.00135475284813103	14723	5.48605317089451e-07	396968	TRUE	1.71710266270005e-05	GCST90274778+GCST90016564	NA
GCST90274778	GCST90016564	rs8052631	A	G	A	G	-0.1511	3e-04	0.9463	0.9522	FALSE	FALSE	FALSE	0.9853	16	57167230	0.0165	53400	396408	449808	Irritable bowel syndrome	TRUE	reported	2.71096985388454e-05	7.34935754867076e-10	2.19e-08	16	57167230	14295	0.027	Fractalkine levels	Inflammatory factors	-0.0467588	0.00218638898356381	31.3185322359396	2	1	TRUE	NA	NA	0.00218638898356381	14295	7.34935754867076e-10	449808	TRUE	3.71144543975712e-08	GCST90274778+GCST90016564	NA
GCST90274778	GCST90016564	rs980364	A	G	A	G	0.1479	0.0309	0.9343	0.9439	FALSE	FALSE	FALSE	0.06801	4	179539497	0.0169	44437	305506	349943	Irritable bowel syndrome	TRUE	reported	0.00309080983923852	9.55310546233364e-06	8.94e-07	4	179539497	9902	0.0301	Fractalkine levels	Inflammatory factors	0.0493236442703105	0.00243282188410413	24.143673910884	2	1	TRUE	NA	NA	0.00243282188410413	9902	9.55310546233364e-06	349943	TRUE	5.62290389741048e-06	GCST90274778+GCST90016564	NA
GCST90274778	GCST90016564	rs9981489	T	C	T	C	0.1127	0.0187	0.0652	0.0548	FALSE	FALSE	FALSE	0.2781	21	25498266	0.0172	50019	312400	362419	Irritable bowel syndrome	TRUE	reported	0.00180596018266878	3.26149218138505e-06	9.12e-06	21	25498266	14295	0.0254	Fractalkine levels	Inflammatory factors	0.0370876752823069	0.00137549565784584	19.6870388740778	2	1	TRUE	NA	NA	0.00137549565784584	14295	3.26149218138505e-06	362419	TRUE	3.48657234207131e-05	GCST90274778+GCST90016564	NA
GCST90274779	GCST90016564	rs10508556	T	C	T	C	0.0518	-0.0016	0.4633	0.4588	FALSE	FALSE	FALSE	0.8193	10	18285342	0.0068	53400	433201	486601	Irritable bowel syndrome	TRUE	reported	-0.000337307	1.13776056876992e-07	7.99e-06	10	18285342	14735	0.0116	C-X-C motif chemokine 1 levels	Inflammatory factors	0.0367648222013888	0.00135165215149973	19.9408442330559	2	1	TRUE	NA	NA	0.00135165215149973	14735	1.13776056876992e-07	486601	TRUE	1.31291957734891e-05	GCST90274779+GCST90016564	NA
GCST90274779	GCST90016564	rs10734292	A	G	A	G	0.123	-0.0085	0.067	0.0661	FALSE	FALSE	FALSE	0.5475	11	20486401	0.0141	53400	422699	476099	Irritable bowel syndrome	TRUE	reported	-0.000873679	7.63315092945279e-07	4.09e-06	11	20486401	11776	0.0267	C-X-C motif chemokine 1 levels	Inflammatory factors	0.0424170820426918	0.00179920884901645	21.2220679207171	2	1	TRUE	NA	NA	0.00179920884901645	11776	7.63315092945279e-07	476099	TRUE	8.36539138471113e-06	GCST90274779+GCST90016564	NA
GCST90274779	GCST90016564	rs118090102	T	G	T	G	-0.2573	0.0062	0.0166	0.0113	FALSE	FALSE	FALSE	0.8737	12	28799395	0.0389	44437	310156	354593	Irritable bowel syndrome	TRUE	reported	0.000267656761175107	7.16401418027485e-08	9.83e-06	12	28799395	12935	0.0582	C-X-C motif chemokine 1 levels	Inflammatory factors	-0.0388454	0.00150896267169393	19.5449067677519	2	1	TRUE	NA	NA	0.00150896267169393	12935	7.16401418027485e-08	354593	TRUE	1.62277528067747e-05	GCST90274779+GCST90016564	NA
GCST90274779	GCST90016564	rs11880837	A	G	A	G	0.0583	0.0101	0.3161	0.2971	FALSE	FALSE	FALSE	0.1758	19	14808453	0.0075	53400	433201	486601	Irritable bowel syndrome	TRUE	reported	0.00193051728767837	3.72689699802506e-06	4.42e-06	19	14808453	14288	0.0127	C-X-C motif chemokine 1 levels	Inflammatory factors	0.038378627096054	0.00147291901777797	21.0731601463203	2	1	TRUE	NA	NA	0.00147291901777797	14288	3.72689699802506e-06	486601	TRUE	1.7396570627237e-05	GCST90274779+GCST90016564	NA
GCST90274779	GCST90016564	rs12770839	A	C	A	C	0.0648	0.0017	0.321	0.3288	FALSE	FALSE	FALSE	0.8179	10	65297720	0.0074	53400	426079	479479	Irritable bowel syndrome	TRUE	reported	0.000331767078202262	1.10069394178866e-07	2.71e-07	10	65297720	14724	0.0126	C-X-C motif chemokine 1 levels	Inflammatory factors	0.0423478421585137	0.00179333973548239	26.4489795918367	2	1	TRUE	NA	NA	0.00179333973548239	14724	1.10069394178866e-07	479479	TRUE	5.05155602584096e-07	GCST90274779+GCST90016564	NA
GCST90274779	GCST90016564	rs1366946	T	C	T	C	-0.3134	0.0084	0.7638	0.7839	FALSE	FALSE	FALSE	0.3198	4	74738469	0.0084	53400	422699	476099	Irritable bowel syndrome	TRUE	reported	0.00144927840638506	2.10040789921403e-06	5.65e-121	4	74738469	14730	0.0134	C-X-C motif chemokine 1 levels	Inflammatory factors	-0.189236	0.0358102316685174	547.001336600579	2	1	TRUE	NA	NA	0.0358102316685174	14730	2.10040789921403e-06	476099	TRUE	2.82511427038163e-114	GCST90274779+GCST90016564	NA
GCST90274779	GCST90016564	rs141276323	C	G	C	G	0.1982	0.0393	0.0196	0.0203	FALSE	TRUE	FALSE	0.1147	12	90180208	0.0249	53400	423835	477235	Irritable bowel syndrome	TRUE	reported	0.00228468766191733	5.21979771251729e-06	8.05e-06	12	90180208	14728	0.0444	C-X-C motif chemokine 1 levels	Inflammatory factors	0.0367607734680776	0.00135135446597132	19.9269742715689	2	1	TRUE	NA	NA	0.00135135446597132	14728	5.21979771251729e-06	477235	TRUE	3.74862824878662e-05	GCST90274779+GCST90016564	NA
GCST90274779	GCST90016564	rs144620567	T	C	T	C	0.1891	0.0031	0.9761	0.9745	FALSE	FALSE	FALSE	0.9019	7	115483444	0.0252	50019	347693	397712	Irritable bowel syndrome	TRUE	reported	0.000195064342988748	3.80500979056319e-08	9.04e-06	7	115483444	14730	0.0426	C-X-C motif chemokine 1 levels	Inflammatory factors	0.0365527214792809	0.00133610144754188	19.7044292358218	2	1	TRUE	NA	NA	0.00133610144754188	14730	3.80500979056319e-08	397712	TRUE	1.46005500439911e-05	GCST90274779+GCST90016564	NA
GCST90274779	GCST90016564	rs144747179	T	C	T	C	0.2626	-0.055	0.0157	0.0155	FALSE	FALSE	FALSE	0.09357	5	159394723	0.0328	46130	343043	389173	Irritable bowel syndrome	TRUE	reported	-0.00268792	7.22493731608797e-06	6.42e-06	5	159394723	12591	0.0582	C-X-C motif chemokine 1 levels	Inflammatory factors	0.0401814165039764	0.00161454623226603	20.3584	2	1	TRUE	NA	NA	0.00161454623226603	12591	7.22493731608797e-06	389173	TRUE	3.43401265278408e-05	GCST90274779+GCST90016564	NA
GCST90274779	GCST90016564	rs146204850	T	C	T	C	0.2706	-0.1842	0.0138	0.0149	FALSE	FALSE	FALSE	0.6066	10	13896867	0.3577	5582	1947	7529	Irritable bowel syndrome	TRUE	reported	-0.00593543	3.52293114630488e-05	6.72e-06	10	13896867	13801	0.0601	C-X-C motif chemokine 1 levels	Inflammatory factors	0.0383010544404058	0.00146697077124693	20.2724687916146	2	1	TRUE	NA	NA	0.00146697077124693	13801	3.52293114630488e-05	7529	TRUE	0.0238270853114148	GCST90274779+GCST90016564	NA
GCST90274779	GCST90016564	rs150441545	A	C	A	C	-0.0719	0.0084	0.8268	0.8217	FALSE	FALSE	FALSE	0.3449	14	35091527	0.0089	53400	433201	486601	Irritable bowel syndrome	TRUE	reported	0.00135301707016388	1.83065519215486e-06	5.35e-06	14	35091527	14288	0.0158	C-X-C motif chemokine 1 levels	Inflammatory factors	-0.0380454	0.00144745105009926	20.7082598942477	2	1	TRUE	NA	NA	0.00144745105009926	14288	1.83065519215486e-06	486601	TRUE	1.52779328297435e-05	GCST90274779+GCST90016564	NA
GCST90274779	GCST90016564	rs188111670	A	G	A	G	0.0976	0.0097	0.3429	0.3923	FALSE	FALSE	FALSE	0.4501	22	16564036	0.0129	40548	293220	333768	Irritable bowel syndrome	TRUE	reported	0.00130154925859987	1.69403047256186e-06	2.7e-06	22	16564036	7743	0.0208	C-X-C motif chemokine 1 levels	Inflammatory factors	0.0532563248548743	0.00283623613704791	22.0177514792899	2	1	TRUE	NA	NA	0.00283623613704791	7743	1.69403047256186e-06	333768	TRUE	6.09314089805412e-06	GCST90274779+GCST90016564	NA
GCST90274779	GCST90016564	rs2122155	A	G	A	G	-0.0538	-0.0028	0.5637	0.5808	FALSE	FALSE	FALSE	0.6873	4	59689961	0.0069	53400	433201	486601	Irritable bowel syndrome	TRUE	reported	-0.000581732	3.38412598089588e-07	4.26e-06	4	59689961	14717	0.0117	C-X-C motif chemokine 1 levels	Inflammatory factors	-0.0378795	0.00143485813043732	21.1442764263277	2	1	TRUE	NA	NA	0.00143485813043732	14717	3.38412598089588e-07	486601	TRUE	8.21334064578585e-06	GCST90274779+GCST90016564	NA
GCST90274779	GCST90016564	rs2280441	A	G	A	G	-0.1443	0.0228	0.0405	0.0279	FALSE	FALSE	FALSE	0.3187	15	81240669	0.0229	50019	361926	411945	Irritable bowel syndrome	TRUE	reported	0.00155124458465987	2.40635976143659e-06	3.75e-06	15	81240669	14735	0.0312	C-X-C motif chemokine 1 levels	Inflammatory factors	-0.038076	0.00144978030903936	21.3906	2	1	TRUE	NA	NA	0.00144978030903936	14735	2.40635976143659e-06	411945	TRUE	1.31138658361041e-05	GCST90274779+GCST90016564	NA
GCST90274779	GCST90016564	rs2835916	C	G	C	G	-0.0564	-0.0133	0.3876	0.3962	FALSE	TRUE	FALSE	0.05689	21	39102421	0.007	53400	433201	486601	Irritable bowel syndrome	TRUE	reported	-0.00272374	7.41878470401135e-06	2.6e-06	21	39102421	14735	0.012	C-X-C motif chemokine 1 levels	Inflammatory factors	-0.0386925	0.00149711048865171	22.09	2	1	TRUE	NA	NA	0.00149711048865171	14735	7.41878470401135e-06	486601	TRUE	1.6818764119432e-05	GCST90274779+GCST90016564	NA
GCST90274779	GCST90016564	rs4474574	T	C	T	C	-0.365	0.0019	0.0146	0.0058	FALSE	FALSE	FALSE	0.971	13	37854253	0.0535	40548	293220	333768	Irritable bowel syndrome	TRUE	reported	6.1472202117068e-05	3.77883163312166e-09	2.79e-06	13	37854253	9555	0.0779	C-X-C motif chemokine 1 levels	Inflammatory factors	-0.0478836	0.00229284197574958	21.9538561171707	2	1	TRUE	NA	NA	0.00229284197574958	9555	3.77883163312166e-09	333768	TRUE	3.98967012838064e-06	GCST90274779+GCST90016564	NA
GCST90274779	GCST90016564	rs57228648	T	C	T	C	0.2036	-0.0121	0.9769	0.9824	FALSE	FALSE	FALSE	0.6928	8	134581618	0.0307	44437	305506	349943	Irritable bowel syndrome	TRUE	reported	-0.000666269	4.43914129288427e-07	6.66e-06	8	134581618	14735	0.0452	C-X-C motif chemokine 1 levels	Inflammatory factors	0.0370847112237518	0.00137527580654906	20.2898425875166	2	1	TRUE	NA	NA	0.00137527580654906	14735	4.43914129288427e-07	349943	TRUE	1.47679193923572e-05	GCST90274779+GCST90016564	NA
GCST90274779	GCST90016564	rs573171230	A	G	A	G	0.1239	0.0083	0.0687	0.0648	FALSE	FALSE	FALSE	0.6353	11	117706871	0.0175	40548	293220	333768	Irritable bowel syndrome	TRUE	reported	0.000820954051221925	6.73965554217691e-07	8.96e-06	11	117706871	11760	0.0279	C-X-C motif chemokine 1 levels	Inflammatory factors	0.0409200793867307	0.00167445289701634	19.7212394496474	2	1	TRUE	NA	NA	0.00167445289701634	11760	6.73965554217691e-07	333768	TRUE	1.90486990520742e-05	GCST90274779+GCST90016564	NA
GCST90274779	GCST90016564	rs62311721	T	C	T	C	-0.186	-0.0509	0.9588	0.9745	FALSE	FALSE	FALSE	0.07304	4	84005961	0.0284	44437	305506	349943	Irritable bowel syndrome	TRUE	reported	-0.0030297	9.17909933142769e-06	4.88e-06	4	84005961	14288	0.0407	C-X-C motif chemokine 1 levels	Inflammatory factors	-0.0382073	0.00145979536347574	20.8851245706283	2	1	TRUE	NA	NA	0.00145979536347574	14288	9.17909933142769e-06	349943	TRUE	3.73445150071809e-05	GCST90274779+GCST90016564	NA
GCST90274779	GCST90016564	rs6700633	T	C	T	C	-0.1886	0.0148	0.9791	0.9794	FALSE	FALSE	FALSE	0.545	1	211439817	0.0245	53400	396408	449808	Irritable bowel syndrome	TRUE	reported	0.00090070553744715	8.1127046518796e-07	7.11e-06	1	211439817	14726	0.042	C-X-C motif chemokine 1 levels	Inflammatory factors	-0.0369813	0.00136761744527793	20.1643764172336	2	1	TRUE	NA	NA	0.00136761744527793	14726	8.1127046518796e-07	449808	TRUE	1.63225620331748e-05	GCST90274779+GCST90016564	NA
GCST90274779	GCST90016564	rs67797811	C	G	C	G	0.0822	0.0032	0.1691	0.1751	FALSE	TRUE	FALSE	0.7666	9	4396102	0.0109	44437	305506	349943	Irritable bowel syndrome	TRUE	reported	0.000496279130468599	2.46292975338669e-07	4.39e-06	9	4396102	14288	0.0179	C-X-C motif chemokine 1 levels	Inflammatory factors	0.0383922142682912	0.00147396211642238	21.0881058643613	2	1	TRUE	NA	NA	0.00147396211642238	14288	2.46292975338669e-07	349943	TRUE	8.92010708638142e-06	GCST90274779+GCST90016564	NA
GCST90274779	GCST90016564	rs6807587	A	G	A	G	0.0577	-0.0067	0.2947	0.2882	FALSE	FALSE	FALSE	0.3716	3	45270029	0.0075	53400	433201	486601	Irritable bowel syndrome	TRUE	reported	-0.00128064	1.6400426955614e-06	6.55e-06	3	45270029	14733	0.0128	C-X-C motif chemokine 1 levels	Inflammatory factors	0.0371150795633402	0.00137752913099307	20.3203735351563	2	1	TRUE	NA	NA	0.00137752913099307	14733	1.6400426955614e-06	486601	TRUE	1.81268681240716e-05	GCST90274779+GCST90016564	NA
GCST90274779	GCST90016564	rs75586955	T	G	T	G	-0.1085	0.0035	0.8776	0.8894	FALSE	FALSE	FALSE	0.8125	2	166988889	0.0146	40548	293220	333768	Irritable bowel syndrome	TRUE	reported	0.000414948409416123	1.7218218247697e-07	6.73e-06	2	166988889	10894	0.0241	C-X-C motif chemokine 1 levels	Inflammatory factors	-0.0430978	0.00185742095474121	20.2686765035037	2	1	TRUE	NA	NA	0.00185742095474121	10894	1.7218218247697e-07	333768	TRUE	1.15358024655563e-05	GCST90274779+GCST90016564	NA
GCST90274779	GCST90016564	rs75883619	T	C	T	C	-0.2241	-0.0511	0.9769	0.9842	FALSE	FALSE	FALSE	0.09525	1	191712620	0.0306	50019	362223	412242	Irritable bowel syndrome	TRUE	reported	-0.0026009	6.7646585463292e-06	8.04e-06	1	191712620	14736	0.0502	C-X-C motif chemokine 1 levels	Inflammatory factors	-0.0367523	0.0013507301751638	19.9285765305313	2	1	TRUE	NA	NA	0.0013507301751638	14736	6.7646585463292e-06	412242	TRUE	4.59927853333878e-05	GCST90274779+GCST90016564	NA
GCST90274779	GCST90016564	rs7700661	A	G	A	G	0.0556	2e-04	0.3196	0.3183	FALSE	FALSE	FALSE	0.9787	5	122405522	0.0073	53400	433201	486601	Irritable bowel syndrome	TRUE	reported	3.92754825095414e-05	1.5425635263573e-09	7.33e-06	5	122405522	14719	0.0124	C-X-C motif chemokine 1 levels	Inflammatory factors	0.0369357579966107	0.00136425021878419	20.105098855359	2	1	TRUE	NA	NA	0.00136425021878419	14719	1.5425635263573e-09	486601	TRUE	1.02552779190078e-05	GCST90274779+GCST90016564	NA
GCST90274779	GCST90016564	rs8136931	A	G	A	G	-0.1533	-0.0004	0.0337	0.0209	FALSE	FALSE	FALSE	0.9854	22	33031339	0.0244	53400	426079	479479	Irritable bowel syndrome	TRUE	reported	-2.36748e-05	5.60496042315586e-10	8.33e-06	22	33031339	14736	0.0344	C-X-C motif chemokine 1 levels	Inflammatory factors	-0.0366886	0.00134605182865176	19.8594595051379	2	1	TRUE	NA	NA	0.00134605182865176	14736	5.60496042315586e-10	479479	TRUE	1.1571833748657e-05	GCST90274779+GCST90016564	NA
GCST90274779	GCST90016564	rs863004	T	C	T	C	0.0661	0.0122	0.3809	0.3936	FALSE	FALSE	FALSE	0.08379	1	159176831	0.0071	53400	426079	479479	Irritable bowel syndrome	TRUE	reported	0.00248151128814202	6.15789827317626e-06	2.78e-08	1	159176831	14722	0.0119	C-X-C motif chemokine 1 levels	Inflammatory factors	0.0457347088237991	0.00209166359119769	30.8538238824942	2	1	TRUE	NA	NA	0.00209166359119769	14722	6.15789827317626e-06	479479	TRUE	2.30812604904164e-07	GCST90274779+GCST90016564	NA
GCST90274779	GCST90016564	rs937341	T	G	T	G	0.066	-0.0099	0.7719	0.7718	FALSE	FALSE	FALSE	0.2722	12	125093430	0.009	50019	351140	401159	Irritable bowel syndrome	TRUE	reported	-0.00173674	3.01626632544801e-06	6.17e-06	12	125093430	14288	0.0146	C-X-C motif chemokine 1 levels	Inflammatory factors	0.0377942177904348	0.00142840289839082	20.4353537249015	2	1	TRUE	NA	NA	0.00142840289839082	14288	3.01626632544801e-06	401159	TRUE	2.26567236200309e-05	GCST90274779+GCST90016564	NA
GCST90274780	GCST90016564	rs10481754	T	C	T	C	-0.0548	0.0018	0.4567	0.4557	FALSE	FALSE	FALSE	0.794	9	84196490	0.0069	53400	426079	479479	Irritable bowel syndrome	TRUE	reported	0.000376738057225274	1.41931563761874e-07	4.12e-06	9	84196490	14296	0.0119	C-X-C motif chemokine 10 levels	Inflammatory factors	-0.0384888	0.00148139058329004	21.2064119765553	2	1	TRUE	NA	NA	0.00148139058329004	14296	1.41931563761874e-07	479479	TRUE	7.04784377261485e-06	GCST90274780+GCST90016564	NA
GCST90274780	GCST90016564	rs1077965	A	G	A	G	-0.0546	-0.0029	0.5648	0.5742	FALSE	FALSE	FALSE	0.6779	15	80065337	0.0069	53400	433201	486601	Irritable bowel syndrome	TRUE	reported	-0.000602509	3.6301656631496e-07	3.71e-06	15	80065337	14731	0.0118	C-X-C motif chemokine 10 levels	Inflammatory factors	-0.0380986	0.0014515004407923	21.4102269462798	2	1	TRUE	NA	NA	0.0014515004407923	14731	3.6301656631496e-07	486601	TRUE	7.27950738246675e-06	GCST90274780+GCST90016564	NA
GCST90274780	GCST90016564	rs112202639	A	G	A	G	-0.1609	0.0065	0.9671	0.9748	FALSE	FALSE	FALSE	0.7679	1	44566391	0.0221	53400	433201	486601	Irritable bowel syndrome	TRUE	reported	0.000421633819199631	1.77775077492867e-07	1.68e-06	1	44566391	14744	0.0336	C-X-C motif chemokine 10 levels	Inflammatory factors	-0.0394095	0.00155310956837441	22.9315564767574	2	1	TRUE	NA	NA	0.00155310956837441	14744	1.77775077492867e-07	486601	TRUE	3.07197334711765e-06	GCST90274780+GCST90016564	NA
GCST90274780	GCST90016564	rs115140093	T	C	T	C	-0.5186	0.0542	0.9732	0.9748	FALSE	FALSE	FALSE	0.035	4	76910673	0.0257	44437	305506	349943	Irritable bowel syndrome	TRUE	reported	0.0035650529866497	1.27096027976199e-05	5.02e-35	4	76910673	14744	0.042	C-X-C motif chemokine 10 levels	Inflammatory factors	-0.101174	0.0102362662567424	152.463696145125	2	1	TRUE	NA	NA	0.0102362662567424	14744	1.27096027976199e-05	349943	TRUE	2.28593534298427e-31	GCST90274780+GCST90016564	NA
GCST90274780	GCST90016564	rs11645285	C	G	C	G	-0.1096	-0.0054	0.9073	0.8985	FALSE	TRUE	FALSE	0.6427	16	5063233	0.0117	53400	426079	479479	Irritable bowel syndrome	TRUE	reported	-0.000666536	4.44270855206217e-07	5.93e-06	16	5063233	11345	0.0242	C-X-C motif chemokine 10 levels	Inflammatory factors	-0.0424853	0.00180500260597912	20.5111672699952	2	1	TRUE	NA	NA	0.00180500260597912	11345	4.44270855206217e-07	479479	TRUE	1.05986022186142e-05	GCST90274780+GCST90016564	NA
GCST90274780	GCST90016564	rs117298099	A	G	A	G	0.1456	-0.0336	0.0363	0.0314	FALSE	FALSE	FALSE	0.1097	6	152726625	0.021	50019	400963	450982	Irritable bowel syndrome	TRUE	reported	-0.00238254	5.67649445246841e-06	7.46e-06	6	152726625	14725	0.0325	C-X-C motif chemokine 10 levels	Inflammatory factors	0.0368964042838408	0.00136134464907663	20.0704	2	1	TRUE	NA	NA	0.00136134464907663	14725	5.67649445246841e-06	450982	TRUE	3.73985376788271e-05	GCST90274780+GCST90016564	NA
GCST90274780	GCST90016564	rs11825923	T	C	T	C	0.1921	-0.0083	0.0237	0.0153	FALSE	FALSE	FALSE	0.7849	11	116006514	0.0303	50019	361926	411945	Irritable bowel syndrome	TRUE	reported	-0.000426793	1.82151906513635e-07	5.04e-06	11	116006514	14247	0.0421	C-X-C motif chemokine 10 levels	Inflammatory factors	0.0382029492796952	0.00145946533366696	20.8204704329134	2	1	TRUE	NA	NA	0.00145946533366696	14247	1.82151906513635e-07	411945	TRUE	9.21929194676967e-06	GCST90274780+GCST90016564	NA
GCST90274780	GCST90016564	rs12155428	T	C	T	C	-0.1765	-0.016	0.0284	0.032	FALSE	FALSE	FALSE	0.454	7	3425301	0.0213	50019	361926	411945	Irritable bowel syndrome	TRUE	reported	-0.00117037	1.36975544692359e-06	2.52e-06	7	3425301	14733	0.0375	C-X-C motif chemokine 10 levels	Inflammatory factors	-0.0387499	0.0015015577717451	22.1527111111111	2	1	TRUE	NA	NA	0.0015015577717451	14733	1.36975544692359e-06	411945	TRUE	7.33174671633436e-06	GCST90274780+GCST90016564	NA
GCST90274780	GCST90016564	rs12174864	A	G	A	G	-0.0582	0.0074	0.6254	0.6137	FALSE	FALSE	FALSE	0.2981	6	88557407	0.0071	53400	433201	486601	Irritable bowel syndrome	TRUE	reported	0.00149412619618872	2.23241309013737e-06	1.51e-06	6	88557407	14295	0.0121	C-X-C motif chemokine 10 levels	Inflammatory factors	-0.0401999	0.00161603005788045	23.1353049655078	2	1	TRUE	NA	NA	0.00161603005788045	14295	2.23241309013737e-06	486601	TRUE	5.03555745965865e-06	GCST90274780+GCST90016564	NA
GCST90274780	GCST90016564	rs12476448	T	C	T	C	0.0536	0.0056	0.4864	0.4846	FALSE	FALSE	FALSE	0.4105	2	14400474	0.0068	53400	433201	486601	Irritable bowel syndrome	TRUE	reported	0.00118057397598111	1.39375491276385e-06	3.15e-06	2	14400474	14737	0.0115	C-X-C motif chemokine 10 levels	Inflammatory factors	0.0383682486901513	0.00147212250754929	21.7237051039698	2	1	TRUE	NA	NA	0.00147212250754929	14737	1.39375491276385e-06	486601	TRUE	8.61090261052569e-06	GCST90274780+GCST90016564	NA
GCST90274780	GCST90016564	rs12629593	T	G	T	G	-0.0879	-0.0045	0.1209	0.1076	FALSE	FALSE	FALSE	0.6911	3	54104178	0.0112	53400	422699	476099	Irritable bowel syndrome	TRUE	reported	-0.0005823	3.3907314153819e-07	1.37e-06	3	54104178	14744	0.0182	C-X-C motif chemokine 10 levels	Inflammatory factors	-0.0397462	0.00157976301659381	23.3257154932979	2	1	TRUE	NA	NA	0.00157976301659381	14744	3.3907314153819e-07	476099	TRUE	2.79208160047902e-06	GCST90274780+GCST90016564	NA
GCST90274780	GCST90016564	rs12646113	T	C	T	C	0.0977	0.0229	0.246	0.2169	FALSE	FALSE	FALSE	0.005515	4	77175245	0.0083	53400	433201	486601	Irritable bowel syndrome	TRUE	reported	0.00395519943404822	1.56436025630954e-05	6.78e-13	4	77175245	14743	0.0136	C-X-C motif chemokine 10 levels	Inflammatory factors	0.0590654192504819	0.0034887237512352	51.6073205017301	2	1	TRUE	NA	NA	0.0034887237512352	14743	1.56436025630954e-05	486601	TRUE	4.11211594944724e-11	GCST90274780+GCST90016564	NA
GCST90274780	GCST90016564	rs12779465	A	C	A	C	-0.0698	-0.0163	0.2969	0.3015	FALSE	FALSE	FALSE	0.08705	10	78705575	0.0095	44437	305506	349943	Irritable bowel syndrome	TRUE	reported	-0.00290045	8.41258598424216e-06	3.27e-06	10	78705575	11768	0.015	C-X-C motif chemokine 10 levels	Inflammatory factors	-0.0428598	0.00183696535452967	21.6535111111111	2	1	TRUE	NA	NA	0.00183696535452967	11768	8.41258598424216e-06	349943	TRUE	1.99018909488401e-05	GCST90274780+GCST90016564	NA
GCST90274780	GCST90016564	rs143796249	C	G	C	G	-0.2858	0.0142	0.012	0.0128	FALSE	TRUE	FALSE	0.8911	9	4150061	0.1034	9471	53729	63200	Irritable bowel syndrome	TRUE	reported	0.000546280972075077	2.98422900451292e-07	4.03e-06	9	4150061	14296	0.062	C-X-C motif chemokine 10 levels	Inflammatory factors	-0.0385275	0.0014843699696465	21.2491259105099	2	1	TRUE	NA	NA	0.0014843699696465	14296	2.98422900451292e-07	63200	TRUE	4.08279807713833e-05	GCST90274780+GCST90016564	NA
GCST90274780	GCST90016564	rs150519056	T	C	T	C	-0.1841	-0.0119	0.9688	0.9772	FALSE	FALSE	FALSE	0.6618	22	50774821	0.0272	44437	310156	354593	Irritable bowel syndrome	TRUE	reported	-0.000734707	5.39794147849287e-07	9.77e-07	22	50774821	13661	0.0376	C-X-C motif chemokine 10 levels	Inflammatory factors	-0.0418577	0.00175206978652029	23.9735245020371	2	1	TRUE	NA	NA	0.00175206978652029	13661	5.39794147849287e-07	354593	TRUE	2.37259518527177e-06	GCST90274780+GCST90016564	NA
GCST90274780	GCST90016564	rs1563171	A	G	A	G	0.0592	0.0047	0.7042	0.7079	FALSE	FALSE	FALSE	0.5289	2	3891773	0.0075	53400	433201	486601	Irritable bowel syndrome	TRUE	reported	0.000898360841448868	8.07052201448717e-07	3.14e-06	2	3891773	14740	0.0127	C-X-C motif chemokine 10 levels	Inflammatory factors	0.038368851248542	0.00147216874613275	21.7288114576229	2	1	TRUE	NA	NA	0.00147216874613275	14740	8.07052201448717e-07	486601	TRUE	7.33708518006731e-06	GCST90274780+GCST90016564	NA
GCST90274780	GCST90016564	rs2164693	A	G	A	G	-0.1736	0.0201	0.9625	0.9732	FALSE	FALSE	FALSE	0.4305	2	139887164	0.0254	50019	359979	409998	Irritable bowel syndrome	TRUE	reported	0.00123586831867267	1.52737050109882e-06	9.99e-06	2	139887164	14296	0.0393	C-X-C motif chemokine 10 levels	Inflammatory factors	-0.0369219	0.00136322680618227	19.5125640178959	2	1	TRUE	NA	NA	0.00136322680618227	14296	1.52737050109882e-06	409998	TRUE	2.71812854459551e-05	GCST90274780+GCST90016564	NA
GCST90274780	GCST90016564	rs2349689	A	G	A	G	-0.0789	-0.0101	0.2555	0.2377	FALSE	FALSE	FALSE	0.3728	8	62003730	0.0113	40548	293220	333768	Irritable bowel syndrome	TRUE	reported	-0.00154711	2.39355122909589e-06	1.5e-06	8	62003730	14296	0.0164	C-X-C motif chemokine 10 levels	Inflammatory factors	-0.0402073	0.0016166271649462	23.1454863176681	2	1	TRUE	NA	NA	0.0016166271649462	14296	2.39355122909589e-06	333768	TRUE	5.93761446077273e-06	GCST90274780+GCST90016564	NA
GCST90274780	GCST90016564	rs2523495	T	C	T	C	0.1095	-0.0415	0.1048	0.1371	FALSE	FALSE	FALSE	5.559e-05	6	31377978	0.0103	53400	416724	470124	Irritable bowel syndrome	TRUE	reported	-0.00587622	3.45299677327622e-05	2.31e-08	6	31377978	14743	0.0196	C-X-C motif chemokine 10 levels	Inflammatory factors	0.0459658491836014	0.00211285929116959	31.2116045397751	2	1	TRUE	NA	NA	0.00211285929116959	14743	3.45299677327622e-05	470124	TRUE	1.61437064320927e-06	GCST90274780+GCST90016564	NA
GCST90274780	GCST90016564	rs3846056	A	G	A	G	-0.0559	-0.0041	0.3248	0.3252	FALSE	FALSE	FALSE	0.5697	3	134227292	0.0073	53400	433201	486601	Irritable bowel syndrome	TRUE	reported	-0.000805147	6.48261902707873e-07	6.54e-06	3	134227292	14296	0.0124	C-X-C motif chemokine 10 levels	Inflammatory factors	-0.0376795	0.00141974204331022	20.3226456815817	2	1	TRUE	NA	NA	0.00141974204331022	14296	6.48261902707873e-07	486601	TRUE	1.37888031993825e-05	GCST90274780+GCST90016564	NA
GCST90274780	GCST90016564	rs4367871	T	C	T	C	-0.0567	0.004	0.5587	0.582	FALSE	FALSE	FALSE	0.5673	10	1845059	0.007	53400	433201	486601	Irritable bowel syndrome	TRUE	reported	0.000819174075264586	6.7104616558559e-07	1.89e-06	10	1845059	14296	0.0119	C-X-C motif chemokine 10 levels	Inflammatory factors	-0.0398212	0.00158572983330381	22.7024221453287	2	1	TRUE	NA	NA	0.00158572983330381	14296	6.7104616558559e-07	486601	TRUE	4.25954399346784e-06	GCST90274780+GCST90016564	NA
GCST90274780	GCST90016564	rs4804148	T	C	T	C	-0.0629	0.0158	0.7227	0.734	FALSE	FALSE	FALSE	0.03996	19	11270867	0.0077	53400	433201	486601	Irritable bowel syndrome	TRUE	reported	0.0029415678943592	8.65282167712484e-06	1.31e-06	19	11270867	14744	0.013	C-X-C motif chemokine 10 levels	Inflammatory factors	-0.0398185	0.00158551025222906	23.4107100591716	2	1	TRUE	NA	NA	0.00158551025222906	14744	8.65282167712484e-06	486601	TRUE	1.01702960611786e-05	GCST90274780+GCST90016564	NA
GCST90274780	GCST90016564	rs55732300	A	G	A	G	0.1175	-0.0093	0.929	0.9235	FALSE	FALSE	FALSE	0.5143	11	73731422	0.0143	50019	359979	409998	Irritable bowel syndrome	TRUE	reported	-0.00101568	1.03160575075719e-06	2.6e-06	11	73731422	14730	0.025	C-X-C motif chemokine 10 levels	Inflammatory factors	0.0386990695060753	0.00149761798063605	22.09	2	1	TRUE	NA	NA	0.00149761798063605	14730	1.03160575075719e-06	409998	TRUE	6.94445276417247e-06	GCST90274780+GCST90016564	NA
GCST90274780	GCST90016564	rs56283616	T	C	T	C	0.0677	-0.0142	0.352	0.3554	FALSE	FALSE	FALSE	0.1071	6	55774512	0.0088	40548	293220	333768	Irritable bowel syndrome	TRUE	reported	-0.00279308	7.80127994134452e-06	5.53e-06	6	55774512	10894	0.0149	C-X-C motif chemokine 10 levels	Inflammatory factors	0.0434948058027241	0.00189179813181669	20.6445205170938	2	1	TRUE	NA	NA	0.00189179813181669	10894	7.80127994134452e-06	333768	TRUE	2.87941600745754e-05	GCST90274780+GCST90016564	NA
GCST90274780	GCST90016564	rs59465157	A	G	A	G	0.1295	-0.0148	0.0442	0.0437	FALSE	FALSE	FALSE	0.3757	5	115740808	0.0167	53400	433201	486601	Irritable bowel syndrome	TRUE	reported	-0.00127046	1.61405591396448e-06	6.42e-06	5	115740808	14744	0.0287	C-X-C motif chemokine 10 levels	Inflammatory factors	0.0371372701680572	0.00137917683553527	20.3599048185604	2	1	TRUE	NA	NA	0.00137917683553527	14744	1.61405591396448e-06	486601	TRUE	1.76891053960117e-05	GCST90274780+GCST90016564	NA
GCST90274780	GCST90016564	rs61811733	C	G	C	G	-0.1436	2e-04	0.9616	0.9621	FALSE	TRUE	FALSE	0.9927	1	181143447	0.02	50019	359979	409998	Irritable bowel syndrome	TRUE	reported	1.56174523698363e-05	2.43904818524106e-10	9.33e-06	1	181143447	14738	0.0324	C-X-C motif chemokine 10 levels	Inflammatory factors	-0.0364863	0.0013312533246859	19.6434994665447	2	1	TRUE	NA	NA	0.0013312533246859	14738	2.43904818524106e-10	409998	TRUE	1.35170852615442e-05	GCST90274780+GCST90016564	NA
GCST90274780	GCST90016564	rs62208309	T	C	T	C	-0.1371	-0.0015	0.0542	0.051	FALSE	FALSE	FALSE	0.9345	20	51942555	0.0184	44437	305506	349943	Irritable bowel syndrome	TRUE	reported	-0.000137809	1.8991183727083e-08	9.13e-06	20	51942555	14296	0.0309	C-X-C motif chemokine 10 levels	Inflammatory factors	-0.0370854	0.00137532856829257	19.6860213026675	2	1	TRUE	NA	NA	0.00137532856829257	14296	1.8991183727083e-08	349943	TRUE	1.47983687361438e-05	GCST90274780+GCST90016564	NA
GCST90274780	GCST90016564	rs72651343	T	C	T	C	-0.6096	0.0147	0.9892	0.988	FALSE	FALSE	FALSE	0.6551	4	76808216	0.0328	53400	407274	460674	Irritable bowel syndrome	TRUE	reported	0.000660309412745744	4.3600852056063e-07	6.98e-23	4	76808216	14257	0.0619	C-X-C motif chemokine 10 levels	Inflammatory factors	-0.082205	0.00675766439194063	96.9859040977553	2	1	TRUE	NA	NA	0.00675766439194063	14257	4.3600852056063e-07	460674	TRUE	7.23503026452931e-22	GCST90274780+GCST90016564	NA
GCST90274780	GCST90016564	rs72682331	A	G	A	G	0.1089	-0.0115	0.0979	0.0849	FALSE	FALSE	FALSE	0.3719	4	112904535	0.0128	53400	411465	464865	Irritable bowel syndrome	TRUE	reported	-0.00131773	1.73640091769165e-06	1.88e-07	4	112904535	14731	0.0209	C-X-C motif chemokine 10 levels	Inflammatory factors	0.0428938539893356	0.00183988271005844	27.1495844875346	2	1	TRUE	NA	NA	0.00183988271005844	14731	1.73640091769165e-06	464865	TRUE	6.67102511287629e-07	GCST90274780+GCST90016564	NA
GCST90274780	GCST90016564	rs741344	A	G	A	G	-0.06	0.0024	0.7036	0.7051	FALSE	FALSE	FALSE	0.7477	12	68597086	0.0076	53400	433201	486601	Irritable bowel syndrome	TRUE	reported	0.000452701568150041	2.04938709805506e-07	3.92e-06	12	68597086	14296	0.013	C-X-C motif chemokine 10 levels	Inflammatory factors	-0.0385752	0.00148804233976471	21.301775147929	2	1	TRUE	NA	NA	0.00148804233976471	14296	2.04938709805506e-07	486601	TRUE	6.97580974306437e-06	GCST90274780+GCST90016564	NA
GCST90274780	GCST90016564	rs74956615	A	T	A	T	-0.1358	0.0053	0.0495	0.0551	FALSE	TRUE	FALSE	0.7483	19	10427721	0.0166	50019	348896	398915	Irritable bowel syndrome	TRUE	reported	0.000505508696412625	2.55539042148791e-07	3.86e-06	19	10427721	13671	0.0294	C-X-C motif chemokine 10 levels	Inflammatory factors	-0.0394771	0.00155844250491682	21.3356009070295	2	1	TRUE	NA	NA	0.00155844250491682	13671	2.55539042148791e-07	398915	TRUE	7.3796379506295e-06	GCST90274780+GCST90016564	NA
GCST90274780	GCST90016564	rs76484468	T	C	T	C	-0.2168	0.0445	0.9792	0.9768	FALSE	FALSE	FALSE	0.08725	2	227559824	0.026	44437	305506	349943	Irritable bowel syndrome	TRUE	reported	0.00289325978782214	8.37095219982859e-06	6.86e-06	2	227559824	14744	0.0482	C-X-C motif chemokine 10 levels	Inflammatory factors	-0.03702	0.00137047927579647	20.2313321051635	2	1	TRUE	NA	NA	0.00137047927579647	14744	8.37095219982859e-06	349943	TRUE	4.89010338263494e-05	GCST90274780+GCST90016564	NA
GCST90274780	GCST90016564	rs820963	C	G	C	G	-0.0539	0.0101	0.3617	0.392	FALSE	TRUE	FALSE	0.1473	2	57744868	0.007	53400	433201	486601	Irritable bowel syndrome	TRUE	reported	0.002068410809365	4.27832327629797e-06	9.96e-06	2	57744868	14732	0.0122	C-X-C motif chemokine 10 levels	Inflammatory factors	-0.0363781	0.00132336611708185	19.519013705993	2	1	TRUE	NA	NA	0.00132336611708185	14732	4.27832327629797e-06	486601	TRUE	4.05671487947793e-05	GCST90274780+GCST90016564	NA
GCST90274781	GCST90016564	rs10733789	T	C	T	C	-0.0815	-0.0034	0.6875	0.6851	FALSE	FALSE	FALSE	0.6414	10	64948684	0.0074	53400	433201	486601	Irritable bowel syndrome	TRUE	reported	-0.00065866	4.33833409651986e-07	1.39e-10	10	64948684	14287	0.0127	C-X-C motif chemokine 11 levels	Inflammatory factors	-0.0536153	0.00287459926664557	41.1820323640647	2	1	TRUE	NA	NA	0.00287459926664557	14287	4.33833409651986e-07	486601	TRUE	4.25671683050489e-10	GCST90274781+GCST90016564	NA
GCST90274781	GCST90016564	rs10876335	C	G	C	G	0.0607	-0.0098	0.3069	0.2886	FALSE	TRUE	FALSE	0.1916	12	53150540	0.0075	53400	433201	486601	Irritable bowel syndrome	TRUE	reported	-0.00187318	3.50878605783085e-06	5.02e-06	12	53150540	13240	0.0133	C-X-C motif chemokine 11 levels	Inflammatory factors	0.0396355109258544	0.00157097372635353	20.8292724291933	2	1	TRUE	NA	NA	0.00157097372635353	13240	3.50878605783085e-06	486601	TRUE	1.79413551477972e-05	GCST90274781+GCST90016564	NA
GCST90274781	GCST90016564	rs10898158	A	G	A	G	0.0609	-0.0144	0.6028	0.5847	FALSE	FALSE	FALSE	0.0482	11	83554112	0.0073	50019	408085	458104	Irritable bowel syndrome	TRUE	reported	-0.00291445	8.49402211115041e-06	4.83e-07	11	83554112	14288	0.0121	C-X-C motif chemokine 11 levels	Inflammatory factors	0.0420718780461183	0.00177004292232745	25.3316713339253	2	1	TRUE	NA	NA	0.00177004292232745	14288	8.49402211115041e-06	458104	TRUE	3.9937355229662e-06	GCST90274781+GCST90016564	NA
GCST90274781	GCST90016564	rs111787182	A	C	A	C	-0.1445	-0.0124	0.951	0.9521	FALSE	FALSE	FALSE	0.4939	7	157911633	0.0181	50019	351140	401159	Irritable bowel syndrome	TRUE	reported	-0.00108165	1.16996087235619e-06	4.19e-06	7	157911633	13224	0.0314	C-X-C motif chemokine 11 levels	Inflammatory factors	-0.0399891	0.00159913156309654	21.1775832690981	2	1	TRUE	NA	NA	0.00159913156309654	13224	1.16996087235619e-06	401159	TRUE	1.06198218999406e-05	GCST90274781+GCST90016564	NA
GCST90274781	GCST90016564	rs111848253	A	G	A	G	-0.1162	-0.022	0.9044	0.9057	FALSE	FALSE	FALSE	0.1507	11	22351553	0.0153	40548	293220	333768	Irritable bowel syndrome	TRUE	reported	-0.00248891	6.19466343787771e-06	3.35e-06	11	22351553	11538	0.025	C-X-C motif chemokine 11 levels	Inflammatory factors	-0.0432347	0.00186923727266021	21.6039	2	1	TRUE	NA	NA	0.00186923727266021	11538	6.19466343787771e-06	333768	TRUE	1.66779724129998e-05	GCST90274781+GCST90016564	NA
GCST90274781	GCST90016564	rs112884138	T	C	T	C	-0.0976	0.0161	0.0892	0.0958	FALSE	FALSE	FALSE	0.1852	4	134362360	0.0122	50019	408085	458104	Irritable bowel syndrome	TRUE	reported	0.00194977333149365	3.80161604420384e-06	3.01e-06	4	134362360	14728	0.0209	C-X-C motif chemokine 11 levels	Inflammatory factors	-0.0384538	0.00147869839384502	21.8075593507475	2	1	TRUE	NA	NA	0.00147869839384502	14728	3.80161604420384e-06	458104	TRUE	1.28648941389004e-05	GCST90274781+GCST90016564	NA
GCST90274781	GCST90016564	rs115344667	T	C	T	C	-0.1344	0.0138	0.9568	0.9496	FALSE	FALSE	FALSE	0.4081	2	78400313	0.0166	50019	398719	448738	Irritable bowel syndrome	TRUE	reported	0.0012410097905903	1.54010530034097e-06	8.57e-06	2	78400313	14736	0.0302	C-X-C motif chemokine 11 levels	Inflammatory factors	-0.0366387	0.00134239584495573	19.8054471295119	2	1	TRUE	NA	NA	0.00134239584495573	14736	1.54010530034097e-06	448738	TRUE	2.34027944720599e-05	GCST90274781+GCST90016564	NA
GCST90274781	GCST90016564	rs116470923	T	C	T	C	-0.1975	0.018	0.0216	0.0243	FALSE	FALSE	FALSE	0.4193	4	77374393	0.0223	53400	433201	486601	Irritable bowel syndrome	TRUE	reported	0.00115712891271624	1.33894732064386e-06	3.74e-06	4	77374393	14736	0.0427	C-X-C motif chemokine 11 levels	Inflammatory factors	-0.0380771	0.00144986531015641	21.3933	2	1	TRUE	NA	NA	0.00144986531015641	14736	1.33894732064386e-06	486601	TRUE	9.99908899710044e-06	GCST90274781+GCST90016564	NA
GCST90274781	GCST90016564	rs11754031	T	C	T	C	0.0542	-0.0089	0.357	0.3665	FALSE	FALSE	FALSE	0.2135	6	88567494	0.0072	53400	433201	486601	Irritable bowel syndrome	TRUE	reported	-0.00177203	3.14009252185689e-06	8.89e-06	6	88567494	14288	0.0122	C-X-C motif chemokine 11 levels	Inflammatory factors	0.0371436295353841	0.00137964921506186	19.7368986831497	2	1	TRUE	NA	NA	0.00137964921506186	14288	3.14009252185689e-06	486601	TRUE	3.06070899582105e-05	GCST90274781+GCST90016564	NA
GCST90274781	GCST90016564	rs12433317	A	G	A	G	0.0571	-0.0067	0.4282	0.4136	FALSE	FALSE	FALSE	0.3357	14	50775476	0.007	53400	433201	486601	Irritable bowel syndrome	TRUE	reported	-0.00137212	1.8827016171311e-06	1.95e-06	14	50775476	14288	0.012	C-X-C motif chemokine 11 levels	Inflammatory factors	0.0397791645080038	0.00158238192895483	22.6417361111111	2	1	TRUE	NA	NA	0.00158238192895483	14288	1.8827016171311e-06	486601	TRUE	5.98417314604058e-06	GCST90274781+GCST90016564	NA
GCST90274781	GCST90016564	rs12998222	T	C	T	C	0.2339	0.0172	0.9855	0.9847	FALSE	FALSE	FALSE	0.5516	2	153497193	0.0289	53400	411693	465093	Irritable bowel syndrome	TRUE	reported	0.000872692956925361	7.6159299706713e-07	9.43e-06	2	153497193	13801	0.0528	C-X-C motif chemokine 11 levels	Inflammatory factors	0.0376845987709638	0.00142012898452853	19.624228793618	2	1	TRUE	NA	NA	0.00142012898452853	13801	7.6159299706713e-07	465093	TRUE	2.01318393839852e-05	GCST90274781+GCST90016564	NA
GCST90274781	GCST90016564	rs144908342	A	G	A	G	-0.1763	-0.0024	0.0292	0.0315	FALSE	FALSE	FALSE	0.9108	17	71105507	0.0218	50019	361926	411945	Irritable bowel syndrome	TRUE	reported	-0.000171528	2.94220111676568e-08	7.65e-06	17	71105507	14727	0.0394	C-X-C motif chemokine 11 levels	Inflammatory factors	-0.0368497	0.00135789675246369	20.0222177845345	2	1	TRUE	NA	NA	0.00135789675246369	14727	2.94220111676568e-08	411945	TRUE	1.21356403621604e-05	GCST90274781+GCST90016564	NA
GCST90274781	GCST90016564	rs148828177	T	C	T	C	-0.1509	0.0116	0.0385	0.0332	FALSE	FALSE	FALSE	0.5897	2	240244812	0.0215	50019	312103	362122	Irritable bowel syndrome	TRUE	reported	0.000896588365337913	8.0387069685931e-07	9.07e-06	2	240244812	14732	0.034	C-X-C motif chemokine 11 levels	Inflammatory factors	-0.0365442	0.00133548040211141	19.6979325259516	2	1	TRUE	NA	NA	0.00133548040211141	14732	8.0387069685931e-07	362122	TRUE	2.20693657546329e-05	GCST90274781+GCST90016564	NA
GCST90274781	GCST90016564	rs17466177	T	C	T	C	-0.1822	0.0053	0.9741	0.9733	FALSE	FALSE	FALSE	0.8101	1	222852472	0.0222	53400	409518	462918	Irritable bowel syndrome	TRUE	reported	0.000350890631071011	1.23124234973412e-07	8.4e-06	1	222852472	14723	0.0409	C-X-C motif chemokine 11 levels	Inflammatory factors	-0.0366914	0.00134625630714965	19.8449554940489	2	1	TRUE	NA	NA	0.00134625630714965	14723	1.23124234973412e-07	462918	TRUE	1.4084407472829e-05	GCST90274781+GCST90016564	NA
GCST90274781	GCST90016564	rs17824652	T	C	T	C	0.1168	-0.0064	0.9406	0.934	FALSE	FALSE	FALSE	0.6628	20	41987913	0.0146	50019	398719	448738	Irritable bowel syndrome	TRUE	reported	-0.000654382	4.2821624422532e-07	5.98e-06	20	41987913	14288	0.0258	C-X-C motif chemokine 11 levels	Inflammatory factors	0.0378491834259714	0.00143256068601283	20.4949221801574	2	1	TRUE	NA	NA	0.00143256068601283	14288	4.2821624422532e-07	448738	TRUE	1.19480880485148e-05	GCST90274781+GCST90016564	NA
GCST90274781	GCST90016564	rs185516256	T	C	T	C	0.1566	0.0094	0.9575	0.9724	FALSE	FALSE	FALSE	0.6784	1	51541675	0.0226	50019	405841	455860	Irritable bowel syndrome	TRUE	reported	0.000616033800498525	3.79497643356657e-07	7.22e-06	1	51541675	14288	0.0349	C-X-C motif chemokine 11 levels	Inflammatory factors	0.0375150202004289	0.00140737674063859	20.1341204095204	2	1	TRUE	NA	NA	0.00140737674063859	14288	3.79497643356657e-07	455860	TRUE	1.39454571791088e-05	GCST90274781+GCST90016564	NA
GCST90274781	GCST90016564	rs191536201	A	G	A	G	-0.3323	-0.0916	0.0117	0.0103	FALSE	FALSE	FALSE	0.02696	20	17839484	0.0414	40548	293220	333768	Irritable bowel syndrome	TRUE	reported	-0.00382975	1.46670171992693e-05	1.18e-06	20	17839484	11194	0.0684	C-X-C motif chemokine 11 levels	Inflammatory factors	-0.0458736	0.00210438835750739	23.6019822338497	2	1	TRUE	NA	NA	0.00210438835750739	11194	1.46670171992693e-05	333768	TRUE	1.19594611690655e-05	GCST90274781+GCST90016564	NA
GCST90274781	GCST90016564	rs2013836	A	C	A	C	0.1383	0.0014	0.0402	0.0382	FALSE	FALSE	FALSE	0.9432	1	181142796	0.0194	50019	359979	409998	Irritable bowel syndrome	TRUE	reported	0.000112703263822557	1.27020256762568e-08	7.62e-06	1	181142796	14732	0.0309	C-X-C motif chemokine 11 levels	Inflammatory factors	0.0368525222718185	0.00135810839779488	20.0321425205015	2	1	TRUE	NA	NA	0.00135810839779488	14732	1.27020256762568e-08	409998	TRUE	1.17135461404074e-05	GCST90274781+GCST90016564	NA
GCST90274781	GCST90016564	rs222772	T	C	T	C	-0.0654	-0.0067	0.428	0.4323	FALSE	FALSE	FALSE	0.4332	17	3584167	0.0085	40548	293220	333768	Irritable bowel syndrome	TRUE	reported	-0.00136438	1.86152490756881e-06	5.58e-06	17	3584167	11538	0.0144	C-X-C motif chemokine 11 levels	Inflammatory factors	-0.0422474	0.00178484055789901	20.6267361111111	2	1	TRUE	NA	NA	0.00178484055789901	11538	1.86152490756881e-06	333768	TRUE	1.56331347175656e-05	GCST90274781+GCST90016564	NA
GCST90274781	GCST90016564	rs2245786	A	G	A	G	-0.0599	-0.0146	0.6525	0.6482	FALSE	FALSE	FALSE	0.072	20	4795382	0.0081	44437	310156	354593	Irritable bowel syndrome	TRUE	reported	-0.00302693	9.16228899832685e-06	4.82e-06	20	4795382	14721	0.0131	C-X-C motif chemokine 11 levels	Inflammatory factors	-0.0376624	0.00141845735207168	20.907930773265	2	1	TRUE	NA	NA	0.00141845735207168	14721	9.16228899832685e-06	354593	TRUE	3.79799166939958e-05	GCST90274781+GCST90016564	NA
GCST90274781	GCST90016564	rs2678131	T	C	T	C	-0.1497	0.0106	0.0348	0.0423	FALSE	FALSE	FALSE	0.5564	12	43091649	0.0181	50019	400963	450982	Irritable bowel syndrome	TRUE	reported	0.000872064252069648	7.60496059737795e-07	5.72e-06	12	43091649	14720	0.033	C-X-C motif chemokine 11 levels	Inflammatory factors	-0.0373663	0.00139624014002584	20.5785950413223	2	1	TRUE	NA	NA	0.00139624014002584	14720	7.60496059737795e-07	450982	TRUE	1.30772028500101e-05	GCST90274781+GCST90016564	NA
GCST90274781	GCST90016564	rs2894233	A	G	A	G	-0.2236	-0.0041	0.9724	0.9755	FALSE	FALSE	FALSE	0.8911	6	32011678	0.0296	40548	293220	333768	Irritable bowel syndrome	TRUE	reported	-0.000239757	5.74833635630437e-08	1.96e-06	6	32011678	11917	0.047	C-X-C motif chemokine 11 levels	Inflammatory factors	-0.0435426	0.00189596208618257	22.633300135808	2	1	TRUE	NA	NA	0.00189596208618257	11917	5.74833635630437e-08	333768	TRUE	3.36219270660539e-06	GCST90274781+GCST90016564	NA
GCST90274781	GCST90016564	rs371789589	A	G	A	G	0.154	-0.0096	0.0398	0.0356	FALSE	FALSE	FALSE	0.66	13	53082648	0.0217	40548	293220	333768	Irritable bowel syndrome	TRUE	reported	-0.000765756	5.86382026074086e-07	5.91e-06	13	53082648	12189	0.034	C-X-C motif chemokine 11 levels	Inflammatory factors	0.0409947422653676	0.00168056889340392	20.5155709342561	2	1	TRUE	NA	NA	0.00168056889340392	12189	5.86382026074086e-07	333768	TRUE	1.2743507272438e-05	GCST90274781+GCST90016564	NA
GCST90274781	GCST90016564	rs374784992	A	G	A	G	0.1349	-0.0105	0.9402	0.9387	FALSE	FALSE	FALSE	0.5328	4	119585039	0.0168	44437	305506	349943	Irritable bowel syndrome	TRUE	reported	-0.00105653	1.11625835201243e-06	5.57e-06	4	119585039	11760	0.0297	C-X-C motif chemokine 11 levels	Inflammatory factors	0.0418512178483967	0.00175152443539396	20.6305592399868	2	1	TRUE	NA	NA	0.00175152443539396	11760	1.11625835201243e-06	349943	TRUE	1.33993545083401e-05	GCST90274781+GCST90016564	NA
GCST90274781	GCST90016564	rs4748380	T	C	T	C	0.0901	-0.0002	0.1188	0.1146	FALSE	FALSE	FALSE	0.9851	10	17590681	0.0118	50019	364170	414189	Irritable bowel syndrome	TRUE	reported	-2.6336e-05	6.93584713439525e-10	2.12e-06	10	17590681	14732	0.019	C-X-C motif chemokine 11 levels	Inflammatory factors	0.0390425847273624	0.00152432342219327	22.4875623268698	2	1	TRUE	NA	NA	0.00152432342219327	14732	6.93584713439525e-10	414189	TRUE	3.2321449584221e-06	GCST90274781+GCST90016564	NA
GCST90274781	GCST90016564	rs529862022	A	C	A	C	0.1254	0.0077	0.1092	0.1087	FALSE	FALSE	FALSE	0.6197	14	30090297	0.0155	40548	293220	333768	Irritable bowel syndrome	TRUE	reported	0.00085987994390373	7.39393517927881e-07	4.72e-06	14	30090297	10894	0.0274	C-X-C motif chemokine 11 levels	Inflammatory factors	0.0438102748134511	0.0019193401792301	20.9456550695295	2	1	TRUE	NA	NA	0.0019193401792301	10894	7.39393517927881e-07	333768	TRUE	1.01574128183676e-05	GCST90274781+GCST90016564	NA
GCST90274781	GCST90016564	rs59148364	A	G	A	G	0.1821	-0.0164	0.0278	0.0259	FALSE	FALSE	FALSE	0.4534	4	77130802	0.0219	53400	433201	486601	Irritable bowel syndrome	TRUE	reported	-0.00107353	1.15246502373686e-06	1.45e-06	4	77130802	14721	0.0378	C-X-C motif chemokine 11 levels	Inflammatory factors	0.0396768220670074	0.00157425020933697	23.2079239103049	2	1	TRUE	NA	NA	0.00157425020933697	14721	1.15246502373686e-06	486601	TRUE	3.90272520559734e-06	GCST90274781+GCST90016564	NA
GCST90274781	GCST90016564	rs60141220	A	G	A	G	-0.0777	-0.0033	0.1703	0.1791	FALSE	FALSE	FALSE	0.7121	1	26395741	0.0089	53400	433201	486601	Irritable bowel syndrome	TRUE	reported	-0.000531543	2.82537782109357e-07	2.49e-06	1	26395741	13221	0.0165	C-X-C motif chemokine 11 levels	Inflammatory factors	-0.0409236	0.00167474082099425	22.1755371900826	2	1	TRUE	NA	NA	0.00167474082099425	13221	2.82537782109357e-07	486601	TRUE	4.54781422831465e-06	GCST90274781+GCST90016564	NA
GCST90274781	GCST90016564	rs62291421	C	G	C	G	0.2674	0.0282	0.9763	0.9815	FALSE	TRUE	FALSE	0.3825	3	188015332	0.0323	44437	305506	349943	Irritable bowel syndrome	TRUE	reported	0.00147587201790686	2.17819821324046e-06	2.44e-07	3	188015332	12305	0.0518	C-X-C motif chemokine 11 levels	Inflammatory factors	0.0464896531046496	0.00216128784579065	26.6479181884587	2	1	TRUE	NA	NA	0.00216128784579065	12305	2.17819821324046e-06	349943	TRUE	9.06954890523885e-07	GCST90274781+GCST90016564	NA
GCST90274781	GCST90016564	rs6827617	A	G	A	G	-0.1724	0.0091	0.6041	0.5921	FALSE	FALSE	FALSE	0.1885	4	76916146	0.0069	53400	433201	486601	Irritable bowel syndrome	TRUE	reported	0.00189062727687919	3.5744715000796e-06	2.42e-48	4	76916146	14718	0.0118	C-X-C motif chemokine 11 levels	Inflammatory factors	-0.119573	0.0142977103466961	213.457	2	1	TRUE	NA	NA	0.0142977103466961	14718	3.5744715000796e-06	486601	TRUE	2.37343583993258e-45	GCST90274781+GCST90016564	NA
GCST90274781	GCST90016564	rs7009937	T	C	T	C	0.1175	0.0069	0.9321	0.9259	FALSE	FALSE	FALSE	0.6297	8	96176796	0.0142	50019	362223	412242	Irritable bowel syndrome	TRUE	reported	0.000756807726469846	5.72757934844458e-07	2.6e-06	8	96176796	14288	0.025	C-X-C motif chemokine 11 levels	Inflammatory factors	0.0392922615524814	0.00154388181790861	22.09	2	1	TRUE	NA	NA	0.00154388181790861	14288	5.72757934844458e-07	412242	TRUE	5.88869667597603e-06	GCST90274781+GCST90016564	NA
GCST90274781	GCST90016564	rs7222922	T	C	T	C	-0.0882	-0.003	0.1205	0.1062	FALSE	FALSE	FALSE	0.7888	17	34335694	0.0111	53400	433201	486601	Irritable bowel syndrome	TRUE	reported	-0.000387447	1.50115409252037e-07	1.26e-06	17	34335694	14726	0.0182	C-X-C motif chemokine 11 levels	Inflammatory factors	-0.039906	0.00159248894104902	23.4852071005917	2	1	TRUE	NA	NA	0.00159248894104902	14726	1.50115409252037e-07	486601	TRUE	2.28181758356823e-06	GCST90274781+GCST90016564	NA
GCST90274781	GCST90016564	rs72747175	A	G	A	G	0.1535	0.0189	0.9608	0.9697	FALSE	FALSE	FALSE	0.4043	5	18009856	0.0227	44437	310156	354593	Irritable bowel syndrome	TRUE	reported	0.0013982076316434	1.95498458118585e-06	2.49e-06	5	18009856	14730	0.0326	C-X-C motif chemokine 11 levels	Inflammatory factors	0.0387696834417253	0.00150308835417159	22.1708099665023	2	1	TRUE	NA	NA	0.00150308835417159	14730	1.95498458118585e-06	354593	TRUE	8.74114919284323e-06	GCST90274781+GCST90016564	NA
GCST90274781	GCST90016564	rs72925566	A	G	A	G	-0.0973	-0.0149	0.1651	0.1564	FALSE	FALSE	FALSE	0.127	6	89498971	0.0098	53400	415577	468977	Irritable bowel syndrome	TRUE	reported	-0.00222016	4.92911048262696e-06	1.44e-07	6	89498971	11337	0.0185	C-X-C motif chemokine 11 levels	Inflammatory factors	-0.0493402	0.00243445717346287	27.6619138056976	2	1	TRUE	NA	NA	0.00243445717346287	11337	4.92911048262696e-06	468977	TRUE	7.00815041554369e-07	GCST90274781+GCST90016564	NA
GCST90274781	GCST90016564	rs7475335	A	C	A	C	-0.0646	0.003	0.3172	0.3349	FALSE	FALSE	FALSE	0.6738	10	104343428	0.0072	53400	433201	486601	Irritable bowel syndrome	TRUE	reported	0.000597314523736955	3.56784640267106e-07	1.89e-07	10	104343428	14735	0.0124	C-X-C motif chemokine 11 levels	Inflammatory factors	-0.0428811	0.00183878590956559	27.1407388137357	2	1	TRUE	NA	NA	0.00183878590956559	14735	3.56784640267106e-07	486601	TRUE	4.20607605272877e-07	GCST90274781+GCST90016564	NA
GCST90274781	GCST90016564	rs75612655	T	C	T	C	0.5352	-1.046	0.0084	0.01	FALSE	FALSE	FALSE	0.01566	7	101594247	0.4328	3889	7122	11011	Irritable bowel syndrome	TRUE	reported	-0.023028	0.000530286573881014	3.16e-14	7	101594247	12935	0.0705	C-X-C motif chemokine 11 levels	Inflammatory factors	0.0666057724327964	0.00443632892136946	57.6307107288366	2	1	TRUE	NA	NA	0.00443632892136946	12935	0.000530286573881014	11011	TRUE	0.000757986477643005	GCST90274781+GCST90016564	NA
GCST90274781	GCST90016564	rs7750544	T	C	T	C	-0.0773	0.0137	0.165	0.169	FALSE	FALSE	FALSE	0.1365	6	154177484	0.0092	53400	424132	477532	Irritable bowel syndrome	TRUE	reported	0.00215492123679301	4.64368553678151e-06	2.44e-06	6	154177484	13644	0.0164	C-X-C motif chemokine 11 levels	Inflammatory factors	-0.0403221	0.00162587279520343	22.2162775133849	2	1	TRUE	NA	NA	0.00162587279520343	13644	4.64368553678151e-06	477532	TRUE	1.0929968588305e-05	GCST90274781+GCST90016564	NA
GCST90274781	GCST90016564	rs77516076	C	G	C	G	0.1915	-0.0163	0.0233	0.0192	FALSE	TRUE	FALSE	0.5637	10	50895131	0.0282	50019	361926	411945	Irritable bowel syndrome	TRUE	reported	-0.000900575	8.11034843163385e-07	9.3e-06	10	50895131	14730	0.0432	C-X-C motif chemokine 11 levels	Inflammatory factors	0.0365025845370014	0.00133243867788094	19.6503397205075	2	1	TRUE	NA	NA	0.00133243867788094	14730	8.11034843163385e-07	411945	TRUE	2.16465161133783e-05	GCST90274781+GCST90016564	NA
GCST90274781	GCST90016564	rs78632565	T	C	T	C	0.1082	0.0015	0.9152	0.9289	FALSE	FALSE	FALSE	0.9107	8	70982905	0.0135	53400	433201	486601	Irritable bowel syndrome	TRUE	reported	0.000159283899390924	2.5371360605178e-08	4.28e-07	8	70982905	14722	0.0214	C-X-C motif chemokine 11 levels	Inflammatory factors	0.0416373225464116	0.00173366662883391	25.5638920429732	2	1	TRUE	NA	NA	0.00173366662883391	14722	2.5371360605178e-08	486601	TRUE	7.02583078105584e-07	GCST90274781+GCST90016564	NA
GCST90274781	GCST90016564	rs79378014	A	T	A	T	-0.1549	-0.0006	0.0325	0.0304	FALSE	TRUE	FALSE	0.9751	3	114380762	0.0201	53400	430957	484357	Irritable bowel syndrome	TRUE	reported	-4.28917e-05	1.8396982608963e-09	5.56e-06	3	114380762	14734	0.0341	C-X-C motif chemokine 11 levels	Inflammatory factors	-0.0373992	0.00139869974130472	20.6345060671993	2	1	TRUE	NA	NA	0.00139869974130472	14734	1.8396982608963e-09	484357	TRUE	7.87122134996821e-06	GCST90274781+GCST90016564	NA
GCST90274782	GCST90016564	rs10403201	A	G	A	G	-0.0601	-0.0166	0.2925	0.2996	FALSE	FALSE	FALSE	0.02523	19	14764810	0.0074	53400	433201	486601	Irritable bowel syndrome	TRUE	reported	-0.0032158	1.03413451512586e-05	2.22e-06	19	14764810	14730	0.0127	C-X-C motif chemokine 5 levels	Inflammatory factors	-0.0389645	0.00151823103976685	22.3945067890136	2	1	TRUE	NA	NA	0.00151823103976685	14730	1.03413451512586e-05	486601	TRUE	1.89906352134532e-05	GCST90274782+GCST90016564	NA
GCST90274782	GCST90016564	rs10821552	A	C	A	C	-0.1132	0.0042	0.3353	0.3313	FALSE	FALSE	FALSE	0.5757	9	136939992	0.0075	53400	383378	436778	Irritable bowel syndrome	TRUE	reported	0.000847341520487112	7.17987652341411e-07	3.97e-13	9	136939992	9841	0.0156	C-X-C motif chemokine 5 levels	Inflammatory factors	-0.0729604	0.00532322318175993	52.655489809336	2	1	TRUE	NA	NA	0.00532322318175993	9841	7.17987652341411e-07	436778	TRUE	1.37865308580155e-12	GCST90274782+GCST90016564	NA
GCST90274782	GCST90016564	rs111848253	A	G	A	G	-0.1111	-0.022	0.9045	0.9057	FALSE	FALSE	FALSE	0.1507	11	22351553	0.0153	40548	293220	333768	Irritable bowel syndrome	TRUE	reported	-0.00248891	6.19466343787771e-06	8.13e-06	11	22351553	11538	0.0249	C-X-C motif chemokine 5 levels	Inflammatory factors	-0.0415062	0.00172276224302072	19.9080821277076	2	1	TRUE	NA	NA	0.00172276224302072	11538	6.19466343787771e-06	333768	TRUE	3.74898731873305e-05	GCST90274782+GCST90016564	NA
GCST90274782	GCST90016564	rs11734099	A	G	A	G	0.0769	0.002	0.1845	0.1775	FALSE	FALSE	FALSE	0.8365	4	6891435	0.0095	50019	400963	450982	Irritable bowel syndrome	TRUE	reported	0.00031349291338253	9.82778067410664e-08	5e-07	4	6891435	14731	0.0153	C-X-C motif chemokine 5 levels	Inflammatory factors	0.0413786351475809	0.00171219144667662	25.2621214062967	2	1	TRUE	NA	NA	0.00171219144667662	14731	9.82778067410664e-08	450982	TRUE	9.24753464908073e-07	GCST90274782+GCST90016564	NA
GCST90274782	GCST90016564	rs11779495	A	G	A	G	0.1153	-0.0229	0.0709	0.0706	FALSE	FALSE	FALSE	0.1175	8	81858024	0.0147	50019	396772	446791	Irritable bowel syndrome	TRUE	reported	-0.00233059	5.43164608001266e-06	5.18e-06	8	81858024	14288	0.0253	C-X-C motif chemokine 5 levels	Inflammatory factors	0.0381011428123594	0.0014516970836078	20.7690949710197	2	1	TRUE	NA	NA	0.0014516970836078	14288	5.43164608001266e-06	446791	TRUE	2.54566192688447e-05	GCST90274782+GCST90016564	NA
GCST90274782	GCST90016564	rs140828666	A	G	A	G	-0.1474	-0.0013	0.9544	0.9598	FALSE	FALSE	FALSE	0.9498	13	53109423	0.0209	40548	293220	333768	Irritable bowel syndrome	TRUE	reported	-0.000107665	1.15918308010091e-08	4.7e-06	13	53109423	12401	0.0322	C-X-C motif chemokine 5 levels	Inflammatory factors	-0.0410754	0.00168718695490998	20.9547856949963	2	1	TRUE	NA	NA	0.00168718695490998	12401	1.15918308010091e-08	333768	TRUE	7.40510558339253e-06	GCST90274782+GCST90016564	NA
GCST90274782	GCST90016564	rs146553494	A	G	A	G	0.1844	-0.0299	0.0265	0.0259	FALSE	FALSE	FALSE	0.1703	3	183850210	0.0218	53400	433201	486601	Irritable bowel syndrome	TRUE	reported	-0.0019662	3.86595236409129e-06	1e-06	3	183850210	14733	0.0377	C-X-C motif chemokine 5 levels	Inflammatory factors	0.0402671668046143	0.00162144472247063	23.9242941271662	2	1	TRUE	NA	NA	0.00162144472247063	14733	3.86595236409129e-06	486601	TRUE	4.59920552877937e-06	GCST90274782+GCST90016564	NA
GCST90274782	GCST90016564	rs188111670	A	G	A	G	0.0949	0.0097	0.3428	0.3923	FALSE	FALSE	FALSE	0.4501	22	16564036	0.0129	40548	293220	333768	Irritable bowel syndrome	TRUE	reported	0.00130154925859987	1.69403047256186e-06	5.61e-06	22	16564036	7743	0.0209	C-X-C motif chemokine 5 levels	Inflammatory factors	0.0515399274596439	0.00265636412254536	20.6176827453584	2	1	TRUE	NA	NA	0.00265636412254536	7743	1.69403047256186e-06	333768	TRUE	1.22305357468569e-05	GCST90274782+GCST90016564	NA
GCST90274782	GCST90016564	rs2004100	T	C	T	C	0.0675	0.0137	0.2492	0.2448	FALSE	FALSE	FALSE	0.107	8	144554731	0.0085	53400	372876	426276	Irritable bowel syndrome	TRUE	reported	0.00246862939485018	6.09413108911838e-06	4.39e-06	8	144554731	13224	0.0147	C-X-C motif chemokine 5 levels	Inflammatory factors	0.0399017419252279	0.00159214900866749	21.0849645980841	2	1	TRUE	NA	NA	0.00159214900866749	13224	6.09413108911838e-06	426276	TRUE	2.22206311352467e-05	GCST90274782+GCST90016564	NA
GCST90274782	GCST90016564	rs2647400	C	G	C	G	0.0631	0.005	0.2784	0.269	FALSE	TRUE	FALSE	0.5167	6	76351999	0.0077	53400	433201	486601	Irritable bowel syndrome	TRUE	reported	0.000930879539993332	8.66536717978198e-07	1.21e-06	6	76351999	14734	0.013	C-X-C motif chemokine 5 levels	Inflammatory factors	0.0399584065610799	0.00159667425490055	23.5598224852071	2	1	TRUE	NA	NA	0.00159667425490055	14734	8.66536717978198e-07	486601	TRUE	3.02292130520312e-06	GCST90274782+GCST90016564	NA
GCST90274782	GCST90016564	rs28750249	T	G	T	G	-0.118	0.0224	0.945	0.9446	FALSE	FALSE	FALSE	0.1461	4	23807061	0.0154	53400	413333	466733	Irritable bowel syndrome	TRUE	reported	0.00212908494714746	4.53300271216989e-06	9.16e-06	4	23807061	14735	0.0266	C-X-C motif chemokine 5 levels	Inflammatory factors	-0.0365229	0.0013339202071311	19.6788964893437	2	1	TRUE	NA	NA	0.0013339202071311	14735	4.53300271216989e-06	466733	TRUE	3.92009250077249e-05	GCST90274782+GCST90016564	NA
GCST90274782	GCST90016564	rs3183927	A	G	A	G	-0.0619	0.0011	0.6436	0.6381	FALSE	FALSE	FALSE	0.8774	9	100684757	0.0071	53400	433201	486601	Irritable bowel syndrome	TRUE	reported	0.000222100082405782	4.93284466046553e-08	3.13e-07	9	100684757	14725	0.0121	C-X-C motif chemokine 5 levels	Inflammatory factors	-0.0421232	0.00177436500673114	26.1704118571136	2	1	TRUE	NA	NA	0.00177436500673114	14725	4.93284466046553e-08	486601	TRUE	5.39190460051719e-07	GCST90274782+GCST90016564	NA
GCST90274782	GCST90016564	rs425535	T	C	T	C	0.5063	0.0014	0.1127	0.1181	FALSE	FALSE	FALSE	0.8952	4	74863997	0.0109	53400	389286	442686	Irritable bowel syndrome	TRUE	reported	0.000193043248368475	3.72656957406527e-08	3.52e-172	4	74863997	14731	0.0181	C-X-C motif chemokine 5 levels	Inflammatory factors	0.224596560254417	0.050443614878116	782.453801776502	2	1	TRUE	NA	NA	0.050443614878116	14731	3.72656957406527e-08	442686	TRUE	1.39614517208198e-163	GCST90274782+GCST90016564	NA
GCST90274782	GCST90016564	rs4279906	T	C	T	C	0.2082	-0.0168	0.0209	0.0207	FALSE	FALSE	FALSE	0.4908	1	211477063	0.0244	53400	396408	449808	Irritable bowel syndrome	TRUE	reported	-0.00102661	1.0539334993892e-06	7.15e-07	1	211477063	14717	0.042	C-X-C motif chemokine 5 levels	Inflammatory factors	0.0408309025278375	0.00166716260123777	24.5732653061224	2	1	TRUE	NA	NA	0.00166716260123777	14717	1.0539334993892e-06	449808	TRUE	1.99493473320028e-06	GCST90274782+GCST90016564	NA
GCST90274782	GCST90016564	rs571211418	A	G	A	G	0.078	0.0122	0.1827	0.1873	FALSE	FALSE	FALSE	0.2281	1	162778011	0.0101	44437	305506	349943	Irritable bowel syndrome	TRUE	reported	0.00204192664957658	4.16946444225104e-06	5.76e-06	1	162778011	11760	0.0172	C-X-C motif chemokine 5 levels	Inflammatory factors	0.041784957153414	0.00174598264431264	20.565170362358	2	1	TRUE	NA	NA	0.00174598264431264	11760	4.16946444225104e-06	349943	TRUE	2.22224061423634e-05	GCST90274782+GCST90016564	NA
GCST90274782	GCST90016564	rs59312158	A	G	A	G	-0.19	0.0024	0.0309	0.0184	FALSE	FALSE	FALSE	0.9322	16	88582345	0.0286	50019	314347	364366	Irritable bowel syndrome	TRUE	reported	0.000139020060707372	1.93265772790815e-08	8.01e-07	16	88582345	13672	0.0385	C-X-C motif chemokine 5 levels	Inflammatory factors	-0.0421718	0.00177846025984979	24.3548659133075	2	1	TRUE	NA	NA	0.00177846025984979	13672	1.93265772790815e-08	364366	TRUE	1.38292337268706e-06	GCST90274782+GCST90016564	NA
GCST90274782	GCST90016564	rs6993770	A	T	A	T	-0.1058	-0.0101	0.7312	0.7203	FALSE	TRUE	FALSE	0.1849	8	106581528	0.0076	53400	433201	486601	Irritable bowel syndrome	TRUE	reported	-0.00190512	3.62946635325739e-06	4.61e-15	8	106581528	14288	0.0135	C-X-C motif chemokine 5 levels	Inflammatory factors	-0.0654282	0.0042808500176804	61.4191495198903	2	1	TRUE	NA	NA	0.0042808500176804	14288	3.62946635325739e-06	486601	TRUE	6.66782632500193e-14	GCST90274782+GCST90016564	NA
GCST90274782	GCST90016564	rs7090111	C	G	C	G	-0.1734	-0.0093	0.5834	0.5818	FALSE	TRUE	FALSE	0.1778	10	65077994	0.0069	53400	433201	486601	Irritable bowel syndrome	TRUE	reported	-0.00193218	3.73331712273428e-06	1.08e-49	10	65077994	14735	0.0117	C-X-C motif chemokine 5 levels	Inflammatory factors	-0.1212	0.0146895457001957	219.647600262985	2	1	TRUE	NA	NA	0.0146895457001957	14735	3.73331712273428e-06	486601	TRUE	1.3503505308236e-46	GCST90274782+GCST90016564	NA
GCST90274782	GCST90016564	rs7197943	A	C	A	C	0.0552	0.0097	0.6522	0.6404	FALSE	FALSE	FALSE	0.1754	16	64226202	0.0071	53400	433201	486601	Irritable bowel syndrome	TRUE	reported	0.00195851520056343	3.835781790838e-06	7.2e-06	16	64226202	14719	0.0123	C-X-C motif chemokine 5 levels	Inflammatory factors	0.0369681192022065	0.00136664183734855	20.1403926234384	2	1	TRUE	NA	NA	0.00136664183734855	14719	3.835781790838e-06	486601	TRUE	2.8364708267964e-05	GCST90274782+GCST90016564	NA
GCST90274782	GCST90016564	rs7636889	A	G	A	G	-0.0768	-0.0001	0.7593	0.7632	FALSE	FALSE	FALSE	0.9871	3	56874033	0.008	53400	433201	486601	Irritable bowel syndrome	TRUE	reported	-1.79194e-05	3.21106290703078e-10	2.07e-08	3	56874033	14733	0.0137	C-X-C motif chemokine 5 levels	Inflammatory factors	-0.0461383	0.00212874474427072	31.4254355586339	2	1	TRUE	NA	NA	0.00212874474427072	14733	3.21106290703078e-10	486601	TRUE	3.41753105762403e-08	GCST90274782+GCST90016564	NA
GCST90274782	GCST90016564	rs7781261	A	G	A	G	-0.0675	-0.0253	0.8155	0.8086	FALSE	FALSE	FALSE	0.003441	7	111992684	0.0086	53400	433201	486601	Irritable bowel syndrome	TRUE	reported	-0.00421728	1.77854641525156e-05	7.81e-06	7	111992684	14728	0.0151	C-X-C motif chemokine 5 levels	Inflammatory factors	-0.036812	0.00135512679196799	19.9826761984123	2	1	TRUE	NA	NA	0.00135512679196799	14728	1.77854641525156e-05	486601	TRUE	9.6698375774695e-05	GCST90274782+GCST90016564	NA
GCST90274782	GCST90016564	rs79649467	T	G	T	G	-0.1721	0.0061	0.0605	0.0514	FALSE	FALSE	FALSE	0.7453	4	74880852	0.0188	40548	293220	333768	Irritable bowel syndrome	TRUE	reported	0.000561630740056729	3.15429088176669e-07	4.5e-10	4	74880852	14288	0.0276	C-X-C motif chemokine 5 levels	Inflammatory factors	-0.0520986	0.00271426681485795	38.8815506196177	2	1	TRUE	NA	NA	0.00271426681485795	14288	3.15429088176669e-07	333768	TRUE	1.5652923516677e-09	GCST90274782+GCST90016564	NA
GCST90274782	GCST90016564	rs916776	T	G	T	G	0.0546	-0.0055	0.3883	0.3829	FALSE	FALSE	FALSE	0.4689	16	26812516	0.0076	50019	361926	411945	Irritable bowel syndrome	TRUE	reported	-0.00112754	1.27133649738489e-06	7.63e-06	16	26812516	14287	0.0122	C-X-C motif chemokine 5 levels	Inflammatory factors	0.0374186776951238	0.00140015744045156	20.0292932007525	2	1	TRUE	NA	NA	0.00140015744045156	14287	1.27133649738489e-06	411945	TRUE	1.98904734386563e-05	GCST90274782+GCST90016564	NA
GCST90274782	GCST90016564	rs9429422	T	C	T	C	0.0601	0.0121	0.2633	0.2447	FALSE	FALSE	FALSE	0.1353	1	112467126	0.0081	53400	422699	476099	Irritable bowel syndrome	TRUE	reported	0.0021649686465219	4.68708924042288e-06	8.51e-06	1	112467126	14288	0.0135	C-X-C motif chemokine 5 levels	Inflammatory factors	0.0372206832208746	0.0013853792594287	19.8189849108368	2	1	TRUE	NA	NA	0.0013853792594287	14288	4.68708924042288e-06	476099	TRUE	3.62128002266526e-05	GCST90274782+GCST90016564	NA
GCST90274783	GCST90016564	rs12075	A	G	A	G	0.0816	0.0013	0.5554	0.5784	FALSE	FALSE	FALSE	0.8527	1	159175354	0.0069	53400	426079	479479	Irritable bowel syndrome	TRUE	reported	0.000272088606122241	7.40322095815442e-08	1.29e-12	1	159175354	14741	0.0115	C-X-C motif chemokine 6 levels	Inflammatory factors	0.0583469018107734	0.00340436095091603	50.3482797731569	2	1	TRUE	NA	NA	0.00340436095091603	14741	7.40322095815442e-08	479479	TRUE	3.59362642958477e-12	GCST90274783+GCST90016564	NA
GCST90274783	GCST90016564	rs13148728	T	C	T	C	-0.4178	0.0124	0.5539	0.5499	FALSE	FALSE	FALSE	0.07778	4	74711126	0.007	53400	426079	479479	Irritable bowel syndrome	TRUE	reported	0.00255822261799251	6.54450296320844e-06	1.34e-274	4	74711126	14296	0.0118	C-X-C motif chemokine 6 levels	Inflammatory factors	-0.283958	0.0806321758323219	1253.6400459638	2	1	TRUE	NA	NA	0.0806321758323219	14296	6.54450296320844e-06	479479	TRUE	8.14292463270533e-255	GCST90274783+GCST90016564	NA
GCST90274783	GCST90016564	rs377588320	A	C	A	C	-0.3485	0.0068	0.9837	0.9863	FALSE	FALSE	FALSE	0.8598	22	35739167	0.0386	44437	305506	349943	Irritable bowel syndrome	TRUE	reported	0.000297799644179747	8.8684628073584e-08	1.25e-06	22	35739167	10271	0.0719	C-X-C motif chemokine 6 levels	Inflammatory factors	-0.0477764	0.00228258617512719	23.493503378398	2	1	TRUE	NA	NA	0.00228258617512719	10271	8.8684628073584e-08	349943	TRUE	2.07857363443168e-06	GCST90274783+GCST90016564	NA
GCST90274783	GCST90016564	rs597808	A	G	A	G	0.0655	0.0067	0.4781	0.4821	FALSE	FALSE	FALSE	0.3483	12	111973358	0.0071	53400	409221	462621	Irritable bowel syndrome	TRUE	reported	0.00138740834779242	1.92490192352409e-06	1.22e-06	12	111973358	11344	0.0135	C-X-C motif chemokine 6 levels	Inflammatory factors	0.0455105920390949	0.00207121398774893	23.5404663923182	2	1	TRUE	NA	NA	0.00207121398774893	11344	1.92490192352409e-06	462621	TRUE	3.39069919988586e-06	GCST90274783+GCST90016564	NA
GCST90274783	GCST90016564	rs74361503	T	C	T	C	-0.2873	-0.0062	0.0558	0.0528	FALSE	FALSE	FALSE	0.7111	4	74667328	0.0168	50019	364170	414189	Irritable bowel syndrome	TRUE	reported	-0.000573435	3.28827559386631e-07	1.93e-26	4	74667328	14739	0.027	C-X-C motif chemokine 6 levels	Inflammatory factors	-0.0873183	0.00762448789429585	113.22536351166	2	1	TRUE	NA	NA	0.00762448789429585	14739	3.28827559386631e-07	414189	TRUE	3.24734463719745e-25	GCST90274783+GCST90016564	NA
GCST90274783	GCST90016564	rs9371716	T	C	T	C	-0.0919	-0.0015	0.1328	0.1355	FALSE	FALSE	FALSE	0.8999	6	154000019	0.0116	44437	305506	349943	Irritable bowel syndrome	TRUE	reported	-0.000218593	4.77828104750372e-08	1.92e-06	6	154000019	12412	0.0193	C-X-C motif chemokine 6 levels	Inflammatory factors	-0.0427047	0.00182369362556888	22.6733872050256	2	1	TRUE	NA	NA	0.00182369362556888	12412	4.77828104750372e-08	349943	TRUE	3.25759081370518e-06	GCST90274783+GCST90016564	NA
GCST90274784	GCST90016564	rs10008912	A	G	A	G	0.0586	0.0033	0.5255	0.5438	FALSE	FALSE	FALSE	0.6846	4	7148069	0.0082	44437	310156	354593	Irritable bowel syndrome	TRUE	reported	0.000675827927146878	4.56743387111646e-07	7.7e-06	4	7148069	14287	0.0131	C-X-C motif chemokine 9 levels	Inflammatory factors	0.0374009155529596	0.00139882848419962	20.0102558125983	2	1	TRUE	NA	NA	0.00139882848419962	14287	4.56743387111646e-07	354593	TRUE	1.66648260789428e-05	GCST90274784+GCST90016564	NA
GCST90274784	GCST90016564	rs10744384	T	C	T	C	-0.0675	-0.0017	0.5684	0.5636	FALSE	FALSE	FALSE	0.8493	12	129186447	0.009	40548	293220	333768	Irritable bowel syndrome	TRUE	reported	-0.000326953	1.06898271638376e-07	3.78e-06	12	129186447	10893	0.0146	C-X-C motif chemokine 9 levels	Inflammatory factors	-0.0442579	0.00195876601605857	21.3747888909739	2	1	TRUE	NA	NA	0.00195876601605857	10893	1.06898271638376e-07	333768	TRUE	6.34994943709641e-06	GCST90274784+GCST90016564	NA
GCST90274784	GCST90016564	rs10921271	A	G	A	G	0.0626	-0.0115	0.6904	0.7	FALSE	FALSE	FALSE	0.2129	1	192799276	0.0093	40548	293220	333768	Irritable bowel syndrome	TRUE	reported	-0.00214039	4.58126801731522e-06	5.73e-06	1	192799276	12404	0.0138	C-X-C motif chemokine 9 levels	Inflammatory factors	0.0406995297323215	0.00165645172043212	20.5773997059441	2	1	TRUE	NA	NA	0.00165645172043212	12404	4.58126801731522e-06	333768	TRUE	2.45625106984357e-05	GCST90274784+GCST90016564	NA
GCST90274784	GCST90016564	rs11130569	A	G	A	G	-0.051	0.0102	0.4547	0.4702	FALSE	FALSE	FALSE	0.1354	3	57075894	0.0069	53400	433201	486601	Irritable bowel syndrome	TRUE	reported	0.00211916366903134	4.49085465614239e-06	7.69e-06	3	57075894	14727	0.0114	C-X-C motif chemokine 9 levels	Inflammatory factors	-0.036842	0.00135733005194488	20.0138504155125	2	1	TRUE	NA	NA	0.00135733005194488	14727	4.49085465614239e-06	486601	TRUE	3.28130798398503e-05	GCST90274784+GCST90016564	NA
GCST90274784	GCST90016564	rs113504136	T	G	T	G	-0.1494	7e-04	0.0325	0.0273	FALSE	FALSE	FALSE	0.9748	10	13400390	0.0225	50019	400963	450982	Irritable bowel syndrome	TRUE	reported	4.63272883155096e-05	2.14621764266835e-09	9.86e-06	10	13400390	14723	0.0338	C-X-C motif chemokine 9 levels	Inflammatory factors	-0.0364064	0.00132542291888621	19.5374461678513	2	1	TRUE	NA	NA	0.00132542291888621	14723	2.14621764266835e-09	450982	TRUE	1.40511379148971e-05	GCST90274784+GCST90016564	NA
GCST90274784	GCST90016564	rs114033894	T	G	T	G	-0.2245	0.0263	0.981	0.982	FALSE	FALSE	FALSE	0.3554	2	86977227	0.0285	50019	396772	446791	Irritable bowel syndrome	TRUE	reported	0.00138057256420802	1.90598060504392e-06	4.22e-06	2	86977227	14287	0.0488	C-X-C motif chemokine 9 levels	Inflammatory factors	-0.0384623	0.00147934631526959	21.1637706597689	2	1	TRUE	NA	NA	0.00147934631526959	14287	1.90598060504392e-06	446791	TRUE	1.27187475102057e-05	GCST90274784+GCST90016564	NA
GCST90274784	GCST90016564	rs118106660	A	G	A	G	0.259	0.0298	0.0138	0.0156	FALSE	FALSE	FALSE	0.3233	14	54798313	0.0302	50019	355329	405348	Irritable bowel syndrome	TRUE	reported	0.00154987207595542	2.40210345182637e-06	6.18e-06	14	54798313	13800	0.0573	C-X-C motif chemokine 9 levels	Inflammatory factors	0.0384517202916376	0.00147853479338634	20.4310310694456	2	1	TRUE	NA	NA	0.00147853479338634	13800	2.40210345182637e-06	405348	TRUE	2.00109893299424e-05	GCST90274784+GCST90016564	NA
GCST90274784	GCST90016564	rs12191307	A	G	A	G	-0.1452	0.0022	0.098	0.1121	FALSE	FALSE	FALSE	0.8432	6	161256529	0.011	53400	426079	479479	Irritable bowel syndrome	TRUE	reported	0.000288832518988789	8.3424224025409e-08	1.7e-13	6	161256529	14287	0.0197	C-X-C motif chemokine 9 levels	Inflammatory factors	-0.0615511	0.00378854166937521	54.3251307686361	2	1	TRUE	NA	NA	0.00378854166937521	14287	8.3424224025409e-08	479479	TRUE	5.03698488899246e-13	GCST90274784+GCST90016564	NA
GCST90274784	GCST90016564	rs142119726	T	C	T	C	0.2705	0.0276	0.9851	0.9894	FALSE	FALSE	FALSE	0.4761	7	48859798	0.0387	50019	302586	352605	Irritable bowel syndrome	TRUE	reported	0.00120103261811886	1.44247934978543e-06	9.14e-07	7	48859798	13800	0.0551	C-X-C motif chemokine 9 levels	Inflammatory factors	0.041756937813818	0.00174364185558706	24.1007934756473	2	1	TRUE	NA	NA	0.00174364185558706	13800	1.44247934978543e-06	352605	TRUE	2.92566728883363e-06	GCST90274784+GCST90016564	NA
GCST90274784	GCST90016564	rs145607633	T	C	T	C	0.0728	0.0133	0.1625	0.1645	FALSE	FALSE	FALSE	0.1491	5	19287867	0.0092	53400	433201	486601	Irritable bowel syndrome	TRUE	reported	0.00207241761466176	4.29491476956034e-06	2.28e-06	5	19287867	14287	0.0154	C-X-C motif chemokine 9 levels	Inflammatory factors	0.0395212890790048	0.00156193229046626	22.3471074380165	2	1	TRUE	NA	NA	0.00156193229046626	14287	4.29491476956034e-06	486601	TRUE	1.01537445784072e-05	GCST90274784+GCST90016564	NA
GCST90274784	GCST90016564	rs1758695	T	G	T	G	0.0511	-0.0017	0.5681	0.5872	FALSE	FALSE	FALSE	0.8262	9	94165889	0.0075	50019	361926	411945	Irritable bowel syndrome	TRUE	reported	-0.000353158	1.24720583599943e-07	8.85e-06	9	94165889	14732	0.0115	C-X-C motif chemokine 9 levels	Inflammatory factors	0.0365873378827788	0.00133863329334862	19.7444990548204	2	1	TRUE	NA	NA	0.00133863329334862	14732	1.24720583599943e-07	411945	TRUE	1.54011420902236e-05	GCST90274784+GCST90016564	NA
GCST90274784	GCST90016564	rs181816009	A	G	A	G	-0.1603	-0.0275	0.0378	0.022	FALSE	FALSE	FALSE	0.3143	6	31423412	0.0273	40548	293220	333768	Irritable bowel syndrome	TRUE	reported	-0.00174361	3.04016167064957e-06	2.77e-06	6	31423412	11985	0.0342	C-X-C motif chemokine 9 levels	Inflammatory factors	-0.0427786	0.00183001134179314	21.9692298485004	2	1	TRUE	NA	NA	0.00183001134179314	11985	3.04016167064957e-06	333768	TRUE	1.00506908292361e-05	GCST90274784+GCST90016564	NA
GCST90274784	GCST90016564	rs182152471	T	C	T	C	0.1861	-0.0088	0.028	0.0215	FALSE	FALSE	FALSE	0.7525	16	1803589	0.0279	50019	302061	352080	Irritable bowel syndrome	TRUE	reported	-0.000531568	2.82564713518195e-07	1.34e-06	16	1803589	13667	0.0385	C-X-C motif chemokine 9 levels	Inflammatory factors	0.0413151991353389	0.00170694567959271	23.3652960026986	2	1	TRUE	NA	NA	0.00170694567959271	13667	2.82564713518195e-07	352080	TRUE	2.86701926504474e-06	GCST90274784+GCST90016564	NA
GCST90274784	GCST90016564	rs192488790	T	C	T	C	0.2369	0.0415	0.0168	0.016	FALSE	FALSE	FALSE	0.2017	11	7767109	0.0325	44437	305506	349943	Irritable bowel syndrome	TRUE	reported	0.00215857085875317	4.6594281522584e-06	8.47e-06	11	7767109	13421	0.0532	C-X-C motif chemokine 9 levels	Inflammatory factors	0.038412512096973	0.0014755210856001	19.8292759624625	2	1	TRUE	NA	NA	0.0014755210856001	13421	4.6594281522584e-06	349943	TRUE	3.73328161404323e-05	GCST90274784+GCST90016564	NA
GCST90274784	GCST90016564	rs2535260	C	G	C	G	0.0642	-0.0233	0.8128	0.8133	FALSE	TRUE	FALSE	0.009654	6	29628883	0.009	53400	416724	470124	Irritable bowel syndrome	TRUE	reported	-0.00377577	1.42564060555575e-05	8.26e-06	6	29628883	14735	0.0144	C-X-C motif chemokine 9 levels	Inflammatory factors	0.0367057564860725	0.00134731255921485	19.8767361111111	2	1	TRUE	NA	NA	0.00134731255921485	14735	1.42564060555575e-05	470124	TRUE	8.22759475418155e-05	GCST90274784+GCST90016564	NA
GCST90274784	GCST90016564	rs35435997	A	G	A	G	0.0915	-0.0153	0.1125	0.1084	FALSE	FALSE	FALSE	0.2189	2	242665455	0.0124	50019	362223	412242	Irritable bowel syndrome	TRUE	reported	-0.00192174	3.69307185757106e-06	4.76e-06	2	242665455	12791	0.02	C-X-C motif chemokine 9 levels	Inflammatory factors	0.0404219917907138	0.00163393742032854	20.9306	2	1	TRUE	NA	NA	0.00163393742032854	12791	3.69307185757106e-06	412242	TRUE	1.7849520988096e-05	GCST90274784+GCST90016564	NA
GCST90274784	GCST90016564	rs368022534	A	G	A	G	0.1686	0.0156	0.9563	0.9623	FALSE	FALSE	FALSE	0.4593	11	102612924	0.0211	40548	293220	333768	Irritable bowel syndrome	TRUE	reported	0.00127973704096483	1.63772689401743e-06	5.51e-06	11	102612924	9256	0.0371	C-X-C motif chemokine 9 levels	Inflammatory factors	0.0471883555787424	0.00222674090222583	20.6522475134589	2	1	TRUE	NA	NA	0.00222674090222583	9256	1.63772689401743e-06	333768	TRUE	1.30405318460747e-05	GCST90274784+GCST90016564	NA
GCST90274784	GCST90016564	rs4047522	T	C	T	C	-0.0645	0.0187	0.4962	0.491	FALSE	FALSE	FALSE	0.03308	1	161608256	0.0088	40548	293220	333768	Irritable bowel syndrome	TRUE	reported	0.00367819669276028	1.35291309106327e-05	2.5e-06	1	161608256	11760	0.0137	C-X-C motif chemokine 9 levels	Inflammatory factors	-0.0433774	0.00188159825490802	22.1655389205605	2	1	TRUE	NA	NA	0.00188159825490802	11760	1.35291309106327e-05	333768	TRUE	2.29976070298773e-05	GCST90274784+GCST90016564	NA
GCST90274784	GCST90016564	rs4241577	A	C	A	C	-0.1419	0.0028	0.2629	0.2444	FALSE	FALSE	FALSE	0.732	4	76930776	0.0081	53400	422699	476099	Irritable bowel syndrome	TRUE	reported	0.00050098559140016	2.50986562790568e-07	1.47e-28	4	76930776	14724	0.0128	C-X-C motif chemokine 9 levels	Inflammatory factors	-0.0909879	0.00827880462156198	122.898010253906	2	1	TRUE	NA	NA	0.00827880462156198	14724	2.50986562790568e-07	476099	TRUE	2.15171299791234e-27	GCST90274784+GCST90016564	NA
GCST90274784	GCST90016564	rs4888966	C	G	C	G	-0.157	-0.0169	0.9683	0.9825	FALSE	TRUE	FALSE	0.5439	16	79431853	0.0278	53400	389286	442686	Irritable bowel syndrome	TRUE	reported	-0.000913681	8.34813818712174e-07	4.71e-06	16	79431853	14287	0.0343	C-X-C motif chemokine 9 levels	Inflammatory factors	-0.038269	0.00146451667965461	20.951304303479	2	1	TRUE	NA	NA	0.00146451667965461	14287	8.34813818712174e-07	442686	TRUE	1.1005309505224e-05	GCST90274784+GCST90016564	NA
GCST90274784	GCST90016564	rs58524610	T	G	T	G	0.223	-0.0222	0.0204	0.0102	FALSE	FALSE	FALSE	0.5567	12	11768143	0.0377	46130	379836	425966	Irritable bowel syndrome	TRUE	reported	-0.000902246	8.14047971333587e-07	5.58e-06	12	11768143	14287	0.0491	C-X-C motif chemokine 9 levels	Inflammatory factors	0.037972563289487	0.00144191556277409	20.6275069375023	2	1	TRUE	NA	NA	0.00144191556277409	14287	8.14047971333587e-07	425966	TRUE	1.29964507180759e-05	GCST90274784+GCST90016564	NA
GCST90274784	GCST90016564	rs61875680	A	G	A	G	-0.0758	0.0059	0.1611	0.1504	FALSE	FALSE	FALSE	0.5627	10	107966626	0.0102	50019	400963	450982	Irritable bowel syndrome	TRUE	reported	0.000861336869629735	7.41901202983551e-07	1.61e-06	10	107966626	14287	0.0158	C-X-C motif chemokine 9 levels	Inflammatory factors	-0.0401072	0.00160858801738383	23.0157026117609	2	1	TRUE	NA	NA	0.00160858801738383	14287	7.41901202983551e-07	450982	TRUE	3.82876325248451e-06	GCST90274784+GCST90016564	NA
GCST90274784	GCST90016564	rs62200304	A	C	A	C	-0.115	-0.0053	0.9336	0.927	FALSE	FALSE	FALSE	0.7121	20	20119931	0.0144	50019	398719	448738	Irritable bowel syndrome	TRUE	reported	-0.000549437	3.01880952455426e-07	2.44e-06	20	20119931	14287	0.0244	C-X-C motif chemokine 9 levels	Inflammatory factors	-0.0394031	0.00155260496824668	22.2134506852997	2	1	TRUE	NA	NA	0.00155260496824668	14287	3.01880952455426e-07	448738	TRUE	4.78873351428348e-06	GCST90274784+GCST90016564	NA
GCST90274784	GCST90016564	rs62272916	A	G	A	G	-0.0834	0.0032	0.1182	0.1234	FALSE	FALSE	FALSE	0.7569	3	151541803	0.0103	53400	433201	486601	Irritable bowel syndrome	TRUE	reported	0.000445376301521988	1.98360049957405e-07	2.15e-06	3	151541803	14710	0.0176	C-X-C motif chemokine 9 levels	Inflammatory factors	-0.0390432	0.00152437077353193	22.4546745867769	2	1	TRUE	NA	NA	0.00152437077353193	14710	1.98360049957405e-07	486601	TRUE	3.94897805326179e-06	GCST90274784+GCST90016564	NA
GCST90274784	GCST90016564	rs6548432	A	G	A	G	-0.0514	0.004	0.4276	0.4351	FALSE	FALSE	FALSE	0.566	3	76525063	0.0069	53400	433201	486601	Irritable bowel syndrome	TRUE	reported	0.000831046155171154	6.90637712024758e-07	6.52e-06	3	76525063	14724	0.0114	C-X-C motif chemokine 9 levels	Inflammatory factors	-0.0371343	0.00137895608500152	20.3290243151739	2	1	TRUE	NA	NA	0.00137895608500152	14724	6.90637712024758e-07	486601	TRUE	1.41469692244956e-05	GCST90274784+GCST90016564	NA
GCST90274784	GCST90016564	rs656739	A	G	A	G	0.0562	-0.007	0.6566	0.6697	FALSE	FALSE	FALSE	0.3338	7	29049949	0.0072	53400	433201	486601	Irritable bowel syndrome	TRUE	reported	-0.00139373	1.94249107233878e-06	2.33e-06	7	29049949	14735	0.0119	C-X-C motif chemokine 9 levels	Inflammatory factors	0.0388790170498881	0.00151157796676549	22.3037921050773	2	1	TRUE	NA	NA	0.00151157796676549	14735	1.94249107233878e-06	486601	TRUE	7.29859210596218e-06	GCST90274784+GCST90016564	NA
GCST90274784	GCST90016564	rs6586167	T	G	T	G	-0.052	0.0096	0.5056	0.4997	FALSE	FALSE	FALSE	0.1592	10	90756146	0.0068	53400	433201	486601	Irritable bowel syndrome	TRUE	reported	0.00202383836729811	4.09592173694786e-06	5.08e-06	10	90756146	14735	0.0114	C-X-C motif chemokine 9 levels	Inflammatory factors	-0.0375532	0.00141023959532632	20.8064019698369	2	1	TRUE	NA	NA	0.00141023959532632	14735	4.09592173694786e-06	486601	TRUE	2.13136340813683e-05	GCST90274784+GCST90016564	NA
GCST90274784	GCST90016564	rs72991127	C	G	C	G	-0.0583	0.0125	0.264	0.2427	FALSE	TRUE	FALSE	0.1363	2	236906094	0.0084	53400	378784	432184	Irritable bowel syndrome	TRUE	reported	0.002263582234986	5.12380453454419e-06	8.57e-06	2	236906094	14287	0.0131	C-X-C motif chemokine 9 levels	Inflammatory factors	-0.0372097	0.0013845624494821	19.805897092244	2	1	TRUE	NA	NA	0.0013845624494821	14287	5.12380453454419e-06	432184	TRUE	3.93479175328175e-05	GCST90274784+GCST90016564	NA
GCST90274784	GCST90016564	rs73194812	A	G	A	G	0.1821	-0.0126	0.9758	0.9743	FALSE	FALSE	FALSE	0.5857	21	18734554	0.0231	50019	398719	448738	Irritable bowel syndrome	TRUE	reported	-0.00081426	6.63018932947643e-07	3.2e-06	21	18734554	14730	0.0391	C-X-C motif chemokine 9 levels	Inflammatory factors	0.0383479133204285	0.0014705624560311	21.6903408533434	2	1	TRUE	NA	NA	0.0014705624560311	14730	6.63018932947643e-07	448738	TRUE	7.31931087653723e-06	GCST90274784+GCST90016564	NA
GCST90274784	GCST90016564	rs73367822	T	C	T	C	-0.0588	0.0102	0.5804	0.5537	FALSE	FALSE	FALSE	0.1924	21	45024252	0.0078	44437	305506	349943	Irritable bowel syndrome	TRUE	reported	0.00221058436320131	4.88668322683013e-06	3.06e-06	21	45024252	11760	0.0126	C-X-C motif chemokine 9 levels	Inflammatory factors	-0.042997	0.00184874266633968	21.7777777777778	2	1	TRUE	NA	NA	0.00184874266633968	11760	4.88668322683013e-06	349943	TRUE	1.34398508773815e-05	GCST90274784+GCST90016564	NA
GCST90274784	GCST90016564	rs7429588	T	C	T	C	0.0592	0.0022	0.706	0.7077	FALSE	FALSE	FALSE	0.7959	3	46835250	0.0085	53400	361642	415042	Irritable bowel syndrome	TRUE	reported	0.000401752643305523	1.61405186402975e-07	9.97e-06	3	46835250	14285	0.0134	C-X-C motif chemokine 9 levels	Inflammatory factors	0.0369411709856944	0.00136465011379431	19.5179327244375	2	1	TRUE	NA	NA	0.00136465011379431	14285	1.61405186402975e-07	415042	TRUE	1.7433383577321e-05	GCST90274784+GCST90016564	NA
GCST90274784	GCST90016564	rs74956615	A	T	A	T	-0.1309	0.0053	0.049	0.0551	FALSE	TRUE	FALSE	0.7483	19	10427721	0.0166	50019	348896	398915	Irritable bowel syndrome	TRUE	reported	0.000505508696412625	2.55539042148791e-07	4.72e-06	19	10427721	13662	0.0286	C-X-C motif chemokine 9 levels	Inflammatory factors	-0.0391305	0.00153119685183938	20.948224852071	2	1	TRUE	NA	NA	0.00153119685183938	13662	2.55539042148791e-07	398915	TRUE	8.94945442535657e-06	GCST90274784+GCST90016564	NA
GCST90274784	GCST90016564	rs75525140	C	G	C	G	-0.2062	0.0187	0.9819	0.9833	FALSE	TRUE	FALSE	0.5205	18	28624793	0.0291	50019	398719	448738	Irritable bowel syndrome	TRUE	reported	0.000959296724413353	9.20250205470188e-07	9.23e-06	18	28624793	14725	0.0465	C-X-C motif chemokine 9 levels	Inflammatory factors	-0.0365214	0.00133381454518455	19.6639796508267	2	1	TRUE	NA	NA	0.00133381454518455	14725	9.20250205470188e-07	448738	TRUE	2.15919955577456e-05	GCST90274784+GCST90016564	NA
GCST90274784	GCST90016564	rs7600322	T	C	T	C	0.057	0.0066	0.5214	0.5115	FALSE	FALSE	FALSE	0.3411	2	204754353	0.007	53400	396408	449808	Irritable bowel syndrome	TRUE	reported	0.00140583012124549	1.9763583298011e-06	1.36e-06	2	204754353	13849	0.0118	C-X-C motif chemokine 9 levels	Inflammatory factors	0.0410156304783449	0.00168228194353614	23.3338121229532	2	1	TRUE	NA	NA	0.00168228194353614	13849	1.9763583298011e-06	449808	TRUE	4.36094415707444e-06	GCST90274784+GCST90016564	NA
GCST90274784	GCST90016564	rs783149	A	C	A	C	-0.0805	0.0069	0.1958	0.17	FALSE	FALSE	FALSE	0.45	6	161088918	0.0091	53400	433201	486601	Irritable bowel syndrome	TRUE	reported	0.00108698070704397	1.18152705748581e-06	2.27e-08	6	161088918	14287	0.0144	C-X-C motif chemokine 9 levels	Inflammatory factors	-0.0467217	0.00218291822236399	31.2512056327161	2	1	TRUE	NA	NA	0.00218291822236399	14287	1.18152705748581e-06	486601	TRUE	7.459143746724e-08	GCST90274784+GCST90016564	NA
GCST90274784	GCST90016564	rs79551873	T	C	T	C	0.0533	0.0066	0.3563	0.3562	FALSE	FALSE	FALSE	0.365	2	231423737	0.0072	53400	396408	449808	Irritable bowel syndrome	TRUE	reported	0.00136677935853668	1.86808581492195e-06	7.5e-06	2	231423737	14287	0.0119	C-X-C motif chemokine 9 levels	Inflammatory factors	0.0374485826353647	0.00140239634139774	20.0613657227597	2	1	TRUE	NA	NA	0.00140239634139774	14287	1.86808581492195e-06	449808	TRUE	2.16149415781816e-05	GCST90274784+GCST90016564	NA
GCST90274784	GCST90016564	rs80348644	T	C	T	C	0.1546	0.0208	0.0336	0.029	FALSE	FALSE	FALSE	0.3112	4	160574480	0.0205	53400	433201	486601	Irritable bowel syndrome	TRUE	reported	0.00145453242935798	2.11566458805403e-06	3.21e-06	4	160574480	14734	0.0332	C-X-C motif chemokine 9 levels	Inflammatory factors	0.0383372683406092	0.00146974614381988	21.6841704166062	2	1	TRUE	NA	NA	0.00146974614381988	14734	2.11566458805403e-06	486601	TRUE	1.02185922306432e-05	GCST90274784+GCST90016564	NA
GCST90274784	GCST90016564	rs9366778	A	G	A	G	-0.0605	0.0115	0.4075	0.3693	FALSE	FALSE	FALSE	0.1162	6	31269173	0.0073	53400	416724	470124	Irritable bowel syndrome	TRUE	reported	0.00229756891292744	5.2788229096506e-06	1.43e-07	6	31269173	14735	0.0115	C-X-C motif chemokine 9 levels	Inflammatory factors	-0.0433016	0.00187503249706278	27.6767485822306	2	1	TRUE	NA	NA	0.00187503249706278	14735	5.2788229096506e-06	470124	TRUE	9.39366605303017e-07	GCST90274784+GCST90016564	NA
GCST90274785	GCST90016564	rs10191831	T	C	T	C	-0.0591	-0.0031	0.4361	0.431	FALSE	FALSE	FALSE	0.6914	2	41864408	0.0079	44437	312628	357065	Irritable bowel syndrome	TRUE	reported	-0.000656693	4.31245094822638e-07	2.27e-06	2	41864408	12403	0.0125	Delta and Notch-like epidermal growth factor-related receptor levels	Inflammatory factors	-0.0424188	0.00179935177157389	22.354	2	1	TRUE	NA	NA	0.00179935177157389	12403	4.31245094822638e-07	357065	TRUE	4.7733501228178e-06	GCST90274785+GCST90016564	NA
GCST90274785	GCST90016564	rs10892466	C	G	C	G	0.0808	0.0041	0.1236	0.1135	FALSE	TRUE	FALSE	0.7089	11	119661317	0.0109	53400	433201	486601	Irritable bowel syndrome	TRUE	reported	0.000539227074090544	2.9076583743225e-07	3.89e-06	11	119661317	14732	0.0175	Delta and Notch-like epidermal growth factor-related receptor levels	Inflammatory factors	0.0380152542363712	0.00144515955465594	21.3180081632653	2	1	TRUE	NA	NA	0.00144515955465594	14732	2.9076583743225e-07	486601	TRUE	7.35710180107155e-06	GCST90274785+GCST90016564	NA
GCST90274785	GCST90016564	rs1133851	A	G	A	G	-0.0664	-0.0019	0.2533	0.2586	FALSE	FALSE	FALSE	0.825	18	3722038	0.0087	50019	361926	411945	Irritable bowel syndrome	TRUE	reported	-0.000340264	1.15779459805805e-07	2.92e-06	18	3722038	14286	0.0142	Delta and Notch-like epidermal growth factor-related receptor levels	Inflammatory factors	-0.0390951	0.00152842922170749	21.8655028764134	2	1	TRUE	NA	NA	0.00152842922170749	14286	1.15779459805805e-07	411945	TRUE	5.22041746661121e-06	GCST90274785+GCST90016564	NA
GCST90274785	GCST90016564	rs116179073	T	C	T	C	-0.2481	-0.0314	0.0138	0.0162	FALSE	FALSE	FALSE	0.2872	12	31458615	0.0295	50019	396772	446791	Irritable bowel syndrome	TRUE	reported	-0.00159241	2.53578069210678e-06	3.84e-06	12	31458615	13800	0.0537	Delta and Notch-like epidermal growth factor-related receptor levels	Inflammatory factors	-0.0393015	0.00154460517099824	21.3454324147186	2	1	TRUE	NA	NA	0.00154460517099824	13800	2.53578069210678e-06	446791	TRUE	1.27223701999755e-05	GCST90274785+GCST90016564	NA
GCST90274785	GCST90016564	rs116540722	A	G	A	G	-0.1726	0.0347	0.0313	0.0281	FALSE	FALSE	FALSE	0.1353	2	168312525	0.0232	46130	343043	389173	Irritable bowel syndrome	TRUE	reported	0.00239756288239642	5.74830777504503e-06	5.89e-06	2	168312525	14735	0.0381	Delta and Notch-like epidermal growth factor-related receptor levels	Inflammatory factors	-0.0372965	0.0013910281094446	20.5225646006848	2	1	TRUE	NA	NA	0.0013910281094446	14735	5.74830777504503e-06	389173	TRUE	3.18293756052214e-05	GCST90274785+GCST90016564	NA
GCST90274785	GCST90016564	rs116794986	A	G	A	G	0.2476	-0.0228	0.9884	0.9889	FALSE	FALSE	FALSE	0.5105	3	99306038	0.0347	50019	399016	449035	Irritable bowel syndrome	TRUE	reported	-0.000980542	9.61461875153568e-07	7.85e-06	3	99306038	14735	0.0554	Delta and Notch-like epidermal growth factor-related receptor levels	Inflammatory factors	0.036796039449121	0.00135394851914127	19.9747683405231	2	1	TRUE	NA	NA	0.00135394851914127	14735	9.61461875153568e-07	449035	TRUE	1.87310078495064e-05	GCST90274785+GCST90016564	NA
GCST90274785	GCST90016564	rs116927267	A	G	A	G	-0.1742	0.0376	0.0257	0.0257	FALSE	FALSE	FALSE	0.1039	20	4054373	0.0231	50019	399016	449035	Irritable bowel syndrome	TRUE	reported	0.00242904440580916	5.90025672539278e-06	7.53e-06	20	4054373	14734	0.0389	Delta and Notch-like epidermal growth factor-related receptor levels	Inflammatory factors	-0.0368699	0.00135939168943444	20.0538193641332	2	1	TRUE	NA	NA	0.00135939168943444	14734	5.90025672539278e-06	449035	TRUE	3.86831138871234e-05	GCST90274785+GCST90016564	NA
GCST90274785	GCST90016564	rs11725578	C	G	C	G	-0.0584	0.0105	0.697	0.6812	FALSE	TRUE	FALSE	0.158	4	160466825	0.0074	53400	426079	479479	Irritable bowel syndrome	TRUE	reported	0.00204914541124419	4.1989969164231e-06	5.05e-06	4	160466825	14287	0.0128	Delta and Notch-like epidermal growth factor-related receptor levels	Inflammatory factors	-0.0381458	0.00145510089454983	20.8164	2	1	TRUE	NA	NA	0.00145510089454983	14287	4.1989969164231e-06	479479	TRUE	2.10515294053919e-05	GCST90274785+GCST90016564	NA
GCST90274785	GCST90016564	rs117343254	C	G	C	G	-0.1281	0.0307	0.942	0.9575	FALSE	TRUE	FALSE	0.1215	7	152385669	0.0198	44437	310156	354593	Irritable bowel syndrome	TRUE	reported	0.00260380141567732	6.77978181228324e-06	2.94e-06	7	152385669	14287	0.0274	Delta and Notch-like epidermal growth factor-related receptor levels	Inflammatory factors	-0.0390865	0.00152775209339341	21.8573312376792	2	1	TRUE	NA	NA	0.00152775209339341	14287	6.77978181228324e-06	354593	TRUE	1.89148255147655e-05	GCST90274785+GCST90016564	NA
GCST90274785	GCST90016564	rs13107325	T	C	T	C	0.1066	0.0067	0.0697	0.0719	FALSE	FALSE	FALSE	0.613	4	103188709	0.0133	53400	426079	479479	Irritable bowel syndrome	TRUE	reported	0.000727510317980503	5.29271262768093e-07	4.76e-06	4	103188709	14732	0.0233	Delta and Notch-like epidermal growth factor-related receptor levels	Inflammatory factors	0.0376696477367067	0.00141900236060757	20.9316067711691	2	1	TRUE	NA	NA	0.00141900236060757	14732	5.29271262768093e-07	479479	TRUE	9.95134617786259e-06	GCST90274785+GCST90016564	NA
GCST90274785	GCST90016564	rs194746	T	C	T	C	0.0528	-0.0077	0.4849	0.4882	FALSE	FALSE	FALSE	0.2596	14	69282887	0.0068	53400	433201	486601	Irritable bowel syndrome	TRUE	reported	-0.00162329	2.63506461100428e-06	2.43e-06	14	69282887	14723	0.0112	Delta and Notch-like epidermal growth factor-related receptor levels	Inflammatory factors	0.0388257327338567	0.00150743752232087	22.2244897959184	2	1	TRUE	NA	NA	0.00150743752232087	14723	2.63506461100428e-06	486601	TRUE	8.61913840023166e-06	GCST90274785+GCST90016564	NA
GCST90274785	GCST90016564	rs207671	A	G	A	G	0.1016	-0.0116	0.5359	0.5559	FALSE	FALSE	FALSE	0.09931	2	230256586	0.007	53400	396408	449808	Irritable bowel syndrome	TRUE	reported	-0.00247085	6.10508904651674e-06	3.83e-18	2	230256586	14287	0.0117	Delta and Notch-like epidermal growth factor-related receptor levels	Inflammatory factors	0.0724643600556978	0.00525108347828181	75.4076996128278	2	1	TRUE	NA	NA	0.00525108347828181	14287	6.10508904651674e-06	449808	TRUE	1.57665765344651e-16	GCST90274785+GCST90016564	NA
GCST90274785	GCST90016564	rs2837988	A	C	A	C	0.0576	9e-04	0.3578	0.3616	FALSE	FALSE	FALSE	0.9076	21	42619544	0.0075	50019	408085	458104	Irritable bowel syndrome	TRUE	reported	0.000177296493059274	3.14340464511173e-08	1.05e-06	21	42619544	14733	0.0118	Delta and Notch-like epidermal growth factor-related receptor levels	Inflammatory factors	0.0401858728586098	0.00161490437740836	23.8276357368572	2	1	TRUE	NA	NA	0.00161490437740836	14733	3.14340464511173e-08	458104	TRUE	1.73488088174802e-06	GCST90274785+GCST90016564	NA
GCST90274785	GCST90016564	rs28689968	T	C	T	C	0.0918	0.0063	0.1074	0.1017	FALSE	FALSE	FALSE	0.5777	17	47247257	0.0113	53400	433201	486601	Irritable bowel syndrome	TRUE	reported	0.000799238435883807	6.38782077393994e-07	6.07e-07	17	47247257	14733	0.0184	Delta and Notch-like epidermal growth factor-related receptor levels	Inflammatory factors	0.0410716483273073	0.001686880296322	24.8914224952741	2	1	TRUE	NA	NA	0.001686880296322	14733	6.38782077393994e-07	486601	TRUE	1.44878665525595e-06	GCST90274785+GCST90016564	NA
GCST90274785	GCST90016564	rs35032874	T	G	T	G	0.132	0.0038	0.7027	0.6998	FALSE	FALSE	FALSE	0.6429	2	230309360	0.0082	50019	364170	414189	Irritable bowel syndrome	TRUE	reported	0.000720064499298119	5.18492883149451e-07	1.52e-23	2	230309360	14287	0.0132	Delta and Notch-like epidermal growth factor-related receptor levels	Inflammatory factors	0.0833767700489925	0.00695168578380257	100	2	1	TRUE	NA	NA	0.00695168578380257	14287	5.18492883149451e-07	414189	TRUE	2.12748294168035e-22	GCST90274785+GCST90016564	NA
GCST90274785	GCST90016564	rs35107184	T	G	T	G	0.0586	0.009	0.4047	0.3926	FALSE	FALSE	FALSE	0.2784	2	113834459	0.0083	40548	293220	333768	Irritable bowel syndrome	TRUE	reported	0.00187690635638166	3.52277747062589e-06	6.55e-06	2	113834459	11759	0.013	Delta and Notch-like epidermal growth factor-related receptor levels	Inflammatory factors	0.0415366090729222	0.00172528989327677	20.3192899408284	2	1	TRUE	NA	NA	0.00172528989327677	11759	3.52277747062589e-06	333768	TRUE	2.3486972887453e-05	GCST90274785+GCST90016564	NA
GCST90274785	GCST90016564	rs535948847	T	G	T	G	0.1757	0.0361	0.9502	0.9516	FALSE	FALSE	FALSE	0.1332	17	7724454	0.0241	40548	293220	333768	Irritable bowel syndrome	TRUE	reported	0.00259279184791741	6.72256956662698e-06	8.66e-06	17	7724454	10894	0.0395	Delta and Notch-like epidermal growth factor-related receptor levels	Inflammatory factors	0.0425820684453323	0.00181323255308297	19.7856048710143	2	1	TRUE	NA	NA	0.00181323255308297	10894	6.72256956662698e-06	333768	TRUE	3.96588536099734e-05	GCST90274785+GCST90016564	NA
GCST90274785	GCST90016564	rs62193248	A	T	A	T	0.213	-0.0132	0.6507	0.6622	FALSE	TRUE	FALSE	0.07429	2	230596917	0.0074	53400	396408	449808	Irritable bowel syndrome	TRUE	reported	-0.00265967	7.07385423738728e-06	3.5e-67	2	230596917	14287	0.0123	Delta and Notch-like epidermal growth factor-related receptor levels	Inflammatory factors	0.143391380736256	0.0205610880694501	299.881023200476	2	1	TRUE	NA	NA	0.0205610880694501	14287	7.07385423738728e-06	449808	TRUE	1.96356436918301e-62	GCST90274785+GCST90016564	NA
GCST90274785	GCST90016564	rs62253189	A	G	A	G	-0.108	-0.0219	0.9404	0.9428	FALSE	FALSE	FALSE	0.145	3	69959680	0.0151	53400	426079	479479	Irritable bowel syndrome	TRUE	reported	-0.00209451	4.38696985825747e-06	9.59e-06	3	69959680	14718	0.0244	Delta and Notch-like epidermal growth factor-related receptor levels	Inflammatory factors	-0.0364628	0.00132953656112469	19.5915076592314	2	1	TRUE	NA	NA	0.00132953656112469	14718	4.38696985825747e-06	479479	TRUE	3.98315420615504e-05	GCST90274785+GCST90016564	NA
GCST90274785	GCST90016564	rs6517655	C	G	C	G	0.0757	0.0186	0.289	0.2749	FALSE	TRUE	FALSE	0.01533	21	42536246	0.0077	53400	433201	486601	Irritable bowel syndrome	TRUE	reported	0.00346285262680626	1.1991348314979e-05	4.41e-09	21	42536246	14287	0.0129	Delta and Notch-like epidermal growth factor-related receptor levels	Inflammatory factors	0.0490391815437785	0.00240484132648367	34.4359713959498	2	1	TRUE	NA	NA	0.00240484132648367	14287	1.1991348314979e-05	486601	TRUE	7.72265648528109e-08	GCST90274785+GCST90016564	NA
GCST90274785	GCST90016564	rs7123587	A	C	A	C	-0.0552	0.0029	0.6266	0.6456	FALSE	FALSE	FALSE	0.6984	11	1681922	0.0075	53400	376256	429656	Irritable bowel syndrome	TRUE	reported	0.000589898415008424	3.47980140029451e-07	8.52e-06	11	1681922	13222	0.0124	Delta and Notch-like epidermal growth factor-related receptor levels	Inflammatory factors	-0.038688	0.00149676220249454	19.8168574401665	2	1	TRUE	NA	NA	0.00149676220249454	13222	3.47980140029451e-07	429656	TRUE	1.58444181806719e-05	GCST90274785+GCST90016564	NA
GCST90274785	GCST90016564	rs74890918	A	G	A	G	0.2266	0.0169	0.0157	0.0155	FALSE	FALSE	FALSE	0.5833	6	32953148	0.0308	53400	394988	448388	Irritable bowel syndrome	TRUE	reported	0.000819426151803054	6.71459218258761e-07	6.36e-06	6	32953148	14287	0.0502	Delta and Notch-like epidermal growth factor-related receptor levels	Inflammatory factors	0.0377404048338712	0.00142433815702449	20.3756924493262	2	1	TRUE	NA	NA	0.00142433815702449	14287	6.71459218258761e-07	448388	TRUE	1.38581655314632e-05	GCST90274785+GCST90016564	NA
GCST90274785	GCST90016564	rs75685422	T	C	T	C	0.0879	-0.0014	0.1139	0.114	FALSE	FALSE	FALSE	0.9003	14	95752666	0.0113	50019	400963	450982	Irritable bowel syndrome	TRUE	reported	-0.000184489	3.40362642948264e-08	2.29e-06	14	95752666	14287	0.0186	Delta and Notch-like epidermal growth factor-related receptor levels	Inflammatory factors	0.0395090497526481	0.00156096501235722	22.3332466181061	2	1	TRUE	NA	NA	0.00156096501235722	14287	3.40362642948264e-08	450982	TRUE	3.66346035760422e-06	GCST90274785+GCST90016564	NA
GCST90274785	GCST90016564	rs773112	T	C	T	C	0.0566	3e-04	0.3128	0.3322	FALSE	FALSE	FALSE	0.9669	12	56375881	0.0073	53400	426079	479479	Irritable bowel syndrome	TRUE	reported	5.93491501084774e-05	3.52232161859858e-09	5.95e-06	12	56375881	14287	0.0125	Delta and Notch-like epidermal growth factor-related receptor levels	Inflammatory factors	0.0378577548910741	0.00143320960539264	20.5028	2	1	TRUE	NA	NA	0.00143320960539264	14287	3.52232161859858e-09	479479	TRUE	8.43592148242047e-06	GCST90274785+GCST90016564	NA
GCST90274785	GCST90016564	rs7809355	A	C	A	C	-0.0734	-0.0118	0.1553	0.1554	FALSE	FALSE	FALSE	0.2257	7	25386238	0.0097	53400	422699	476099	Irritable bowel syndrome	TRUE	reported	-0.00176304	3.10830588920495e-06	7.62e-06	7	25386238	14287	0.0164	Delta and Notch-like epidermal growth factor-related receptor levels	Inflammatory factors	-0.0374203	0.001400282360317	20.0310826888757	2	1	TRUE	NA	NA	0.001400282360317	14287	3.10830588920495e-06	476099	TRUE	2.65573721510723e-05	GCST90274785+GCST90016564	NA
GCST90274785	GCST90016564	rs79707450	A	C	A	C	-0.1295	0.0158	0.0417	0.0449	FALSE	FALSE	FALSE	0.3391	9	113309819	0.0165	53400	433201	486601	Irritable bowel syndrome	TRUE	reported	0.00137273632967662	1.88440503081405e-06	6.42e-06	9	113309819	14733	0.0287	Delta and Notch-like epidermal growth factor-related receptor levels	Inflammatory factors	-0.0371511	0.00138020527937291	20.3599048185604	2	1	TRUE	NA	NA	0.00138020527937291	14733	1.88440503081405e-06	486601	TRUE	1.86810472256854e-05	GCST90274785+GCST90016564	NA
GCST90274785	GCST90016564	rs9289590	T	C	T	C	-0.0652	0.0144	0.7033	0.6955	FALSE	FALSE	FALSE	0.09566	3	139639117	0.0086	44437	305506	349943	Irritable bowel syndrome	TRUE	reported	0.00283051125970434	8.01179399131307e-06	4.4e-06	3	139639117	12404	0.0142	Delta and Notch-like epidermal growth factor-related receptor levels	Inflammatory factors	-0.041195	0.00169702851386667	21.0823249355287	2	1	TRUE	NA	NA	0.00169702851386667	12404	8.01179399131307e-06	349943	TRUE	2.65657893662695e-05	GCST90274785+GCST90016564	NA
GCST90274785	GCST90016564	rs9597690	A	G	A	G	-0.0531	0.0114	0.646	0.6175	FALSE	FALSE	FALSE	0.1057	13	58788135	0.0071	53400	433201	486601	Irritable bowel syndrome	TRUE	reported	0.00230175844967024	5.29809196062833e-06	6.8e-06	13	58788135	14720	0.0118	Delta and Notch-like epidermal growth factor-related receptor levels	Inflammatory factors	-0.0370672	0.00137397587909012	20.25	2	1	TRUE	NA	NA	0.00137397587909012	14720	5.29809196062833e-06	486601	TRUE	3.2219637103161e-05	GCST90274785+GCST90016564	NA
GCST90274785	GCST90016564	rs9967959	T	G	T	G	0.0718	0.0078	0.1718	0.1614	FALSE	FALSE	FALSE	0.4373	21	28101979	0.0101	50019	369048	419067	Irritable bowel syndrome	TRUE	reported	0.0011929774227457	1.42319513118096e-06	2.32e-06	21	28101979	14731	0.0152	Delta and Notch-like epidermal growth factor-related receptor levels	Inflammatory factors	0.0388924690144247	0.00151262414603799	22.3131925207756	2	1	TRUE	NA	NA	0.00151262414603799	14731	1.42319513118096e-06	419067	TRUE	6.82178601033003e-06	GCST90274785+GCST90016564	NA
GCST90274786	GCST90016564	rs112956934	T	C	T	C	0.1884	-0.0569	0.0246	0.0193	FALSE	FALSE	FALSE	0.03843	12	96571503	0.0275	50019	361926	411945	Irritable bowel syndrome	TRUE	reported	-0.00322373	1.03924394846459e-05	3.67e-06	12	96571503	14737	0.0407	Protein S100-A12 levels	Inflammatory factors	0.0381062203059107	0.0014520840260026	21.4275727592681	2	1	TRUE	NA	NA	0.0014520840260026	14737	1.03924394846459e-05	411945	TRUE	3.14621893101242e-05	GCST90274786+GCST90016564	NA
GCST90274786	GCST90016564	rs112988802	T	C	T	C	-0.1396	0.0199	0.9492	0.9483	FALSE	FALSE	FALSE	0.2545	14	59990514	0.0175	44437	312628	357065	Irritable bowel syndrome	TRUE	reported	0.00190301326937147	3.6214595034039e-06	1.89e-06	14	59990514	12851	0.0293	Protein S100-A12 levels	Inflammatory factors	-0.0419952	0.00176359829203387	22.7005090333027	2	1	TRUE	NA	NA	0.00176359829203387	12851	3.6214595034039e-06	357065	TRUE	7.91218226828235e-06	GCST90274786+GCST90016564	NA
GCST90274786	GCST90016564	rs113955692	T	C	T	C	0.1621	0.0205	0.0315	0.0257	FALSE	FALSE	FALSE	0.3835	16	79653201	0.0235	50019	355329	405348	Irritable bowel syndrome	TRUE	reported	0.00137016429241999	1.87735018822278e-06	9.47e-06	16	79653201	14295	0.0366	Protein S100-A12 levels	Inflammatory factors	0.0370205122878557	0.00137051833005527	19.6157021708621	2	1	TRUE	NA	NA	0.00137051833005527	14295	1.87735018822278e-06	405348	TRUE	2.78031685676476e-05	GCST90274786+GCST90016564	NA
GCST90274786	GCST90016564	rs117923478	T	C	T	C	0.1795	-0.02	0.9721	0.9756	FALSE	FALSE	FALSE	0.4286	7	81211709	0.0253	50019	361926	411945	Irritable bowel syndrome	TRUE	reported	-0.00123166	1.51698456764853e-06	5.51e-06	7	81211709	14295	0.0395	Protein S100-A12 levels	Inflammatory factors	0.0379832524450785	0.00144272746630656	20.6506970036853	2	1	TRUE	NA	NA	0.00144272746630656	14295	1.51698456764853e-06	411945	TRUE	1.54985123297631e-05	GCST90274786+GCST90016564	NA
GCST90274786	GCST90016564	rs13384799	T	C	T	C	-0.0622	-0.0059	0.7266	0.7251	FALSE	FALSE	FALSE	0.4424	2	125135589	0.0077	53400	433201	486601	Irritable bowel syndrome	TRUE	reported	-0.00109844	1.20656531584564e-06	2.92e-06	2	125135589	14295	0.0133	Protein S100-A12 levels	Inflammatory factors	-0.0390881	0.00152788277661753	21.871445531121	2	1	TRUE	NA	NA	0.00152788277661753	14295	1.20656531584564e-06	486601	TRUE	7.5091237969224e-06	GCST90274786+GCST90016564	NA
GCST90274786	GCST90016564	rs138439507	C	G	C	G	0.0865	0.0145	0.191	0.1904	FALSE	TRUE	FALSE	0.178	19	4247567	0.0108	40548	293220	333768	Irritable bowel syndrome	TRUE	reported	0.00232392456687458	5.4006253925232e-06	2.28e-06	19	4247567	11537	0.0183	Protein S100-A12 levels	Inflammatory factors	0.0439679308031357	0.00193317893910933	22.342410940906	2	1	TRUE	NA	NA	0.00193317893910933	11537	5.4006253925232e-06	333768	TRUE	1.08209399640799e-05	GCST90274786+GCST90016564	NA
GCST90274786	GCST90016564	rs140298956	A	C	A	C	-0.2114	0.0016	0.0217	0.0229	FALSE	FALSE	FALSE	0.9479	5	39597187	0.0251	50019	392122	442141	Irritable bowel syndrome	TRUE	reported	9.58664944585133e-05	9.19038475976417e-09	5.99e-06	5	39597187	14295	0.0467	Protein S100-A12 levels	Inflammatory factors	-0.0378369	0.00143162942755306	20.4916158082251	2	1	TRUE	NA	NA	0.00143162942755306	14295	9.19038475976417e-09	442141	TRUE	8.87829221772362e-06	GCST90274786+GCST90016564	NA
GCST90274786	GCST90016564	rs147302029	A	G	A	G	0.1806	0.0087	0.0379	0.0339	FALSE	FALSE	FALSE	0.6893	16	4602209	0.0218	50019	312400	362419	Irritable bowel syndrome	TRUE	reported	0.000662915819688833	4.39457383993717e-07	1.65e-07	16	4602209	13649	0.0345	Protein S100-A12 levels	Inflammatory factors	0.0447656056160295	0.00200395944616989	27.4029489603025	2	1	TRUE	NA	NA	0.00200395944616989	13649	4.39457383993717e-07	362419	TRUE	4.17060756119055e-07	GCST90274786+GCST90016564	NA
GCST90274786	GCST90016564	rs150015576	A	C	A	C	0.194	0.0312	0.0217	0.0163	FALSE	FALSE	FALSE	0.288	3	174824333	0.0293	50019	399016	449035	Irritable bowel syndrome	TRUE	reported	0.00158908561330483	2.52519308641238e-06	4.51e-06	3	174824333	14740	0.0423	Protein S100-A12 levels	Inflammatory factors	0.0377513420539222	0.00142516382687223	21.0340414354297	2	1	TRUE	NA	NA	0.00142516382687223	14740	2.52519308641238e-06	449035	TRUE	1.5477065277572e-05	GCST90274786+GCST90016564	NA
GCST90274786	GCST90016564	rs17325940	T	C	T	C	-0.0784	-0.0124	0.8611	0.8711	FALSE	FALSE	FALSE	0.2257	3	60071129	0.0103	53400	433201	486601	Irritable bowel syndrome	TRUE	reported	-0.00172583	2.97849184451712e-06	6.61e-06	3	60071129	14735	0.0174	Protein S100-A12 levels	Inflammatory factors	-0.0370956	0.00137608228324418	20.3017571673933	2	1	TRUE	NA	NA	0.00137608228324418	14735	2.97849184451712e-06	486601	TRUE	2.32129235394206e-05	GCST90274786+GCST90016564	NA
GCST90274786	GCST90016564	rs174344	A	G	A	G	0.0617	-0.0131	0.6296	0.6245	FALSE	FALSE	FALSE	0.07127	22	18032226	0.0072	53400	426079	479479	Irritable bowel syndrome	TRUE	reported	-0.00262756	6.9040959863595e-06	7.97e-07	22	18032226	14295	0.0125	Protein S100-A12 levels	Inflammatory factors	0.0412518677091689	0.00170171658949477	24.3641	2	1	TRUE	NA	NA	0.00170171658949477	14295	6.9040959863595e-06	479479	TRUE	5.29002363435362e-06	GCST90274786+GCST90016564	NA
GCST90274786	GCST90016564	rs1846881	A	G	A	G	-0.0737	-0.0163	0.1925	0.1948	FALSE	FALSE	FALSE	0.1086	4	16409999	0.0102	40548	293220	333768	Irritable bowel syndrome	TRUE	reported	-0.00276608	7.6511981321707e-06	7.94e-06	4	16409999	12212	0.0165	Protein S100-A12 levels	Inflammatory factors	-0.0403898	0.00163133204130188	19.9511111111111	2	1	TRUE	NA	NA	0.00163133204130188	12212	7.6511981321707e-06	333768	TRUE	4.39672314529979e-05	GCST90274786+GCST90016564	NA
GCST90274786	GCST90016564	rs191808657	A	C	A	C	0.3059	-0.0578	0.983	0.989	FALSE	FALSE	FALSE	0.1337	7	75133433	0.0386	40548	293220	333768	Irritable bowel syndrome	TRUE	reported	-0.0025919	6.71793899818529e-06	4.22e-06	7	75133433	12412	0.0665	Protein S100-A12 levels	Inflammatory factors	0.041257414046816	0.00170217421383041	21.16	2	1	TRUE	NA	NA	0.00170217421383041	12412	6.71793899818529e-06	333768	TRUE	2.31795453272635e-05	GCST90274786+GCST90016564	NA
GCST90274786	GCST90016564	rs2056031	T	C	T	C	-0.0604	-0.0136	0.613	0.5958	FALSE	FALSE	FALSE	0.05019	4	12920594	0.0069	53400	433201	486601	Irritable bowel syndrome	TRUE	reported	-0.00282555	7.98371372471028e-06	3.86e-07	4	12920594	14739	0.0119	Protein S100-A12 levels	Inflammatory factors	-0.041774	0.00174506792271351	25.7620224560412	2	1	TRUE	NA	NA	0.00174506792271351	14739	7.98371372471028e-06	486601	TRUE	3.1478044906202e-06	GCST90274786+GCST90016564	NA
GCST90274786	GCST90016564	rs2425640	A	G	A	G	-0.0583	-0.0203	0.3511	0.3583	FALSE	FALSE	FALSE	0.005126	20	43028037	0.0072	53400	426079	479479	Irritable bowel syndrome	TRUE	reported	-0.0040717	1.65787622478271e-05	2.14e-06	20	43028037	14741	0.0123	Protein S100-A12 levels	Inflammatory factors	-0.039012	0.0015219395196856	22.4660585630246	2	1	TRUE	NA	NA	0.0015219395196856	14741	1.65787622478271e-05	479479	TRUE	2.90992321240565e-05	GCST90274786+GCST90016564	NA
GCST90274786	GCST90016564	rs2742666	T	C	T	C	0.0629	0.0013	0.4364	0.4087	FALSE	FALSE	FALSE	0.8728	1	3058233	0.0081	44437	305506	349943	Irritable bowel syndrome	TRUE	reported	0.00027130694004345	7.36074557157402e-08	5.17e-06	1	3058233	11348	0.0138	Protein S100-A12 levels	Inflammatory factors	0.0427516543748896	0.00182770395179002	20.7750997689561	2	1	TRUE	NA	NA	0.00182770395179002	11348	7.36074557157402e-08	349943	TRUE	8.35691847448641e-06	GCST90274786+GCST90016564	NA
GCST90274786	GCST90016564	rs2946493	T	C	T	C	0.0664	-0.0041	0.7902	0.8083	FALSE	FALSE	FALSE	0.645	8	12823671	0.0089	53400	433201	486601	Irritable bowel syndrome	TRUE	reported	-0.000660402	4.36130338638785e-07	7.24e-06	8	12823671	14295	0.0148	Protein S100-A12 levels	Inflammatory factors	0.0375006743906627	0.00140630057975451	20.1285609934259	2	1	TRUE	NA	NA	0.00140630057975451	14295	4.36130338638785e-07	486601	TRUE	1.40544713339272e-05	GCST90274786+GCST90016564	NA
GCST90274786	GCST90016564	rs3014874	A	G	A	G	-0.1726	0.0043	0.2623	0.2629	FALSE	FALSE	FALSE	0.5757	1	153337943	0.0078	53400	433201	486601	Irritable bowel syndrome	TRUE	reported	0.000790292956363331	6.24562956877493e-07	2.15e-36	1	153337943	14294	0.0137	Protein S100-A12 levels	Inflammatory factors	-0.104803	0.0109837557236111	158.723213810006	2	1	TRUE	NA	NA	0.0109837557236111	14294	6.24562956877493e-07	486601	TRUE	8.93583488517317e-35	GCST90274786+GCST90016564	NA
GCST90274786	GCST90016564	rs369132765	A	C	A	C	0.1301	-0.0092	0.0558	0.0576	FALSE	FALSE	FALSE	0.5851	9	27275548	0.0168	44437	305506	349943	Irritable bowel syndrome	TRUE	reported	-0.000925723	8.569626431986e-07	9.64e-06	9	27275548	12194	0.0294	Protein S100-A12 levels	Inflammatory factors	0.040044603585753	0.0016035702763401	19.5821301309639	2	1	TRUE	NA	NA	0.0016035702763401	12194	8.569626431986e-07	349943	TRUE	2.15467986114077e-05	GCST90274786+GCST90016564	NA
GCST90274786	GCST90016564	rs3802266	A	G	A	G	0.0555	-0.0031	0.5633	0.5591	FALSE	FALSE	FALSE	0.653	8	123985708	0.0069	53400	433201	486601	Irritable bowel syndrome	TRUE	reported	-0.000644061	4.14814390200401e-07	2.56e-06	8	123985708	14740	0.0118	Protein S100-A12 levels	Inflammatory factors	0.0387138180017344	0.00149875970427142	22.1218758977305	2	1	TRUE	NA	NA	0.00149875970427142	14740	4.14814390200401e-07	486601	TRUE	5.22858352811153e-06	GCST90274786+GCST90016564	NA
GCST90274786	GCST90016564	rs55783131	T	C	T	C	0.2064	0.0441	0.0239	0.0275	FALSE	FALSE	FALSE	0.05377	22	17406250	0.0229	50019	369048	419067	Irritable bowel syndrome	TRUE	reported	0.00297481861387706	8.84954578546943e-06	1.19e-06	22	17406250	14728	0.0425	Protein S100-A12 levels	Inflammatory factors	0.0399881081385801	0.00159904879250278	23.5853065743945	2	1	TRUE	NA	NA	0.00159904879250278	14728	8.84954578546943e-06	419067	TRUE	1.00037861654211e-05	GCST90274786+GCST90016564	NA
GCST90274786	GCST90016564	rs56268787	T	C	T	C	-0.0936	-0.0076	0.0955	0.0972	FALSE	FALSE	FALSE	0.509	3	152573197	0.0115	53400	433201	486601	Irritable bowel syndrome	TRUE	reported	-0.000947393	8.9755258483023e-07	4.01e-06	3	152573197	14737	0.0203	Protein S100-A12 levels	Inflammatory factors	-0.037957	0.00144073241730542	21.2598218835691	2	1	TRUE	NA	NA	0.00144073241730542	14737	8.9755258483023e-07	486601	TRUE	9.50953493792089e-06	GCST90274786+GCST90016564	NA
GCST90274786	GCST90016564	rs59538998	C	G	C	G	-0.1188	0.0349	0.0622	0.0581	FALSE	TRUE	FALSE	0.0262	1	245480237	0.0157	50019	400963	450982	Irritable bowel syndrome	TRUE	reported	0.0033101277424572	1.09569456713848e-05	4.13e-06	1	245480237	14295	0.0258	Protein S100-A12 levels	Inflammatory factors	-0.0384869	0.00148124297307878	21.2028123309897	2	1	TRUE	NA	NA	0.00148124297307878	14295	1.09569456713848e-05	450982	TRUE	3.43540538692911e-05	GCST90274786+GCST90016564	NA
GCST90274786	GCST90016564	rs61742155	A	C	A	C	0.0805	-0.0082	0.129	0.1249	FALSE	FALSE	FALSE	0.4672	18	3896518	0.0112	50019	361926	411945	Irritable bowel syndrome	TRUE	reported	-0.00114071	1.30122969867927e-06	7.74e-06	18	3896518	14729	0.018	Protein S100-A12 levels	Inflammatory factors	0.0368274394194253	0.00135626029419144	20.0007716049383	2	1	TRUE	NA	NA	0.00135626029419144	14729	1.30122969867927e-06	411945	TRUE	2.06996226832638e-05	GCST90274786+GCST90016564	NA
GCST90274786	GCST90016564	rs61803119	T	G	T	G	0.1501	-0.0081	0.1069	0.1107	FALSE	FALSE	FALSE	0.4646	1	153390202	0.0111	53400	433201	486601	Irritable bowel syndrome	TRUE	reported	-0.00104611	1.09434030014287e-06	1.02e-14	1	153390202	14295	0.0194	Protein S100-A12 levels	Inflammatory factors	0.0645817328425456	0.00417080021694594	59.8629237963652	2	1	TRUE	NA	NA	0.00417080021694594	14295	1.09434030014287e-06	486601	TRUE	6.52510554665847e-14	GCST90274786+GCST90016564	NA
GCST90274786	GCST90016564	rs78800546	A	G	A	G	-0.2529	0.0643	0.0156	0.0141	FALSE	FALSE	FALSE	0.04285	11	31879143	0.0318	50019	401488	451507	Irritable bowel syndrome	TRUE	reported	0.00300919689178296	9.05526593351622e-06	2.18e-06	11	31879143	14295	0.0534	Protein S100-A12 levels	Inflammatory factors	-0.0395827	0.00156678992090706	22.4292702941548	2	1	TRUE	NA	NA	0.00156678992090706	14295	9.05526593351622e-06	451507	TRUE	1.65360427265232e-05	GCST90274786+GCST90016564	NA
GCST90274787	GCST90016564	rs10777251	A	G	A	G	-0.0767	-0.0201	0.1923	0.1976	FALSE	FALSE	FALSE	0.05048	12	91080475	0.0103	40548	293220	333768	Irritable bowel syndrome	TRUE	reported	-0.00337781	1.14096051803996e-05	3.83e-06	12	91080475	12411	0.0166	Fibroblast growth factor 19 levels	Inflammatory factors	-0.0414425	0.00171747820566842	21.3488532443025	2	1	TRUE	NA	NA	0.00171747820566842	12411	1.14096051803996e-05	333768	TRUE	3.10015465834728e-05	GCST90274787+GCST90016564	NA
GCST90274787	GCST90016564	rs111914842	T	C	T	C	-0.1634	0.0119	0.0368	0.0367	FALSE	FALSE	FALSE	0.576	22	46332463	0.0213	40548	293220	333768	Irritable bowel syndrome	TRUE	reported	0.000967043717622088	9.35173551792349e-07	6.37e-06	22	46332463	13667	0.0362	Fibroblast growth factor 19 levels	Inflammatory factors	-0.0385847	0.00148877914649925	20.3745001678825	2	1	TRUE	NA	NA	0.00148877914649925	13667	9.35173551792349e-07	333768	TRUE	1.61708267701693e-05	GCST90274787+GCST90016564	NA
GCST90274787	GCST90016564	rs112126444	A	G	A	G	-0.0927	0.002	0.1012	0.0992	FALSE	FALSE	FALSE	0.8639	3	132162249	0.0115	53400	426079	479479	Irritable bowel syndrome	TRUE	reported	0.000251158714718891	6.30806999792453e-08	3.19e-06	3	132162249	14735	0.0199	Fibroblast growth factor 19 levels	Inflammatory factors	-0.0383497	0.00147069610176273	21.6996793010278	2	1	TRUE	NA	NA	0.00147069610176273	14735	6.30806999792453e-08	479479	TRUE	5.18825144627322e-06	GCST90274787+GCST90016564	NA
GCST90274787	GCST90016564	rs11244038	C	G	C	G	0.1199	-0.0182	0.0898	0.0559	FALSE	TRUE	FALSE	0.2324	9	136095770	0.0153	53400	426079	479479	Irritable bowel syndrome	TRUE	reported	-0.00171789	2.95114707175902e-06	1.21e-06	9	136095770	11786	0.0247	Fibroblast growth factor 19 levels	Inflammatory factors	0.0446726874933529	0.00199564900787876	23.563752888918	2	1	TRUE	NA	NA	0.00199564900787876	11786	2.95114707175902e-06	479479	TRUE	4.0333652094852e-06	GCST90274787+GCST90016564	NA
GCST90274787	GCST90016564	rs117438391	T	C	T	C	-0.2079	-0.0607	0.0225	0.0205	FALSE	FALSE	FALSE	0.02719	14	38084604	0.0275	46130	343043	389173	Irritable bowel syndrome	TRUE	reported	-0.00353821	1.25188976049878e-05	8.14e-06	14	38084604	13868	0.0466	Fibroblast growth factor 19 levels	Inflammatory factors	-0.0378601	0.00143338544911155	19.9038525299785	2	1	TRUE	NA	NA	0.00143338544911155	13868	1.25188976049878e-05	389173	TRUE	7.08654700454589e-05	GCST90274787+GCST90016564	NA
GCST90274787	GCST90016564	rs12110436	T	C	T	C	-0.136	0.0095	0.0418	0.0421	FALSE	FALSE	FALSE	0.5764	6	168606201	0.017	53400	433201	486601	Irritable bowel syndrome	TRUE	reported	0.000801104070625999	6.41767731973546e-07	4.67e-06	6	168606201	14743	0.0297	Fibroblast growth factor 19 levels	Inflammatory factors	-0.0376886	0.00142043265292702	20.9683819111429	2	1	TRUE	NA	NA	0.00142043265292702	14743	6.41767731973546e-07	486601	TRUE	1.01354180224933e-05	GCST90274787+GCST90016564	NA
GCST90274787	GCST90016564	rs12342925	A	T	A	T	-0.1352	0.0281	0.0429	0.0421	FALSE	TRUE	FALSE	0.1059	9	82082569	0.0174	53400	433201	486601	Irritable bowel syndrome	TRUE	reported	0.00231510291463676	5.35970150535964e-06	6.13e-06	9	82082569	14744	0.0299	Fibroblast growth factor 19 levels	Inflammatory factors	-0.0372157	0.00138500927223756	20.4461247637051	2	1	TRUE	NA	NA	0.00138500927223756	14744	5.35970150535964e-06	486601	TRUE	2.95812508372029e-05	GCST90274787+GCST90016564	NA
GCST90274787	GCST90016564	rs12407505	A	G	A	G	-0.1614	-0.0331	0.9664	0.9707	FALSE	FALSE	FALSE	0.1125	1	85295202	0.0208	53400	422699	476099	Irritable bowel syndrome	TRUE	reported	-0.0023063	5.31901925777568e-06	4.53e-06	1	85295202	14735	0.0352	Fibroblast growth factor 19 levels	Inflammatory factors	-0.037749	0.00142498810507815	21.024309142562	2	1	TRUE	NA	NA	0.00142498810507815	14735	5.31901925777568e-06	476099	TRUE	2.24548767727281e-05	GCST90274787+GCST90016564	NA
GCST90274787	GCST90016564	rs12520033	A	G	A	G	-0.0802	-0.0335	0.8026	0.8569	FALSE	FALSE	FALSE	0.004324	5	161543116	0.0118	44437	305506	349943	Irritable bowel syndrome	TRUE	reported	-0.00479911	2.3031422822039e-05	6.62e-06	5	161543116	11341	0.0178	Fibroblast growth factor 19 levels	Inflammatory factors	-0.0422745	0.00178713409268278	20.3005933594243	2	1	TRUE	NA	NA	0.00178713409268278	11341	2.3031422822039e-05	349943	TRUE	8.49789579282364e-05	GCST90274787+GCST90016564	NA
GCST90274787	GCST90016564	rs12520287	T	C	T	C	-0.1014	0.0055	0.9175	0.9216	FALSE	FALSE	FALSE	0.6656	5	54847098	0.0128	53400	433201	486601	Irritable bowel syndrome	TRUE	reported	0.000615980595628536	3.79432094190886e-07	4.47e-06	5	54847098	14296	0.0221	Fibroblast growth factor 19 levels	Inflammatory factors	-0.0383486	0.00147061311804305	21.0519031141869	2	1	TRUE	NA	NA	0.00147061311804305	14296	3.79432094190886e-07	486601	TRUE	8.64934637079425e-06	GCST90274787+GCST90016564	NA
GCST90274787	GCST90016564	rs13103023	A	G	A	G	0.0837	0.0165	0.3415	0.3304	FALSE	FALSE	FALSE	0.02313	4	39457617	0.0073	53400	433201	486601	Irritable bowel syndrome	TRUE	reported	0.00324021029997868	1.04989627880879e-05	1.48e-11	4	39457617	14296	0.0124	Fibroblast growth factor 19 levels	Inflammatory factors	0.0563684148675473	0.00317739819467993	45.5625	2	1	TRUE	NA	NA	0.00317739819467993	14296	1.04989627880879e-05	486601	TRUE	3.6707310216467e-10	GCST90274787+GCST90016564	NA
GCST90274787	GCST90016564	rs141140791	T	C	T	C	-0.1293	0.0074	0.0497	0.0503	FALSE	FALSE	FALSE	0.6441	10	61186227	0.0161	53400	422699	476099	Irritable bowel syndrome	TRUE	reported	0.000666128514964797	4.43727198449206e-07	6.16e-06	10	61186227	14733	0.0286	Fibroblast growth factor 19 levels	Inflammatory factors	-0.0372233	0.00138557675355779	20.4392513081324	2	1	TRUE	NA	NA	0.00138557675355779	14733	4.43727198449206e-07	476099	TRUE	1.23215313335608e-05	GCST90274787+GCST90016564	NA
GCST90274787	GCST90016564	rs142067135	A	G	A	G	-0.2295	0.0256	0.0198	0.0211	FALSE	FALSE	FALSE	0.3251	12	76644195	0.026	50019	396772	446791	Irritable bowel syndrome	TRUE	reported	0.00147304125468315	2.16985053799852e-06	3.09e-06	12	76644195	13809	0.0492	Fibroblast growth factor 19 levels	Inflammatory factors	-0.0396667	0.00157344646872973	21.7588117192148	2	1	TRUE	NA	NA	0.00157344646872973	13809	2.16985053799852e-06	446791	TRUE	9.76316495414407e-06	GCST90274787+GCST90016564	NA
GCST90274787	GCST90016564	rs145274424	T	C	T	C	0.1992	0.0244	0.9777	0.9798	FALSE	FALSE	FALSE	0.3386	7	17445553	0.0255	53400	422699	476099	Irritable bowel syndrome	TRUE	reported	0.00138676063728346	1.92310506511883e-06	2.23e-06	7	17445553	14735	0.0421	Fibroblast growth factor 19 levels	Inflammatory factors	0.0389521937632435	0.00151727339896927	22.3879576395981	2	1	TRUE	NA	NA	0.00151727339896927	14735	1.92310506511883e-06	476099	TRUE	7.02495443726947e-06	GCST90274787+GCST90016564	NA
GCST90274787	GCST90016564	rs145434248	A	G	A	G	-0.1442	-0.0129	0.0425	0.0403	FALSE	FALSE	FALSE	0.5428	14	64892172	0.0212	44437	305506	349943	Irritable bowel syndrome	TRUE	reported	-0.00102862	1.05806515154528e-06	8.03e-06	14	64892172	14296	0.0323	Fibroblast growth factor 19 levels	Inflammatory factors	-0.037315	0.00139240816648336	19.9308341880014	2	1	TRUE	NA	NA	0.00139240816648336	14296	1.05806515154528e-06	349943	TRUE	2.09781319337762e-05	GCST90274787+GCST90016564	NA
GCST90274787	GCST90016564	rs1671812	T	C	T	C	0.0621	0.0112	0.6316	0.6048	FALSE	FALSE	FALSE	0.1642	11	114495920	0.0081	44437	312628	357065	Irritable bowel syndrome	TRUE	reported	0.00231397901601711	5.35449888656752e-06	2.54e-06	11	114495920	12412	0.0132	Fibroblast growth factor 19 levels	Inflammatory factors	0.042193431745756	0.00178028568248377	22.1327479338843	2	1	TRUE	NA	NA	0.00178028568248377	12412	5.35449888656752e-06	357065	TRUE	1.24300241102216e-05	GCST90274787+GCST90016564	NA
GCST90274787	GCST90016564	rs17326790	T	C	T	C	0.2161	-0.0256	0.0209	0.0171	FALSE	FALSE	FALSE	0.3703	13	85357827	0.0286	50019	399016	449035	Irritable bowel syndrome	TRUE	reported	-0.00133578	1.78430392339461e-06	4.47e-06	13	85357827	14741	0.0471	Fibroblast growth factor 19 levels	Inflammatory factors	0.0377650387174475	0.00142619814933031	21.0508	2	1	TRUE	NA	NA	0.00142619814933031	14741	1.78430392339461e-06	449035	TRUE	1.33781687918592e-05	GCST90274787+GCST90016564	NA
GCST90274787	GCST90016564	rs191522330	T	C	T	C	0.2325	-0.0105	0.9812	0.9805	FALSE	FALSE	FALSE	0.7228	11	5610048	0.0297	50019	312103	362122	Irritable bowel syndrome	TRUE	reported	-0.000587498	3.45154101014876e-07	1.89e-06	11	5610048	14738	0.0488	Fibroblast growth factor 19 levels	Inflammatory factors	0.0392174270903325	0.00153800658758555	22.6989762496641	2	1	TRUE	NA	NA	0.00153800658758555	14738	3.45154101014876e-07	362122	TRUE	4.24505537479246e-06	GCST90274787+GCST90016564	NA
GCST90274787	GCST90016564	rs2306969	A	G	A	G	0.0674	0.0053	0.2338	0.228	FALSE	FALSE	FALSE	0.5634	19	5851801	0.0092	50019	361926	411945	Irritable bowel syndrome	TRUE	reported	0.000897572015295068	8.05635522640849e-07	1.75e-06	19	5851801	14739	0.0141	Fibroblast growth factor 19 levels	Inflammatory factors	0.0393459300497844	0.00154810221148253	22.8497560484885	2	1	TRUE	NA	NA	0.00154810221148253	14739	8.05635522640849e-07	411945	TRUE	4.46571731707581e-06	GCST90274787+GCST90016564	NA
GCST90274787	GCST90016564	rs2906655	T	C	T	C	-0.0623	-0.0211	0.2503	0.245	FALSE	FALSE	FALSE	0.007805	7	101569302	0.0079	53400	433201	486601	Irritable bowel syndrome	TRUE	reported	-0.00382883	1.4659972280762e-05	3.93e-06	7	101569302	14743	0.0135	Fibroblast growth factor 19 levels	Inflammatory factors	-0.037982	0.0014426289129389	21.2965157750343	2	1	TRUE	NA	NA	0.0014426289129389	14743	1.4659972280762e-05	486601	TRUE	4.36517775241738e-05	GCST90274787+GCST90016564	NA
GCST90274787	GCST90016564	rs35836706	A	G	A	G	0.2151	0.009	0.0203	0.0211	FALSE	FALSE	FALSE	0.7303	9	84435749	0.0262	50019	361926	411945	Irritable bowel syndrome	TRUE	reported	0.000535207994809151	2.86447597707632e-07	2.39e-06	9	84435749	14734	0.0456	Fibroblast growth factor 19 levels	Inflammatory factors	0.0388344342661422	0.00150811328477132	22.2510820637119	2	1	TRUE	NA	NA	0.00150811328477132	14734	2.86447597707632e-07	411945	TRUE	4.88167969784359e-06	GCST90274787+GCST90016564	NA
GCST90274787	GCST90016564	rs3846346	T	G	T	G	0.1372	0.0174	0.0459	0.0432	FALSE	FALSE	FALSE	0.3566	4	27730465	0.0188	50019	359979	409998	Irritable bowel syndrome	TRUE	reported	0.00144544354994765	2.08930705608527e-06	6.85e-06	4	27730465	14729	0.0305	Fibroblast growth factor 19 levels	Inflammatory factors	0.0370423872741854	0.00137213845497073	20.235248589089	2	1	TRUE	NA	NA	0.00137213845497073	14729	2.08930705608527e-06	409998	TRUE	2.17437103188249e-05	GCST90274787+GCST90016564	NA
GCST90274787	GCST90016564	rs4483036	A	C	A	C	-0.0675	-0.0193	0.2516	0.2612	FALSE	FALSE	FALSE	0.02896	6	8777463	0.0088	44437	305506	349943	Irritable bowel syndrome	TRUE	reported	-0.00370744	1.37451180997547e-05	5.1e-06	6	8777463	12412	0.0148	Fibroblast growth factor 19 levels	Inflammatory factors	-0.0409065	0.00167334311441023	20.8009952520088	2	1	TRUE	NA	NA	0.00167334311441023	12412	1.37451180997547e-05	349943	TRUE	4.60652780456161e-05	GCST90274787+GCST90016564	NA
GCST90274787	GCST90016564	rs574352299	A	G	A	G	0.2371	-0.0241	0.9755	0.9746	FALSE	FALSE	FALSE	0.3486	3	74674996	0.0257	44437	305506	349943	Irritable bowel syndrome	TRUE	reported	-0.00158521	2.51288097679093e-06	8.69e-07	3	74674996	10894	0.0482	Fibroblast growth factor 19 levels	Inflammatory factors	0.0470813411005538	0.0022166526798267	24.1974182607049	2	1	TRUE	NA	NA	0.0022166526798267	10894	2.51288097679093e-06	349943	TRUE	2.87784386218928e-06	GCST90274787+GCST90016564	NA
GCST90274787	GCST90016564	rs7005978	A	G	A	G	-0.1055	-0.0322	0.3458	0.3382	FALSE	FALSE	FALSE	7.458e-06	8	59382715	0.0072	53400	433201	486601	Irritable bowel syndrome	TRUE	reported	-0.00641105	4.1101501530405e-05	9.72e-18	8	59382715	14744	0.0123	Fibroblast growth factor 19 levels	Inflammatory factors	-0.0704674	0.00496565293079392	73.568973494613	2	1	TRUE	NA	NA	0.00496565293079392	14744	4.1101501530405e-05	486601	TRUE	1.64089836234176e-14	GCST90274787+GCST90016564	NA
GCST90274787	GCST90016564	rs73775566	A	T	A	T	0.107	-0.0049	0.0677	0.0602	FALSE	TRUE	FALSE	0.7347	6	139960701	0.0144	53400	433201	486601	Irritable bowel syndrome	TRUE	reported	-0.000487807	2.37955561965303e-07	8.26e-06	6	139960701	14737	0.024	Fibroblast growth factor 19 levels	Inflammatory factors	0.0367032686984021	0.0013471299331471	19.8767361111111	2	1	TRUE	NA	NA	0.0013471299331471	14737	2.37955561965303e-07	486601	TRUE	1.47185322804846e-05	GCST90274787+GCST90016564	NA
GCST90274787	GCST90016564	rs75715636	A	G	A	G	0.0838	-0.0032	0.1237	0.1169	FALSE	FALSE	FALSE	0.7669	3	7913293	0.0107	53400	433201	486601	Irritable bowel syndrome	TRUE	reported	-0.000428727	1.83806603251324e-07	7.42e-06	3	7913293	14296	0.0187	Fibroblast growth factor 19 levels	Inflammatory factors	0.0374559367685417	0.001402947199209	20.0819011124138	2	1	TRUE	NA	NA	0.001402947199209	14296	1.83806603251324e-07	486601	TRUE	1.27020173513322e-05	GCST90274787+GCST90016564	NA
GCST90274787	GCST90016564	rs76708593	T	C	T	C	0.1024	-0.0018	0.9158	0.9199	FALSE	FALSE	FALSE	0.8901	12	108147245	0.013	53400	415577	468977	Irritable bowel syndrome	TRUE	reported	-0.000202187	4.08797843155932e-08	3.98e-06	12	108147245	14296	0.0222	Fibroblast growth factor 19 levels	Inflammatory factors	0.0385520180286813	0.00148625809408377	21.2761951140329	2	1	TRUE	NA	NA	0.00148625809408377	14296	4.08797843155932e-08	468977	TRUE	6.21933368099212e-06	GCST90274787+GCST90016564	NA
GCST90274787	GCST90016564	rs79110990	A	G	A	G	0.073	-0.0106	0.1762	0.1605	FALSE	FALSE	FALSE	0.2571	9	18148302	0.0093	53400	433201	486601	Irritable bowel syndrome	TRUE	reported	-0.00163394	2.66976762251134e-06	2.88e-06	9	18148302	14295	0.0156	Fibroblast growth factor 19 levels	Inflammatory factors	0.0391114699774806	0.00152970708379937	21.8976002629849	2	1	TRUE	NA	NA	0.00152970708379937	14295	2.66976762251134e-06	486601	TRUE	9.94453967820312e-06	GCST90274787+GCST90016564	NA
GCST90274787	GCST90016564	rs79439490	T	C	T	C	-0.3528	0.0254	0.984	0.9893	FALSE	FALSE	FALSE	0.6122	1	193891487	0.0501	40548	293220	333768	Irritable bowel syndrome	TRUE	reported	0.000877555871935505	7.70104308368485e-07	7.98e-06	1	193891487	8334	0.079	Fibroblast growth factor 19 levels	Inflammatory factors	-0.0488661	0.00238789605924248	19.9435731453293	2	1	TRUE	NA	NA	0.00238789605924248	8334	7.70104308368485e-07	333768	TRUE	1.49129331150079e-05	GCST90274787+GCST90016564	NA
GCST90274787	GCST90016564	rs80023023	A	G	A	G	-0.2706	-0.0034	0.0119	0.0137	FALSE	FALSE	FALSE	0.9882	12	20656675	0.2325	9471	6597	16068	Irritable bowel syndrome	TRUE	reported	-0.000115372	1.33107997911058e-08	8.27e-06	12	20656675	12935	0.0607	Fibroblast growth factor 19 levels	Inflammatory factors	-0.0391702	0.00153430631422951	19.873675868302	2	1	TRUE	NA	NA	0.00153430631422951	12935	1.33107997911058e-08	16068	TRUE	0.000941462371328937	GCST90274787+GCST90016564	NA
GCST90274787	GCST90016564	rs834971	A	G	A	G	-0.0614	-0.0085	0.3002	0.2885	FALSE	FALSE	FALSE	0.262	1	100098055	0.0076	53400	426079	479479	Irritable bowel syndrome	TRUE	reported	-0.00161518	2.60880581905689e-06	1.61e-06	1	100098055	14728	0.0128	Fibroblast growth factor 19 levels	Inflammatory factors	-0.0394982	0.00156010537320061	23.010009765625	2	1	TRUE	NA	NA	0.00156010537320061	14728	2.60880581905689e-06	479479	TRUE	5.88645839463497e-06	GCST90274787+GCST90016564	NA
GCST90274788	GCST90016564	rs10495032	T	G	T	G	-0.1557	0.0023	0.0383	0.0377	FALSE	FALSE	FALSE	0.8982	1	216837226	0.0181	53400	433201	486601	Irritable bowel syndrome	TRUE	reported	0.000182164458812844	3.31838900545764e-08	9.77e-07	1	216837226	14720	0.0318	Fibroblast growth factor 21 levels	Inflammatory factors	-0.0403259	0.00162617534668042	23.9730331078676	2	1	TRUE	NA	NA	0.00162617534668042	14720	3.31838900545764e-08	486601	TRUE	1.58208592447382e-06	GCST90274788+GCST90016564	NA
GCST90274788	GCST90016564	rs12290350	T	C	T	C	-0.0689	-0.0182	0.2168	0.2145	FALSE	FALSE	FALSE	0.03046	11	76480255	0.0084	53400	426079	479479	Irritable bowel syndrome	TRUE	reported	-0.003129	9.79066458393934e-06	2.02e-06	11	76480255	14295	0.0145	Fibroblast growth factor 21 levels	Inflammatory factors	-0.0397143	0.0015772245375938	22.5788822829964	2	1	TRUE	NA	NA	0.0015772245375938	14295	9.79066458393934e-06	479479	TRUE	1.61464772271024e-05	GCST90274788+GCST90016564	NA
GCST90274788	GCST90016564	rs12532101	T	C	T	C	0.0659	0.0157	0.203	0.1976	FALSE	FALSE	FALSE	0.07656	7	1194526	0.0089	53400	383378	436778	Irritable bowel syndrome	TRUE	reported	0.00266918524427395	7.12454986824981e-06	9.74e-06	7	1194526	14295	0.0149	Fibroblast growth factor 21 levels	Inflammatory factors	0.0369692351744592	0.00136672434938447	19.5613260663934	2	1	TRUE	NA	NA	0.00136672434938447	14295	7.12454986824981e-06	436778	TRUE	5.41301538383377e-05	GCST90274788+GCST90016564	NA
GCST90274788	GCST90016564	rs12691469	T	C	T	C	-0.0541	-0.0145	0.6149	0.631	FALSE	FALSE	FALSE	0.04035	1	188409389	0.0071	53400	433201	486601	Irritable bowel syndrome	TRUE	reported	-0.00292767	8.57125414473237e-06	9.23e-06	1	188409389	14295	0.0122	Fibroblast growth factor 21 levels	Inflammatory factors	-0.0370661	0.00137389767538181	19.6641359849503	2	1	TRUE	NA	NA	0.00137389767538181	14295	8.57125414473237e-06	486601	TRUE	5.70776485145786e-05	GCST90274788+GCST90016564	NA
GCST90274788	GCST90016564	rs13062487	A	G	A	G	0.0571	-0.007	0.3387	0.3285	FALSE	FALSE	FALSE	0.3355	3	71944243	0.0073	53400	433201	486601	Irritable bowel syndrome	TRUE	reported	-0.00137464	1.88963675196878e-06	5.85e-06	3	71944243	14295	0.0126	Fibroblast growth factor 21 levels	Inflammatory factors	0.0378784400263825	0.00143477621883226	20.5367220962459	2	1	TRUE	NA	NA	0.00143477621883226	14295	1.88963675196878e-06	486601	TRUE	1.68178077144663e-05	GCST90274788+GCST90016564	NA
GCST90274788	GCST90016564	rs142603673	T	C	T	C	-0.2352	0.0263	0.0232	0.0251	FALSE	FALSE	FALSE	0.2976	21	33860969	0.0252	50019	361926	411945	Irritable bowel syndrome	TRUE	reported	0.0016260581400769	2.64406507491036e-06	2.35e-07	21	33860969	14252	0.0455	Fibroblast growth factor 21 levels	Inflammatory factors	-0.0432625	0.00187164453555095	26.7209467455621	2	1	TRUE	NA	NA	0.00187164453555095	14252	2.64406507491036e-06	411945	TRUE	1.0109781777415e-06	GCST90274788+GCST90016564	NA
GCST90274788	GCST90016564	rs145127946	A	G	A	G	-0.1747	0.0034	0.037	0.0351	FALSE	FALSE	FALSE	0.8768	1	203746507	0.022	44437	310156	354593	Irritable bowel syndrome	TRUE	reported	0.000259532868833039	6.73573100047072e-08	1.22e-06	1	203746507	14295	0.036	Fibroblast growth factor 21 levels	Inflammatory factors	-0.0405575	0.00164491117354678	23.5494521604938	2	1	TRUE	NA	NA	0.00164491117354678	14295	6.73573100047072e-08	354593	TRUE	2.29043139505803e-06	GCST90274788+GCST90016564	NA
GCST90274788	GCST90016564	rs149561599	T	G	T	G	0.1978	-0.0627	0.9786	0.9782	FALSE	FALSE	FALSE	0.008674	22	20883740	0.0239	53400	430957	484357	Irritable bowel syndrome	TRUE	reported	-0.00376951	1.4209189996992e-05	8.39e-06	22	20883740	13869	0.0444	Fibroblast growth factor 21 levels	Inflammatory factors	0.0378043258371111	0.00142916705199847	19.8466236506777	2	1	TRUE	NA	NA	0.00142916705199847	13869	1.4209189996992e-05	484357	TRUE	7.69638965446225e-05	GCST90274788+GCST90016564	NA
GCST90274788	GCST90016564	rs17284047	T	C	T	C	-0.2149	-0.0126	0.9794	0.982	FALSE	FALSE	FALSE	0.6547	3	100519020	0.0281	50019	359979	409998	Irritable bowel syndrome	TRUE	reported	-0.000700284	4.90397918073253e-07	7.24e-06	3	100519020	14743	0.0479	Fibroblast growth factor 21 levels	Inflammatory factors	-0.0369268	0.00136358512928531	20.1280547068745	2	1	TRUE	NA	NA	0.00136358512928531	14743	4.90397918073253e-07	409998	TRUE	1.53775183988412e-05	GCST90274788+GCST90016564	NA
GCST90274788	GCST90016564	rs2429473	A	C	A	C	-0.0812	0.0077	0.795	0.8099	FALSE	FALSE	FALSE	0.3772	12	47198899	0.0087	53400	433201	486601	Irritable bowel syndrome	TRUE	reported	0.00126877764172959	1.60979670415289e-06	3.32e-08	12	47198899	14295	0.0147	Fibroblast growth factor 21 levels	Inflammatory factors	-0.0461545	0.00213023668012365	30.5124716553288	2	1	TRUE	NA	NA	0.00213023668012365	14295	1.60979670415289e-06	486601	TRUE	1.20453804217623e-07	GCST90274788+GCST90016564	NA
GCST90274788	GCST90016564	rs35852631	C	G	C	G	-0.0608	0.0022	0.2555	0.2615	FALSE	TRUE	FALSE	0.7812	5	107955452	0.0078	53400	433201	486601	Irritable bowel syndrome	TRUE	reported	0.000404336024377345	1.63487620609277e-07	6.68e-06	5	107955452	14730	0.0135	Fibroblast growth factor 21 levels	Inflammatory factors	-0.0370851	0.00137530223507745	20.2833470507545	2	1	TRUE	NA	NA	0.00137530223507745	14730	1.63487620609277e-07	486601	TRUE	1.14634960851952e-05	GCST90274788+GCST90016564	NA
GCST90274788	GCST90016564	rs374354803	A	G	A	G	0.1208	-0.0037	0.9316	0.93	FALSE	FALSE	FALSE	0.8086	9	132338678	0.0153	44437	305506	349943	Irritable bowel syndrome	TRUE	reported	-0.000408802	1.67118945017462e-07	5.59e-06	9	132338678	12198	0.0266	Fibroblast growth factor 21 levels	Inflammatory factors	0.0410874979913255	0.00168818249118718	20.6238905534513	2	1	TRUE	NA	NA	0.00168818249118718	12198	1.67118945017462e-07	349943	TRUE	9.94274125906594e-06	GCST90274788+GCST90016564	NA
GCST90274788	GCST90016564	rs4700382	T	C	T	C	-0.063	-0.0012	0.2698	0.272	FALSE	FALSE	FALSE	0.8823	5	55882435	0.0084	50019	369048	419067	Irritable bowel syndrome	TRUE	reported	-0.000220679	4.86992764164112e-08	3.62e-06	5	55882435	14295	0.0136	Fibroblast growth factor 21 levels	Inflammatory factors	-0.0387181	0.00149909222770423	21.4586937716263	2	1	TRUE	NA	NA	0.00149909222770423	14295	4.86992764164112e-08	419067	TRUE	5.95209943057765e-06	GCST90274788+GCST90016564	NA
GCST90274788	GCST90016564	rs60277384	T	C	T	C	-0.0881	-0.0046	0.8922	0.8992	FALSE	FALSE	FALSE	0.6876	5	84356011	0.0115	53400	426079	479479	Irritable bowel syndrome	TRUE	reported	-0.000577665	3.33696812586443e-07	3.54e-06	5	84356011	14742	0.019	Fibroblast growth factor 21 levels	Inflammatory factors	-0.0381643	0.00145651216104926	21.5003047091413	2	1	TRUE	NA	NA	0.00145651216104926	14742	3.33696812586443e-07	479479	TRUE	6.89726116411484e-06	GCST90274788+GCST90016564	NA
GCST90274788	GCST90016564	rs7012637	A	G	A	G	-0.0605	-0.0153	0.4812	0.4737	FALSE	FALSE	FALSE	0.02701	8	9173209	0.0069	53400	430957	484357	Irritable bowel syndrome	TRUE	reported	-0.00318609	1.01511789597197e-05	4.61e-07	8	9173209	14295	0.012	Fibroblast growth factor 21 levels	Inflammatory factors	-0.0421334	0.00177522419465313	25.4184027777778	2	1	TRUE	NA	NA	0.00177522419465313	14295	1.01511789597197e-05	484357	TRUE	4.3933980838762e-06	GCST90274788+GCST90016564	NA
GCST90274788	GCST90016564	rs72965996	A	G	A	G	-0.2215	0.041	0.031	0.0225	FALSE	FALSE	FALSE	0.1374	18	72826607	0.0276	44437	305506	349943	Irritable bowel syndrome	TRUE	reported	0.00251116928697773	6.30597118786024e-06	6.08e-07	18	72826607	13808	0.0444	Fibroblast growth factor 21 levels	Inflammatory factors	-0.0424195	0.00179941556012474	24.8875142033926	2	1	TRUE	NA	NA	0.00179941556012474	13808	6.30597118786024e-06	349943	TRUE	4.1822603572445e-06	GCST90274788+GCST90016564	NA
GCST90274788	GCST90016564	rs7442192	A	G	A	G	0.0619	0.0143	0.7357	0.7507	FALSE	FALSE	FALSE	0.07251	4	45023201	0.008	53400	426079	479479	Irritable bowel syndrome	TRUE	reported	0.00258143214503333	6.66379191941136e-06	7.27e-06	4	45023201	14295	0.0138	Fibroblast growth factor 21 levels	Inflammatory factors	0.0374925008367927	0.0014056876189969	20.1197752572989	2	1	TRUE	NA	NA	0.0014056876189969	14295	6.66379191941136e-06	479479	TRUE	3.87491679968878e-05	GCST90274788+GCST90016564	NA
GCST90274788	GCST90016564	rs7610704	T	C	T	C	-0.0568	-0.0075	0.4644	0.4546	FALSE	FALSE	FALSE	0.2704	3	11689679	0.0068	53400	433201	486601	Irritable bowel syndrome	TRUE	reported	-0.00158112	2.49995622187773e-06	2.21e-06	3	11689679	14295	0.012	Fibroblast growth factor 21 levels	Inflammatory factors	-0.0395608	0.00156505843278072	22.4044444444444	2	1	TRUE	NA	NA	0.00156505843278072	14295	2.49995622187773e-06	486601	TRUE	7.54766838458229e-06	GCST90274788+GCST90016564	NA
GCST90274788	GCST90016564	rs79789860	T	C	T	C	-0.2003	-0.0498	0.0209	0.0206	FALSE	FALSE	FALSE	0.05912	7	114309511	0.0264	50019	400963	450982	Irritable bowel syndrome	TRUE	reported	-0.00280896	7.89023835253271e-06	7.79e-06	7	114309511	14729	0.0448	Fibroblast growth factor 21 levels	Inflammatory factors	-0.0368172	0.00135550927706052	19.9896813217475	2	1	TRUE	NA	NA	0.00135550927706052	14729	7.89023835253271e-06	450982	TRUE	4.84159730200916e-05	GCST90274788+GCST90016564	NA
GCST90274788	GCST90016564	rs8191009	A	G	A	G	0.0678	0.0094	0.1998	0.1997	FALSE	FALSE	FALSE	0.2781	8	30545827	0.0087	53400	426079	479479	Irritable bowel syndrome	TRUE	reported	0.00156035775090993	2.43471631082469e-06	7.12e-06	8	30545827	14295	0.0151	Fibroblast growth factor 21 levels	Inflammatory factors	0.0375305538082999	0.00140854246915769	20.1606947063725	2	1	TRUE	NA	NA	0.00140854246915769	14295	2.43471631082469e-06	479479	TRUE	2.2392566370279e-05	GCST90274788+GCST90016564	NA
GCST90274788	GCST90016564	rs838131	A	C	A	C	0.1627	0.0043	0.501	0.5397	FALSE	FALSE	FALSE	0.5897	19	49260677	0.008	44437	305506	349943	Irritable bowel syndrome	TRUE	reported	0.00090861703545784	8.25584917124194e-07	6.15e-36	19	49260677	14294	0.013	Fibroblast growth factor 21 levels	Inflammatory factors	0.104119192868321	0.0108408063235507	156.634852071006	2	1	TRUE	NA	NA	0.0108408063235507	14294	8.25584917124194e-07	349943	TRUE	6.62631258082544e-34	GCST90274788+GCST90016564	NA
GCST90274788	GCST90016564	rs9974115	A	C	A	C	0.0758	4e-04	0.8308	0.8406	FALSE	FALSE	FALSE	0.9715	21	37867322	0.0107	50019	319225	369244	Irritable bowel syndrome	TRUE	reported	6.15206146015361e-05	3.78478602095074e-09	7.28e-06	21	37867322	14295	0.0169	Fibroblast growth factor 21 levels	Inflammatory factors	0.0374899955684784	0.00140549976772453	20.1170827351984	2	1	TRUE	NA	NA	0.00140549976772453	14295	3.78478602095074e-09	369244	TRUE	1.12083931715715e-05	GCST90274788+GCST90016564	NA
GCST90274789	GCST90016564	rs10737349	A	G	A	G	0.0746	0.0012	0.1462	0.1474	FALSE	FALSE	FALSE	0.9005	1	180583036	0.0099	53400	422699	476099	Irritable bowel syndrome	TRUE	reported	0.000175670291643993	3.08600513662855e-08	7.93e-06	1	180583036	14286	0.0167	Fibroblast growth factor 23 levels	Inflammatory factors	0.0373503171307403	0.00139504618976687	19.9546774714045	2	1	TRUE	NA	NA	0.00139504618976687	14286	3.08600513662855e-08	476099	TRUE	1.18861663317621e-05	GCST90274789+GCST90016564	NA
GCST90274789	GCST90016564	rs11150539	T	C	T	C	-0.056	0.0061	0.4938	0.4923	FALSE	FALSE	FALSE	0.3772	16	83137317	0.0069	53400	433201	486601	Irritable bowel syndrome	TRUE	reported	0.00126734480649219	1.60616285854273e-06	2.53e-06	16	83137317	14287	0.0119	Fibroblast growth factor 23 levels	Inflammatory factors	-0.0393427	0.00154785096613713	22.1453287197232	2	1	TRUE	NA	NA	0.00154785096613713	14287	1.60616285854273e-06	486601	TRUE	7.20150085946049e-06	GCST90274789+GCST90016564	NA
[truncated: 1,670 more rows]

## Sheet: Sheet2
id.exposure	id.outcome	SNP	effect_allele.exposure	other_allele.exposure	effect_allele.outcome	other_allele.outcome	beta.exposure	beta.outcome	eaf.exposure	eaf.outcome	remove	palindromic	ambiguous	chr.outcome	pos.outcome	pval.outcome	se.outcome	samplesize.outcome	outcome	mr_keep.outcome	pval_origin.outcome	r.outcome	r2.outcome	pval.exposure	chr.exposure	pos.exposure	samplesize.exposure	se.exposure	exposure	Omics	r.exposure	r2.exposure	F	action	SNP_index	mr_keep	units.outcome	units.exposure	rsq.exposure	effective_n.exposure	rsq.outcome	effective_n.outcome	steiger_dir	steiger_pval	merge	presso_p
[truncated: 2,345 more rows]
