# Supplementary material for: The Association Between Irritable Bowel Syndrome and Generalized Anxiety Disorder and Influencing Factors: A Mediation Mendelian Randomization Study
Source: Food Sci Nutr. 2026 Feb 10;14(2):e71525. doi: 10.1002/fsn3.71525 (PMC12887448; doi:10.1002/fsn3.71525)
Supplement: Supplementary file 8 — Table S7: The causal relationship between IBS and GAD. [file FSN3-14-e71525-s001.csv]

id.exposure	id.outcome	outcome	exposure	method	nsnp	b	se	pval	lo_ci	up_ci	or	or_lci95	or_uci95	pleio_P	heter_P	Group	FDR
GCST90016564	finngen_R12_F5_GAD	Generalized anxiety disorder	Irritable bowel syndrome	Inverse variance weighted	52	0.283411797593267	0.0657194442314408	1.61455620925375e-05	0.154601686899643	0.412221908286891	1.32765177306768	1.16719296025659	1.51016951827936	0.349902881525779	0.366645773315071	Generalized anxiety disorder	1.61455620925375e-05
GCST90016564	finngen_R12_F5_GAD	Generalized anxiety disorder	Irritable bowel syndrome	MR Egger	52	0.119393380468979	0.186497532675035	0.52497371372218	-0.246141783574089	0.484928544512046	1.12681309737834	0.781811369056724	1.62405895677278	0.349902881525779	0.366645773315071	Generalized anxiety disorder	0.52497371372218
GCST90016564	finngen_R12_F5_GAD	Generalized anxiety disorder	Irritable bowel syndrome	Simple mode	52	0.0891034699955295	0.209505437318509	0.672404459131971	-0.321527187148749	0.499734127139808	1.09319376322844	0.725040917964199	1.64828297872778	0.349902881525779	0.366645773315071	Generalized anxiety disorder	0.672404459131971
GCST90016564	finngen_R12_F5_GAD	Generalized anxiety disorder	Irritable bowel syndrome	Weighted median	52	0.20843314872143	0.0985443534708235	0.0344197073648629	0.0152862159186162	0.401580081524244	1.23174658347451	1.01540364771678	1.49418376555242	0.349902881525779	0.366645773315071	Generalized anxiety disorder	0.0344197073648629
GCST90016564	finngen_R12_F5_GAD	Generalized anxiety disorder	Irritable bowel syndrome	Weighted mode	52	0.111486308713181	0.192348327223866	0.564731868393268	-0.265516412645596	0.488489030071959	1.11793843788495	0.766809857403921	1.62985170160941	0.349902881525779	0.366645773315071	Generalized anxiety disorder	0.564731868393268
