# Supplementary material for: The Association Between Irritable Bowel Syndrome and Generalized Anxiety Disorder and Influencing Factors: A Mediation Mendelian Randomization Study
Source: Food Sci Nutr. 2026 Feb 10;14(2):e71525. doi: 10.1002/fsn3.71525 (PMC12887448; doi:10.1002/fsn3.71525)
Supplement: Supplementary file 9 — Table S8: Heterogeneity and horizontal pleiotropy tests for Mendelian randomization (MR) analysis. [file FSN3-14-e71525-s003.xlsx]

## Sheet: MR_results_all
IBS on GAD
outcome	exposure	method	nsnp	pval	or	pleio_P	heter_P
Generalized anxiety disorder	Irritable bowel syndrome	Inverse variance weighted	52	1.61455620925375e-05	1.32765177306768	0.349902881525779	0.366645773315071
Generalized anxiety disorder	Irritable bowel syndrome	MR Egger	52	0.52497371372218	1.12681309737834	0.349902881525779	0.366645773315071
Generalized anxiety disorder	Irritable bowel syndrome	Simple mode	52	0.672404459131971	1.09319376322844	0.349902881525779	0.366645773315071
Generalized anxiety disorder	Irritable bowel syndrome	Weighted median	52	0.0344197073648629	1.23174658347451	0.349902881525779	0.366645773315071
Generalized anxiety disorder	Irritable bowel syndrome	Weighted mode	52	0.564731868393268	1.11793843788495	0.349902881525779	0.366645773315071

## Sheet: Sheet1
immune cell characteristics, plasma metabolites, inflammatory factors, and gut microbiota with IBS
outcome	exposure	method	pval	or	pleio_P	heter_P	Group
Irritable bowel syndrome	Gut bacterial pathway abundance (ANAEROFRUCAT.PWY..homolactic.fermentation)	Inverse variance weighted	0.535768660048981	0.974794132285425	0.659708748801951	0.171495692890594	Gut flora
Irritable bowel syndrome	Gut bacterial pathway abundance (ANAGLYCOLYSIS.PWY..glycolysis.III..from.glucose.)	Inverse variance weighted	0.634796842335829	0.987114685981673	0.70933972592493	0.590852067187085	Gut flora
Irritable bowel syndrome	Gut bacterial pathway abundance (ARGORNPROST.PWY..arginine..ornithine.and.proline.interconversion)	Inverse variance weighted	0.576971828298772	0.983373454145434	0.203707240004335	0.0346200381845072	Gut flora
Irritable bowel syndrome	Gut bacterial pathway abundance (ARO.PWY..chorismate.biosynthesis.I)	Inverse variance weighted	0.621855760937759	0.987559093870609	0.44248697133204	0.939235080064259	Gut flora
Irritable bowel syndrome	Gut bacterial pathway abundance (ASPASN.PWY..superpathway.of.L.aspartate.and.L.asparagine.biosynthesis)	Inverse variance weighted	0.000646504249968351	0.900905637196646	0.600713628061005	0.866876560587117	Gut flora
Irritable bowel syndrome	Gut bacterial pathway abundance (AST.PWY..L.arginine.degradation.II..AST.pathway.)	Inverse variance weighted	0.854681966003783	0.996087138589463	0.510273763803117	0.403372997720543	Gut flora
Irritable bowel syndrome	Gut bacterial pathway abundance (BRANCHED.CHAIN.AA.SYN.PWY..superpathway.of.branched.amino.acid.biosynthesis)	Inverse variance weighted	0.546527425895627	0.985145658938729	0.743723183066853	0.503859734331198	Gut flora
Irritable bowel syndrome	Gut bacterial pathway abundance (COA.PWY..coenzyme.A.biosynthesis.I)	Inverse variance weighted	0.425380441080581	0.97601313456236	0.396939873152597	0.0718652551150062	Gut flora
Irritable bowel syndrome	Gut bacterial pathway abundance (COBALSYN.PWY..adenosylcobalamin.salvage.from.cobinamide.I)	Inverse variance weighted	0.251282974887921	1.02753439434478	0.911627415162203	0.348738417457743	Gut flora
Irritable bowel syndrome	Gut bacterial pathway abundance (COMPLETE.ARO.PWY..superpathway.of.aromatic.amino.acid.biosynthesis)	Inverse variance weighted	0.756910215300457	0.990443845551555	0.687405264590414	0.653493174350205	Gut flora
Irritable bowel syndrome	Gut bacterial pathway abundance (CRNFORCAT.PWY..creatinine.degradation.I)	Inverse variance weighted	0.140881117828354	1.03772735087982	0.733394773437972	0.743350883327305	Gut flora
Irritable bowel syndrome	Gut bacterial pathway abundance (DAPLYSINESYN.PWY..L.lysine.biosynthesis.I)	Inverse variance weighted	0.803041515123055	0.993117384299877	0.599796424431697	0.185961936065193	Gut flora
Irritable bowel syndrome	Gut bacterial pathway abundance (DENOVOPURINE2.PWY..superpathway.of.purine.nucleotides.de.novo.biosynthesis.II)	Inverse variance weighted	0.114323464376147	0.956211113229786	0.299288540141049	0.721130430319576	Gut flora
Irritable bowel syndrome	Gut bacterial pathway abundance (DTDPRHAMSYN.PWY..dTDP.L.rhamnose.biosynthesis.I)	Inverse variance weighted	0.0235096782735346	0.930845205725888	0.723005998441454	0.66799971103551	Gut flora
Irritable bowel syndrome	Gut bacterial pathway abundance (ECASYN.PWY..enterobacterial.common.antigen.biosynthesis)	Inverse variance weighted	0.357897520126563	1.01533684926077	0.724251206981855	0.0219676012216	Gut flora
Irritable bowel syndrome	Gut bacterial pathway abundance (FAO.PWY..fatty.acid..beta..oxidation.I)	Inverse variance weighted	0.0743621730958538	0.954060226345628	0.427662616433991	0.974997849672485	Gut flora
Irritable bowel syndrome	Gut bacterial pathway abundance (FERMENTATION.PWY..mixed.acid.fermentation)	Inverse variance weighted	0.893303338378889	1.00337149602868	0.634113483817276	0.747933629057008	Gut flora
Irritable bowel syndrome	Gut bacterial pathway abundance (FUCCAT.PWY..fucose.degradation)	Inverse variance weighted	0.659508360218475	1.01256204260488	0.878323866195923	0.422994005910014	Gut flora
Irritable bowel syndrome	Gut bacterial pathway abundance (FUC.RHAMCAT.PWY..superpathway.of.fucose.and.rhamnose.degradation)	Inverse variance weighted	0.281507472860092	0.976619218641985	0.53415494706896	0.637223931633563	Gut flora
Irritable bowel syndrome	Gut bacterial pathway abundance (GALACTARDEG.PWY..D.galactarate.degradation.I)	Inverse variance weighted	0.631797753334875	1.01744773172026	0.316076112762291	0.00234888424550588	Gut flora
Irritable bowel syndrome	Gut bacterial pathway abundance (GALACT.GLUCUROCAT.PWY..superpathway.of.hexuronide.and.hexuronate.degradation)	Inverse variance weighted	0.37237200415335	1.02564460784369	0.967402712985444	0.183145891962944	Gut flora
Irritable bowel syndrome	Gut bacterial pathway abundance (GALACTUROCAT.PWY..D.galacturonate.degradation.I)	Inverse variance weighted	0.796813592075323	0.992058443236239	0.986969069260294	0.0947687155627676	Gut flora
Irritable bowel syndrome	Gut bacterial pathway abundance (GLCMANNANAUT.PWY..superpathway.of.N.acetylglucosamine..N.acetylmannosamine.and.N.acetylneuraminate.degradation)	Inverse variance weighted	0.784228463451902	0.991882172990768	0.387272397934393	0.623795650383613	Gut flora
Irritable bowel syndrome	Gut bacterial pathway abundance (GLUCARDEG.PWY..D.glucarate.degradation.I)	Inverse variance weighted	0.735301547900367	1.01035653945204	0.523380447889295	0.644004295520321	Gut flora
Irritable bowel syndrome	Gut bacterial pathway abundance (GLUCONEO.PWY..gluconeogenesis.I)	Inverse variance weighted	0.646655461116772	0.979650430059988	0.996831541819328	0.36735796221376	Gut flora
Irritable bowel syndrome	Gut bacterial pathway abundance (GLUCOSE1PMETAB.PWY..glucose.and.glucose.1.phosphate.degradation)	Inverse variance weighted	0.486406067319033	1.0153033674047	0.723932645211174	0.0724593299907764	Gut flora
Irritable bowel syndrome	Gut bacterial pathway abundance (GLYCOCAT.PWY..glycogen.degradation.I..bacterial.)	Inverse variance weighted	0.495492536782533	1.01624862239857	0.82056094498311	0.301438541516104	Gut flora
Irritable bowel syndrome	Gut bacterial pathway abundance (GLYCOGENSYNTH.PWY..glycogen.biosynthesis.I..from.ADP.D.Glucose.)	Inverse variance weighted	0.775213393482745	1.00792710329405	0.624671030030572	0.438107751452994	Gut flora
Irritable bowel syndrome	Gut bacterial pathway abundance (GLYCOL.GLYOXDEG.PWY..superpathway.of.glycol.metabolism.and.degradation)	Inverse variance weighted	0.283619829128498	0.983636445733241	0.156313391182274	0.266654227274133	Gut flora
Irritable bowel syndrome	Gut bacterial pathway abundance (GOLPDLCAT.PWY..superpathway.of.glycerol.degradation.to.1.3.propanediol)	Inverse variance weighted	0.351702689225539	0.983263912375766	0.360415210852343	0.0655502687470037	Gut flora
Irritable bowel syndrome	Gut bacterial pathway abundance (HEMESYN2.PWY..heme.biosynthesis.II..anaerobic.)	Inverse variance weighted	0.568509899751212	0.986163067882847	0.354650857181676	0.123860956208986	Gut flora
Irritable bowel syndrome	Gut bacterial pathway abundance (HEXITOLDEGSUPER.PWY..superpathway.of.hexitol.degradation..bacteria.)	Inverse variance weighted	0.28984004541712	1.03221585200404	0.181888328772295	0.155771832187308	Gut flora
Irritable bowel syndrome	Gut bacterial pathway abundance (HISDEG.PWY..L.histidine.degradation.I)	Inverse variance weighted	0.727991400061978	0.98458304453186	0.817841108522884	0.00260363262999945	Gut flora
Irritable bowel syndrome	Gut bacterial pathway abundance (HISTSYN.PWY..L.histidine.biosynthesis)	Inverse variance weighted	0.560099823862101	1.02518784820956	0.2789188613491	0.0285744462115441	Gut flora
Irritable bowel syndrome	Gut bacterial pathway abundance (HOMOSER.METSYN.PWY..L.methionine.biosynthesis.I)	Inverse variance weighted	0.51698858982108	0.980878826839403	0.517233767212254	0.878652171222192	Gut flora
Irritable bowel syndrome	Gut bacterial pathway abundance (HSERMETANA.PWY..L.methionine.biosynthesis.III)	Inverse variance weighted	0.722130318196098	1.01270905530509	0.417734754094622	0.00137459700757641	Gut flora
Irritable bowel syndrome	Gut bacterial pathway abundance (ILEUSYN.PWY..L.isoleucine.biosynthesis.I..from.threonine.)	Inverse variance weighted	0.247152789195168	1.03951301646265	0.314514428095647	0.128940859959894	Gut flora
Irritable bowel syndrome	Gut bacterial pathway abundance (KDO.NAGLIPASYN.PWY..superpathway.of..Kdo.2.lipid.A.biosynthesis)	Inverse variance weighted	0.754628160301662	1.00505637747813	0.982722376138788	0.460155091964873	Gut flora
Irritable bowel syndrome	Gut bacterial pathway abundance (KETOGLUCONMET.PWY..ketogluconate.metabolism)	Inverse variance weighted	0.373180780485599	1.01467600321923	0.460147085352711	0.988497462495486	Gut flora
Irritable bowel syndrome	Gut bacterial pathway abundance (LACTOSECAT.PWY..lactose.and.galactose.degradation.I)	Inverse variance weighted	0.241063906792515	0.970644255268992	0.108034684681282	0.545375750865971	Gut flora
Irritable bowel syndrome	Gut bacterial pathway abundance (METHGLYUT.PWY..superpathway.of.methylglyoxal.degradation)	Inverse variance weighted	0.387386570687732	0.982962512307848	0.431050019052335	0.0484540678823481	Gut flora
Irritable bowel syndrome	Gut bacterial pathway abundance (NAGLIPASYN.PWY..lipid.IVA.biosynthesis)	Inverse variance weighted	0.406739755035685	1.02304975996337	0.07532825804518	0.105366111486815	Gut flora
Irritable bowel syndrome	Gut bacterial pathway abundance (NONMEVIPP.PWY..methylerythritol.phosphate.pathway.I)	Inverse variance weighted	0.0246805616487528	1.06232465368975	0.202359095044895	0.445265492489862	Gut flora
Irritable bowel syndrome	Gut bacterial pathway abundance (NONOXIPENT.PWY..pentose.phosphate.pathway..non.oxidative.branch.)	Inverse variance weighted	0.608320444549973	1.01662072344618	0.559371748115693	0.248098334282428	Gut flora
Irritable bowel syndrome	Gut bacterial pathway abundance (ORNDEG.PWY..superpathway.of.ornithine.degradation)	Inverse variance weighted	0.0676604349644825	1.0241379168041	0.475279100923988	0.590690353613731	Gut flora
Irritable bowel syndrome	Gut bacterial pathway abundance (P105.PWY..TCA.cycle.IV..2.oxoglutarate.decarboxylase.)	Inverse variance weighted	0.447385057531131	1.0164596527935	0.209981504176603	0.508261074040685	Gut flora
Irritable bowel syndrome	Gut bacterial pathway abundance (P108.PWY..pyruvate.fermentation.to.propanoate.I)	Inverse variance weighted	0.53648045204793	1.01404749949078	0.0543187399951832	0.284187354770434	Gut flora
Irritable bowel syndrome	Gut bacterial pathway abundance (P122.PWY..heterolactic.fermentation)	Inverse variance weighted	0.0683596198105682	1.04087741872555	0.229293472584548	0.215445552433424	Gut flora
Irritable bowel syndrome	Gut bacterial pathway abundance (P161.PWY..acetylene.degradation)	Inverse variance weighted	0.306733920224726	1.04388451303248	0.81685622608479	0.703571126910289	Gut flora
Irritable bowel syndrome	Gut bacterial pathway abundance (P162.PWY..L.glutamate.degradation.V..via.hydroxyglutarate.)	Inverse variance weighted	0.134081802144735	0.960275560106119	0.255921023411562	0.692622983025681	Gut flora
Irritable bowel syndrome	Gut bacterial pathway abundance (P164.PWY..purine.nucleobases.degradation.I..anaerobic.)	Inverse variance weighted	0.525440521265389	0.988152316042817	0.268935456253082	0.263041459472606	Gut flora
Irritable bowel syndrome	Gut bacterial pathway abundance (P23.PWY..reductive.TCA.cycle.I)	Inverse variance weighted	0.113907572217283	0.979178305259742	0.962930218052646	0.626733307521154	Gut flora
Irritable bowel syndrome	Gut bacterial pathway abundance (P42.PWY..incomplete.reductive.TCA.cycle)	Inverse variance weighted	0.0503703432163941	0.953668196463588	0.861961035150478	0.501049946607631	Gut flora
Irritable bowel syndrome	Gut bacterial pathway abundance (P441.PWY..superpathway.of.N.acetylneuraminate.degradation)	Inverse variance weighted	0.70267017819996	0.990116158122154	0.289207518253492	0.122549312116583	Gut flora
Irritable bowel syndrome	Gut bacterial pathway abundance (P461.PWY..hexitol.fermentation.to.lactate..formate..ethanol.and.acetate)	Inverse variance weighted	0.748975307240903	0.99285630650336	0.822385929063999	0.643064606309167	Gut flora
Irritable bowel syndrome	Gut bacterial pathway abundance (PANTO.PWY..phosphopantothenate.biosynthesis.I)	Inverse variance weighted	0.777099932983297	0.992594018789078	0.861418047731934	0.219252623314846	Gut flora
Irritable bowel syndrome	Gut bacterial pathway abundance (PANTOSYN.PWY..pantothenate.and.coenzyme.A.biosynthesis.I)	Inverse variance weighted	0.0553184381387969	1.06361195051262	0.406918398496402	0.234244119735841	Gut flora
Irritable bowel syndrome	Gut bacterial pathway abundance (PENTOSE.P.PWY..pentose.phosphate.pathway)	Inverse variance weighted	0.644793766093041	1.01193064889742	0.987310239368888	0.72884822594153	Gut flora
Irritable bowel syndrome	Gut bacterial pathway abundance (PEPTIDOGLYCANSYN.PWY..peptidoglycan.biosynthesis.I..meso.diaminopimelate.containing.)	Inverse variance weighted	0.563629364737293	1.0159856347732	0.461072623250689	0.730811003060717	Gut flora
Irritable bowel syndrome	Gut bacterial pathway abundance (PHOSLIPSYN.PWY..superpathway.of.phospholipid.biosynthesis.I..bacteria.)	Inverse variance weighted	0.266977864548306	1.02957910951558	0.0709225818826038	0.560955474135076	Gut flora
Irritable bowel syndrome	Gut bacterial pathway abundance (POLYAMINSYN3.PWY..superpathway.of.polyamine.biosynthesis.II)	Inverse variance weighted	0.101966134016501	0.966095844720749	0.434888217355715	0.275568479405253	Gut flora
Irritable bowel syndrome	Gut bacterial pathway abundance (POLYAMSYN.PWY..superpathway.of.polyamine.biosynthesis.I)	Inverse variance weighted	0.0305804109616382	0.926068398624702	0.897329124660521	0.129834974432443	Gut flora
Irritable bowel syndrome	Gut bacterial pathway abundance (POLYISOPRENSYN.PWY..polyisoprenoid.biosynthesis..E..coli.)	Inverse variance weighted	0.834391075499297	1.00405882607956	0.66524060489547	0.943896786850824	Gut flora
Irritable bowel syndrome	Gut bacterial pathway abundance (PPGPPMET.PWY..ppGpp.biosynthesis)	Inverse variance weighted	0.0457803249629129	1.0502161381256	0.364911484213937	0.705108902665518	Gut flora
Irritable bowel syndrome	Gut bacterial pathway abundance (PRPP.PWY..superpathway.of.histidine..purine..and.pyrimidine.biosynthesis)	Inverse variance weighted	0.125337258179896	1.03685119299437	0.29665049574474	0.676611496813742	Gut flora
Irritable bowel syndrome	Gut bacterial pathway abundance (PWY0.1061..superpathway.of.L.alanine.biosynthesis)	Inverse variance weighted	0.633791950167272	1.01135811133537	0.703346663608245	0.074424233858374	Gut flora
Irritable bowel syndrome	Gut bacterial pathway abundance (PWY0.1241..ADP.L.glycero..beta..D.manno.heptose.biosynthesis)	Inverse variance weighted	0.875062915043861	1.00340305087309	0.191056121707358	0.347985867605926	Gut flora
Irritable bowel syndrome	Gut bacterial pathway abundance (PWY0.1261..anhydromuropeptides.recycling)	Inverse variance weighted	0.596336111629246	1.01725679376557	0.468583865347525	0.23295966984767	Gut flora
Irritable bowel syndrome	Gut bacterial pathway abundance (PWY0.1296..purine.ribonucleosides.degradation)	Inverse variance weighted	0.210483379165176	0.960662207421114	0.958301552790112	0.151194094489641	Gut flora
Irritable bowel syndrome	Gut bacterial pathway abundance (PWY0.1297..superpathway.of.purine.deoxyribonucleosides.degradation)	Inverse variance weighted	0.693669476976517	0.988882980223976	0.52361982801594	0.404296347064085	Gut flora
Irritable bowel syndrome	Gut bacterial pathway abundance (PWY0.1298..superpathway.of.pyrimidine.deoxyribonucleosides.degradation)	Inverse variance weighted	0.44587293282934	0.981958956825308	0.994355488108465	0.562537303612612	Gut flora
Irritable bowel syndrome	Gut bacterial pathway abundance (PWY0.1338..polymyxin.resistance)	Inverse variance weighted	0.667022963160922	1.00678187172184	0.644817481340397	0.471608048369685	Gut flora
Irritable bowel syndrome	Gut bacterial pathway abundance (PWY0.1415..superpathway.of.heme.biosynthesis.from.uroporphyrinogen.III)	Inverse variance weighted	0.274848018640486	1.01979516374392	0.738726842859813	0.310746032585142	Gut flora
Irritable bowel syndrome	Gut bacterial pathway abundance (PWY0.1479..tRNA.processing)	Inverse variance weighted	0.256969097955014	0.968642916078754	0.449331471929019	0.762626433408067	Gut flora
Irritable bowel syndrome	Gut bacterial pathway abundance (PWY0.1533..methylphosphonate.degradation.I)	Inverse variance weighted	0.456290844785371	1.01709089719573	0.829327784387231	0.224621789028736	Gut flora
Irritable bowel syndrome	Gut bacterial pathway abundance (PWY0.1586..peptidoglycan.maturation..meso.diaminopimelate.containing.)	Inverse variance weighted	0.92103369838432	0.996970279295415	0.231798317818049	0.297392105584145	Gut flora
Irritable bowel syndrome	Gut bacterial pathway abundance (PWY0.162..superpathway.of.pyrimidine.ribonucleotides.de.novo.biosynthesis)	Inverse variance weighted	0.649548461074993	0.988591259607096	0.945597386586952	0.10215506438331	Gut flora
Irritable bowel syndrome	Gut bacterial pathway abundance (PWY0.781..aspartate.superpathway)	Inverse variance weighted	0.968572575981789	1.00108047561191	0.353961696543005	0.660061499377956	Gut flora
Irritable bowel syndrome	Gut bacterial pathway abundance (PWY0.845..superpathway.of.pyridoxal.5..phosphate.biosynthesis.and.salvage)	Inverse variance weighted	0.933587553410682	1.00176142751382	0.222565382938849	0.0503329462881441	Gut flora
Irritable bowel syndrome	Gut bacterial pathway abundance (PWY.1269..CMP.3.deoxy.D.manno.octulosonate.biosynthesis.I)	Inverse variance weighted	0.411233410655039	1.02854420520544	0.705659577649015	0.66094592570078	Gut flora
Irritable bowel syndrome	Gut bacterial pathway abundance (PWY.2941..L.lysine.biosynthesis.II)	Inverse variance weighted	0.819244650258556	0.992414466563077	0.813512914657869	0.660043251425978	Gut flora
Irritable bowel syndrome	Gut bacterial pathway abundance (PWY.2942..L.lysine.biosynthesis.III)	Inverse variance weighted	0.391941200017305	1.03036379996432	0.519926787130417	0.145966495424738	Gut flora
Irritable bowel syndrome	Gut bacterial pathway abundance (PWY.3001..superpathway.of.L.isoleucine.biosynthesis.I)	Inverse variance weighted	0.370448932421341	0.970468012199448	0.568359777517437	0.935380664953166	Gut flora
Irritable bowel syndrome	Gut bacterial pathway abundance (PWY.4242..pantothenate.and.coenzyme.A.biosynthesis.III)	Inverse variance weighted	0.0440118179926641	1.04755532151584	0.900007117790098	0.825499188596273	Gut flora
Irritable bowel syndrome	Gut bacterial pathway abundance (PWY.4984..urea.cycle)	Inverse variance weighted	0.0306440245873301	1.07134320071036	0.465126975112557	0.807523523473278	Gut flora
Irritable bowel syndrome	Gut bacterial pathway abundance (PWY4FS.7..phosphatidylglycerol.biosynthesis.I..plastidic.)	Inverse variance weighted	0.318469355287872	0.977575299553014	0.334526873386932	0.305985304934855	Gut flora
Irritable bowel syndrome	Gut bacterial pathway abundance (PWY.5005..biotin.biosynthesis.II)	Inverse variance weighted	0.132974028773933	1.03389883773472	0.160898790276756	0.155306657671456	Gut flora
Irritable bowel syndrome	Gut bacterial pathway abundance (PWY.5022..4.aminobutanoate.degradation.V)	Inverse variance weighted	0.966896423155117	0.997397098973868	0.3538036348894	0.0341828910453033	Gut flora
Irritable bowel syndrome	Gut bacterial pathway abundance (PWY.5088..L.glutamate.degradation.VIII..to.propanoate.)	Inverse variance weighted	0.372892439004647	0.986571154052287	0.879833020427179	0.718599076642864	Gut flora
Irritable bowel syndrome	Gut bacterial pathway abundance (PWY.5097..L.lysine.biosynthesis.VI)	Inverse variance weighted	0.536085646754148	0.986452985397108	0.619789574774767	0.348911387418145	Gut flora
Irritable bowel syndrome	Gut bacterial pathway abundance (PWY.5100..pyruvate.fermentation.to.acetate.and.lactate.II)	Inverse variance weighted	0.469240413758579	0.982208218921735	0.828167059182115	0.663553406811968	Gut flora
Irritable bowel syndrome	Gut bacterial pathway abundance (PWY.5101..L.isoleucine.biosynthesis.II)	Inverse variance weighted	0.19897957862751	0.968434300887412	0.603821958074742	0.496332545871345	Gut flora
Irritable bowel syndrome	Gut bacterial pathway abundance (PWY.5104..L.isoleucine.biosynthesis.IV)	Inverse variance weighted	0.618807561224901	0.984982727319601	0.51418460295893	0.520043498683843	Gut flora
Irritable bowel syndrome	Gut bacterial pathway abundance (PWY.5121..superpathway.of.geranylgeranyl.diphosphate.biosynthesis.II..via.MEP.)	Inverse variance weighted	0.568603078884441	1.01329462163186	0.674936641059627	0.948837878910796	Gut flora
Irritable bowel syndrome	Gut bacterial pathway abundance (PWY.5173..superpathway.of.acetyl.CoA.biosynthesis)	Inverse variance weighted	0.9469965620962	1.00175380852737	0.536114382925141	0.0280402387677235	Gut flora
Irritable bowel syndrome	Gut bacterial pathway abundance (PWY.5177..glutaryl.CoA.degradation)	Inverse variance weighted	0.348076564156383	0.971146205147637	0.740844844520293	0.795660079897614	Gut flora
Irritable bowel syndrome	Gut bacterial pathway abundance (PWY.5188..tetrapyrrole.biosynthesis.I..from.glutamate.)	Inverse variance weighted	0.422312129779803	1.0294112233079	0.56842022887145	0.0304281211242155	Gut flora
Irritable bowel syndrome	Gut bacterial pathway abundance (PWY.5189..tetrapyrrole.biosynthesis.II..from.glycine.)	Inverse variance weighted	0.975015018813098	1.00095617207083	0.0207176934919951	0.0246968831384518	Gut flora
Irritable bowel syndrome	Gut bacterial pathway abundance (PWY.5345..superpathway.of.L.methionine.biosynthesis..by.sulfhydrylation.)	Inverse variance weighted	0.0430844474639553	1.05968372773765	0.860826073794202	0.994793005985725	Gut flora
Irritable bowel syndrome	Gut bacterial pathway abundance (PWY.5384..sucrose.degradation.IV..sucrose.phosphorylase.)	Inverse variance weighted	0.729917938653052	0.986818040038849	0.731140905701495	0.0283851650847564	Gut flora
Irritable bowel syndrome	Gut bacterial pathway abundance (PWY.5505..L.glutamate.and.L.glutamine.biosynthesis)	Inverse variance weighted	0.734146531923562	1.00821133737119	0.0636753188635538	0.0264399436378188	Gut flora
Irritable bowel syndrome	Gut bacterial pathway abundance (PWY.5656..mannosylglycerate.biosynthesis.I)	Inverse variance weighted	0.472114632379013	0.990921590526775	0.121938606802061	0.485969888490362	Gut flora
Irritable bowel syndrome	Gut bacterial pathway abundance (PWY.5659..GDP.mannose.biosynthesis)	Inverse variance weighted	0.446006367839515	0.976344194675716	0.0543934782492398	0.618403830589427	Gut flora
Irritable bowel syndrome	Gut bacterial pathway abundance (PWY.5667..CDP.diacylglycerol.biosynthesis.I)	Inverse variance weighted	0.604596028575506	1.01179390913948	0.0343963468254707	0.314369304271636	Gut flora
Irritable bowel syndrome	Gut bacterial pathway abundance (PWY.5676..acetyl.CoA.fermentation.to.butanoate.II)	Inverse variance weighted	0.868660909773441	0.994643250265194	0.277508392165229	0.37133919842793	Gut flora
Irritable bowel syndrome	Gut bacterial pathway abundance (PWY.5686..UMP.biosynthesis)	Inverse variance weighted	0.84117720840699	1.00720932904956	0.213221062256282	0.434858742261228	Gut flora
Irritable bowel syndrome	Gut bacterial pathway abundance (PWY.5695..urate.biosynthesis.inosine.5..phosphate.degradation)	Inverse variance weighted	0.195989258667494	0.964485254000926	0.509919364437803	0.165717473277872	Gut flora
Irritable bowel syndrome	Gut bacterial pathway abundance (PWY.5705..allantoin.degradation.to.glyoxylate.III)	Inverse variance weighted	0.866200077674391	1.00360579273601	0.358241774790719	0.0373617142047702	Gut flora
Irritable bowel syndrome	Gut bacterial pathway abundance (PWY.5791..1.4.dihydroxy.2.naphthoate.biosynthesis.II..plants.)	Inverse variance weighted	0.77191710105111	1.00483426266723	0.115645366182035	0.341873444468214	Gut flora
Irritable bowel syndrome	Gut bacterial pathway abundance (PWY.5838..superpathway.of.menaquinol.8.biosynthesis.I)	Inverse variance weighted	0.00775274185172479	1.07144351491049	0.186192162553593	0.130451115400822	Gut flora
Irritable bowel syndrome	Gut bacterial pathway abundance (PWY.5850..superpathway.of.menaquinol.6.biosynthesis.I)	Inverse variance weighted	0.944853856012245	0.999097440882714	0.527022966313641	0.363473568683475	Gut flora
Irritable bowel syndrome	Gut bacterial pathway abundance (PWY.5913..TCA.cycle.VI..obligate.autotrophs.)	Inverse variance weighted	0.638169899131119	0.988866176264717	0.833772263481658	0.260364719986331	Gut flora
Irritable bowel syndrome	Gut bacterial pathway abundance (PWY.5918..superpathay.of.heme.biosynthesis.from.glutamate)	Inverse variance weighted	0.0341799945445437	0.951713884846431	0.219824738714654	0.804451085391501	Gut flora
Irritable bowel syndrome	Gut bacterial pathway abundance (PWY.5920..superpathway.of.heme.biosynthesis.from.glycine)	Inverse variance weighted	0.734632667909643	1.00469378448586	0.497999250481549	0.226431194430792	Gut flora
Irritable bowel syndrome	Gut bacterial pathway abundance (PWY.5941..glycogen.degradation.II..eukaryotic.)	Inverse variance weighted	0.138802281181046	1.03853281864924	0.627249243442824	0.757677183641208	Gut flora
Irritable bowel syndrome	Gut bacterial pathway abundance (PWY.5971..palmitate.biosynthesis.II..bacteria.and.plants.)	Inverse variance weighted	0.314243422748398	1.02317724898798	0.367437012904644	0.884935721104099	Gut flora
Irritable bowel syndrome	Gut bacterial pathway abundance (PWY.5973..cis.vaccenate.biosynthesis)	Inverse variance weighted	0.0330294980820747	1.06883337012157	0.189824263021211	0.0471716858897758	Gut flora
Irritable bowel syndrome	Gut bacterial pathway abundance (PWY.5989..stearate.biosynthesis.II..bacteria.and.plants.)	Inverse variance weighted	0.82796764473641	0.992959921889837	0.948390509619876	0.387655705578585	Gut flora
Irritable bowel syndrome	Gut bacterial pathway abundance (PWY.6121..5.aminoimidazole.ribonucleotide.biosynthesis.I)	Inverse variance weighted	0.00819023052888103	0.923528778296698	0.112647797202982	0.32980039589318	Gut flora
Irritable bowel syndrome	Gut bacterial pathway abundance (PWY.6123..inosine.5..phosphate.biosynthesis.I)	Inverse variance weighted	0.844131755871205	1.01454292321917	0.152502260581766	0.00235615942039789	Gut flora
Irritable bowel syndrome	Gut bacterial pathway abundance (PWY.6125..superpathway.of.guanosine.nucleotides.de.novo.biosynthesis.II)	Inverse variance weighted	0.13274496690978	0.958810409104871	0.0140884379574265	0.206920904981066	Gut flora
Irritable bowel syndrome	Gut bacterial pathway abundance (PWY.6147..6.hydroxymethyl.dihydropterin.diphosphate.biosynthesis.I)	Inverse variance weighted	0.241212133094501	1.02867024360622	0.678294940529162	0.972554267194939	Gut flora
Irritable bowel syndrome	Gut bacterial pathway abundance (PWY.6151..S.adenosyl.L.methionine.cycle.I)	Inverse variance weighted	0.715932849623774	1.00978599172915	0.263164015104096	0.0654859784778774	Gut flora
Irritable bowel syndrome	Gut bacterial pathway abundance (PWY.6163..chorismate.biosynthesis.from.3.dehydroquinate)	Inverse variance weighted	0.552240522060986	0.982058098812276	0.366612430261204	0.470890856711091	Gut flora
Irritable bowel syndrome	Gut bacterial pathway abundance (PWY.621..sucrose.degradation.III..sucrose.invertase.)	Inverse variance weighted	0.149703706313345	0.952144186242678	0.400075660106016	0.154221832792684	Gut flora
Irritable bowel syndrome	Gut bacterial pathway abundance (PWY.6263..superpathway.of.menaquinol.8.biosynthesis.II)	Inverse variance weighted	0.00188179927172825	1.06650565271253	0.350967844303411	0.229183754571313	Gut flora
Irritable bowel syndrome	Gut bacterial pathway abundance (PWY.6284..superpathway.of.unsaturated.fatty.acids.biosynthesis..E..coli.)	Inverse variance weighted	0.455712281028445	1.01969925328696	0.125349008894947	0.433549300833983	Gut flora
Irritable bowel syndrome	Gut bacterial pathway abundance (PWY.6285..superpathway.of.fatty.acids.biosynthesis..E..coli.)	Inverse variance weighted	0.894629669146194	1.00181645041378	0.151719415023514	0.0863560623365365	Gut flora
Irritable bowel syndrome	Gut bacterial pathway abundance (PWY.6317..galactose.degradation.I..Leloir.pathway.)	Inverse variance weighted	0.61365862711205	0.986611850282946	0.925167054516391	0.737540822032458	Gut flora
Irritable bowel syndrome	Gut bacterial pathway abundance (PWY.6353..purine.nucleotides.degradation.II..aerobic.)	Inverse variance weighted	0.142761545653409	0.966188853510628	0.761900279852157	0.924279195662606	Gut flora
Irritable bowel syndrome	Gut bacterial pathway abundance (PWY.6471..peptidoglycan.biosynthesis.IV..Enterococcus.faecium.)	Inverse variance weighted	0.489962634090494	0.984083730810903	0.498743990331566	0.565749972214803	Gut flora
Irritable bowel syndrome	Gut bacterial pathway abundance (PWY.6507..4.deoxy.L.threo.hex.4.enopyranuronate.degradation)	Inverse variance weighted	0.263878110496503	0.966888761231419	0.212620889679609	0.212784943156042	Gut flora
Irritable bowel syndrome	Gut bacterial pathway abundance (PWY.6519..8.amino.7.oxononanoate.biosynthesis.I)	Inverse variance weighted	0.144624120391326	1.03864346166981	0.0839145300811	0.394817249248416	Gut flora
Irritable bowel syndrome	Gut bacterial pathway abundance (PWY.6545..pyrimidine.deoxyribonucleotides.de.novo.biosynthesis.III)	Inverse variance weighted	0.928835215205349	1.00286023956861	0.199257935387255	0.0716081677053874	Gut flora
Irritable bowel syndrome	Gut bacterial pathway abundance (PWY.6588..pyruvate.fermentation.to.acetone)	Inverse variance weighted	0.545862272903715	0.988415774895355	0.822203902729768	0.544802162836831	Gut flora
Irritable bowel syndrome	Gut bacterial pathway abundance (PWY.6590..superpathway.of.Clostridium.acetobutylicum.acidogenic.fermentation)	Inverse variance weighted	0.882497790437138	0.994423892116456	0.381318139695339	0.886893495665201	Gut flora
Irritable bowel syndrome	Gut bacterial pathway abundance (PWY.6608..guanosine.nucleotides.degradation.III)	Inverse variance weighted	0.607878099447179	1.01540202512729	0.675820066456002	0.733455608035858	Gut flora
Irritable bowel syndrome	Gut bacterial pathway abundance (PWY.6609..adenine.and.adenosine.salvage.III)	Inverse variance weighted	0.168406754221261	0.966864390944402	0.196686739313142	0.131808500868636	Gut flora
Irritable bowel syndrome	Gut bacterial pathway abundance (PWY.6612..superpathway.of.tetrahydrofolate.biosynthesis)	Inverse variance weighted	0.559350290964304	0.988713112979024	0.359121757472428	0.130296819519062	Gut flora
Irritable bowel syndrome	Gut bacterial pathway abundance (PWY.6628..superpathway.of.L.phenylalanine.biosynthesis)	Inverse variance weighted	0.572833610699215	0.987641050287834	0.231660030434526	0.0437986519526489	Gut flora
Irritable bowel syndrome	Gut bacterial pathway abundance (PWY.6629..superpathway.of.L.tryptophan.biosynthesis)	Inverse variance weighted	0.0451638734315152	1.03139125979141	0.680523998530935	0.672566482003631	Gut flora
Irritable bowel syndrome	Gut bacterial pathway abundance (PWY.6630..superpathway.of.L.tyrosine.biosynthesis)	Inverse variance weighted	0.926082775201166	1.00138133093856	0.657315672909259	0.671239817486541	Gut flora
Irritable bowel syndrome	Gut bacterial pathway abundance (PWY66.422..D.galactose.degradation.V..Leloir.pathway.)	Inverse variance weighted	0.620093948273356	1.01327885210378	0.25883682322931	0.286008389728908	Gut flora
Irritable bowel syndrome	Gut bacterial pathway abundance (PWY.6690..cinnamate.and.3.hydroxycinnamate.degradation.to.2.oxopent.4.enoate)	Inverse variance weighted	0.527937396976016	0.990158924477047	0.888519379771113	0.490317972974473	Gut flora
Irritable bowel syndrome	Gut bacterial pathway abundance (PWY.6700..queuosine.biosynthesis)	Inverse variance weighted	0.149592864829003	0.966652213561045	0.451834266273882	0.456424650242404	Gut flora
Irritable bowel syndrome	Gut bacterial pathway abundance (PWY.6703..preQ0.biosynthesis)	Inverse variance weighted	0.291423946693618	0.975454035723647	0.740519834157908	0.512561960400195	Gut flora
Irritable bowel syndrome	Gut bacterial pathway abundance (PWY.6708..ubiquinol.8.biosynthesis..prokaryotic.)	Inverse variance weighted	0.525400080727969	1.0113648525545	0.916667457655654	0.323967814371605	Gut flora
Irritable bowel syndrome	Gut bacterial pathway abundance (PWY.6731..starch.degradation.III)	Inverse variance weighted	0.885568097958171	0.998270985912673	0.314975606075496	0.850037760765757	Gut flora
Irritable bowel syndrome	Gut bacterial pathway abundance (PWY.6737..starch.degradation.V)	Inverse variance weighted	0.916400567777944	0.995960132968451	0.935219169195234	0.694422664786386	Gut flora
Irritable bowel syndrome	Gut bacterial pathway abundance (PWY.6823..molybdenum.cofactor.biosynthesis)	Inverse variance weighted	0.25599042636033	1.01568411132662	0.301655569286328	0.359451015309095	Gut flora
Irritable bowel syndrome	Gut bacterial pathway abundance (PWY.6891..thiazole.biosynthesis.II..Bacillus.)	Inverse variance weighted	0.158438483023734	0.98064791014386	0.217166194422052	0.58669133648188	Gut flora
Irritable bowel syndrome	Gut bacterial pathway abundance (PWY.6892..thiazole.biosynthesis.I..E..coli.)	Inverse variance weighted	0.0759429871946318	0.946006912322225	0.969195356142784	0.789380046675332	Gut flora
Irritable bowel syndrome	Gut bacterial pathway abundance (PWY.6897..thiamin.salvage.II)	Inverse variance weighted	0.0939725443084742	1.04578572170825	0.708845554085212	0.0530641083672367	Gut flora
Irritable bowel syndrome	Gut bacterial pathway abundance (PWY.6901..superpathway.of.glucose.and.xylose.degradation)	Inverse variance weighted	0.0105437127168821	1.08408930211099	0.198105049321811	0.659677193157316	Gut flora
Irritable bowel syndrome	Gut bacterial pathway abundance (PWY.6969..TCA.cycle.V..2.oxoglutarate.ferredoxin.oxidoreductase.)	Inverse variance weighted	0.470155048708245	0.983236432115134	0.997132093291544	0.958668643518691	Gut flora
Irritable bowel syndrome	Gut bacterial pathway abundance (PWY.7003..glycerol.degradation.to.butanol)	Inverse variance weighted	0.356747802264835	1.0157044503969	0.99497837399637	0.34141489777868	Gut flora
Irritable bowel syndrome	Gut bacterial pathway abundance (PWY.7013..L.1.2.propanediol.degradation)	Inverse variance weighted	0.516507866256272	1.00816681413101	0.98566615151102	0.182526196447442	Gut flora
Irritable bowel syndrome	Gut bacterial pathway abundance (PWY.7187..pyrimidine.deoxyribonucleotides.de.novo.biosynthesis.II)	Inverse variance weighted	0.256559658741174	0.965281726131694	0.655908197950605	0.746792478134262	Gut flora
Irritable bowel syndrome	Gut bacterial pathway abundance (PWY.7196..superpathway.of.pyrimidine.ribonucleosides.salvage)	Inverse variance weighted	0.471248585547184	1.02461207835944	0.803355826043835	0.877653804770953	Gut flora
Irritable bowel syndrome	Gut bacterial pathway abundance (PWY.7197..pyrimidine.deoxyribonucleotide.phosphorylation)	Inverse variance weighted	0.800781918397261	1.00757	0.731324205727986	0.333597747653937	Gut flora
Irritable bowel syndrome	Gut bacterial pathway abundance (PWY.7198..pyrimidine.deoxyribonucleotides.de.novo.biosynthesis.IV)	Inverse variance weighted	0.39540436929007	0.972694175955228	0.7162138513647	0.715093174412729	Gut flora
Irritable bowel syndrome	Gut bacterial pathway abundance (PWY.7199..pyrimidine.deoxyribonucleosides.salvage)	Inverse variance weighted	0.291686363615354	0.965266209688328	0.656808360511787	0.0753670453647776	Gut flora
Irritable bowel syndrome	Gut bacterial pathway abundance (PWY.7209..superpathway.of.pyrimidine.ribonucleosides.degradation)	Inverse variance weighted	0.297583505729484	1.01975485038705	0.504019840804937	0.0761381662162763	Gut flora
Irritable bowel syndrome	Gut bacterial pathway abundance (PWY.7211..superpathway.of.pyrimidine.deoxyribonucleotides.de.novo.biosynthesis)	Inverse variance weighted	0.00379469156275113	1.07276772485597	0.943361412678745	0.211041481800511	Gut flora
Irritable bowel syndrome	Gut bacterial pathway abundance (PWY.7219..adenosine.ribonucleotides.de.novo.biosynthesis)	Inverse variance weighted	0.262833396417843	1.02924359366559	0.0580421200809392	0.536672454704902	Gut flora
Irritable bowel syndrome	Gut bacterial pathway abundance (PWY.7221..guanosine.ribonucleotides.de.novo.biosynthesis)	Inverse variance weighted	0.501754540160922	1.01580435534494	0.237844857086009	0.0810694717746597	Gut flora
Irritable bowel syndrome	Gut bacterial pathway abundance (PWY.7234..inosine.5..phosphate.biosynthesis.III)	Inverse variance weighted	0.134284996918074	0.958818399784004	0.380057280074268	0.570947988916387	Gut flora
Irritable bowel syndrome	Gut bacterial pathway abundance (PWY.7237..myo...chiro..and.scillo.inositol.degradation)	Inverse variance weighted	0.940438142244474	0.998009608163891	0.47098255524176	0.682983515819646	Gut flora
Irritable bowel syndrome	Gut bacterial pathway abundance (PWY.724..superpathway.of.L.lysine..L.threonine.and.L.methionine.biosynthesis.II)	Inverse variance weighted	0.275801847799708	1.02905228524348	0.58110927754419	0.46293578210588	Gut flora
Irritable bowel syndrome	Gut bacterial pathway abundance (PWY.7254..TCA.cycle.VII..acetate.producers.)	Inverse variance weighted	0.241741048923548	0.976238960413398	0.770486457796681	0.576302374463395	Gut flora
Irritable bowel syndrome	Gut bacterial pathway abundance (PWY.7315..dTDP.N.acetylthomosamine.biosynthesis)	Inverse variance weighted	0.825594262321423	0.995355683210618	0.45567503945444	0.79717543035772	Gut flora
Irritable bowel syndrome	Gut bacterial pathway abundance (PWY.7323..superpathway.of.GDP.mannose.derived.O.antigen.building.blocks.biosynthesis)	Inverse variance weighted	0.493027388288555	0.980895709622367	0.12805439619604	0.402228211021965	Gut flora
Irritable bowel syndrome	Gut bacterial pathway abundance (PWY.7328..superpathway.of.UDP.glucose.derived.O.antigen.building.blocks.biosynthesis)	Inverse variance weighted	0.484113329019576	1.03202180584548	0.0703225933126845	0.0107389972199474	Gut flora
Irritable bowel syndrome	Gut bacterial pathway abundance (PWY.7371..1.4.dihydroxy.6.naphthoate.biosynthesis.II)	Inverse variance weighted	0.991900142416457	0.999716139450528	0.534237101358783	0.0623916548105286	Gut flora
Irritable bowel syndrome	Gut bacterial pathway abundance (PWY.7392..taxadiene.biosynthesis..engineered.)	Inverse variance weighted	0.865513731901535	1.00277188641856	0.345910211390009	0.277738650289997	Gut flora
Irritable bowel syndrome	Gut bacterial pathway abundance (PWY.7400..L.arginine.biosynthesis.IV..archaebacteria.)	Inverse variance weighted	0.751767761140443	1.00890834515003	0.642577233684265	0.76461518824127	Gut flora
Irritable bowel syndrome	Gut bacterial pathway abundance (PWY.7446..sulfoglycolysis)	Inverse variance weighted	0.435297431329664	1.01078507629408	0.321540211432567	0.61664819416006	Gut flora
Irritable bowel syndrome	Gut bacterial pathway abundance (PWY.7456..mannan.degradation)	Inverse variance weighted	0.539401363550538	1.02045292264435	0.633996897371099	0.101296163386792	Gut flora
Irritable bowel syndrome	Gut bacterial pathway abundance (PWY.841..superpathway.of.purine.nucleotides.de.novo.biosynthesis.I)	Inverse variance weighted	0.129067987687539	0.959296737141928	0.465694459578219	0.798815514297556	Gut flora
Irritable bowel syndrome	Gut bacterial pathway abundance (PWY_ARG.POLYAMINE.SYN..superpathway.of.arginine.and.polyamine.biosynthesis)	Inverse variance weighted	0.48533726963712	0.978691725745675	0.548343533664681	0.9294789226033	Gut flora
Irritable bowel syndrome	Gut bacterial pathway abundance (PWY_GLYCOLYSIS.E.D..superpathway.of.glycolysis.and.Entner.Doudoroff)	Inverse variance weighted	0.65764850277959	1.02242487353707	0.00990849828891478	0.0153861170870569	Gut flora
Irritable bowel syndrome	Gut bacterial pathway abundance (PWY_GLYCOLYSIS..glycolysis.I..from.glucose.6.phosphate.)	Inverse variance weighted	0.494064189703708	0.983928634422317	0.28903020944884	0.821058848286398	Gut flora
Irritable bowel syndrome	Gut bacterial pathway abundance (PWY_GLYOXYLATE.BYPASS..glyoxylate.cycle)	Inverse variance weighted	0.965662295256675	0.999063223866527	0.712761136300143	0.621001128199866	Gut flora
Irritable bowel syndrome	Gut bacterial pathway abundance (PWY_HEME.BIOSYNTHESIS.II..heme.biosynthesis.I..aerobic.)	Inverse variance weighted	0.769204879400807	0.993755264628367	0.309502899648063	0.105855993218707	Gut flora
Irritable bowel syndrome	Gut bacterial pathway abundance (PWY_NAD.BIOSYNTHESIS.II..NAD.salvage.pathway.II)	Inverse variance weighted	0.757701056816193	0.994699428327737	0.311919514621086	0.837621722475951	Gut flora
Irritable bowel syndrome	Gut bacterial pathway abundance (PWY_REDCITCYC..TCA.cycle.VIII..helicobacter.)	Inverse variance weighted	0.991790725357245	1.00020717766477	0.996169484208226	0.466828248796939	Gut flora
Irritable bowel syndrome	Gut bacterial pathway abundance (PWY_TCA.GLYOX.BYPASS..superpathway.of.glyoxylate.bypass.and.TCA)	Inverse variance weighted	0.107198777626903	1.03529336705282	0.270078392197946	0.889020421525384	Gut flora
Irritable bowel syndrome	Gut bacterial pathway abundance (PYRIDNUCSAL.PWY..NAD.salvage.pathway.I)	Inverse variance weighted	0.145025927194997	1.03003169652565	0.640369345606657	0.632287404594771	Gut flora
Irritable bowel syndrome	Gut bacterial pathway abundance (PYRIDNUCSYN.PWY..NAD.biosynthesis.I..from.aspartate.)	Inverse variance weighted	0.648338624236135	1.01162444604411	0.159648102337341	0.536642415948607	Gut flora
Irritable bowel syndrome	Gut bacterial pathway abundance (PYRIDOXSYN.PWY..pyridoxal.5..phosphate.biosynthesis.I)	Inverse variance weighted	0.31409944887654	1.0265386910237	0.237078302533141	0.199172190731449	Gut flora
Irritable bowel syndrome	Gut bacterial pathway abundance (RHAMCAT.PWY..L.rhamnose.degradation.I)	Inverse variance weighted	0.201186334811114	0.968293913015634	0.0611625278605908	0.270648658784511	Gut flora
Irritable bowel syndrome	Gut bacterial pathway abundance (RIBOSYN2.PWY..flavin.biosynthesis.I..bacteria.and.plants.)	Inverse variance weighted	0.558605057726057	0.974991341591555	0.146315023505067	0.0343581978616356	Gut flora
Irritable bowel syndrome	Gut bacterial pathway abundance (SER.GLYSYN.PWY..superpathway.of.L.serine.and.glycine.biosynthesis.I)	Inverse variance weighted	0.910426069540213	1.00635532491388	0.948071942707088	8.57219499703045e-05	Gut flora
Irritable bowel syndrome	Gut bacterial pathway abundance (SO4ASSIM.PWY..sulfate.reduction.I..assimilatory.)	Inverse variance weighted	0.0734236692923148	0.920804650433279	0.94110509237212	0.32162355233496	Gut flora
Irritable bowel syndrome	Gut bacterial pathway abundance (SULFATE.CYS.PWY..superpathway.of.sulfate.assimilation.and.cysteine.biosynthesis)	Inverse variance weighted	0.0259666123552351	1.05996314948125	0.804950183286549	0.198826386812948	Gut flora
Irritable bowel syndrome	Gut bacterial pathway abundance (THRESYN.PWY..superpathway.of.L.threonine.biosynthesis)	Inverse variance weighted	0.76383501162213	0.990837443683863	0.787491348305596	0.46305335444673	Gut flora
Irritable bowel syndrome	Gut bacterial pathway abundance (TRNA.CHARGING.PWY..tRNA.charging)	Inverse variance weighted	0.613765785473831	1.01218327507887	0.0620709208940372	0.599983634149345	Gut flora
Irritable bowel syndrome	Gut bacterial pathway abundance (TRPSYN.PWY..L.tryptophan.biosynthesis)	Inverse variance weighted	0.010448830610563	1.06902245012886	0.343113911905497	0.0523954941183522	Gut flora
Irritable bowel syndrome	Gut bacterial pathway abundance (UBISYN.PWY..superpathway.of.ubiquinol.8.biosynthesis..prokaryotic.)	Inverse variance weighted	0.265212745970703	1.02481473553864	0.243705340279311	0.257794329982321	Gut flora
Irritable bowel syndrome	Gut bacterial pathway abundance (UDPNAGSYN.PWY..UDP.N.acetyl.D.glucosamine.biosynthesis.I)	Inverse variance weighted	0.208893586352843	1.03980387068535	0.259211406077979	0.745862169216461	Gut flora
Irritable bowel syndrome	Gut bacterial pathway abundance (X1CMET2.PWY..N10.formyl.tetrahydrofolate.biosynthesis)	Inverse variance weighted	0.386120201361899	0.97685432909068	0.928869449155717	0.812794692402782	Gut flora
Irritable bowel syndrome	Gut microbiota abundance (k_Bacteria.p_Actinobacteria.c_Actinobacteria)	Inverse variance weighted	0.589017965481723	0.986254980237379	0.404385625028782	0.529806817049229	Gut flora
Irritable bowel syndrome	Gut microbiota abundance (k_Bacteria.p_Bacteroidetes.c_Bacteroidia)	Inverse variance weighted	0.610378134262334	0.987743952765343	0.786462116422109	0.46726407412781	Gut flora
Irritable bowel syndrome	Gut microbiota abundance (k_Bacteria.p_Firmicutes.c_Bacilli)	Inverse variance weighted	0.786448563157995	0.991912836499938	0.576344727808229	0.000645825006875639	Gut flora
Irritable bowel syndrome	Gut microbiota abundance (k_Bacteria.p_Firmicutes.c_Clostridia)	Inverse variance weighted	0.983324478549064	1.00070043470607	0.689635709947389	0.751201127962627	Gut flora
Irritable bowel syndrome	Gut microbiota abundance (k_Bacteria.p_Firmicutes.c_Erysipelotrichia)	Inverse variance weighted	0.572661329451724	1.01602724613782	0.662373122431123	0.891120996364711	Gut flora
Irritable bowel syndrome	Gut microbiota abundance (k_Bacteria.p_Firmicutes.c_Negativicutes)	Inverse variance weighted	0.784717823107544	1.00885671086434	0.988012772407347	0.574958634248856	Gut flora
Irritable bowel syndrome	Gut microbiota abundance (k_Bacteria.p_Proteobacteria.c_Betaproteobacteria)	Inverse variance weighted	0.0997823153738625	1.06343321890182	0.526125430872704	0.0132086703012201	Gut flora
Irritable bowel syndrome	Gut microbiota abundance (k_Bacteria.p_Proteobacteria.c_Deltaproteobacteria)	Inverse variance weighted	0.924916098911962	0.996636297399499	0.203773092722043	0.361946947928338	Gut flora
Irritable bowel syndrome	Gut microbiota abundance (k_Bacteria.p_Proteobacteria.c_Gammaproteobacteria)	Inverse variance weighted	0.348675364526489	1.07670774666869	0.685331647678984	0.0121115888585658	Gut flora
Irritable bowel syndrome	Gut microbiota abundance (k_Bacteria.p_Verrucomicrobia.c_Verrucomicrobiae)	Inverse variance weighted	0.146308969741828	0.969988027026463	0.0403424728504214	0.362599980677119	Gut flora
Irritable bowel syndrome	Gut microbiota abundance (k_Bacteria.p_Actinobacteria.c_Actinobacteria.o_Actinomycetales.f_Micrococcaceae)	Inverse variance weighted	0.606810979416451	0.989884406067383	0.711513240332963	0.658167408920845	Gut flora
Irritable bowel syndrome	Gut microbiota abundance (k_Bacteria.p_Actinobacteria.c_Actinobacteria.o_Bifidobacteriales.f_Bifidobacteriaceae)	Inverse variance weighted	0.625119824154908	0.988586258266918	0.0736536477224925	0.151739953613164	Gut flora
Irritable bowel syndrome	Gut microbiota abundance (k_Bacteria.p_Actinobacteria.c_Actinobacteria.o_Coriobacteriales.f_Coriobacteriaceae)	Inverse variance weighted	0.476030350420905	0.979881735050083	0.487021507792068	0.677448388253827	Gut flora
Irritable bowel syndrome	Gut microbiota abundance (k_Bacteria.p_Bacteroidetes.c_Bacteroidia.o_Bacteroidales.f_Bacteroidaceae)	Inverse variance weighted	0.940801186903337	0.998143541517604	0.0621185470997563	0.195984515283047	Gut flora
Irritable bowel syndrome	Gut microbiota abundance (k_Bacteria.p_Bacteroidetes.c_Bacteroidia.o_Bacteroidales.f_Bacteroidales_noname)	Inverse variance weighted	0.926185393197762	0.997217315163202	0.883826721054025	0.241751319632901	Gut flora
Irritable bowel syndrome	Gut microbiota abundance (k_Bacteria.p_Bacteroidetes.c_Bacteroidia.o_Bacteroidales.f_Porphyromonadaceae)	Inverse variance weighted	0.988103485789328	0.999656375192966	0.430461614429353	0.218770337573681	Gut flora
Irritable bowel syndrome	Gut microbiota abundance (k_Bacteria.p_Bacteroidetes.c_Bacteroidia.o_Bacteroidales.f_Prevotellaceae)	Inverse variance weighted	0.256564502167308	0.967288496297235	0.870572626741578	0.821415003425737	Gut flora
Irritable bowel syndrome	Gut microbiota abundance (k_Bacteria.p_Bacteroidetes.c_Bacteroidia.o_Bacteroidales.f_Rikenellaceae)	Inverse variance weighted	0.669300460917202	0.980085949030996	0.368712906215511	0.00200224958208326	Gut flora
Irritable bowel syndrome	Gut microbiota abundance (k_Bacteria.p_Firmicutes.c_Bacilli.o_Lactobacillales.f_Lactobacillaceae)	Inverse variance weighted	0.572457956522323	1.01051	0.0602355997184285	0.00504732279854159	Gut flora
Irritable bowel syndrome	Gut microbiota abundance (k_Bacteria.p_Firmicutes.c_Bacilli.o_Lactobacillales.f_Streptococcaceae)	Inverse variance weighted	0.371295138013953	0.985985466539589	0.695332639606122	0.57948787534855	Gut flora
Irritable bowel syndrome	Gut microbiota abundance (k_Bacteria.p_Firmicutes.c_Clostridia.o_Clostridiales.f_Clostridiaceae)	Inverse variance weighted	0.562613614668563	0.988714068115231	0.55339276215175	0.281253079790504	Gut flora
Irritable bowel syndrome	Gut microbiota abundance (k_Bacteria.p_Firmicutes.c_Clostridia.o_Clostridiales.f_Clostridiales_noname)	Inverse variance weighted	0.82354069239566	0.994539000038997	0.105647520568677	0.101651587067169	Gut flora
Irritable bowel syndrome	Gut microbiota abundance (k_Bacteria.p_Firmicutes.c_Clostridia.o_Clostridiales.f_Eubacteriaceae)	Inverse variance weighted	0.877153862656769	1.00577051175329	0.805960337339732	0.679937787123541	Gut flora
Irritable bowel syndrome	Gut microbiota abundance (k_Bacteria.p_Firmicutes.c_Clostridia.o_Clostridiales.f_Lachnospiraceae)	Inverse variance weighted	0.0685997150005306	0.953317548623354	0.906214584420892	0.522811767220099	Gut flora
Irritable bowel syndrome	Gut microbiota abundance (k_Bacteria.p_Firmicutes.c_Clostridia.o_Clostridiales.f_Oscillospiraceae)	Inverse variance weighted	0.559716950440631	1.01864033649971	0.908298014718916	0.674657679829757	Gut flora
Irritable bowel syndrome	Gut microbiota abundance (k_Bacteria.p_Firmicutes.c_Clostridia.o_Clostridiales.f_Ruminococcaceae)	Inverse variance weighted	0.910471393857718	1.00763361358974	0.332721869216656	0.000915112832522009	Gut flora
Irritable bowel syndrome	Gut microbiota abundance (k_Bacteria.p_Firmicutes.c_Erysipelotrichia.o_Erysipelotrichales.f_Erysipelotrichaceae)	Inverse variance weighted	0.572664092995902	1.01602603844564	0.662741981483079	0.891120582109802	Gut flora
Irritable bowel syndrome	Gut microbiota abundance (k_Bacteria.p_Firmicutes.c_Negativicutes.o_Selenomonadales.f_Acidaminococcaceae)	Inverse variance weighted	0.635288014691874	1.01820724075162	0.40406970170706	0.00475520180489797	Gut flora
Irritable bowel syndrome	Gut microbiota abundance (k_Bacteria.p_Firmicutes.c_Negativicutes.o_Selenomonadales.f_Veillonellaceae)	Inverse variance weighted	0.606215752273606	0.988954051923843	0.537524350336216	0.698436984255866	Gut flora
Irritable bowel syndrome	Gut microbiota abundance (k_Bacteria.p_Proteobacteria.c_Betaproteobacteria.o_Burkholderiales.f_Burkholderiales_noname)	Inverse variance weighted	0.642100409898752	0.992601306500763	0.946407688827151	0.291410239695857	Gut flora
Irritable bowel syndrome	Gut microbiota abundance (k_Bacteria.p_Proteobacteria.c_Betaproteobacteria.o_Burkholderiales.f_Oxalobacteraceae)	Inverse variance weighted	0.952303655098678	1.00107010829203	0.784402814321701	0.347615785039103	Gut flora
Irritable bowel syndrome	Gut microbiota abundance (k_Bacteria.p_Proteobacteria.c_Betaproteobacteria.o_Burkholderiales.f_Sutterellaceae)	Inverse variance weighted	0.226795000981451	0.950448275841929	0.0160202410571153	0.047196931519371	Gut flora
Irritable bowel syndrome	Gut microbiota abundance (k_Bacteria.p_Proteobacteria.c_Deltaproteobacteria.o_Desulfovibrionales.f_Desulfovibrionaceae)	Inverse variance weighted	0.92507274099638	0.996643315321401	0.203691421251808	0.361942842945991	Gut flora
Irritable bowel syndrome	Gut microbiota abundance (k_Bacteria.p_Proteobacteria.c_Gammaproteobacteria.o_Enterobacteriales.f_Enterobacteriaceae)	Inverse variance weighted	0.714796958643356	0.987198526561374	0.142443611514008	0.240512303184385	Gut flora
Irritable bowel syndrome	Gut microbiota abundance (k_Bacteria.p_Proteobacteria.c_Gammaproteobacteria.o_Pasteurellales.f_Pasteurellaceae)	Inverse variance weighted	0.370376589901877	1.02842626633519	0.606915084602213	0.531848329629054	Gut flora
Irritable bowel syndrome	Gut microbiota abundance (k_Bacteria.p_Verrucomicrobia.c_Verrucomicrobiae.o_Verrucomicrobiales.f_Verrucomicrobiaceae)	Inverse variance weighted	0.146295437706836	0.969987232345428	0.0403654259850662	0.362609429908077	Gut flora
Irritable bowel syndrome	Gut microbiota abundance (k_Bacteria.p_Actinobacteria.c_Actinobacteria.o_Actinomycetales.f_Micrococcaceae.g_Rothia)	Inverse variance weighted	0.607728759224813	0.989902036394575	0.705488164986365	0.657924082617712	Gut flora
Irritable bowel syndrome	Gut microbiota abundance (k_Bacteria.p_Actinobacteria.c_Actinobacteria.o_Bifidobacteriales.f_Bifidobacteriaceae.g_Bifidobacterium)	Inverse variance weighted	0.512747761218293	0.983377324429651	0.0450043757364995	0.101560076828011	Gut flora
Irritable bowel syndrome	Gut microbiota abundance (k_Bacteria.p_Actinobacteria.c_Actinobacteria.o_Coriobacteriales.f_Coriobacteriaceae.g_Adlercreutzia)	Inverse variance weighted	0.297844715429837	0.97507889528786	0.794471057365768	0.104364862438328	Gut flora
Irritable bowel syndrome	Gut microbiota abundance (k_Bacteria.p_Actinobacteria.c_Actinobacteria.o_Coriobacteriales.f_Coriobacteriaceae.g_Collinsella)	Inverse variance weighted	0.588581246959598	1.01633861959159	0.785190920932223	0.216031186632994	Gut flora
Irritable bowel syndrome	Gut microbiota abundance (k_Bacteria.p_Actinobacteria.c_Actinobacteria.o_Coriobacteriales.f_Coriobacteriaceae.g_Eggerthella)	Inverse variance weighted	0.00547343151159698	0.945922470516079	0.69647659196172	0.207794063376921	Gut flora
Irritable bowel syndrome	Gut microbiota abundance (k_Bacteria.p_Actinobacteria.c_Actinobacteria.o_Coriobacteriales.f_Coriobacteriaceae.g_Gordonibacter)	Inverse variance weighted	0.541791604496871	1.01066062692868	0.171689875216866	0.221174617787228	Gut flora
Irritable bowel syndrome	Gut microbiota abundance (k_Bacteria.p_Bacteroidetes.c_Bacteroidia.o_Bacteroidales.f_Bacteroidaceae.g_Bacteroides)	Inverse variance weighted	0.817290604543764	1.00560044929835	0.0358891654310109	0.189093329513594	Gut flora
Irritable bowel syndrome	Gut microbiota abundance (k_Bacteria.p_Bacteroidetes.c_Bacteroidia.o_Bacteroidales.f_Bacteroidales_noname.g_Bacteroidales_noname)	Inverse variance weighted	0.927063829760171	0.997251186088559	0.880459877701212	0.241737998474649	Gut flora
Irritable bowel syndrome	Gut microbiota abundance (k_Bacteria.p_Bacteroidetes.c_Bacteroidia.o_Bacteroidales.f_Porphyromonadaceae.g_Barnesiella)	Inverse variance weighted	0.386162751427034	0.979694275588249	0.864607529659259	0.337784010467375	Gut flora
Irritable bowel syndrome	Gut microbiota abundance (k_Bacteria.p_Bacteroidetes.c_Bacteroidia.o_Bacteroidales.f_Porphyromonadaceae.g_Coprobacter)	Inverse variance weighted	0.956105850211281	1.00125325517177	0.845381749041817	0.241169433967878	Gut flora
Irritable bowel syndrome	Gut microbiota abundance (k_Bacteria.p_Bacteroidetes.c_Bacteroidia.o_Bacteroidales.f_Porphyromonadaceae.g_Odoribacter)	Inverse variance weighted	0.0463219884860783	0.949149555896727	0.829983495853121	0.970000535010041	Gut flora
Irritable bowel syndrome	Gut microbiota abundance (k_Bacteria.p_Bacteroidetes.c_Bacteroidia.o_Bacteroidales.f_Porphyromonadaceae.g_Parabacteroides)	Inverse variance weighted	0.850785941417518	1.0046618129268	0.724226922200959	0.310645883724705	Gut flora
Irritable bowel syndrome	Gut microbiota abundance (k_Bacteria.p_Bacteroidetes.c_Bacteroidia.o_Bacteroidales.f_Prevotellaceae.g_Paraprevotella)	Inverse variance weighted	0.298973314352407	0.978375481639415	0.29141709858265	0.531934539534859	Gut flora
Irritable bowel syndrome	Gut microbiota abundance (k_Bacteria.p_Bacteroidetes.c_Bacteroidia.o_Bacteroidales.f_Prevotellaceae.g_Prevotella)	Inverse variance weighted	0.590694036038177	1.01597137869951	0.281145701440367	0.0935984245703509	Gut flora
Irritable bowel syndrome	Gut microbiota abundance (k_Bacteria.p_Bacteroidetes.c_Bacteroidia.o_Bacteroidales.f_Rikenellaceae.g_Alistipes)	Inverse variance weighted	0.669198223859966	0.980093565922657	0.368673068946743	0.00200248978673369	Gut flora
Irritable bowel syndrome	Gut microbiota abundance (k_Bacteria.p_Firmicutes.c_Bacilli.o_Lactobacillales.f_Lactobacillaceae.g_Lactobacillus)	Inverse variance weighted	0.661849472824285	1.00864940677743	0.0519715816059252	0.00457693516807074	Gut flora
Irritable bowel syndrome	Gut microbiota abundance (k_Bacteria.p_Firmicutes.c_Bacilli.o_Lactobacillales.f_Streptococcaceae.g_Streptococcus)	Inverse variance weighted	0.215473994238651	0.978026444511675	0.155318370390441	0.771537680118355	Gut flora
Irritable bowel syndrome	Gut microbiota abundance (k_Bacteria.p_Firmicutes.c_Clostridia.o_Clostridiales.f_Clostridiaceae.g_Clostridium)	Inverse variance weighted	0.531394493491214	0.988325479477133	0.560433138157459	0.298234185506687	Gut flora
Irritable bowel syndrome	Gut microbiota abundance (k_Bacteria.p_Firmicutes.c_Clostridia.o_Clostridiales.f_Clostridiales_noname.g_Flavonifractor)	Inverse variance weighted	0.189481290642361	1.03171133002996	0.79167295318509	0.216770065347033	Gut flora
Irritable bowel syndrome	Gut microbiota abundance (k_Bacteria.p_Firmicutes.c_Clostridia.o_Clostridiales.f_Clostridiales_noname.g_Pseudoflavonifractor)	Inverse variance weighted	0.0529264970660409	0.960987556925936	0.83690198194146	0.130198710100927	Gut flora
Irritable bowel syndrome	Gut microbiota abundance (k_Bacteria.p_Firmicutes.c_Clostridia.o_Clostridiales.f_Eubacteriaceae.g_Eubacterium)	Inverse variance weighted	0.877374041058515	1.00576131799687	0.804643520260424	0.679924506058909	Gut flora
Irritable bowel syndrome	Gut microbiota abundance (k_Bacteria.p_Firmicutes.c_Clostridia.o_Clostridiales.f_Lachnospiraceae.g_Blautia)	Inverse variance weighted	0.223506785125919	0.968833927472131	0.918634262632365	0.507888102896897	Gut flora
Irritable bowel syndrome	Gut microbiota abundance (k_Bacteria.p_Firmicutes.c_Clostridia.o_Clostridiales.f_Lachnospiraceae.g_Butyrivibrio)	Inverse variance weighted	0.0139902553872186	0.969720818923962	0.741837120971018	0.212719307623791	Gut flora
Irritable bowel syndrome	Gut microbiota abundance (k_Bacteria.p_Firmicutes.c_Clostridia.o_Clostridiales.f_Lachnospiraceae.g_Coprococcus)	Inverse variance weighted	0.927771494254512	1.00234394624559	0.389590262288064	0.633289977968752	Gut flora
Irritable bowel syndrome	Gut microbiota abundance (k_Bacteria.p_Firmicutes.c_Clostridia.o_Clostridiales.f_Lachnospiraceae.g_Dorea)	Inverse variance weighted	0.0804582819422228	1.0562495413382	0.300488890737916	0.953647013175836	Gut flora
Irritable bowel syndrome	Gut microbiota abundance (k_Bacteria.p_Firmicutes.c_Clostridia.o_Clostridiales.f_Lachnospiraceae.g_Lachnospiraceae_noname)	Inverse variance weighted	0.881149192459214	0.991426884818239	0.0818252027171487	0.00807584445866813	Gut flora
Irritable bowel syndrome	Gut microbiota abundance (k_Bacteria.p_Firmicutes.c_Clostridia.o_Clostridiales.f_Lachnospiraceae.g_Roseburia)	Inverse variance weighted	0.652873422972591	0.989084024272848	0.622317418010877	0.130760585772769	Gut flora
Irritable bowel syndrome	Gut microbiota abundance (k_Bacteria.p_Firmicutes.c_Clostridia.o_Clostridiales.f_Oscillospiraceae.g_Oscillibacter)	Inverse variance weighted	0.315870389725309	1.03056473292922	0.741474885841006	0.62477868859677	Gut flora
Irritable bowel syndrome	Gut microbiota abundance (k_Bacteria.p_Firmicutes.c_Clostridia.o_Clostridiales.f_Ruminococcaceae.g_Anaerotruncus)	Inverse variance weighted	0.670213731954394	1.00735339448165	0.767818541313518	0.519703737153833	Gut flora
Irritable bowel syndrome	Gut microbiota abundance (k_Bacteria.p_Firmicutes.c_Clostridia.o_Clostridiales.f_Ruminococcaceae.g_Faecalibacterium)	Inverse variance weighted	0.771248133001705	0.990731419235063	0.132379770986758	0.142171694211657	Gut flora
Irritable bowel syndrome	Gut microbiota abundance (k_Bacteria.p_Firmicutes.c_Clostridia.o_Clostridiales.f_Ruminococcaceae.g_Ruminococcaceae_noname)	Inverse variance weighted	0.187586436616953	1.01793227179821	0.0748075818706781	0.306616058672732	Gut flora
Irritable bowel syndrome	Gut microbiota abundance (k_Bacteria.p_Firmicutes.c_Clostridia.o_Clostridiales.f_Ruminococcaceae.g_Ruminococcus)	Inverse variance weighted	0.727519694983598	0.990470702500993	0.838166920539704	0.14096271916161	Gut flora
Irritable bowel syndrome	Gut microbiota abundance (k_Bacteria.p_Firmicutes.c_Clostridia.o_Clostridiales.f_Ruminococcaceae.g_Subdoligranulum)	Inverse variance weighted	0.547081238880171	1.01440005572341	0.579587585069258	0.589104447506505	Gut flora
Irritable bowel syndrome	Gut microbiota abundance (k_Bacteria.p_Firmicutes.c_Erysipelotrichia.o_Erysipelotrichales.f_Erysipelotrichaceae.g_Erysipelotrichaceae_noname)	Inverse variance weighted	0.391768635538474	0.986616613109295	0.605210032982457	0.410551628124768	Gut flora
Irritable bowel syndrome	Gut microbiota abundance (k_Bacteria.p_Firmicutes.c_Negativicutes.o_Selenomonadales.f_Acidaminococcaceae.g_Phascolarctobacterium)	Inverse variance weighted	0.904700896831699	0.998004490183387	0.618527136947976	0.374866908632594	Gut flora
Irritable bowel syndrome	Gut microbiota abundance (k_Bacteria.p_Firmicutes.c_Negativicutes.o_Selenomonadales.f_Veillonellaceae.g_Dialister)	Inverse variance weighted	0.159498071095187	0.966405436462976	0.233814813876009	0.108307430686782	Gut flora
Irritable bowel syndrome	Gut microbiota abundance (k_Bacteria.p_Firmicutes.c_Negativicutes.o_Selenomonadales.f_Veillonellaceae.g_Veillonella)	Inverse variance weighted	0.862430261430805	1.00325051238374	0.82864515431914	0.829187306007106	Gut flora
Irritable bowel syndrome	Gut microbiota abundance (k_Bacteria.p_Proteobacteria.c_Betaproteobacteria.o_Burkholderiales.f_Burkholderiales_noname.g_Burkholderiales_noname)	Inverse variance weighted	0.643490888482663	0.992627998210957	0.953179860969403	0.291301794832978	Gut flora
Irritable bowel syndrome	Gut microbiota abundance (k_Bacteria.p_Proteobacteria.c_Betaproteobacteria.o_Burkholderiales.f_Oxalobacteraceae.g_Oxalobacter)	Inverse variance weighted	0.810862539330138	1.00409849780258	0.742038592610617	0.40889772935009	Gut flora
Irritable bowel syndrome	Gut microbiota abundance (k_Bacteria.p_Proteobacteria.c_Betaproteobacteria.o_Burkholderiales.f_Sutterellaceae.g_Parasutterella)	Inverse variance weighted	0.191203476175924	1.02445846125377	0.640853042396096	0.0602035241055507	Gut flora
Irritable bowel syndrome	Gut microbiota abundance (k_Bacteria.p_Proteobacteria.c_Betaproteobacteria.o_Burkholderiales.f_Sutterellaceae.g_Sutterellaceae_unclassified)	Inverse variance weighted	0.508476408972034	0.983734909923636	0.116555000277807	0.178979446833925	Gut flora
Irritable bowel syndrome	Gut microbiota abundance (k_Bacteria.p_Proteobacteria.c_Betaproteobacteria.o_Burkholderiales.f_Sutterellaceae.g_Sutterella)	Inverse variance weighted	0.268350662736646	1.03978224050747	0.679897305648793	0.312269719091116	Gut flora
Irritable bowel syndrome	Gut microbiota abundance (k_Bacteria.p_Proteobacteria.c_Deltaproteobacteria.o_Desulfovibrionales.f_Desulfovibrionaceae.g_Bilophila)	Inverse variance weighted	0.00752556373744157	1.09456259731228	0.481475065630841	0.611673852264602	Gut flora
Irritable bowel syndrome	Gut microbiota abundance (k_Bacteria.p_Proteobacteria.c_Gammaproteobacteria.o_Enterobacteriales.f_Enterobacteriaceae.g_Escherichia)	Inverse variance weighted	0.625729130740206	1.01145752528254	0.0407305414114725	0.216603026106751	Gut flora
Irritable bowel syndrome	Gut microbiota abundance (k_Bacteria.p_Proteobacteria.c_Gammaproteobacteria.o_Pasteurellales.f_Pasteurellaceae.g_Haemophilus)	Inverse variance weighted	0.343808823762716	1.02319331372314	0.761603638135996	0.103428346638604	Gut flora
Irritable bowel syndrome	Gut microbiota abundance (k_Bacteria.p_Verrucomicrobia.c_Verrucomicrobiae.o_Verrucomicrobiales.f_Verrucomicrobiaceae.g_Akkermansia)	Inverse variance weighted	0.146010542385791	0.969970097535675	0.0404631172715491	0.362808630450175	Gut flora
Irritable bowel syndrome	Gut microbiota abundance (k_Bacteria.p_Actinobacteria.c_Actinobacteria.o_Actinomycetales)	Inverse variance weighted	0.0639940890802568	1.05318358699892	0.912738661747243	0.520755280138466	Gut flora
Irritable bowel syndrome	Gut microbiota abundance (k_Bacteria.p_Actinobacteria.c_Actinobacteria.o_Bifidobacteriales)	Inverse variance weighted	0.624837618680392	0.988577143201426	0.0737814339508092	0.151754783049883	Gut flora
Irritable bowel syndrome	Gut microbiota abundance (k_Bacteria.p_Actinobacteria.c_Actinobacteria.o_Coriobacteriales)	Inverse variance weighted	0.47604484097198	0.979883088225677	0.486862919080644	0.677444933013563	Gut flora
Irritable bowel syndrome	Gut microbiota abundance (k_Bacteria.p_Bacteroidetes.c_Bacteroidia.o_Bacteroidales)	Inverse variance weighted	0.610206363864175	0.987738338663846	0.787090209387693	0.467284566109131	Gut flora
Irritable bowel syndrome	Gut microbiota abundance (k_Bacteria.p_Firmicutes.c_Bacilli.o_Lactobacillales)	Inverse variance weighted	0.779835798121387	0.992844733150873	0.598161106821209	0.0415558532203166	Gut flora
Irritable bowel syndrome	Gut microbiota abundance (k_Bacteria.p_Firmicutes.c_Clostridia.o_Clostridiales)	Inverse variance weighted	0.983312676354499	1.00070095280282	0.689620825184169	0.751201209936844	Gut flora
Irritable bowel syndrome	Gut microbiota abundance (k_Bacteria.p_Firmicutes.c_Erysipelotrichia.o_Erysipelotrichales)	Inverse variance weighted	0.572637834881824	1.01602705547873	0.662309207362043	0.891124518329417	Gut flora
Irritable bowel syndrome	Gut microbiota abundance (k_Bacteria.p_Firmicutes.c_Negativicutes.o_Selenomonadales)	Inverse variance weighted	0.78467525948583	1.00885860661896	0.987839569321573	0.574962599776839	Gut flora
Irritable bowel syndrome	Gut microbiota abundance (k_Bacteria.p_Proteobacteria.c_Betaproteobacteria.o_Burkholderiales)	Inverse variance weighted	0.292573392107451	1.03823921140898	0.165643108057346	0.0127958482157551	Gut flora
Irritable bowel syndrome	Gut microbiota abundance (k_Bacteria.p_Proteobacteria.c_Deltaproteobacteria.o_Desulfovibrionales)	Inverse variance weighted	0.924869434891278	0.996634352909732	0.203826622486401	0.361948172495254	Gut flora
Irritable bowel syndrome	Gut microbiota abundance (k_Bacteria.p_Proteobacteria.c_Gammaproteobacteria.o_Enterobacteriales)	Inverse variance weighted	0.714742490539333	0.987195070788534	0.142367141968676	0.240517005332771	Gut flora
Irritable bowel syndrome	Gut microbiota abundance (k_Bacteria.p_Proteobacteria.c_Gammaproteobacteria.o_Pasteurellales)	Inverse variance weighted	0.370477030815334	1.02841699846106	0.606487258236097	0.531758777814185	Gut flora
Irritable bowel syndrome	Gut microbiota abundance (k_Bacteria.p_Verrucomicrobia.c_Verrucomicrobiae.o_Verrucomicrobiales)	Inverse variance weighted	0.146296183103393	0.969986415507562	0.0403656226503962	0.362608909378733	Gut flora
Irritable bowel syndrome	Gut microbiota abundance (k_Bacteria.p_Actinobacteria)	Inverse variance weighted	0.589073077603787	0.986257105028872	0.404136059559336	0.529798632944647	Gut flora
Irritable bowel syndrome	Gut microbiota abundance (k_Bacteria.p_Bacteroidetes)	Inverse variance weighted	0.610506332981722	0.987744260086639	0.785871821531698	0.467248788526647	Gut flora
Irritable bowel syndrome	Gut microbiota abundance (k_Bacteria.p_Firmicutes)	Inverse variance weighted	0.277985365446126	1.03688140994289	0.716900460203818	0.91121862942615	Gut flora
Irritable bowel syndrome	Gut microbiota abundance (k_Bacteria.p_Proteobacteria)	Inverse variance weighted	0.15962663024841	0.961162442577898	0.457171782992825	0.315845379814599	Gut flora
Irritable bowel syndrome	Gut microbiota abundance (k_Bacteria.p_Verrucomicrobia)	Inverse variance weighted	0.146350336022157	0.969991384150083	0.0403035387305835	0.362571102171165	Gut flora
Irritable bowel syndrome	Gut microbiota abundance (k_Bacteria.p_Actinobacteria.c_Actinobacteria.o_Actinomycetales.f_Micrococcaceae.g_Rothia.s_Rothia_mucilaginosa)	Inverse variance weighted	0.941275621390089	1.00163371686225	0.940635107040465	0.843739016464311	Gut flora
Irritable bowel syndrome	Gut microbiota abundance (k_Bacteria.p_Actinobacteria.c_Actinobacteria.o_Bifidobacteriales.f_Bifidobacteriaceae.g_Bifidobacterium.s_Bifidobacterium_adolescentis)	Inverse variance weighted	0.528908353652611	0.985100237957283	0.396721054753497	0.676176766042586	Gut flora
Irritable bowel syndrome	Gut microbiota abundance (k_Bacteria.p_Actinobacteria.c_Actinobacteria.o_Bifidobacteriales.f_Bifidobacteriaceae.g_Bifidobacterium.s_Bifidobacterium_bifidum)	Inverse variance weighted	0.931031607857057	0.999027653267057	0.809179355549518	0.240513107693418	Gut flora
Irritable bowel syndrome	Gut microbiota abundance (k_Bacteria.p_Actinobacteria.c_Actinobacteria.o_Bifidobacteriales.f_Bifidobacteriaceae.g_Bifidobacterium.s_Bifidobacterium_catenulatum)	Inverse variance weighted	0.665687119102406	1.00643073849453	0.157128251307496	0.387970974923871	Gut flora
Irritable bowel syndrome	Gut microbiota abundance (k_Bacteria.p_Actinobacteria.c_Actinobacteria.o_Bifidobacteriales.f_Bifidobacteriaceae.g_Bifidobacterium.s_Bifidobacterium_longum)	Inverse variance weighted	0.969290229270841	1.00096564109716	0.451246706944094	0.74446103437395	Gut flora
Irritable bowel syndrome	Gut microbiota abundance (k_Bacteria.p_Actinobacteria.c_Actinobacteria.o_Coriobacteriales.f_Coriobacteriaceae.g_Adlercreutzia.s_Adlercreutzia_equolifaciens)	Inverse variance weighted	0.295042976531766	0.974874629711403	0.804293938661193	0.104820105726663	Gut flora
Irritable bowel syndrome	Gut microbiota abundance (k_Bacteria.p_Actinobacteria.c_Actinobacteria.o_Coriobacteriales.f_Coriobacteriaceae.g_Collinsella.s_Collinsella_aerofaciens)	Inverse variance weighted	0.301023921259023	0.972900777189806	0.71515506051591	0.303417223081592	Gut flora
Irritable bowel syndrome	Gut microbiota abundance (k_Bacteria.p_Actinobacteria.c_Actinobacteria.o_Coriobacteriales.f_Coriobacteriaceae.g_Eggerthella.s_Eggerthella_unclassified)	Inverse variance weighted	0.729688745517582	0.982674367725573	0.976622231568136	0.0383228858578314	Gut flora
Irritable bowel syndrome	Gut microbiota abundance (k_Bacteria.p_Actinobacteria.c_Actinobacteria.o_Coriobacteriales.f_Coriobacteriaceae.g_Gordonibacter.s_Gordonibacter_pamelaeae)	Inverse variance weighted	0.536804160399988	1.01079558345369	0.171817734462443	0.222034556909697	Gut flora
Irritable bowel syndrome	Gut microbiota abundance (k_Bacteria.p_Bacteroidetes.c_Bacteroidia.o_Bacteroidales.f_Bacteroidales_noname.g_Bacteroidales_noname.s_Bacteroidales_bacterium_ph8)	Inverse variance weighted	0.573246769894923	0.982324299877996	0.488539408159858	0.331317547509601	Gut flora
Irritable bowel syndrome	Gut microbiota abundance (k_Bacteria.p_Bacteroidetes.c_Bacteroidia.o_Bacteroidales.f_Porphyromonadaceae.g_Barnesiella.s_Barnesiella_intestinihominis)	Inverse variance weighted	0.272312859290976	0.973673293108644	0.442863205031527	0.398850169282226	Gut flora
Irritable bowel syndrome	Gut microbiota abundance (k_Bacteria.p_Bacteroidetes.c_Bacteroidia.o_Bacteroidales.f_Porphyromonadaceae.g_Coprobacter.s_Coprobacter_fastidiosus)	Inverse variance weighted	0.956915744381353	1.00122859719414	0.845724208190278	0.24116122657399	Gut flora
Irritable bowel syndrome	Gut microbiota abundance (k_Bacteria.p_Bacteroidetes.c_Bacteroidia.o_Bacteroidales.f_Porphyromonadaceae.g_Odoribacter.s_Odoribacter_splanchnicus)	Inverse variance weighted	0.973951643106503	1.00070418166456	0.580968778459632	0.616355317140491	Gut flora
Irritable bowel syndrome	Gut microbiota abundance (k_Bacteria.p_Bacteroidetes.c_Bacteroidia.o_Bacteroidales.f_Porphyromonadaceae.g_Parabacteroides.s_Parabacteroides_distasonis)	Inverse variance weighted	0.114800459128407	1.04267437149509	0.584949789068968	0.0839233505619582	Gut flora
Irritable bowel syndrome	Gut microbiota abundance (k_Bacteria.p_Bacteroidetes.c_Bacteroidia.o_Bacteroidales.f_Porphyromonadaceae.g_Parabacteroides.s_Parabacteroides_goldsteinii)	Inverse variance weighted	0.382428434765223	0.986215363771866	0.800907902873951	0.111932342170905	Gut flora
Irritable bowel syndrome	Gut microbiota abundance (k_Bacteria.p_Bacteroidetes.c_Bacteroidia.o_Bacteroidales.f_Porphyromonadaceae.g_Parabacteroides.s_Parabacteroides_johnsonii)	Inverse variance weighted	0.102087039786922	1.02199354194188	0.723101726484434	0.124283748961084	Gut flora
Irritable bowel syndrome	Gut microbiota abundance (k_Bacteria.p_Bacteroidetes.c_Bacteroidia.o_Bacteroidales.f_Porphyromonadaceae.g_Parabacteroides.s_Parabacteroides_merdae)	Inverse variance weighted	0.144251885351667	0.960052717049305	0.944589013044573	0.366931155798168	Gut flora
Irritable bowel syndrome	Gut microbiota abundance (k_Bacteria.p_Bacteroidetes.c_Bacteroidia.o_Bacteroidales.f_Porphyromonadaceae.g_Parabacteroides.s_Parabacteroides_unclassified)	Inverse variance weighted	0.480708234194991	1.01624767752754	0.979745186250246	0.102089519780888	Gut flora
Irritable bowel syndrome	Gut microbiota abundance (k_Bacteria.p_Bacteroidetes.c_Bacteroidia.o_Bacteroidales.f_Prevotellaceae.g_Paraprevotella.s_Paraprevotella_clara)	Inverse variance weighted	0.91394751977505	0.998141003732869	0.347307659945518	0.559789427919146	Gut flora
Irritable bowel syndrome	Gut microbiota abundance (k_Bacteria.p_Bacteroidetes.c_Bacteroidia.o_Bacteroidales.f_Prevotellaceae.g_Paraprevotella.s_Paraprevotella_unclassified)	Inverse variance weighted	0.435590199993684	0.982335036459073	0.348868031298463	0.629563772864799	Gut flora
Irritable bowel syndrome	Gut microbiota abundance (k_Bacteria.p_Bacteroidetes.c_Bacteroidia.o_Bacteroidales.f_Prevotellaceae.g_Paraprevotella.s_Paraprevotella_xylaniphila)	Inverse variance weighted	0.203396519403886	0.979121094768625	0.675621921007541	0.052241426395278	Gut flora
Irritable bowel syndrome	Gut microbiota abundance (k_Bacteria.p_Bacteroidetes.c_Bacteroidia.o_Bacteroidales.f_Prevotellaceae.g_Prevotella.s_Prevotella_copri)	Inverse variance weighted	0.900737917985056	1.00383341351865	0.718733270301051	0.0369959062611915	Gut flora
Irritable bowel syndrome	Gut microbiota abundance (k_Bacteria.p_Bacteroidetes.c_Bacteroidia.o_Bacteroidales.f_Rikenellaceae.g_Alistipes.s_Alistipes_finegoldii)	Inverse variance weighted	0.818525892762194	1.00693845792812	0.762786040286723	0.850074923833112	Gut flora
Irritable bowel syndrome	Gut microbiota abundance (k_Bacteria.p_Bacteroidetes.c_Bacteroidia.o_Bacteroidales.f_Rikenellaceae.g_Alistipes.s_Alistipes_indistinctus)	Inverse variance weighted	0.527031679899808	1.01348211197549	0.354247384518762	0.723503936373718	Gut flora
Irritable bowel syndrome	Gut microbiota abundance (k_Bacteria.p_Bacteroidetes.c_Bacteroidia.o_Bacteroidales.f_Rikenellaceae.g_Alistipes.s_Alistipes_onderdonkii)	Inverse variance weighted	0.199977708425852	1.04159458515829	0.494823792578914	0.40175568435993	Gut flora
Irritable bowel syndrome	Gut microbiota abundance (k_Bacteria.p_Bacteroidetes.c_Bacteroidia.o_Bacteroidales.f_Rikenellaceae.g_Alistipes.s_Alistipes_putredinis)	Inverse variance weighted	0.711292774827894	1.01403948935681	0.704682507358322	0.745548351458086	Gut flora
Irritable bowel syndrome	Gut microbiota abundance (k_Bacteria.p_Bacteroidetes.c_Bacteroidia.o_Bacteroidales.f_Rikenellaceae.g_Alistipes.s_Alistipes_senegalensis)	Inverse variance weighted	0.992842892230455	0.999779226229775	0.50514603745789	0.244614115274843	Gut flora
Irritable bowel syndrome	Gut microbiota abundance (k_Bacteria.p_Bacteroidetes.c_Bacteroidia.o_Bacteroidales.f_Rikenellaceae.g_Alistipes.s_Alistipes_shahii)	Inverse variance weighted	0.425356960609531	0.966385573762632	0.874856124729454	0.00898805949255699	Gut flora
Irritable bowel syndrome	Gut microbiota abundance (k_Bacteria.p_Bacteroidetes.c_Bacteroidia.o_Bacteroidales.f_Rikenellaceae.g_Alistipes.s_Alistipes_sp_AP11)	Inverse variance weighted	0.239791473035157	0.97984874071848	0.292605309265748	0.182286425659249	Gut flora
Irritable bowel syndrome	Gut microbiota abundance (k_Bacteria.p_Firmicutes.c_Bacilli.o_Lactobacillales.f_Lactobacillaceae.g_Lactobacillus.s_Lactobacillus_delbrueckii)	Inverse variance weighted	0.863204378519057	0.998407440301024	0.441593974586675	0.270138	Gut flora
Irritable bowel syndrome	Gut microbiota abundance (k_Bacteria.p_Firmicutes.c_Bacilli.o_Lactobacillales.f_Streptococcaceae.g_Streptococcus.s_Streptococcus_parasanguinis)	Inverse variance weighted	0.700210236636974	0.991250417052428	0.523021928741751	0.605859072428123	Gut flora
Irritable bowel syndrome	Gut microbiota abundance (k_Bacteria.p_Firmicutes.c_Bacilli.o_Lactobacillales.f_Streptococcaceae.g_Streptococcus.s_Streptococcus_thermophilus)	Inverse variance weighted	0.054255774756959	0.955784484304695	0.355435411159447	0.561166084978213	Gut flora
Irritable bowel syndrome	Gut microbiota abundance (k_Bacteria.p_Firmicutes.c_Clostridia.o_Clostridiales.f_Clostridiaceae.g_Clostridium.s_Clostridium_asparagiforme)	Inverse variance weighted	0.680314016580566	0.995595921709451	0.132830356623147	0.0870345163863235	Gut flora
Irritable bowel syndrome	Gut microbiota abundance (k_Bacteria.p_Firmicutes.c_Clostridia.o_Clostridiales.f_Clostridiaceae.g_Clostridium.s_Clostridium_leptum)	Inverse variance weighted	0.214639753247076	1.04206854365875	0.602255336143978	0.00998858151584886	Gut flora
Irritable bowel syndrome	Gut microbiota abundance (k_Bacteria.p_Firmicutes.c_Clostridia.o_Clostridiales.f_Clostridiales_noname.g_Flavonifractor.s_Flavonifractor_plautii)	Inverse variance weighted	0.121836086526498	1.03442166131066	0.741600010066778	0.321149006977264	Gut flora
Irritable bowel syndrome	Gut microbiota abundance (k_Bacteria.p_Firmicutes.c_Clostridia.o_Clostridiales.f_Clostridiales_noname.g_Pseudoflavonifractor.s_Pseudoflavonifractor_capillosus)	Inverse variance weighted	0.0314506915484614	0.961206022644836	0.663404388272464	0.218042836570982	Gut flora
Irritable bowel syndrome	Gut microbiota abundance (k_Bacteria.p_Firmicutes.c_Clostridia.o_Clostridiales.f_Eubacteriaceae.g_Eubacterium.s_Eubacterium_eligens)	Inverse variance weighted	0.606613125073239	1.01190816403515	0.617450241511785	0.550708193768913	Gut flora
Irritable bowel syndrome	Gut microbiota abundance (k_Bacteria.p_Firmicutes.c_Clostridia.o_Clostridiales.f_Eubacteriaceae.g_Eubacterium.s_Eubacterium_hallii)	Inverse variance weighted	0.778050474198792	1.00536911245747	0.137923715401314	0.436944694459807	Gut flora
Irritable bowel syndrome	Gut microbiota abundance (k_Bacteria.p_Firmicutes.c_Clostridia.o_Clostridiales.f_Eubacteriaceae.g_Eubacterium.s_Eubacterium_ramulus)	Inverse variance weighted	0.96536041060777	1.00088193014119	0.467183091832367	0.410938298633929	Gut flora
Irritable bowel syndrome	Gut microbiota abundance (k_Bacteria.p_Firmicutes.c_Clostridia.o_Clostridiales.f_Eubacteriaceae.g_Eubacterium.s_Eubacterium_rectale)	Inverse variance weighted	0.827360475837432	1.00657066349471	0.444983908528986	0.258776076093757	Gut flora
Irritable bowel syndrome	Gut microbiota abundance (k_Bacteria.p_Firmicutes.c_Clostridia.o_Clostridiales.f_Eubacteriaceae.g_Eubacterium.s_Eubacterium_siraeum)	Inverse variance weighted	0.663137605172639	0.99039291976359	0.313779835781006	0.19784276188982	Gut flora
Irritable bowel syndrome	Gut microbiota abundance (k_Bacteria.p_Firmicutes.c_Clostridia.o_Clostridiales.f_Eubacteriaceae.g_Eubacterium.s_Eubacterium_ventriosum)	Inverse variance weighted	0.601478111112088	1.0111763477574	0.276788942598013	0.48077711622232	Gut flora
Irritable bowel syndrome	Gut microbiota abundance (k_Bacteria.p_Firmicutes.c_Clostridia.o_Clostridiales.f_Oscillospiraceae.g_Oscillibacter.s_Oscillibacter_unclassified)	Inverse variance weighted	0.972670056779199	1.00101809088452	0.844442033934994	0.500680404916878	Gut flora
Irritable bowel syndrome	Gut microbiota abundance (k_Bacteria.p_Firmicutes.c_Clostridia.o_Clostridiales.f_Ruminococcaceae.g_Faecalibacterium.s_Faecalibacterium_prausnitzii)	Inverse variance weighted	0.387356409843995	0.958206661264907	0.0680091219073895	0.00597161378603555	Gut flora
Irritable bowel syndrome	Gut microbiota abundance (k_Bacteria.p_Firmicutes.c_Clostridia.o_Clostridiales.f_Ruminococcaceae.g_Ruminococcaceae_noname.s_Ruminococcaceae_bacterium_D16)	Inverse variance weighted	0.318622214503914	1.01437349525886	0.0409835931070283	0.262114512588429	Gut flora
Irritable bowel syndrome	Gut microbiota abundance (k_Bacteria.p_Firmicutes.c_Clostridia.o_Clostridiales.f_Ruminococcaceae.g_Ruminococcus.s_Ruminococcus_bromii)	Inverse variance weighted	0.391765160771128	0.976309543986813	0.939089969513607	0.173180069339537	Gut flora
Irritable bowel syndrome	Gut microbiota abundance (k_Bacteria.p_Firmicutes.c_Clostridia.o_Clostridiales.f_Ruminococcaceae.g_Ruminococcus.s_Ruminococcus_callidus)	Inverse variance weighted	0.635006951196447	0.988239230711055	0.996866689232129	0.190275461319614	Gut flora
Irritable bowel syndrome	Gut microbiota abundance (k_Bacteria.p_Firmicutes.c_Clostridia.o_Clostridiales.f_Ruminococcaceae.g_Ruminococcus.s_Ruminococcus_lactaris)	Inverse variance weighted	0.415033624636261	1.02172852692489	0.759069500238178	0.595586922605337	Gut flora
Irritable bowel syndrome	Gut microbiota abundance (k_Bacteria.p_Firmicutes.c_Clostridia.o_Clostridiales.f_Ruminococcaceae.g_Subdoligranulum.s_Subdoligranulum_unclassified)	Inverse variance weighted	0.790337863182358	1.00669415784042	0.162044418563306	0.49979089116973	Gut flora
Irritable bowel syndrome	Gut microbiota abundance (k_Bacteria.p_Firmicutes.c_Erysipelotrichia.o_Erysipelotrichales.f_Erysipelotrichaceae.g_Erysipelotrichaceae_noname.s_Eubacterium_biforme)	Inverse variance weighted	0.720204787387976	1.01061634842972	0.926733226457017	0.00442946180190129	Gut flora
Irritable bowel syndrome	Gut microbiota abundance (k_Bacteria.p_Firmicutes.c_Erysipelotrichia.o_Erysipelotrichales.f_Erysipelotrichaceae.g_Holdemania.s_Holdemania_filiformis)	Inverse variance weighted	0.552936235748265	1.01772152480823	0.449643652857534	0.20538354068589	Gut flora
Irritable bowel syndrome	Gut microbiota abundance (k_Bacteria.p_Firmicutes.c_Erysipelotrichia.o_Erysipelotrichales.f_Erysipelotrichaceae.g_Holdemania.s_Holdemania_unclassified)	Inverse variance weighted	0.582831449865157	1.00949043152513	0.303629705201028	0.655133740378508	Gut flora
Irritable bowel syndrome	Gut microbiota abundance (k_Bacteria.p_Firmicutes.c_Negativicutes.o_Selenomonadales.f_Acidaminococcaceae.g_Phascolarctobacterium.s_Phascolarctobacterium_succinatutens)	Inverse variance weighted	0.899142185384103	0.997891048458033	0.602937369213778	0.3750218734492	Gut flora
Irritable bowel syndrome	Gut microbiota abundance (k_Bacteria.p_Firmicutes.c_Negativicutes.o_Selenomonadales.f_Veillonellaceae.g_Dialister.s_Dialister_invisus)	Inverse variance weighted	0.0701713065830077	0.958359741608062	0.975082212827313	0.353827996001586	Gut flora
Irritable bowel syndrome	Gut microbiota abundance (k_Bacteria.p_Firmicutes.c_Negativicutes.o_Selenomonadales.f_Veillonellaceae.g_Veillonella.s_Veillonella_unclassified)	Inverse variance weighted	0.449214577541562	0.987928869112045	0.67993655931627	0.768734958114828	Gut flora
Irritable bowel syndrome	Gut microbiota abundance (k_Bacteria.p_Proteobacteria.c_Betaproteobacteria.o_Burkholderiales.f_Burkholderiales_noname.g_Burkholderiales_noname.s_Burkholderiales_bacterium_1_1_47)	Inverse variance weighted	0.639312089891106	0.992537366701731	0.93291727331206	0.29162945276589	Gut flora
Irritable bowel syndrome	Gut microbiota abundance (k_Bacteria.p_Proteobacteria.c_Betaproteobacteria.o_Burkholderiales.f_Oxalobacteraceae.g_Oxalobacter.s_Oxalobacter_formigenes)	Inverse variance weighted	0.953254626956896	1.00104980189614	0.780870616237662	0.347604398657934	Gut flora
Irritable bowel syndrome	Gut microbiota abundance (k_Bacteria.p_Proteobacteria.c_Betaproteobacteria.o_Burkholderiales.f_Sutterellaceae.g_Parasutterella.s_Parasutterella_excrementihominis)	Inverse variance weighted	0.293741558025414	1.01955343554633	0.261306914327948	0.0921837207450477	Gut flora
Irritable bowel syndrome	Gut microbiota abundance (k_Bacteria.p_Proteobacteria.c_Betaproteobacteria.o_Burkholderiales.f_Sutterellaceae.g_Sutterella.s_Sutterella_wadsworthensis)	Inverse variance weighted	0.259785532562202	1.0402291790309	0.755868632352507	0.31722212577794	Gut flora
Irritable bowel syndrome	Gut microbiota abundance (k_Bacteria.p_Proteobacteria.c_Deltaproteobacteria.o_Desulfovibrionales.f_Desulfovibrionaceae.g_Bilophila.s_Bilophila_unclassified)	Inverse variance weighted	0.184824622716154	1.03659784479557	0.521282981574561	0.13799288479524	Gut flora
Irritable bowel syndrome	Gut microbiota abundance (k_Bacteria.p_Proteobacteria.c_Deltaproteobacteria.o_Desulfovibrionales.f_Desulfovibrionaceae.g_Bilophila.s_Bilophila_wadsworthia)	Inverse variance weighted	0.107009303433432	1.05074828469408	0.4741379223676	0.644859608778338	Gut flora
Irritable bowel syndrome	Gut microbiota abundance (k_Bacteria.p_Proteobacteria.c_Deltaproteobacteria.o_Desulfovibrionales.f_Desulfovibrionaceae.g_Desulfovibrio.s_Desulfovibrio_piger)	Inverse variance weighted	0.983872152877328	0.999545590528813	0.357209618216934	0.696340338076527	Gut flora
Irritable bowel syndrome	Gut microbiota abundance (k_Bacteria.p_Proteobacteria.c_Gammaproteobacteria.o_Enterobacteriales.f_Enterobacteriaceae.g_Escherichia.s_Escherichia_coli)	Inverse variance weighted	0.368985477334799	1.01703157728025	0.27976850801991	0.374232727093405	Gut flora
Irritable bowel syndrome	Gut microbiota abundance (k_Bacteria.p_Proteobacteria.c_Gammaproteobacteria.o_Enterobacteriales.f_Enterobacteriaceae.g_Escherichia.s_Escherichia_unclassified)	Inverse variance weighted	0.154466928926015	0.964704724587907	0.482180389926096	0.133815738113822	Gut flora
Irritable bowel syndrome	Gut microbiota abundance (k_Bacteria.p_Proteobacteria.c_Gammaproteobacteria.o_Pasteurellales.f_Pasteurellaceae.g_Haemophilus.s_Haemophilus_parainfluenzae)	Inverse variance weighted	0.0658683441980821	1.04045918646196	0.781331319950324	0.54214262427992	Gut flora
Irritable bowel syndrome	Gut microbiota abundance (k_Bacteria.p_Verrucomicrobia.c_Verrucomicrobiae.o_Verrucomicrobiales.f_Verrucomicrobiaceae.g_Akkermansia.s_Akkermansia_muciniphila)	Inverse variance weighted	0.28715916936031	0.977161772387314	0.0593381810038187	0.406604316854418	Gut flora
Irritable bowel syndrome	Gut microbiota abundance (k_Bacteria.p_Bacteroidetes.c_Bacteroidia.o_Bacteroidales.f_Bacteroidaceae.g_Bacteroides.s_Bacteroides_caccae)	Inverse variance weighted	0.978030849009805	0.999279948871794	0.754817680603703	0.10533721675714	Gut flora
Irritable bowel syndrome	Gut microbiota abundance (k_Bacteria.p_Bacteroidetes.c_Bacteroidia.o_Bacteroidales.f_Bacteroidaceae.g_Bacteroides.s_Bacteroides_cellulosilyticus)	Inverse variance weighted	0.0342874708602905	1.03751332084247	0.820027134381294	0.703914631162034	Gut flora
Irritable bowel syndrome	Gut microbiota abundance (k_Bacteria.p_Bacteroidetes.c_Bacteroidia.o_Bacteroidales.f_Bacteroidaceae.g_Bacteroides.s_Bacteroides_clarus)	Inverse variance weighted	0.452972229851298	1.02098052682977	0.364915752938648	0.00194616964854348	Gut flora
Irritable bowel syndrome	Gut microbiota abundance (k_Bacteria.p_Bacteroidetes.c_Bacteroidia.o_Bacteroidales.f_Bacteroidaceae.g_Bacteroides.s_Bacteroides_coprocola)	Inverse variance weighted	0.467424086707141	0.984732313434547	0.876017870185265	0.44846712178589	Gut flora
Irritable bowel syndrome	Gut microbiota abundance (k_Bacteria.p_Bacteroidetes.c_Bacteroidia.o_Bacteroidales.f_Bacteroidaceae.g_Bacteroides.s_Bacteroides_dorei)	Inverse variance weighted	0.500016283105096	1.01519945646211	0.790271345908889	0.814460484434512	Gut flora
Irritable bowel syndrome	Gut microbiota abundance (k_Bacteria.p_Bacteroidetes.c_Bacteroidia.o_Bacteroidales.f_Bacteroidaceae.g_Bacteroides.s_Bacteroides_eggerthii)	Inverse variance weighted	0.0152139985726733	0.954360455277421	0.655935084827796	0.187189900313593	Gut flora
Irritable bowel syndrome	Gut microbiota abundance (k_Bacteria.p_Bacteroidetes.c_Bacteroidia.o_Bacteroidales.f_Bacteroidaceae.g_Bacteroides.s_Bacteroides_faecis)	Inverse variance weighted	0.27599418359074	1.01175065337043	0.928046025740801	0.37129331203504	Gut flora
Irritable bowel syndrome	Gut microbiota abundance (k_Bacteria.p_Bacteroidetes.c_Bacteroidia.o_Bacteroidales.f_Bacteroidaceae.g_Bacteroides.s_Bacteroides_finegoldii)	Inverse variance weighted	0.794443633312026	0.997217461438817	0.996440399924558	0.112905681792226	Gut flora
Irritable bowel syndrome	Gut microbiota abundance (k_Bacteria.p_Bacteroidetes.c_Bacteroidia.o_Bacteroidales.f_Bacteroidaceae.g_Bacteroides.s_Bacteroides_fragilis)	Inverse variance weighted	0.4621496593427	0.989997974210374	0.844230236063826	0.384978798459217	Gut flora
Irritable bowel syndrome	Gut microbiota abundance (k_Bacteria.p_Bacteroidetes.c_Bacteroidia.o_Bacteroidales.f_Bacteroidaceae.g_Bacteroides.s_Bacteroides_intestinalis)	Inverse variance weighted	0.781831490076689	1.00542811068355	0.700526648253019	0.659842847922876	Gut flora
Irritable bowel syndrome	Gut microbiota abundance (k_Bacteria.p_Bacteroidetes.c_Bacteroidia.o_Bacteroidales.f_Bacteroidaceae.g_Bacteroides.s_Bacteroides_massiliensis)	Inverse variance weighted	0.0674109984431879	1.04639180138971	0.426021375081479	0.218751372695838	Gut flora
Irritable bowel syndrome	Gut microbiota abundance (k_Bacteria.p_Bacteroidetes.c_Bacteroidia.o_Bacteroidales.f_Bacteroidaceae.g_Bacteroides.s_Bacteroides_ovatus)	Inverse variance weighted	0.669577858098081	0.990830266309412	0.390330400600174	0.764493541980674	Gut flora
Irritable bowel syndrome	Gut microbiota abundance (k_Bacteria.p_Bacteroidetes.c_Bacteroidia.o_Bacteroidales.f_Bacteroidaceae.g_Bacteroides.s_Bacteroides_plebeius)	Inverse variance weighted	0.428564167393539	0.987042769867689	0.839326349236079	0.0560234702409939	Gut flora
Irritable bowel syndrome	Gut microbiota abundance (k_Bacteria.p_Bacteroidetes.c_Bacteroidia.o_Bacteroidales.f_Bacteroidaceae.g_Bacteroides.s_Bacteroides_salyersiae)	Inverse variance weighted	0.386164465715442	1.01033114007739	0.958497571173884	0.730005384122376	Gut flora
Irritable bowel syndrome	Gut microbiota abundance (k_Bacteria.p_Bacteroidetes.c_Bacteroidia.o_Bacteroidales.f_Bacteroidaceae.g_Bacteroides.s_Bacteroides_stercoris)	Inverse variance weighted	0.392148505515045	0.963390317060633	0.579322351046804	0.0297598455274739	Gut flora
Irritable bowel syndrome	Gut microbiota abundance (k_Bacteria.p_Bacteroidetes.c_Bacteroidia.o_Bacteroidales.f_Bacteroidaceae.g_Bacteroides.s_Bacteroides_thetaiotaomicron)	Inverse variance weighted	0.625356678104105	1.01451922104658	0.85568564790129	0.211558102164163	Gut flora
Irritable bowel syndrome	Gut microbiota abundance (k_Bacteria.p_Bacteroidetes.c_Bacteroidia.o_Bacteroidales.f_Bacteroidaceae.g_Bacteroides.s_Bacteroides_uniformis)	Inverse variance weighted	0.847106054196068	0.988649447670667	0.128002905220368	0.00281472696835654	Gut flora
Irritable bowel syndrome	Gut microbiota abundance (k_Bacteria.p_Bacteroidetes.c_Bacteroidia.o_Bacteroidales.f_Bacteroidaceae.g_Bacteroides.s_Bacteroides_vulgatus)	Inverse variance weighted	0.657581897873197	1.02246023209118	0.332860268394596	0.0197714823713278	Gut flora
Irritable bowel syndrome	Gut microbiota abundance (k_Bacteria.p_Bacteroidetes.c_Bacteroidia.o_Bacteroidales.f_Bacteroidaceae.g_Bacteroides.s_Bacteroides_xylanisolvens)	Inverse variance weighted	0.528985863343874	1.01421057491182	0.930192234662197	0.401299391581368	Gut flora
Irritable bowel syndrome	Gut microbiota abundance (k_Bacteria.p_Firmicutes.c_Clostridia.o_Clostridiales.f_Lachnospiraceae.g_Blautia.s_Ruminococcus_obeum)	Inverse variance weighted	0.449878757632999	0.983626094674446	0.0557602490780634	0.0801673000767046	Gut flora
Irritable bowel syndrome	Gut microbiota abundance (k_Bacteria.p_Firmicutes.c_Clostridia.o_Clostridiales.f_Lachnospiraceae.g_Blautia.s_Ruminococcus_torques)	Inverse variance weighted	0.824569502529244	0.994383991103012	0.681513546130952	0.626497720906171	Gut flora
Irritable bowel syndrome	Gut microbiota abundance (k_Bacteria.p_Firmicutes.c_Clostridia.o_Clostridiales.f_Lachnospiraceae.g_Butyrivibrio.s_Butyrivibrio_crossotus)	Inverse variance weighted	0.0780102353321291	0.979308381966228	0.858858454927731	0.135163354816782	Gut flora
Irritable bowel syndrome	Gut microbiota abundance (k_Bacteria.p_Firmicutes.c_Clostridia.o_Clostridiales.f_Lachnospiraceae.g_Coprococcus.s_Coprococcus_catus)	Inverse variance weighted	0.324921426388693	1.02813336024252	0.547957040017127	0.8442960902958	Gut flora
Irritable bowel syndrome	Gut microbiota abundance (k_Bacteria.p_Firmicutes.c_Clostridia.o_Clostridiales.f_Lachnospiraceae.g_Coprococcus.s_Coprococcus_comes)	Inverse variance weighted	0.933954009501493	0.997906079945666	0.491073580169036	0.194673698066072	Gut flora
Irritable bowel syndrome	Gut microbiota abundance (k_Bacteria.p_Firmicutes.c_Clostridia.o_Clostridiales.f_Lachnospiraceae.g_Coprococcus.s_Coprococcus_sp_ART55_1)	Inverse variance weighted	0.586144936084864	0.990766577957666	0.583006844962367	0.0686639678481168	Gut flora
Irritable bowel syndrome	Gut microbiota abundance (k_Bacteria.p_Firmicutes.c_Clostridia.o_Clostridiales.f_Lachnospiraceae.g_Dorea.s_Dorea_longicatena)	Inverse variance weighted	0.963216751899081	0.998863661374072	0.378292374104656	0.0765429049081643	Gut flora
Irritable bowel syndrome	Gut microbiota abundance (k_Bacteria.p_Firmicutes.c_Clostridia.o_Clostridiales.f_Lachnospiraceae.g_Dorea.s_Dorea_unclassified)	Inverse variance weighted	0.161499452852134	0.979803276873239	0.591227014570785	0.614318382508705	Gut flora
Irritable bowel syndrome	Gut microbiota abundance (k_Bacteria.p_Firmicutes.c_Clostridia.o_Clostridiales.f_Lachnospiraceae.g_Lachnospiraceae_noname.s_Lachnospiraceae_bacterium_3_1_46FAA)	Inverse variance weighted	0.369203858707754	1.02542488695562	0.832278188842303	0.517942173529166	Gut flora
Irritable bowel syndrome	Gut microbiota abundance (k_Bacteria.p_Firmicutes.c_Clostridia.o_Clostridiales.f_Lachnospiraceae.g_Lachnospiraceae_noname.s_Lachnospiraceae_bacterium_5_1_63FAA)	Inverse variance weighted	0.553783877612709	0.991439958999123	0.76868626505999	0.858321585313171	Gut flora
Irritable bowel syndrome	Gut microbiota abundance (k_Bacteria.p_Firmicutes.c_Clostridia.o_Clostridiales.f_Lachnospiraceae.g_Lachnospiraceae_noname.s_Lachnospiraceae_bacterium_7_1_58FAA)	Inverse variance weighted	0.526994606939208	0.983622391174943	0.806159710232972	0.615595950872731	Gut flora
Irritable bowel syndrome	Gut microbiota abundance (k_Bacteria.p_Firmicutes.c_Clostridia.o_Clostridiales.f_Lachnospiraceae.g_Lachnospiraceae_noname.s_Lachnospiraceae_bacterium_8_1_57FAA)	Inverse variance weighted	0.287669968710208	1.01195133683111	0.126871756333052	0.254340109050634	Gut flora
Irritable bowel syndrome	Gut microbiota abundance (k_Bacteria.p_Firmicutes.c_Clostridia.o_Clostridiales.f_Lachnospiraceae.g_Roseburia.s_Roseburia_hominis)	Inverse variance weighted	0.140206274034295	1.0489581336486	0.692809676287096	0.152480965299651	Gut flora
Irritable bowel syndrome	Gut microbiota abundance (k_Bacteria.p_Firmicutes.c_Clostridia.o_Clostridiales.f_Lachnospiraceae.g_Roseburia.s_Roseburia_intestinalis)	Inverse variance weighted	0.676137951600972	0.989271832314621	0.414267348682411	0.652489408169585	Gut flora
Irritable bowel syndrome	Gut microbiota abundance (k_Bacteria.p_Firmicutes.c_Clostridia.o_Clostridiales.f_Lachnospiraceae.g_Roseburia.s_Roseburia_inulinivorans)	Inverse variance weighted	0.911766199345511	0.995325178721656	0.518350288232142	0.275300668235186	Gut flora
Irritable bowel syndrome	Gut microbiota abundance (k_Bacteria.p_Firmicutes.c_Clostridia.o_Clostridiales.f_Lachnospiraceae.g_Roseburia.s_Roseburia_unclassified)	Inverse variance weighted	0.13365723035794	1.03401715572171	0.63990511309801	0.00834049068333482	Gut flora
Irritable bowel syndrome	Gut bacterial pathway abundance (ANAEROFRUCAT.PWY..homolactic.fermentation)	MR Egger	0.606071588754141	0.863695567798843	0.659708748801951	0.171495692890594	Gut flora
Irritable bowel syndrome	Gut bacterial pathway abundance (ANAGLYCOLYSIS.PWY..glycolysis.III..from.glucose.)	MR Egger	0.615267248066861	0.957944735936343	0.70933972592493	0.590852067187085	Gut flora
Irritable bowel syndrome	Gut bacterial pathway abundance (ARGORNPROST.PWY..arginine..ornithine.and.proline.interconversion)	MR Egger	0.263475690662443	1.14989245364653	0.203707240004335	0.0346200381845072	Gut flora
Irritable bowel syndrome	Gut bacterial pathway abundance (ARO.PWY..chorismate.biosynthesis.I)	MR Egger	0.538723631097365	1.06170948656908	0.44248697133204	0.939235080064259	Gut flora
Irritable bowel syndrome	Gut bacterial pathway abundance (ASPASN.PWY..superpathway.of.L.aspartate.and.L.asparagine.biosynthesis)	MR Egger	0.937170635707912	0.986354980160821	0.600713628061005	0.866876560587117	Gut flora
Irritable bowel syndrome	Gut bacterial pathway abundance (AST.PWY..L.arginine.degradation.II..AST.pathway.)	MR Egger	0.541237845683199	1.07213545863129	0.510273763803117	0.403372997720543	Gut flora
Irritable bowel syndrome	Gut bacterial pathway abundance (BRANCHED.CHAIN.AA.SYN.PWY..superpathway.of.branched.amino.acid.biosynthesis)	MR Egger	0.656677059702453	0.948532614723133	0.743723183066853	0.503859734331198	Gut flora
Irritable bowel syndrome	Gut bacterial pathway abundance (COA.PWY..coenzyme.A.biosynthesis.I)	MR Egger	0.343745154840239	0.833809776069059	0.396939873152597	0.0718652551150062	Gut flora
Irritable bowel syndrome	Gut bacterial pathway abundance (COBALSYN.PWY..adenosylcobalamin.salvage.from.cobinamide.I)	MR Egger	0.867945765953617	1.01666698296182	0.911627415162203	0.348738417457743	Gut flora
Irritable bowel syndrome	Gut bacterial pathway abundance (COMPLETE.ARO.PWY..superpathway.of.aromatic.amino.acid.biosynthesis)	MR Egger	0.747963929021438	1.04475194249993	0.687405264590414	0.653493174350205	Gut flora
Irritable bowel syndrome	Gut bacterial pathway abundance (CRNFORCAT.PWY..creatinine.degradation.I)	MR Egger	0.903934684952515	1.01008602446867	0.733394773437972	0.743350883327305	Gut flora
Irritable bowel syndrome	Gut bacterial pathway abundance (DAPLYSINESYN.PWY..L.lysine.biosynthesis.I)	MR Egger	0.65463212939716	1.05606	0.599796424431697	0.185961936065193	Gut flora
Irritable bowel syndrome	Gut bacterial pathway abundance (DENOVOPURINE2.PWY..superpathway.of.purine.nucleotides.de.novo.biosynthesis.II)	MR Egger	0.178030364733654	0.847186838143415	0.299288540141049	0.721130430319576	Gut flora
Irritable bowel syndrome	Gut bacterial pathway abundance (DTDPRHAMSYN.PWY..dTDP.L.rhamnose.biosynthesis.I)	MR Egger	0.810123926978872	0.970883984250206	0.723005998441454	0.66799971103551	Gut flora
Irritable bowel syndrome	Gut bacterial pathway abundance (ECASYN.PWY..enterobacterial.common.antigen.biosynthesis)	MR Egger	0.620866364592826	1.05220616905383	0.724251206981855	0.0219676012216	Gut flora
Irritable bowel syndrome	Gut bacterial pathway abundance (FAO.PWY..fatty.acid..beta..oxidation.I)	MR Egger	0.249093823458599	0.876046467349056	0.427662616433991	0.974997849672485	Gut flora
Irritable bowel syndrome	Gut bacterial pathway abundance (FERMENTATION.PWY..mixed.acid.fermentation)	MR Egger	0.622937911390895	1.06836114607151	0.634113483817276	0.747933629057008	Gut flora
Irritable bowel syndrome	Gut bacterial pathway abundance (FUCCAT.PWY..fucose.degradation)	MR Egger	0.792986788216717	1.02859616952947	0.878323866195923	0.422994005910014	Gut flora
Irritable bowel syndrome	Gut bacterial pathway abundance (FUC.RHAMCAT.PWY..superpathway.of.fucose.and.rhamnose.degradation)	MR Egger	0.712047034366114	1.03675874455102	0.53415494706896	0.637223931633563	Gut flora
Irritable bowel syndrome	Gut bacterial pathway abundance (GALACTARDEG.PWY..D.galactarate.degradation.I)	MR Egger	0.291622281667259	1.29113011902856	0.316076112762291	0.00234888424550588	Gut flora
Irritable bowel syndrome	Gut bacterial pathway abundance (GALACT.GLUCUROCAT.PWY..superpathway.of.hexuronide.and.hexuronate.degradation)	MR Egger	0.914437406409605	1.01863066935278	0.967402712985444	0.183145891962944	Gut flora
Irritable bowel syndrome	Gut bacterial pathway abundance (GALACTUROCAT.PWY..D.galacturonate.degradation.I)	MR Egger	0.972805065856009	0.98487938305328	0.986969069260294	0.0947687155627676	Gut flora
Irritable bowel syndrome	Gut bacterial pathway abundance (GLCMANNANAUT.PWY..superpathway.of.N.acetylglucosamine..N.acetylmannosamine.and.N.acetylneuraminate.degradation)	MR Egger	0.442352985749184	1.09425630494177	0.387272397934393	0.623795650383613	Gut flora
Irritable bowel syndrome	Gut bacterial pathway abundance (GLUCARDEG.PWY..D.glucarate.degradation.I)	MR Egger	0.561084918559597	0.898052604807405	0.523380447889295	0.644004295520321	Gut flora
Irritable bowel syndrome	Gut bacterial pathway abundance (GLUCONEO.PWY..gluconeogenesis.I)	MR Egger	0.905506451639133	0.979002319024276	0.996831541819328	0.36735796221376	Gut flora
Irritable bowel syndrome	Gut bacterial pathway abundance (GLUCOSE1PMETAB.PWY..glucose.and.glucose.1.phosphate.degradation)	MR Egger	0.808052952669776	0.96470375674235	0.723932645211174	0.0724593299907764	Gut flora
Irritable bowel syndrome	Gut bacterial pathway abundance (GLYCOCAT.PWY..glycogen.degradation.I..bacterial.)	MR Egger	0.925534003814004	0.988305636748956	0.82056094498311	0.301438541516104	Gut flora
Irritable bowel syndrome	Gut bacterial pathway abundance (GLYCOGENSYNTH.PWY..glycogen.biosynthesis.I..from.ADP.D.Glucose.)	MR Egger	0.695179334126079	0.960836457498626	0.624671030030572	0.438107751452994	Gut flora
Irritable bowel syndrome	Gut bacterial pathway abundance (GLYCOL.GLYOXDEG.PWY..superpathway.of.glycol.metabolism.and.degradation)	MR Egger	0.236282720725633	1.09331455249163	0.156313391182274	0.266654227274133	Gut flora
Irritable bowel syndrome	Gut bacterial pathway abundance (GOLPDLCAT.PWY..superpathway.of.glycerol.degradation.to.1.3.propanediol)	MR Egger	0.444348110487537	1.09886161447873	0.360415210852343	0.0655502687470037	Gut flora
Irritable bowel syndrome	Gut bacterial pathway abundance (HEMESYN2.PWY..heme.biosynthesis.II..anaerobic.)	MR Egger	0.320797024283128	0.8533507791182	0.354650857181676	0.123860956208986	Gut flora
Irritable bowel syndrome	Gut bacterial pathway abundance (HEXITOLDEGSUPER.PWY..superpathway.of.hexitol.degradation..bacteria.)	MR Egger	0.30371843604531	0.886749430045295	0.181888328772295	0.155771832187308	Gut flora
Irritable bowel syndrome	Gut bacterial pathway abundance (HISDEG.PWY..L.histidine.degradation.I)	MR Egger	0.885858772511129	1.02834563424489	0.817841108522884	0.00260363262999945	Gut flora
Irritable bowel syndrome	Gut bacterial pathway abundance (HISTSYN.PWY..L.histidine.biosynthesis)	MR Egger	0.387147006059501	0.885738482155055	0.2789188613491	0.0285744462115441	Gut flora
Irritable bowel syndrome	Gut bacterial pathway abundance (HOMOSER.METSYN.PWY..L.methionine.biosynthesis.I)	MR Egger	0.454382205634604	0.882516145711499	0.517233767212254	0.878652171222192	Gut flora
Irritable bowel syndrome	Gut bacterial pathway abundance (HSERMETANA.PWY..L.methionine.biosynthesis.III)	MR Egger	0.384148933657824	1.13050332917951	0.417734754094622	0.00137459700757641	Gut flora
Irritable bowel syndrome	Gut bacterial pathway abundance (ILEUSYN.PWY..L.isoleucine.biosynthesis.I..from.threonine.)	MR Egger	0.391120022038263	0.796630274092498	0.314514428095647	0.128940859959894	Gut flora
Irritable bowel syndrome	Gut bacterial pathway abundance (KDO.NAGLIPASYN.PWY..superpathway.of..Kdo.2.lipid.A.biosynthesis)	MR Egger	0.942028381846246	1.00715728521693	0.982722376138788	0.460155091964873	Gut flora
Irritable bowel syndrome	Gut bacterial pathway abundance (KETOGLUCONMET.PWY..ketogluconate.metabolism)	MR Egger	0.620824954100949	0.968420533959729	0.460147085352711	0.988497462495486	Gut flora
Irritable bowel syndrome	Gut bacterial pathway abundance (LACTOSECAT.PWY..lactose.and.galactose.degradation.I)	MR Egger	0.0696505952907542	0.843641489265792	0.108034684681282	0.545375750865971	Gut flora
Irritable bowel syndrome	Gut bacterial pathway abundance (METHGLYUT.PWY..superpathway.of.methylglyoxal.degradation)	MR Egger	0.591073279184795	1.04134520627105	0.431050019052335	0.0484540678823481	Gut flora
Irritable bowel syndrome	Gut bacterial pathway abundance (NAGLIPASYN.PWY..lipid.IVA.biosynthesis)	MR Egger	0.0618869396871569	1.31250711431904	0.07532825804518	0.105366111486815	Gut flora
Irritable bowel syndrome	Gut bacterial pathway abundance (NONMEVIPP.PWY..methylerythritol.phosphate.pathway.I)	MR Egger	0.432208767255555	0.908179038736314	0.202359095044895	0.445265492489862	Gut flora
Irritable bowel syndrome	Gut bacterial pathway abundance (NONOXIPENT.PWY..pentose.phosphate.pathway..non.oxidative.branch.)	MR Egger	0.515157789098667	1.13873452482824	0.559371748115693	0.248098334282428	Gut flora
Irritable bowel syndrome	Gut bacterial pathway abundance (ORNDEG.PWY..superpathway.of.ornithine.degradation)	MR Egger	0.281543961423008	1.06456474196308	0.475279100923988	0.590690353613731	Gut flora
Irritable bowel syndrome	Gut bacterial pathway abundance (P105.PWY..TCA.cycle.IV..2.oxoglutarate.decarboxylase.)	MR Egger	0.17628146808343	1.16875389367285	0.209981504176603	0.508261074040685	Gut flora
Irritable bowel syndrome	Gut bacterial pathway abundance (P108.PWY..pyruvate.fermentation.to.propanoate.I)	MR Egger	0.0755558235323145	0.81842480740943	0.0543187399951832	0.284187354770434	Gut flora
Irritable bowel syndrome	Gut bacterial pathway abundance (P122.PWY..heterolactic.fermentation)	MR Egger	0.153481504832875	1.18621846336801	0.229293472584548	0.215445552433424	Gut flora
Irritable bowel syndrome	Gut bacterial pathway abundance (P161.PWY..acetylene.degradation)	MR Egger	0.891330563766518	0.939835825578968	0.81685622608479	0.703571126910289	Gut flora
Irritable bowel syndrome	Gut bacterial pathway abundance (P162.PWY..L.glutamate.degradation.V..via.hydroxyglutarate.)	MR Egger	0.156053966585461	0.845107517881818	0.255921023411562	0.692622983025681	Gut flora
Irritable bowel syndrome	Gut bacterial pathway abundance (P164.PWY..purine.nucleobases.degradation.I..anaerobic.)	MR Egger	0.230787805436253	0.89671464070762	0.268935456253082	0.263041459472606	Gut flora
Irritable bowel syndrome	Gut bacterial pathway abundance (P23.PWY..reductive.TCA.cycle.I)	MR Egger	0.850325004282392	0.983216030317723	0.962930218052646	0.626733307521154	Gut flora
Irritable bowel syndrome	Gut bacterial pathway abundance (P42.PWY..incomplete.reductive.TCA.cycle)	MR Egger	0.56482898386827	0.935105550883157	0.861961035150478	0.501049946607631	Gut flora
Irritable bowel syndrome	Gut bacterial pathway abundance (P441.PWY..superpathway.of.N.acetylneuraminate.degradation)	MR Egger	0.27288272602665	0.89568068246389	0.289207518253492	0.122549312116583	Gut flora
Irritable bowel syndrome	Gut bacterial pathway abundance (P461.PWY..hexitol.fermentation.to.lactate..formate..ethanol.and.acetate)	MR Egger	0.88917761173866	1.01285666696573	0.822385929063999	0.643064606309167	Gut flora
Irritable bowel syndrome	Gut bacterial pathway abundance (PANTO.PWY..phosphopantothenate.biosynthesis.I)	MR Egger	0.903632974358421	1.01836823809571	0.861418047731934	0.219252623314846	Gut flora
Irritable bowel syndrome	Gut bacterial pathway abundance (PANTOSYN.PWY..pantothenate.and.coenzyme.A.biosynthesis.I)	MR Egger	0.646773427421842	0.925250665417772	0.406918398496402	0.234244119735841	Gut flora
Irritable bowel syndrome	Gut bacterial pathway abundance (PENTOSE.P.PWY..pentose.phosphate.pathway)	MR Egger	0.919387337276595	1.01035044255931	0.987310239368888	0.72884822594153	Gut flora
Irritable bowel syndrome	Gut bacterial pathway abundance (PEPTIDOGLYCANSYN.PWY..peptidoglycan.biosynthesis.I..meso.diaminopimelate.containing.)	MR Egger	0.387939224858101	1.08703811084762	0.461072623250689	0.730811003060717	Gut flora
Irritable bowel syndrome	Gut bacterial pathway abundance (PHOSLIPSYN.PWY..superpathway.of.phospholipid.biosynthesis.I..bacteria.)	MR Egger	0.116320420709721	0.816509366209475	0.0709225818826038	0.560955474135076	Gut flora
Irritable bowel syndrome	Gut bacterial pathway abundance (POLYAMINSYN3.PWY..superpathway.of.polyamine.biosynthesis.II)	MR Egger	0.266341965579448	0.90200337880675	0.434888217355715	0.275568479405253	Gut flora
Irritable bowel syndrome	Gut bacterial pathway abundance (POLYAMSYN.PWY..superpathway.of.polyamine.biosynthesis.I)	MR Egger	0.651564684989628	0.899405374898445	0.897329124660521	0.129834974432443	Gut flora
Irritable bowel syndrome	Gut bacterial pathway abundance (POLYISOPRENSYN.PWY..polyisoprenoid.biosynthesis..E..coli.)	MR Egger	0.641478724500866	1.04329619437398	0.66524060489547	0.943896786850824	Gut flora
Irritable bowel syndrome	Gut bacterial pathway abundance (PPGPPMET.PWY..ppGpp.biosynthesis)	MR Egger	0.674952125858263	0.957718430015683	0.364911484213937	0.705108902665518	Gut flora
Irritable bowel syndrome	Gut bacterial pathway abundance (PRPP.PWY..superpathway.of.histidine..purine..and.pyrimidine.biosynthesis)	MR Egger	0.48976815672161	0.928769907622406	0.29665049574474	0.676611496813742	Gut flora
Irritable bowel syndrome	Gut bacterial pathway abundance (PWY0.1061..superpathway.of.L.alanine.biosynthesis)	MR Egger	0.768405829958004	0.957600742068016	0.703346663608245	0.074424233858374	Gut flora
Irritable bowel syndrome	Gut bacterial pathway abundance (PWY0.1241..ADP.L.glycero..beta..D.manno.heptose.biosynthesis)	MR Egger	0.210212718326789	0.870602597887102	0.191056121707358	0.347985867605926	Gut flora
Irritable bowel syndrome	Gut bacterial pathway abundance (PWY0.1261..anhydromuropeptides.recycling)	MR Egger	0.510045471762425	0.831902277526892	0.468583865347525	0.23295966984767	Gut flora
Irritable bowel syndrome	Gut bacterial pathway abundance (PWY0.1296..purine.ribonucleosides.degradation)	MR Egger	0.875510737320317	0.970152051752006	0.958301552790112	0.151194094489641	Gut flora
Irritable bowel syndrome	Gut bacterial pathway abundance (PWY0.1297..superpathway.of.purine.deoxyribonucleosides.degradation)	MR Egger	0.583068358945244	1.08360342023349	0.52361982801594	0.404296347064085	Gut flora
Irritable bowel syndrome	Gut bacterial pathway abundance (PWY0.1298..superpathway.of.pyrimidine.deoxyribonucleosides.degradation)	MR Egger	0.848384479691749	0.982574628628808	0.994355488108465	0.562537303612612	Gut flora
Irritable bowel syndrome	Gut bacterial pathway abundance (PWY0.1338..polymyxin.resistance)	MR Egger	0.599489539615232	1.05007367442749	0.644817481340397	0.471608048369685	Gut flora
Irritable bowel syndrome	Gut bacterial pathway abundance (PWY0.1415..superpathway.of.heme.biosynthesis.from.uroporphyrinogen.III)	MR Egger	0.573315644309725	1.04618607983927	0.738726842859813	0.310746032585142	Gut flora
Irritable bowel syndrome	Gut bacterial pathway abundance (PWY0.1479..tRNA.processing)	MR Egger	0.316236477707703	0.893512606863673	0.449331471929019	0.762626433408067	Gut flora
Irritable bowel syndrome	Gut bacterial pathway abundance (PWY0.1533..methylphosphonate.degradation.I)	MR Egger	0.932758512970458	0.988690696166233	0.829327784387231	0.224621789028736	Gut flora
Irritable bowel syndrome	Gut bacterial pathway abundance (PWY0.1586..peptidoglycan.maturation..meso.diaminopimelate.containing.)	MR Egger	0.25978731177278	1.14586515756766	0.231798317818049	0.297392105584145	Gut flora
Irritable bowel syndrome	Gut bacterial pathway abundance (PWY0.162..superpathway.of.pyrimidine.ribonucleotides.de.novo.biosynthesis)	MR Egger	0.976462896730963	0.996445449536546	0.945597386586952	0.10215506438331	Gut flora
Irritable bowel syndrome	Gut bacterial pathway abundance (PWY0.781..aspartate.superpathway)	MR Egger	0.368036897315788	1.09501205448991	0.353961696543005	0.660061499377956	Gut flora
Irritable bowel syndrome	Gut bacterial pathway abundance (PWY0.845..superpathway.of.pyridoxal.5..phosphate.biosynthesis.and.salvage)	MR Egger	0.242432914235015	0.878109024854129	0.222565382938849	0.0503329462881441	Gut flora
Irritable bowel syndrome	Gut bacterial pathway abundance (PWY.1269..CMP.3.deoxy.D.manno.octulosonate.biosynthesis.I)	MR Egger	0.60524473103959	1.10270088783973	0.705659577649015	0.66094592570078	Gut flora
Irritable bowel syndrome	Gut bacterial pathway abundance (PWY.2941..L.lysine.biosynthesis.II)	MR Egger	0.855380943534834	1.02926989427155	0.813512914657869	0.660043251425978	Gut flora
Irritable bowel syndrome	Gut bacterial pathway abundance (PWY.2942..L.lysine.biosynthesis.III)	MR Egger	0.561264235951029	0.7564269459716	0.519926787130417	0.145966495424738	Gut flora
Irritable bowel syndrome	Gut bacterial pathway abundance (PWY.3001..superpathway.of.L.isoleucine.biosynthesis.I)	MR Egger	0.438775698299659	0.905243652790163	0.568359777517437	0.935380664953166	Gut flora
Irritable bowel syndrome	Gut bacterial pathway abundance (PWY.4242..pantothenate.and.coenzyme.A.biosynthesis.III)	MR Egger	0.762385683287325	1.03361274117503	0.900007117790098	0.825499188596273	Gut flora
Irritable bowel syndrome	Gut bacterial pathway abundance (PWY.4984..urea.cycle)	MR Egger	0.351027173076929	1.34711008886945	0.465126975112557	0.807523523473278	Gut flora
Irritable bowel syndrome	Gut bacterial pathway abundance (PWY4FS.7..phosphatidylglycerol.biosynthesis.I..plastidic.)	MR Egger	0.254597672282127	0.882107851450683	0.334526873386932	0.305985304934855	Gut flora
Irritable bowel syndrome	Gut bacterial pathway abundance (PWY.5005..biotin.biosynthesis.II)	MR Egger	0.11251497731443	1.25281640580696	0.160898790276756	0.155306657671456	Gut flora
Irritable bowel syndrome	Gut bacterial pathway abundance (PWY.5022..4.aminobutanoate.degradation.V)	MR Egger	0.367506057889318	1.34525245010463	0.3538036348894	0.0341828910453033	Gut flora
Irritable bowel syndrome	Gut bacterial pathway abundance (PWY.5088..L.glutamate.degradation.VIII..to.propanoate.)	MR Egger	0.690249578338737	0.979109288920049	0.879833020427179	0.718599076642864	Gut flora
Irritable bowel syndrome	Gut bacterial pathway abundance (PWY.5097..L.lysine.biosynthesis.VI)	MR Egger	0.555504416875395	0.924558557149129	0.619789574774767	0.348911387418145	Gut flora
Irritable bowel syndrome	Gut bacterial pathway abundance (PWY.5100..pyruvate.fermentation.to.acetate.and.lactate.II)	MR Egger	0.9558727542884	1.00636497085909	0.828167059182115	0.663553406811968	Gut flora
Irritable bowel syndrome	Gut bacterial pathway abundance (PWY.5101..L.isoleucine.biosynthesis.II)	MR Egger	0.442154963011561	0.91139372791494	0.603821958074742	0.496332545871345	Gut flora
Irritable bowel syndrome	Gut bacterial pathway abundance (PWY.5104..L.isoleucine.biosynthesis.IV)	MR Egger	0.4629398555468	0.893949632482313	0.51418460295893	0.520043498683843	Gut flora
Irritable bowel syndrome	Gut bacterial pathway abundance (PWY.5121..superpathway.of.geranylgeranyl.diphosphate.biosynthesis.II..via.MEP.)	MR Egger	0.584964207691086	1.05211729032353	0.674936641059627	0.948837878910796	Gut flora
Irritable bowel syndrome	Gut bacterial pathway abundance (PWY.5173..superpathway.of.acetyl.CoA.biosynthesis)	MR Egger	0.558491471593577	0.935516746455159	0.536114382925141	0.0280402387677235	Gut flora
Irritable bowel syndrome	Gut bacterial pathway abundance (PWY.5177..glutaryl.CoA.degradation)	MR Egger	0.864698911182122	1.0324220493201	0.740844844520293	0.795660079897614	Gut flora
Irritable bowel syndrome	Gut bacterial pathway abundance (PWY.5188..tetrapyrrole.biosynthesis.I..from.glutamate.)	MR Egger	0.707888974014948	0.941967028032048	0.56842022887145	0.0304281211242155	Gut flora
Irritable bowel syndrome	Gut bacterial pathway abundance (PWY.5189..tetrapyrrole.biosynthesis.II..from.glycine.)	MR Egger	0.0249246825739414	0.785515745528042	0.0207176934919951	0.0246968831384518	Gut flora
Irritable bowel syndrome	Gut bacterial pathway abundance (PWY.5345..superpathway.of.L.methionine.biosynthesis..by.sulfhydrylation.)	MR Egger	0.773764207164682	1.03708553464104	0.860826073794202	0.994793005985725	Gut flora
Irritable bowel syndrome	Gut bacterial pathway abundance (PWY.5384..sucrose.degradation.IV..sucrose.phosphorylase.)	MR Egger	0.807486973449273	1.03789310823356	0.731140905701495	0.0283851650847564	Gut flora
Irritable bowel syndrome	Gut bacterial pathway abundance (PWY.5505..L.glutamate.and.L.glutamine.biosynthesis)	MR Egger	0.0608883084570081	1.17514530656958	0.0636753188635538	0.0264399436378188	Gut flora
Irritable bowel syndrome	Gut bacterial pathway abundance (PWY.5656..mannosylglycerate.biosynthesis.I)	MR Egger	0.184135140960575	1.06693704271966	0.121938606802061	0.485969888490362	Gut flora
Irritable bowel syndrome	Gut bacterial pathway abundance (PWY.5659..GDP.mannose.biosynthesis)	MR Egger	0.0460949913619751	0.714400739500034	0.0543934782492398	0.618403830589427	Gut flora
Irritable bowel syndrome	Gut bacterial pathway abundance (PWY.5667..CDP.diacylglycerol.biosynthesis.I)	MR Egger	0.0309038493791626	1.23482128658384	0.0343963468254707	0.314369304271636	Gut flora
Irritable bowel syndrome	Gut bacterial pathway abundance (PWY.5676..acetyl.CoA.fermentation.to.butanoate.II)	MR Egger	0.275556566848311	0.843992890239454	0.277508392165229	0.37133919842793	Gut flora
Irritable bowel syndrome	Gut bacterial pathway abundance (PWY.5686..UMP.biosynthesis)	MR Egger	0.236015801182302	0.803930888388158	0.213221062256282	0.434858742261228	Gut flora
Irritable bowel syndrome	Gut bacterial pathway abundance (PWY.5695..urate.biosynthesis.inosine.5..phosphate.degradation)	MR Egger	0.666597955793402	1.07416980487711	0.509919364437803	0.165717473277872	Gut flora
Irritable bowel syndrome	Gut bacterial pathway abundance (PWY.5705..allantoin.degradation.to.glyoxylate.III)	MR Egger	0.375983714298852	0.877339158676639	0.358241774790719	0.0373617142047702	Gut flora
Irritable bowel syndrome	Gut bacterial pathway abundance (PWY.5791..1.4.dihydroxy.2.naphthoate.biosynthesis.II..plants.)	MR Egger	0.111821030179555	1.12081872021675	0.115645366182035	0.341873444468214	Gut flora
Irritable bowel syndrome	Gut bacterial pathway abundance (PWY.5838..superpathway.of.menaquinol.8.biosynthesis.I)	MR Egger	0.131375851233866	1.37275480717144	0.186192162553593	0.130451115400822	Gut flora
Irritable bowel syndrome	Gut bacterial pathway abundance (PWY.5850..superpathway.of.menaquinol.6.biosynthesis.I)	MR Egger	0.547554397608634	1.03839788635706	0.527022966313641	0.363473568683475	Gut flora
Irritable bowel syndrome	Gut bacterial pathway abundance (PWY.5913..TCA.cycle.VI..obligate.autotrophs.)	MR Egger	0.773923892775087	0.961883063686338	0.833772263481658	0.260364719986331	Gut flora
Irritable bowel syndrome	Gut bacterial pathway abundance (PWY.5918..superpathay.of.heme.biosynthesis.from.glutamate)	MR Egger	0.475350101707641	1.07055398127229	0.219824738714654	0.804451085391501	Gut flora
Irritable bowel syndrome	Gut bacterial pathway abundance (PWY.5920..superpathway.of.heme.biosynthesis.from.glycine)	MR Egger	0.466118821928312	1.03806398353288	0.497999250481549	0.226431194430792	Gut flora
Irritable bowel syndrome	Gut bacterial pathway abundance (PWY.5941..glycogen.degradation.II..eukaryotic.)	MR Egger	0.917172199726257	0.989394358300107	0.627249243442824	0.757677183641208	Gut flora
Irritable bowel syndrome	Gut bacterial pathway abundance (PWY.5971..palmitate.biosynthesis.II..bacteria.and.plants.)	MR Egger	0.264337705842576	1.10518159109203	0.367437012904644	0.884935721104099	Gut flora
Irritable bowel syndrome	Gut bacterial pathway abundance (PWY.5973..cis.vaccenate.biosynthesis)	MR Egger	0.519597864191762	0.935249361277035	0.189824263021211	0.0471716858897758	Gut flora
Irritable bowel syndrome	Gut bacterial pathway abundance (PWY.5989..stearate.biosynthesis.II..bacteria.and.plants.)	MR Egger	0.988796652197842	1.00204758837783	0.948390509619876	0.387655705578585	Gut flora
Irritable bowel syndrome	Gut bacterial pathway abundance (PWY.6121..5.aminoimidazole.ribonucleotide.biosynthesis.I)	MR Egger	0.209671939291874	1.3139852825432	0.112647797202982	0.32980039589318	Gut flora
Irritable bowel syndrome	Gut bacterial pathway abundance (PWY.6123..inosine.5..phosphate.biosynthesis.I)	MR Egger	0.150783619276992	1.67677669033004	0.152502260581766	0.00235615942039789	Gut flora
Irritable bowel syndrome	Gut bacterial pathway abundance (PWY.6125..superpathway.of.guanosine.nucleotides.de.novo.biosynthesis.II)	MR Egger	0.0320428791787997	1.30880870648652	0.0140884379574265	0.206920904981066	Gut flora
Irritable bowel syndrome	Gut bacterial pathway abundance (PWY.6147..6.hydroxymethyl.dihydropterin.diphosphate.biosynthesis.I)	MR Egger	0.505576659354792	1.07367807268412	0.678294940529162	0.972554267194939	Gut flora
Irritable bowel syndrome	Gut bacterial pathway abundance (PWY.6151..S.adenosyl.L.methionine.cycle.I)	MR Egger	0.251333017697847	1.16003692869034	0.263164015104096	0.0654859784778774	Gut flora
Irritable bowel syndrome	Gut bacterial pathway abundance (PWY.6163..chorismate.biosynthesis.from.3.dehydroquinate)	MR Egger	0.462683677116407	1.09539499636696	0.366612430261204	0.470890856711091	Gut flora
Irritable bowel syndrome	Gut bacterial pathway abundance (PWY.621..sucrose.degradation.III..sucrose.invertase.)	MR Egger	0.281771740520556	0.833546857892051	0.400075660106016	0.154221832792684	Gut flora
Irritable bowel syndrome	Gut bacterial pathway abundance (PWY.6263..superpathway.of.menaquinol.8.biosynthesis.II)	MR Egger	0.692357442369828	0.955535566186303	0.350967844303411	0.229183754571313	Gut flora
Irritable bowel syndrome	Gut bacterial pathway abundance (PWY.6284..superpathway.of.unsaturated.fatty.acids.biosynthesis..E..coli.)	MR Egger	0.175259713054552	0.846697	0.125349008894947	0.433549300833983	Gut flora
Irritable bowel syndrome	Gut bacterial pathway abundance (PWY.6285..superpathway.of.fatty.acids.biosynthesis..E..coli.)	MR Egger	0.165324656542271	0.88651350779397	0.151719415023514	0.0863560623365365	Gut flora
Irritable bowel syndrome	Gut bacterial pathway abundance (PWY.6317..galactose.degradation.I..Leloir.pathway.)	MR Egger	0.812099782272338	0.978622598172709	0.925167054516391	0.737540822032458	Gut flora
Irritable bowel syndrome	Gut bacterial pathway abundance (PWY.6353..purine.nucleotides.degradation.II..aerobic.)	MR Egger	0.541270268690402	0.935926737834625	0.761900279852157	0.924279195662606	Gut flora
Irritable bowel syndrome	Gut bacterial pathway abundance (PWY.6471..peptidoglycan.biosynthesis.IV..Enterococcus.faecium.)	MR Egger	0.462820285077148	0.880386982087112	0.498743990331566	0.565749972214803	Gut flora
Irritable bowel syndrome	Gut bacterial pathway abundance (PWY.6507..4.deoxy.L.threo.hex.4.enopyranuronate.degradation)	MR Egger	0.286043746473698	1.22493726530292	0.212620889679609	0.212784943156042	Gut flora
Irritable bowel syndrome	Gut bacterial pathway abundance (PWY.6519..8.amino.7.oxononanoate.biosynthesis.I)	MR Egger	0.158299821630635	0.844151843850388	0.0839145300811	0.394817249248416	Gut flora
Irritable bowel syndrome	Gut bacterial pathway abundance (PWY.6545..pyrimidine.deoxyribonucleotides.de.novo.biosynthesis.III)	MR Egger	0.208556383840852	1.23844035761245	0.199257935387255	0.0716081677053874	Gut flora
Irritable bowel syndrome	Gut bacterial pathway abundance (PWY.6588..pyruvate.fermentation.to.acetone)	MR Egger	0.958332508912543	1.00372138453291	0.822203902729768	0.544802162836831	Gut flora
Irritable bowel syndrome	Gut bacterial pathway abundance (PWY.6590..superpathway.of.Clostridium.acetobutylicum.acidogenic.fermentation)	MR Egger	0.377117518605783	0.82937150219812	0.381318139695339	0.886893495665201	Gut flora
Irritable bowel syndrome	Gut bacterial pathway abundance (PWY.6608..guanosine.nucleotides.degradation.III)	MR Egger	0.59889243381357	1.06797422079963	0.675820066456002	0.733455608035858	Gut flora
Irritable bowel syndrome	Gut bacterial pathway abundance (PWY.6609..adenine.and.adenosine.salvage.III)	MR Egger	0.130066081634021	0.835124960270225	0.196686739313142	0.131808500868636	Gut flora
Irritable bowel syndrome	Gut bacterial pathway abundance (PWY.6612..superpathway.of.tetrahydrofolate.biosynthesis)	MR Egger	0.415597611642345	1.10877666616628	0.359121757472428	0.130296819519062	Gut flora
Irritable bowel syndrome	Gut bacterial pathway abundance (PWY.6628..superpathway.of.L.phenylalanine.biosynthesis)	MR Egger	0.201470781304466	0.866644056552498	0.231660030434526	0.0437986519526489	Gut flora
Irritable bowel syndrome	Gut bacterial pathway abundance (PWY.6629..superpathway.of.L.tryptophan.biosynthesis)	MR Egger	0.978381845737409	1.00194346358274	0.680523998530935	0.672566482003631	Gut flora
Irritable bowel syndrome	Gut bacterial pathway abundance (PWY.6630..superpathway.of.L.tyrosine.biosynthesis)	MR Egger	0.67920663268708	0.971456744005647	0.657315672909259	0.671239817486541	Gut flora
Irritable bowel syndrome	Gut bacterial pathway abundance (PWY66.422..D.galactose.degradation.V..Leloir.pathway.)	MR Egger	0.230632772433682	1.14972971736529	0.25883682322931	0.286008389728908	Gut flora
Irritable bowel syndrome	Gut bacterial pathway abundance (PWY.6690..cinnamate.and.3.hydroxycinnamate.degradation.to.2.oxopent.4.enoate)	MR Egger	0.969592793300022	0.997813293924667	0.888519379771113	0.490317972974473	Gut flora
Irritable bowel syndrome	Gut bacterial pathway abundance (PWY.6700..queuosine.biosynthesis)	MR Egger	0.634482488114914	1.06211146523099	0.451834266273882	0.456424650242404	Gut flora
Irritable bowel syndrome	Gut bacterial pathway abundance (PWY.6703..preQ0.biosynthesis)	MR Egger	0.98714562260444	1.00132968770297	0.740519834157908	0.512561960400195	Gut flora
Irritable bowel syndrome	Gut bacterial pathway abundance (PWY.6708..ubiquinol.8.biosynthesis..prokaryotic.)	MR Egger	0.808925	1.01959127098366	0.916667457655654	0.323967814371605	Gut flora
Irritable bowel syndrome	Gut bacterial pathway abundance (PWY.6731..starch.degradation.III)	MR Egger	0.336726077031794	1.06379507596049	0.314975606075496	0.850037760765757	Gut flora
Irritable bowel syndrome	Gut bacterial pathway abundance (PWY.6737..starch.degradation.V)	MR Egger	0.960586233032744	1.00706000076575	0.935219169195234	0.694422664786386	Gut flora
Irritable bowel syndrome	Gut bacterial pathway abundance (PWY.6823..molybdenum.cofactor.biosynthesis)	MR Egger	0.400135840565151	0.931965051322292	0.301655569286328	0.359451015309095	Gut flora
Irritable bowel syndrome	Gut bacterial pathway abundance (PWY.6891..thiazole.biosynthesis.II..Bacillus.)	MR Egger	0.129743379839843	0.915936400171167	0.217166194422052	0.58669133648188	Gut flora
Irritable bowel syndrome	Gut bacterial pathway abundance (PWY.6892..thiazole.biosynthesis.I..E..coli.)	MR Egger	0.657767999878318	0.950006930995168	0.969195356142784	0.789380046675332	Gut flora
Irritable bowel syndrome	Gut bacterial pathway abundance (PWY.6897..thiamin.salvage.II)	MR Egger	0.905776869150564	0.97884958778029	0.708845554085212	0.0530641083672367	Gut flora
Irritable bowel syndrome	Gut bacterial pathway abundance (PWY.6901..superpathway.of.glucose.and.xylose.degradation)	MR Egger	0.526925016584774	0.926238806643502	0.198105049321811	0.659677193157316	Gut flora
Irritable bowel syndrome	Gut bacterial pathway abundance (PWY.6969..TCA.cycle.V..2.oxoglutarate.ferredoxin.oxidoreductase.)	MR Egger	0.88205424191621	0.983620582488124	0.997132093291544	0.958668643518691	Gut flora
Irritable bowel syndrome	Gut bacterial pathway abundance (PWY.7003..glycerol.degradation.to.butanol)	MR Egger	0.80614391174426	1.0153275497758	0.99497837399637	0.34141489777868	Gut flora
Irritable bowel syndrome	Gut bacterial pathway abundance (PWY.7013..L.1.2.propanediol.degradation)	MR Egger	0.901208310911435	1.00716671817903	0.98566615151102	0.182526196447442	Gut flora
Irritable bowel syndrome	Gut bacterial pathway abundance (PWY.7187..pyrimidine.deoxyribonucleotides.de.novo.biosynthesis.II)	MR Egger	0.859154947367545	1.02457496782392	0.655908197950605	0.746792478134262	Gut flora
Irritable bowel syndrome	Gut bacterial pathway abundance (PWY.7196..superpathway.of.pyrimidine.ribonucleosides.salvage)	MR Egger	0.916180322634762	0.981789536378703	0.803355826043835	0.877653804770953	Gut flora
Irritable bowel syndrome	Gut bacterial pathway abundance (PWY.7197..pyrimidine.deoxyribonucleotide.phosphorylation)	MR Egger	0.701039156763554	1.05884690989397	0.731324205727986	0.333597747653937	Gut flora
Irritable bowel syndrome	Gut bacterial pathway abundance (PWY.7198..pyrimidine.deoxyribonucleotides.de.novo.biosynthesis.IV)	MR Egger	0.593225000989115	0.922514038946573	0.7162138513647	0.715093174412729	Gut flora
Irritable bowel syndrome	Gut bacterial pathway abundance (PWY.7199..pyrimidine.deoxyribonucleosides.salvage)	MR Egger	0.804409510784567	1.04879132611715	0.656808360511787	0.0753670453647776	Gut flora
Irritable bowel syndrome	Gut bacterial pathway abundance (PWY.7209..superpathway.of.pyrimidine.ribonucleosides.degradation)	MR Egger	0.661624813698187	0.960084379828374	0.504019840804937	0.0761381662162763	Gut flora
Irritable bowel syndrome	Gut bacterial pathway abundance (PWY.7211..superpathway.of.pyrimidine.deoxyribonucleotides.de.novo.biosynthesis)	MR Egger	0.646968232383133	1.06294769076408	0.943361412678745	0.211041481800511	Gut flora
Irritable bowel syndrome	Gut bacterial pathway abundance (PWY.7219..adenosine.ribonucleotides.de.novo.biosynthesis)	MR Egger	0.115523987967673	0.856899249960432	0.0580421200809392	0.536672454704902	Gut flora
Irritable bowel syndrome	Gut bacterial pathway abundance (PWY.7221..guanosine.ribonucleotides.de.novo.biosynthesis)	MR Egger	0.310487467555874	0.888909553838815	0.237844857086009	0.0810694717746597	Gut flora
Irritable bowel syndrome	Gut bacterial pathway abundance (PWY.7234..inosine.5..phosphate.biosynthesis.III)	MR Egger	0.723870489892361	1.03076292829777	0.380057280074268	0.570947988916387	Gut flora
Irritable bowel syndrome	Gut bacterial pathway abundance (PWY.7237..myo...chiro..and.scillo.inositol.degradation)	MR Egger	0.50092342222178	1.06879999107406	0.47098255524176	0.682983515819646	Gut flora
Irritable bowel syndrome	Gut bacterial pathway abundance (PWY.724..superpathway.of.L.lysine..L.threonine.and.L.methionine.biosynthesis.II)	MR Egger	0.763761329585159	0.964658361561697	0.58110927754419	0.46293578210588	Gut flora
Irritable bowel syndrome	Gut bacterial pathway abundance (PWY.7254..TCA.cycle.VII..acetate.producers.)	MR Egger	0.611005767711314	0.946949411250545	0.770486457796681	0.576302374463395	Gut flora
Irritable bowel syndrome	Gut bacterial pathway abundance (PWY.7315..dTDP.N.acetylthomosamine.biosynthesis)	MR Egger	0.440251832892572	0.924319890978063	0.45567503945444	0.79717543035772	Gut flora
Irritable bowel syndrome	Gut bacterial pathway abundance (PWY.7323..superpathway.of.GDP.mannose.derived.O.antigen.building.blocks.biosynthesis)	MR Egger	0.17981306105258	1.17830403735683	0.12805439619604	0.402228211021965	Gut flora
Irritable bowel syndrome	Gut bacterial pathway abundance (PWY.7328..superpathway.of.UDP.glucose.derived.O.antigen.building.blocks.biosynthesis)	MR Egger	0.0576343211043349	1.45685003167778	0.0703225933126845	0.0107389972199474	Gut flora
Irritable bowel syndrome	Gut bacterial pathway abundance (PWY.7371..1.4.dihydroxy.6.naphthoate.biosynthesis.II)	MR Egger	0.544670224808088	0.899679030280047	0.534237101358783	0.0623916548105286	Gut flora
Irritable bowel syndrome	Gut bacterial pathway abundance (PWY.7392..taxadiene.biosynthesis..engineered.)	MR Egger	0.374909042293926	0.92874299260746	0.345910211390009	0.277738650289997	Gut flora
Irritable bowel syndrome	Gut bacterial pathway abundance (PWY.7400..L.arginine.biosynthesis.IV..archaebacteria.)	MR Egger	0.608043525733735	1.08155079185222	0.642577233684265	0.76461518824127	Gut flora
Irritable bowel syndrome	Gut bacterial pathway abundance (PWY.7446..sulfoglycolysis)	MR Egger	0.409737290045437	0.944489783002202	0.321540211432567	0.61664819416006	Gut flora
Irritable bowel syndrome	Gut bacterial pathway abundance (PWY.7456..mannan.degradation)	MR Egger	0.58187603636377	1.13530648264228	0.633996897371099	0.101296163386792	Gut flora
Irritable bowel syndrome	Gut bacterial pathway abundance (PWY.841..superpathway.of.purine.nucleotides.de.novo.biosynthesis.I)	MR Egger	0.698400546574535	1.04981036406256	0.465694459578219	0.798815514297556	Gut flora
Irritable bowel syndrome	Gut bacterial pathway abundance (PWY_ARG.POLYAMINE.SYN..superpathway.of.arginine.and.polyamine.biosynthesis)	MR Egger	0.68565357140525	1.04988873055156	0.548343533664681	0.9294789226033	Gut flora
Irritable bowel syndrome	Gut bacterial pathway abundance (PWY_GLYCOLYSIS.E.D..superpathway.of.glycolysis.and.Entner.Doudoroff)	MR Egger	0.00788271567146842	0.18523974975871	0.00990849828891478	0.0153861170870569	Gut flora
Irritable bowel syndrome	Gut bacterial pathway abundance (PWY_GLYCOLYSIS..glycolysis.I..from.glucose.6.phosphate.)	MR Egger	0.373306945274034	1.10138241534703	0.28903020944884	0.821058848286398	Gut flora
Irritable bowel syndrome	Gut bacterial pathway abundance (PWY_GLYOXYLATE.BYPASS..glyoxylate.cycle)	MR Egger	0.712383092986804	0.961501833617755	0.712761136300143	0.621001128199866	Gut flora
Irritable bowel syndrome	Gut bacterial pathway abundance (PWY_HEME.BIOSYNTHESIS.II..heme.biosynthesis.I..aerobic.)	MR Egger	0.359354003880997	1.0941413415036	0.309502899648063	0.105855993218707	Gut flora
Irritable bowel syndrome	Gut bacterial pathway abundance (PWY_NAD.BIOSYNTHESIS.II..NAD.salvage.pathway.II)	MR Egger	0.347621031552225	1.09236762996448	0.311919514621086	0.837621722475951	Gut flora
Irritable bowel syndrome	Gut bacterial pathway abundance (PWY_REDCITCYC..TCA.cycle.VIII..helicobacter.)	MR Egger	0.998166362618641	0.999798035232212	0.996169484208226	0.466828248796939	Gut flora
Irritable bowel syndrome	Gut bacterial pathway abundance (PWY_TCA.GLYOX.BYPASS..superpathway.of.glyoxylate.bypass.and.TCA)	MR Egger	0.469519777990202	0.935255280805425	0.270078392197946	0.889020421525384	Gut flora
Irritable bowel syndrome	Gut bacterial pathway abundance (PYRIDNUCSAL.PWY..NAD.salvage.pathway.I)	MR Egger	0.900662766600874	0.988918581901349	0.640369345606657	0.632287404594771	Gut flora
Irritable bowel syndrome	Gut bacterial pathway abundance (PYRIDNUCSYN.PWY..NAD.biosynthesis.I..from.aspartate.)	MR Egger	0.143454837844867	1.15888442691943	0.159648102337341	0.536642415948607	Gut flora
Irritable bowel syndrome	Gut bacterial pathway abundance (PYRIDOXSYN.PWY..pyridoxal.5..phosphate.biosynthesis.I)	MR Egger	0.339088058833581	0.885602	0.237078302533141	0.199172190731449	Gut flora
Irritable bowel syndrome	Gut bacterial pathway abundance (RHAMCAT.PWY..L.rhamnose.degradation.I)	MR Egger	0.0456216701827985	0.685060381645609	0.0611625278605908	0.270648658784511	Gut flora
Irritable bowel syndrome	Gut bacterial pathway abundance (RIBOSYN2.PWY..flavin.biosynthesis.I..bacteria.and.plants.)	MR Egger	0.12349520773899	0.779075066256339	0.146315023505067	0.0343581978616356	Gut flora
Irritable bowel syndrome	Gut bacterial pathway abundance (SER.GLYSYN.PWY..superpathway.of.L.serine.and.glycine.biosynthesis.I)	MR Egger	0.972659495726469	0.992367705323881	0.948071942707088	8.57219499703045e-05	Gut flora
Irritable bowel syndrome	Gut bacterial pathway abundance (SO4ASSIM.PWY..sulfate.reduction.I..assimilatory.)	MR Egger	0.907586474513808	0.797542714175758	0.94110509237212	0.32162355233496	Gut flora
Irritable bowel syndrome	Gut bacterial pathway abundance (SULFATE.CYS.PWY..superpathway.of.sulfate.assimilation.and.cysteine.biosynthesis)	MR Egger	0.809605323076165	1.02971498759255	0.804950183286549	0.198826386812948	Gut flora
Irritable bowel syndrome	Gut bacterial pathway abundance (THRESYN.PWY..superpathway.of.L.threonine.biosynthesis)	MR Egger	0.851441950481706	1.02385050413319	0.787491348305596	0.46305335444673	Gut flora
Irritable bowel syndrome	Gut bacterial pathway abundance (TRNA.CHARGING.PWY..tRNA.charging)	MR Egger	0.0786432138243899	0.786361654609719	0.0620709208940372	0.599983634149345	Gut flora
Irritable bowel syndrome	Gut bacterial pathway abundance (TRPSYN.PWY..L.tryptophan.biosynthesis)	MR Egger	0.179200250976374	1.22390054431132	0.343113911905497	0.0523954941183522	Gut flora
Irritable bowel syndrome	Gut bacterial pathway abundance (UBISYN.PWY..superpathway.of.ubiquinol.8.biosynthesis..prokaryotic.)	MR Egger	0.345586676798972	0.907383574854924	0.243705340279311	0.257794329982321	Gut flora
Irritable bowel syndrome	Gut bacterial pathway abundance (UDPNAGSYN.PWY..UDP.N.acetyl.D.glucosamine.biosynthesis.I)	MR Egger	0.178353134565406	1.2112059902915	0.259211406077979	0.745862169216461	Gut flora
Irritable bowel syndrome	Gut bacterial pathway abundance (X1CMET2.PWY..N10.formyl.tetrahydrofolate.biosynthesis)	MR Egger	0.774852226569497	0.966982260670336	0.928869449155717	0.812794692402782	Gut flora
Irritable bowel syndrome	Gut microbiota abundance (k_Bacteria.p_Actinobacteria.c_Actinobacteria)	MR Egger	0.476135448306095	1.09599157410613	0.404385625028782	0.529806817049229	Gut flora
Irritable bowel syndrome	Gut microbiota abundance (k_Bacteria.p_Bacteroidetes.c_Bacteroidia)	MR Egger	0.894804184579619	1.01270210845111	0.786462116422109	0.46726407412781	Gut flora
Irritable bowel syndrome	Gut microbiota abundance (k_Bacteria.p_Firmicutes.c_Bacilli)	MR Egger	0.628944953683042	1.0668118682785	0.576344727808229	0.000645825006875639	Gut flora
Irritable bowel syndrome	Gut microbiota abundance (k_Bacteria.p_Firmicutes.c_Clostridia)	MR Egger	0.699503986173946	1.04515864428303	0.689635709947389	0.751201127962627	Gut flora
Irritable bowel syndrome	Gut microbiota abundance (k_Bacteria.p_Firmicutes.c_Erysipelotrichia)	MR Egger	0.577609430192465	1.06668397915522	0.662373122431123	0.891120996364711	Gut flora
Irritable bowel syndrome	Gut microbiota abundance (k_Bacteria.p_Firmicutes.c_Negativicutes)	MR Egger	0.938064186907396	1.01091171734548	0.988012772407347	0.574958634248856	Gut flora
Irritable bowel syndrome	Gut microbiota abundance (k_Bacteria.p_Proteobacteria.c_Betaproteobacteria)	MR Egger	0.336078367806249	1.18269246126597	0.526125430872704	0.0132086703012201	Gut flora
Irritable bowel syndrome	Gut microbiota abundance (k_Bacteria.p_Proteobacteria.c_Deltaproteobacteria)	MR Egger	0.216016597783838	1.30061279695609	0.203773092722043	0.361946947928338	Gut flora
Irritable bowel syndrome	Gut microbiota abundance (k_Bacteria.p_Proteobacteria.c_Gammaproteobacteria)	MR Egger	0.792755825081654	0.87069576951424	0.685331647678984	0.0121115888585658	Gut flora
Irritable bowel syndrome	Gut microbiota abundance (k_Bacteria.p_Verrucomicrobia.c_Verrucomicrobiae)	MR Egger	0.0652547091071678	1.29991736351468	0.0403424728504214	0.362599980677119	Gut flora
Irritable bowel syndrome	Gut microbiota abundance (k_Bacteria.p_Actinobacteria.c_Actinobacteria.o_Actinomycetales.f_Micrococcaceae)	MR Egger	0.779138766037394	1.03399646318461	0.711513240332963	0.658167408920845	Gut flora
Irritable bowel syndrome	Gut microbiota abundance (k_Bacteria.p_Actinobacteria.c_Actinobacteria.o_Bifidobacteriales.f_Bifidobacteriaceae)	MR Egger	0.100811893360345	1.18931371630564	0.0736536477224925	0.151739953613164	Gut flora
Irritable bowel syndrome	Gut microbiota abundance (k_Bacteria.p_Actinobacteria.c_Actinobacteria.o_Coriobacteriales.f_Coriobacteriaceae)	MR Egger	0.581750554644193	1.08666837512671	0.487021507792068	0.677448388253827	Gut flora
Irritable bowel syndrome	Gut microbiota abundance (k_Bacteria.p_Bacteroidetes.c_Bacteroidia.o_Bacteroidales.f_Bacteroidaceae)	MR Egger	0.0702036937592055	1.25321988579583	0.0621185470997563	0.195984515283047	Gut flora
Irritable bowel syndrome	Gut microbiota abundance (k_Bacteria.p_Bacteroidetes.c_Bacteroidia.o_Bacteroidales.f_Bacteroidales_noname)	MR Egger	0.898464538860251	1.02345065564045	0.883826721054025	0.241751319632901	Gut flora
Irritable bowel syndrome	Gut microbiota abundance (k_Bacteria.p_Bacteroidetes.c_Bacteroidia.o_Bacteroidales.f_Porphyromonadaceae)	MR Egger	0.440038971874917	0.910112487986055	0.430461614429353	0.218770337573681	Gut flora
Irritable bowel syndrome	Gut microbiota abundance (k_Bacteria.p_Bacteroidetes.c_Bacteroidia.o_Bacteroidales.f_Prevotellaceae)	MR Egger	0.649583447324362	0.950679545466147	0.870572626741578	0.821415003425737	Gut flora
Irritable bowel syndrome	Gut microbiota abundance (k_Bacteria.p_Bacteroidetes.c_Bacteroidia.o_Bacteroidales.f_Rikenellaceae)	MR Egger	0.332291805157131	0.831231538847436	0.368712906215511	0.00200224958208326	Gut flora
Irritable bowel syndrome	Gut microbiota abundance (k_Bacteria.p_Firmicutes.c_Bacilli.o_Lactobacillales.f_Lactobacillaceae)	MR Egger	0.0836609545416013	0.868049387007081	0.0602355997184285	0.00504732279854159	Gut flora
Irritable bowel syndrome	Gut microbiota abundance (k_Bacteria.p_Firmicutes.c_Bacilli.o_Lactobacillales.f_Streptococcaceae)	MR Egger	0.843992097926528	1.01498602650609	0.695332639606122	0.57948787534855	Gut flora
Irritable bowel syndrome	Gut microbiota abundance (k_Bacteria.p_Firmicutes.c_Clostridia.o_Clostridiales.f_Clostridiaceae)	MR Egger	0.489435686337387	0.936291662574307	0.55339276215175	0.281253079790504	Gut flora
Irritable bowel syndrome	Gut microbiota abundance (k_Bacteria.p_Firmicutes.c_Clostridia.o_Clostridiales.f_Clostridiales_noname)	MR Egger	0.109213683478995	0.837554672518631	0.105647520568677	0.101651587067169	Gut flora
Irritable bowel syndrome	Gut microbiota abundance (k_Bacteria.p_Firmicutes.c_Clostridia.o_Clostridiales.f_Eubacteriaceae)	MR Egger	0.834506810515599	0.962227274235795	0.805960337339732	0.679937787123541	Gut flora
Irritable bowel syndrome	Gut microbiota abundance (k_Bacteria.p_Firmicutes.c_Clostridia.o_Clostridiales.f_Lachnospiraceae)	MR Egger	0.768772212798099	0.966170870030349	0.906214584420892	0.522811767220099	Gut flora
Irritable bowel syndrome	Gut microbiota abundance (k_Bacteria.p_Firmicutes.c_Clostridia.o_Clostridiales.f_Oscillospiraceae)	MR Egger	0.818939169981729	1.03697014622583	0.908298014718916	0.674657679829757	Gut flora
Irritable bowel syndrome	Gut microbiota abundance (k_Bacteria.p_Firmicutes.c_Clostridia.o_Clostridiales.f_Ruminococcaceae)	MR Egger	0.33493808441705	1.33134015748345	0.332721869216656	0.000915112832522009	Gut flora
Irritable bowel syndrome	Gut microbiota abundance (k_Bacteria.p_Firmicutes.c_Erysipelotrichia.o_Erysipelotrichales.f_Erysipelotrichaceae)	MR Egger	0.577878523175324	1.06656959767222	0.662741981483079	0.891120582109802	Gut flora
Irritable bowel syndrome	Gut microbiota abundance (k_Bacteria.p_Firmicutes.c_Negativicutes.o_Selenomonadales.f_Acidaminococcaceae)	MR Egger	0.377119133736468	1.29645672597215	0.40406970170706	0.00475520180489797	Gut flora
Irritable bowel syndrome	Gut microbiota abundance (k_Bacteria.p_Firmicutes.c_Negativicutes.o_Selenomonadales.f_Veillonellaceae)	MR Egger	0.471092445544898	0.938823249164133	0.537524350336216	0.698436984255866	Gut flora
Irritable bowel syndrome	Gut microbiota abundance (k_Bacteria.p_Proteobacteria.c_Betaproteobacteria.o_Burkholderiales.f_Burkholderiales_noname)	MR Egger	0.885282205475948	0.986420003087013	0.946407688827151	0.291410239695857	Gut flora
Irritable bowel syndrome	Gut microbiota abundance (k_Bacteria.p_Proteobacteria.c_Betaproteobacteria.o_Burkholderiales.f_Oxalobacteraceae)	MR Egger	0.796550932847138	0.973714370822542	0.784402814321701	0.347615785039103	Gut flora
Irritable bowel syndrome	Gut microbiota abundance (k_Bacteria.p_Proteobacteria.c_Betaproteobacteria.o_Burkholderiales.f_Sutterellaceae)	MR Egger	0.03370496761689	1.37338199513697	0.0160202410571153	0.047196931519371	Gut flora
Irritable bowel syndrome	Gut microbiota abundance (k_Bacteria.p_Proteobacteria.c_Deltaproteobacteria.o_Desulfovibrionales.f_Desulfovibrionaceae)	MR Egger	0.215930261744463	1.30054912436136	0.203691421251808	0.361942842945991	Gut flora
Irritable bowel syndrome	Gut microbiota abundance (k_Bacteria.p_Proteobacteria.c_Gammaproteobacteria.o_Enterobacteriales.f_Enterobacteriaceae)	MR Egger	0.144412878308664	0.837415991270409	0.142443611514008	0.240512303184385	Gut flora
Irritable bowel syndrome	Gut microbiota abundance (k_Bacteria.p_Proteobacteria.c_Gammaproteobacteria.o_Pasteurellales.f_Pasteurellaceae)	MR Egger	0.672199139893269	0.889942734897576	0.606915084602213	0.531848329629054	Gut flora
Irritable bowel syndrome	Gut microbiota abundance (k_Bacteria.p_Verrucomicrobia.c_Verrucomicrobiae.o_Verrucomicrobiales.f_Verrucomicrobiaceae)	MR Egger	0.0652912819435405	1.29986076938682	0.0403654259850662	0.362609429908077	Gut flora
Irritable bowel syndrome	Gut microbiota abundance (k_Bacteria.p_Actinobacteria.c_Actinobacteria.o_Actinomycetales.f_Micrococcaceae.g_Rothia)	MR Egger	0.772306787512509	1.03536859200297	0.705488164986365	0.657924082617712	Gut flora
Irritable bowel syndrome	Gut microbiota abundance (k_Bacteria.p_Actinobacteria.c_Actinobacteria.o_Bifidobacteriales.f_Bifidobacteriaceae.g_Bifidobacterium)	MR Egger	0.0681958240770905	1.22910918416652	0.0450043757364995	0.101560076828011	Gut flora
Irritable bowel syndrome	Gut microbiota abundance (k_Bacteria.p_Actinobacteria.c_Actinobacteria.o_Coriobacteriales.f_Coriobacteriaceae.g_Adlercreutzia)	MR Egger	0.964614626763492	1.00547154340615	0.794471057365768	0.104364862438328	Gut flora
Irritable bowel syndrome	Gut microbiota abundance (k_Bacteria.p_Actinobacteria.c_Actinobacteria.o_Coriobacteriales.f_Coriobacteriaceae.g_Collinsella)	MR Egger	0.84019879909514	0.952844524784195	0.785190920932223	0.216031186632994	Gut flora
Irritable bowel syndrome	Gut microbiota abundance (k_Bacteria.p_Actinobacteria.c_Actinobacteria.o_Coriobacteriales.f_Coriobacteriaceae.g_Eggerthella)	MR Egger	0.826560043157837	0.979701754710423	0.69647659196172	0.207794063376921	Gut flora
Irritable bowel syndrome	Gut microbiota abundance (k_Bacteria.p_Actinobacteria.c_Actinobacteria.o_Coriobacteriales.f_Coriobacteriaceae.g_Gordonibacter)	MR Egger	0.162647568222571	1.23415254310329	0.171689875216866	0.221174617787228	Gut flora
Irritable bowel syndrome	Gut microbiota abundance (k_Bacteria.p_Bacteroidetes.c_Bacteroidia.o_Bacteroidales.f_Bacteroidaceae.g_Bacteroides)	MR Egger	0.0365179324633079	1.27870160094737	0.0358891654310109	0.189093329513594	Gut flora
Irritable bowel syndrome	Gut microbiota abundance (k_Bacteria.p_Bacteroidetes.c_Bacteroidia.o_Bacteroidales.f_Bacteroidales_noname.g_Bacteroidales_noname)	MR Egger	0.895000128334847	1.02428252500757	0.880459877701212	0.241737998474649	Gut flora
Irritable bowel syndrome	Gut microbiota abundance (k_Bacteria.p_Bacteroidetes.c_Bacteroidia.o_Bacteroidales.f_Porphyromonadaceae.g_Barnesiella)	MR Egger	0.702037940666806	0.964884288353345	0.864607529659259	0.337784010467375	Gut flora
Irritable bowel syndrome	Gut microbiota abundance (k_Bacteria.p_Bacteroidetes.c_Bacteroidia.o_Bacteroidales.f_Porphyromonadaceae.g_Coprobacter)	MR Egger	0.852832004047509	0.966744462182484	0.845381749041817	0.241169433967878	Gut flora
Irritable bowel syndrome	Gut microbiota abundance (k_Bacteria.p_Bacteroidetes.c_Bacteroidia.o_Bacteroidales.f_Porphyromonadaceae.g_Odoribacter)	MR Egger	0.785871040227911	0.970865092527528	0.829983495853121	0.970000535010041	Gut flora
Irritable bowel syndrome	Gut microbiota abundance (k_Bacteria.p_Bacteroidetes.c_Bacteroidia.o_Bacteroidales.f_Porphyromonadaceae.g_Parabacteroides)	MR Egger	0.753012237038873	0.954921177431317	0.724226922200959	0.310645883724705	Gut flora
Irritable bowel syndrome	Gut microbiota abundance (k_Bacteria.p_Bacteroidetes.c_Bacteroidia.o_Bacteroidales.f_Prevotellaceae.g_Paraprevotella)	MR Egger	0.40921871211548	1.08610019737925	0.29141709858265	0.531934539534859	Gut flora
Irritable bowel syndrome	Gut microbiota abundance (k_Bacteria.p_Bacteroidetes.c_Bacteroidia.o_Bacteroidales.f_Prevotellaceae.g_Prevotella)	MR Egger	0.257573295588277	1.21151516126066	0.281145701440367	0.0935984245703509	Gut flora
Irritable bowel syndrome	Gut microbiota abundance (k_Bacteria.p_Bacteroidetes.c_Bacteroidia.o_Bacteroidales.f_Rikenellaceae.g_Alistipes)	MR Egger	0.332231407112248	0.831385190182451	0.368673068946743	0.00200248978673369	Gut flora
Irritable bowel syndrome	Gut microbiota abundance (k_Bacteria.p_Firmicutes.c_Bacilli.o_Lactobacillales.f_Lactobacillaceae.g_Lactobacillus)	MR Egger	0.0693112268276216	0.858072121325711	0.0519715816059252	0.00457693516807074	Gut flora
Irritable bowel syndrome	Gut microbiota abundance (k_Bacteria.p_Firmicutes.c_Bacilli.o_Lactobacillales.f_Streptococcaceae.g_Streptococcus)	MR Egger	0.222999616813693	1.14278322377169	0.155318370390441	0.771537680118355	Gut flora
Irritable bowel syndrome	Gut microbiota abundance (k_Bacteria.p_Firmicutes.c_Clostridia.o_Clostridiales.f_Clostridiaceae.g_Clostridium)	MR Egger	0.488520523782912	0.939510277705398	0.560433138157459	0.298234185506687	Gut flora
Irritable bowel syndrome	Gut microbiota abundance (k_Bacteria.p_Firmicutes.c_Clostridia.o_Clostridiales.f_Clostridiales_noname.g_Flavonifractor)	MR Egger	0.849921685906982	0.924083644952097	0.79167295318509	0.216770065347033	Gut flora
Irritable bowel syndrome	Gut microbiota abundance (k_Bacteria.p_Firmicutes.c_Clostridia.o_Clostridiales.f_Clostridiales_noname.g_Pseudoflavonifractor)	MR Egger	0.950805858566376	0.990749216339039	0.83690198194146	0.130198710100927	Gut flora
Irritable bowel syndrome	Gut microbiota abundance (k_Bacteria.p_Firmicutes.c_Clostridia.o_Clostridiales.f_Eubacteriaceae.g_Eubacterium)	MR Egger	0.833079798739279	0.961800618041405	0.804643520260424	0.679924506058909	Gut flora
Irritable bowel syndrome	Gut microbiota abundance (k_Bacteria.p_Firmicutes.c_Clostridia.o_Clostridiales.f_Lachnospiraceae.g_Blautia)	MR Egger	0.917219456612839	0.984038520121213	0.918634262632365	0.507888102896897	Gut flora
Irritable bowel syndrome	Gut microbiota abundance (k_Bacteria.p_Firmicutes.c_Clostridia.o_Clostridiales.f_Lachnospiraceae.g_Butyrivibrio)	MR Egger	0.421138607806348	0.950938978342234	0.741837120971018	0.212719307623791	Gut flora
Irritable bowel syndrome	Gut microbiota abundance (k_Bacteria.p_Firmicutes.c_Clostridia.o_Clostridiales.f_Lachnospiraceae.g_Coprococcus)	MR Egger	0.406468809943728	0.887073707434734	0.389590262288064	0.633289977968752	Gut flora
Irritable bowel syndrome	Gut microbiota abundance (k_Bacteria.p_Firmicutes.c_Clostridia.o_Clostridiales.f_Lachnospiraceae.g_Dorea)	MR Egger	0.212103039172227	1.31663529184712	0.300488890737916	0.953647013175836	Gut flora
Irritable bowel syndrome	Gut microbiota abundance (k_Bacteria.p_Firmicutes.c_Clostridia.o_Clostridiales.f_Lachnospiraceae.g_Lachnospiraceae_noname)	MR Egger	0.0832056675601351	0.649136194819353	0.0818252027171487	0.00807584445866813	Gut flora
Irritable bowel syndrome	Gut microbiota abundance (k_Bacteria.p_Firmicutes.c_Clostridia.o_Clostridiales.f_Lachnospiraceae.g_Roseburia)	MR Egger	0.575460924297815	0.927292317952701	0.622317418010877	0.130760585772769	Gut flora
Irritable bowel syndrome	Gut microbiota abundance (k_Bacteria.p_Firmicutes.c_Clostridia.o_Clostridiales.f_Oscillospiraceae.g_Oscillibacter)	MR Egger	0.604956509856932	1.08255650283716	0.741474885841006	0.62477868859677	Gut flora
Irritable bowel syndrome	Gut microbiota abundance (k_Bacteria.p_Firmicutes.c_Clostridia.o_Clostridiales.f_Ruminococcaceae.g_Anaerotruncus)	MR Egger	0.79927386937127	0.954443357721853	0.767818541313518	0.519703737153833	Gut flora
Irritable bowel syndrome	Gut microbiota abundance (k_Bacteria.p_Firmicutes.c_Clostridia.o_Clostridiales.f_Ruminococcaceae.g_Faecalibacterium)	MR Egger	0.153032988504602	1.28969262707939	0.132379770986758	0.142171694211657	Gut flora
Irritable bowel syndrome	Gut microbiota abundance (k_Bacteria.p_Firmicutes.c_Clostridia.o_Clostridiales.f_Ruminococcaceae.g_Ruminococcaceae_noname)	MR Egger	0.0521303832461767	1.14868228880655	0.0748075818706781	0.306616058672732	Gut flora
Irritable bowel syndrome	Gut microbiota abundance (k_Bacteria.p_Firmicutes.c_Clostridia.o_Clostridiales.f_Ruminococcaceae.g_Ruminococcus)	MR Egger	0.804544294936883	0.950501430342501	0.838166920539704	0.14096271916161	Gut flora
Irritable bowel syndrome	Gut microbiota abundance (k_Bacteria.p_Firmicutes.c_Clostridia.o_Clostridiales.f_Ruminococcaceae.g_Subdoligranulum)	MR Egger	0.681227745954262	0.956101907825886	0.579587585069258	0.589104447506505	Gut flora
Irritable bowel syndrome	Gut microbiota abundance (k_Bacteria.p_Firmicutes.c_Erysipelotrichia.o_Erysipelotrichales.f_Erysipelotrichaceae.g_Erysipelotrichaceae_noname)	MR Egger	0.496943100461951	0.949893869278473	0.605210032982457	0.410551628124768	Gut flora
Irritable bowel syndrome	Gut microbiota abundance (k_Bacteria.p_Firmicutes.c_Negativicutes.o_Selenomonadales.f_Acidaminococcaceae.g_Phascolarctobacterium)	MR Egger	0.612090275589678	0.966648440350174	0.618527136947976	0.374866908632594	Gut flora
Irritable bowel syndrome	Gut microbiota abundance (k_Bacteria.p_Firmicutes.c_Negativicutes.o_Selenomonadales.f_Veillonellaceae.g_Dialister)	MR Egger	0.192572398703509	0.745492741385495	0.233814813876009	0.108307430686782	Gut flora
Irritable bowel syndrome	Gut microbiota abundance (k_Bacteria.p_Firmicutes.c_Negativicutes.o_Selenomonadales.f_Veillonellaceae.g_Veillonella)	MR Egger	0.802314245564592	1.02017	0.82864515431914	0.829187306007106	Gut flora
Irritable bowel syndrome	Gut microbiota abundance (k_Bacteria.p_Proteobacteria.c_Betaproteobacteria.o_Burkholderiales.f_Burkholderiales_noname.g_Burkholderiales_noname)	MR Egger	0.892138806004652	0.987222393770329	0.953179860969403	0.291301794832978	Gut flora
Irritable bowel syndrome	Gut microbiota abundance (k_Bacteria.p_Proteobacteria.c_Betaproteobacteria.o_Burkholderiales.f_Oxalobacteraceae.g_Oxalobacter)	MR Egger	0.777999714862613	0.97258012330283	0.742038592610617	0.40889772935009	Gut flora
Irritable bowel syndrome	Gut microbiota abundance (k_Bacteria.p_Proteobacteria.c_Betaproteobacteria.o_Burkholderiales.f_Sutterellaceae.g_Parasutterella)	MR Egger	0.803526335780823	0.97151231602228	0.640853042396096	0.0602035241055507	Gut flora
Irritable bowel syndrome	Gut microbiota abundance (k_Bacteria.p_Proteobacteria.c_Betaproteobacteria.o_Burkholderiales.f_Sutterellaceae.g_Sutterellaceae_unclassified)	MR Egger	0.154184966033789	1.18123853426131	0.116555000277807	0.178979446833925	Gut flora
Irritable bowel syndrome	Gut microbiota abundance (k_Bacteria.p_Proteobacteria.c_Betaproteobacteria.o_Burkholderiales.f_Sutterellaceae.g_Sutterella)	MR Egger	0.772807418278347	0.912344490759536	0.679897305648793	0.312269719091116	Gut flora
Irritable bowel syndrome	Gut microbiota abundance (k_Bacteria.p_Proteobacteria.c_Deltaproteobacteria.o_Desulfovibrionales.f_Desulfovibrionaceae.g_Bilophila)	MR Egger	0.861450107684869	0.970768230371857	0.481475065630841	0.611673852264602	Gut flora
Irritable bowel syndrome	Gut microbiota abundance (k_Bacteria.p_Proteobacteria.c_Gammaproteobacteria.o_Enterobacteriales.f_Enterobacteriaceae.g_Escherichia)	MR Egger	0.0653229683801187	0.860402510733343	0.0407305414114725	0.216603026106751	Gut flora
Irritable bowel syndrome	Gut microbiota abundance (k_Bacteria.p_Proteobacteria.c_Gammaproteobacteria.o_Pasteurellales.f_Pasteurellaceae.g_Haemophilus)	MR Egger	0.818219218531598	0.929488090307306	0.761603638135996	0.103428346638604	Gut flora
Irritable bowel syndrome	Gut microbiota abundance (k_Bacteria.p_Verrucomicrobia.c_Verrucomicrobiae.o_Verrucomicrobiales.f_Verrucomicrobiaceae.g_Akkermansia)	MR Egger	0.0653774828696822	1.30052867320787	0.0404631172715491	0.362808630450175	Gut flora
Irritable bowel syndrome	Gut microbiota abundance (k_Bacteria.p_Actinobacteria.c_Actinobacteria.o_Actinomycetales)	MR Egger	0.776325379215128	1.08609255622592	0.912738661747243	0.520755280138466	Gut flora
Irritable bowel syndrome	Gut microbiota abundance (k_Bacteria.p_Actinobacteria.c_Actinobacteria.o_Bifidobacteriales)	MR Egger	0.100975971742227	1.18929358240811	0.0737814339508092	0.151754783049883	Gut flora
Irritable bowel syndrome	Gut microbiota abundance (k_Bacteria.p_Actinobacteria.c_Actinobacteria.o_Coriobacteriales)	MR Egger	0.581545156857995	1.08673959212762	0.486862919080644	0.677444933013563	Gut flora
Irritable bowel syndrome	Gut microbiota abundance (k_Bacteria.p_Bacteroidetes.c_Bacteroidia.o_Bacteroidales)	MR Egger	0.895457881130154	1.01262410131037	0.787090209387693	0.467284566109131	Gut flora
Irritable bowel syndrome	Gut microbiota abundance (k_Bacteria.p_Firmicutes.c_Bacilli.o_Lactobacillales)	MR Egger	0.569004291946994	0.928082208473396	0.598161106821209	0.0415558532203166	Gut flora
Irritable bowel syndrome	Gut microbiota abundance (k_Bacteria.p_Firmicutes.c_Clostridia.o_Clostridiales)	MR Egger	0.699487949736183	1.04516020404761	0.689620825184169	0.751201209936844	Gut flora
Irritable bowel syndrome	Gut microbiota abundance (k_Bacteria.p_Firmicutes.c_Erysipelotrichia.o_Erysipelotrichales)	MR Egger	0.577542405880333	1.06668739333263	0.662309207362043	0.891124518329417	Gut flora
Irritable bowel syndrome	Gut microbiota abundance (k_Bacteria.p_Firmicutes.c_Negativicutes.o_Selenomonadales)	MR Egger	0.937890797348335	1.0109435512181	0.987839569321573	0.574962599776839	Gut flora
Irritable bowel syndrome	Gut microbiota abundance (k_Bacteria.p_Proteobacteria.c_Betaproteobacteria.o_Burkholderiales)	MR Egger	0.116211352355045	1.27897359747754	0.165643108057346	0.0127958482157551	Gut flora
Irritable bowel syndrome	Gut microbiota abundance (k_Bacteria.p_Proteobacteria.c_Deltaproteobacteria.o_Desulfovibrionales)	MR Egger	0.216074337487899	1.3005600574947	0.203826622486401	0.361948172495254	Gut flora
Irritable bowel syndrome	Gut microbiota abundance (k_Bacteria.p_Proteobacteria.c_Gammaproteobacteria.o_Enterobacteriales)	MR Egger	0.144332695050654	0.837335723470199	0.142367141968676	0.240517005332771	Gut flora
Irritable bowel syndrome	Gut microbiota abundance (k_Bacteria.p_Proteobacteria.c_Gammaproteobacteria.o_Pasteurellales)	MR Egger	0.671730770933561	0.889814638534178	0.606487258236097	0.531758777814185	Gut flora
Irritable bowel syndrome	Gut microbiota abundance (k_Bacteria.p_Verrucomicrobia.c_Verrucomicrobiae.o_Verrucomicrobiales)	MR Egger	0.0652918574267312	1.29986679870837	0.0403656226503962	0.362608909378733	Gut flora
Irritable bowel syndrome	Gut microbiota abundance (k_Bacteria.p_Actinobacteria)	MR Egger	0.475841074438897	1.09607407363172	0.404136059559336	0.529798632944647	Gut flora
Irritable bowel syndrome	Gut microbiota abundance (k_Bacteria.p_Bacteroidetes)	MR Egger	0.894060756184365	1.01281039100243	0.785871821531698	0.467248788526647	Gut flora
Irritable bowel syndrome	Gut microbiota abundance (k_Bacteria.p_Firmicutes)	MR Egger	0.948082212890311	0.991780389665372	0.716900460203818	0.91121862942615	Gut flora
Irritable bowel syndrome	Gut microbiota abundance (k_Bacteria.p_Proteobacteria)	MR Egger	0.309658498506652	0.877083016624958	0.457171782992825	0.315845379814599	Gut flora
Irritable bowel syndrome	Gut microbiota abundance (k_Bacteria.p_Verrucomicrobia)	MR Egger	0.0651982569190881	1.29992990092267	0.0403035387305835	0.362571102171165	Gut flora
Irritable bowel syndrome	Gut microbiota abundance (k_Bacteria.p_Actinobacteria.c_Actinobacteria.o_Actinomycetales.f_Micrococcaceae.g_Rothia.s_Rothia_mucilaginosa)	MR Egger	0.930837057137455	1.01009514026041	0.940635107040465	0.843739016464311	Gut flora
Irritable bowel syndrome	Gut microbiota abundance (k_Bacteria.p_Actinobacteria.c_Actinobacteria.o_Bifidobacteriales.f_Bifidobacteriaceae.g_Bifidobacterium.s_Bifidobacterium_adolescentis)	MR Egger	0.505133214092096	1.06529907391673	0.396721054753497	0.676176766042586	Gut flora
Irritable bowel syndrome	Gut microbiota abundance (k_Bacteria.p_Actinobacteria.c_Actinobacteria.o_Bifidobacteriales.f_Bifidobacteriaceae.g_Bifidobacterium.s_Bifidobacterium_bifidum)	MR Egger	0.800593267493743	0.988390651910259	0.809179355549518	0.240513107693418	Gut flora
Irritable bowel syndrome	Gut microbiota abundance (k_Bacteria.p_Actinobacteria.c_Actinobacteria.o_Bifidobacteriales.f_Bifidobacteriaceae.g_Bifidobacterium.s_Bifidobacterium_catenulatum)	MR Egger	0.147843726758963	1.13202741639019	0.157128251307496	0.387970974923871	Gut flora
Irritable bowel syndrome	Gut microbiota abundance (k_Bacteria.p_Actinobacteria.c_Actinobacteria.o_Bifidobacteriales.f_Bifidobacteriaceae.g_Bifidobacterium.s_Bifidobacterium_longum)	MR Egger	0.467767902674234	0.919768192566778	0.451246706944094	0.74446103437395	Gut flora
Irritable bowel syndrome	Gut microbiota abundance (k_Bacteria.p_Actinobacteria.c_Actinobacteria.o_Coriobacteriales.f_Coriobacteriaceae.g_Adlercreutzia.s_Adlercreutzia_equolifaciens)	MR Egger	0.975390035817849	1.00380981952822	0.804293938661193	0.104820105726663	Gut flora
Irritable bowel syndrome	Gut microbiota abundance (k_Bacteria.p_Actinobacteria.c_Actinobacteria.o_Coriobacteriales.f_Coriobacteriaceae.g_Collinsella.s_Collinsella_aerofaciens)	MR Egger	0.571126178133605	0.930176147499957	0.71515506051591	0.303417223081592	Gut flora
Irritable bowel syndrome	Gut microbiota abundance (k_Bacteria.p_Actinobacteria.c_Actinobacteria.o_Coriobacteriales.f_Coriobacteriaceae.g_Eggerthella.s_Eggerthella_unclassified)	MR Egger	0.991308026945797	1.01046524535953	0.976622231568136	0.0383228858578314	Gut flora
Irritable bowel syndrome	Gut microbiota abundance (k_Bacteria.p_Actinobacteria.c_Actinobacteria.o_Coriobacteriales.f_Coriobacteriaceae.g_Gordonibacter.s_Gordonibacter_pamelaeae)	MR Egger	0.162515167615463	1.22943655214326	0.171817734462443	0.222034556909697	Gut flora
Irritable bowel syndrome	Gut microbiota abundance (k_Bacteria.p_Bacteroidetes.c_Bacteroidia.o_Bacteroidales.f_Bacteroidales_noname.g_Bacteroidales_noname.s_Bacteroidales_bacterium_ph8)	MR Egger	0.561324655410863	1.10828838803997	0.488539408159858	0.331317547509601	Gut flora
Irritable bowel syndrome	Gut microbiota abundance (k_Bacteria.p_Bacteroidetes.c_Bacteroidia.o_Bacteroidales.f_Porphyromonadaceae.g_Barnesiella.s_Barnesiella_intestinihominis)	MR Egger	0.313241047084188	0.907928486667236	0.442863205031527	0.398850169282226	Gut flora
Irritable bowel syndrome	Gut microbiota abundance (k_Bacteria.p_Bacteroidetes.c_Bacteroidia.o_Bacteroidales.f_Porphyromonadaceae.g_Coprobacter.s_Coprobacter_fastidiosus)	MR Egger	0.853326448303759	0.967743977227015	0.845724208190278	0.24116122657399	Gut flora
Irritable bowel syndrome	Gut microbiota abundance (k_Bacteria.p_Bacteroidetes.c_Bacteroidia.o_Bacteroidales.f_Porphyromonadaceae.g_Odoribacter.s_Odoribacter_splanchnicus)	MR Egger	0.599975309220902	0.956879968186577	0.580968778459632	0.616355317140491	Gut flora
Irritable bowel syndrome	Gut microbiota abundance (k_Bacteria.p_Bacteroidetes.c_Bacteroidia.o_Bacteroidales.f_Porphyromonadaceae.g_Parabacteroides.s_Parabacteroides_distasonis)	MR Egger	0.832288937044098	0.97242468611336	0.584949789068968	0.0839233505619582	Gut flora
Irritable bowel syndrome	Gut microbiota abundance (k_Bacteria.p_Bacteroidetes.c_Bacteroidia.o_Bacteroidales.f_Porphyromonadaceae.g_Parabacteroides.s_Parabacteroides_goldsteinii)	MR Egger	0.867272022766466	1.02835899574344	0.800907902873951	0.111932342170905	Gut flora
Irritable bowel syndrome	Gut microbiota abundance (k_Bacteria.p_Bacteroidetes.c_Bacteroidia.o_Bacteroidales.f_Porphyromonadaceae.g_Parabacteroides.s_Parabacteroides_johnsonii)	MR Egger	0.910394638050803	0.989685723215333	0.723101726484434	0.124283748961084	Gut flora
Irritable bowel syndrome	Gut microbiota abundance (k_Bacteria.p_Bacteroidetes.c_Bacteroidia.o_Bacteroidales.f_Porphyromonadaceae.g_Parabacteroides.s_Parabacteroides_merdae)	MR Egger	0.740983084600076	0.966550624043651	0.944589013044573	0.366931155798168	Gut flora
Irritable bowel syndrome	Gut microbiota abundance (k_Bacteria.p_Bacteroidetes.c_Bacteroidia.o_Bacteroidales.f_Porphyromonadaceae.g_Parabacteroides.s_Parabacteroides_unclassified)	MR Egger	0.961245578069692	1.01068630223734	0.979745186250246	0.102089519780888	Gut flora
Irritable bowel syndrome	Gut microbiota abundance (k_Bacteria.p_Bacteroidetes.c_Bacteroidia.o_Bacteroidales.f_Prevotellaceae.g_Paraprevotella.s_Paraprevotella_clara)	MR Egger	0.34791503253598	0.928790288556909	0.347307659945518	0.559789427919146	Gut flora
Irritable bowel syndrome	Gut microbiota abundance (k_Bacteria.p_Bacteroidetes.c_Bacteroidia.o_Bacteroidales.f_Prevotellaceae.g_Paraprevotella.s_Paraprevotella_unclassified)	MR Egger	0.396506114372623	1.18769487824992	0.348868031298463	0.629563772864799	Gut flora
Irritable bowel syndrome	Gut microbiota abundance (k_Bacteria.p_Bacteroidetes.c_Bacteroidia.o_Bacteroidales.f_Prevotellaceae.g_Paraprevotella.s_Paraprevotella_xylaniphila)	MR Egger	0.820812915632295	1.02629503874637	0.675621921007541	0.052241426395278	Gut flora
Irritable bowel syndrome	Gut microbiota abundance (k_Bacteria.p_Bacteroidetes.c_Bacteroidia.o_Bacteroidales.f_Prevotellaceae.g_Prevotella.s_Prevotella_copri)	MR Egger	0.705564774402284	1.05110825532431	0.718733270301051	0.0369959062611915	Gut flora
Irritable bowel syndrome	Gut microbiota abundance (k_Bacteria.p_Bacteroidetes.c_Bacteroidia.o_Bacteroidales.f_Rikenellaceae.g_Alistipes.s_Alistipes_finegoldii)	MR Egger	0.734524385965307	1.05539809493213	0.762786040286723	0.850074923833112	Gut flora
Irritable bowel syndrome	Gut microbiota abundance (k_Bacteria.p_Bacteroidetes.c_Bacteroidia.o_Bacteroidales.f_Rikenellaceae.g_Alistipes.s_Alistipes_indistinctus)	MR Egger	0.313189554674066	1.1468701405057	0.354247384518762	0.723503936373718	Gut flora
Irritable bowel syndrome	Gut microbiota abundance (k_Bacteria.p_Bacteroidetes.c_Bacteroidia.o_Bacteroidales.f_Rikenellaceae.g_Alistipes.s_Alistipes_onderdonkii)	MR Egger	0.38568006964402	1.18834166226589	0.494823792578914	0.40175568435993	Gut flora
Irritable bowel syndrome	Gut microbiota abundance (k_Bacteria.p_Bacteroidetes.c_Bacteroidia.o_Bacteroidales.f_Rikenellaceae.g_Alistipes.s_Alistipes_putredinis)	MR Egger	0.775345975074573	0.953664288479684	0.704682507358322	0.745548351458086	Gut flora
Irritable bowel syndrome	Gut microbiota abundance (k_Bacteria.p_Bacteroidetes.c_Bacteroidia.o_Bacteroidales.f_Rikenellaceae.g_Alistipes.s_Alistipes_senegalensis)	MR Egger	0.514019697764895	1.10345900961811	0.50514603745789	0.244614115274843	Gut flora
Irritable bowel syndrome	Gut microbiota abundance (k_Bacteria.p_Bacteroidetes.c_Bacteroidia.o_Bacteroidales.f_Rikenellaceae.g_Alistipes.s_Alistipes_shahii)	MR Egger	0.998553197167305	1.00040695479598	0.874856124729454	0.00898805949255699	Gut flora
Irritable bowel syndrome	Gut microbiota abundance (k_Bacteria.p_Bacteroidetes.c_Bacteroidia.o_Bacteroidales.f_Rikenellaceae.g_Alistipes.s_Alistipes_sp_AP11)	MR Egger	0.212533103780096	0.901011049424306	0.292605309265748	0.182286425659249	Gut flora
Irritable bowel syndrome	Gut microbiota abundance (k_Bacteria.p_Firmicutes.c_Bacilli.o_Lactobacillales.f_Lactobacillaceae.g_Lactobacillus.s_Lactobacillus_delbrueckii)	MR Egger	0.434125067245389	0.968826922214564	0.441593974586675	0.270138	Gut flora
Irritable bowel syndrome	Gut microbiota abundance (k_Bacteria.p_Firmicutes.c_Bacilli.o_Lactobacillales.f_Streptococcaceae.g_Streptococcus.s_Streptococcus_parasanguinis)	MR Egger	0.503558105184413	0.894568707901063	0.523021928741751	0.605859072428123	Gut flora
Irritable bowel syndrome	Gut microbiota abundance (k_Bacteria.p_Firmicutes.c_Bacilli.o_Lactobacillales.f_Streptococcaceae.g_Streptococcus.s_Streptococcus_thermophilus)	MR Egger	0.274590816688986	0.806895198183655	0.355435411159447	0.561166084978213	Gut flora
Irritable bowel syndrome	Gut microbiota abundance (k_Bacteria.p_Firmicutes.c_Clostridia.o_Clostridiales.f_Clostridiaceae.g_Clostridium.s_Clostridium_asparagiforme)	MR Egger	0.124944506208082	0.91306770689938	0.132830356623147	0.0870345163863235	Gut flora
Irritable bowel syndrome	Gut microbiota abundance (k_Bacteria.p_Firmicutes.c_Clostridia.o_Clostridiales.f_Clostridiaceae.g_Clostridium.s_Clostridium_leptum)	MR Egger	0.48401129581717	1.16099238279148	0.602255336143978	0.00998858151584886	Gut flora
Irritable bowel syndrome	Gut microbiota abundance (k_Bacteria.p_Firmicutes.c_Clostridia.o_Clostridiales.f_Clostridiales_noname.g_Flavonifractor.s_Flavonifractor_plautii)	MR Egger	0.814964002968332	0.920743039814951	0.741600010066778	0.321149006977264	Gut flora
Irritable bowel syndrome	Gut microbiota abundance (k_Bacteria.p_Firmicutes.c_Clostridia.o_Clostridiales.f_Clostridiales_noname.g_Pseudoflavonifractor.s_Pseudoflavonifractor_capillosus)	MR Egger	0.408870299954105	0.923255664104678	0.663404388272464	0.218042836570982	Gut flora
Irritable bowel syndrome	Gut microbiota abundance (k_Bacteria.p_Firmicutes.c_Clostridia.o_Clostridiales.f_Eubacteriaceae.g_Eubacterium.s_Eubacterium_eligens)	MR Egger	0.708509622266574	0.961857259930207	0.617450241511785	0.550708193768913	Gut flora
Irritable bowel syndrome	Gut microbiota abundance (k_Bacteria.p_Firmicutes.c_Clostridia.o_Clostridiales.f_Eubacteriaceae.g_Eubacterium.s_Eubacterium_hallii)	MR Egger	0.158906574839844	0.867138302576642	0.137923715401314	0.436944694459807	Gut flora
Irritable bowel syndrome	Gut microbiota abundance (k_Bacteria.p_Firmicutes.c_Clostridia.o_Clostridiales.f_Eubacteriaceae.g_Eubacterium.s_Eubacterium_ramulus)	MR Egger	0.481992381714873	0.928877023689645	0.467183091832367	0.410938298633929	Gut flora
Irritable bowel syndrome	Gut microbiota abundance (k_Bacteria.p_Firmicutes.c_Clostridia.o_Clostridiales.f_Eubacteriaceae.g_Eubacterium.s_Eubacterium_rectale)	MR Egger	0.433369556108265	1.1653282352063	0.444983908528986	0.258776076093757	Gut flora
Irritable bowel syndrome	Gut microbiota abundance (k_Bacteria.p_Firmicutes.c_Clostridia.o_Clostridiales.f_Eubacteriaceae.g_Eubacterium.s_Eubacterium_siraeum)	MR Egger	0.375723971622969	1.09585988713239	0.313779835781006	0.19784276188982	Gut flora
Irritable bowel syndrome	Gut microbiota abundance (k_Bacteria.p_Firmicutes.c_Clostridia.o_Clostridiales.f_Eubacteriaceae.g_Eubacterium.s_Eubacterium_ventriosum)	MR Egger	0.296445609179341	0.774167923098619	0.276788942598013	0.48077711622232	Gut flora
Irritable bowel syndrome	Gut microbiota abundance (k_Bacteria.p_Firmicutes.c_Clostridia.o_Clostridiales.f_Oscillospiraceae.g_Oscillibacter.s_Oscillibacter_unclassified)	MR Egger	0.842451285265778	1.0329114190485	0.844442033934994	0.500680404916878	Gut flora
Irritable bowel syndrome	Gut microbiota abundance (k_Bacteria.p_Firmicutes.c_Clostridia.o_Clostridiales.f_Ruminococcaceae.g_Faecalibacterium.s_Faecalibacterium_prausnitzii)	MR Egger	0.103969924947692	1.40755597486042	0.0680091219073895	0.00597161378603555	Gut flora
Irritable bowel syndrome	Gut microbiota abundance (k_Bacteria.p_Firmicutes.c_Clostridia.o_Clostridiales.f_Ruminococcaceae.g_Ruminococcaceae_noname.s_Ruminococcaceae_bacterium_D16)	MR Egger	0.0331233713458347	1.18720461019776	0.0409835931070283	0.262114512588429	Gut flora
Irritable bowel syndrome	Gut microbiota abundance (k_Bacteria.p_Firmicutes.c_Clostridia.o_Clostridiales.f_Ruminococcaceae.g_Ruminococcus.s_Ruminococcus_bromii)	MR Egger	0.862019292046204	0.958579090863917	0.939089969513607	0.173180069339537	Gut flora
Irritable bowel syndrome	Gut microbiota abundance (k_Bacteria.p_Firmicutes.c_Clostridia.o_Clostridiales.f_Ruminococcaceae.g_Ruminococcus.s_Ruminococcus_callidus)	MR Egger	0.943724284279927	0.987568608524481	0.996866689232129	0.190275461319614	Gut flora
Irritable bowel syndrome	Gut microbiota abundance (k_Bacteria.p_Firmicutes.c_Clostridia.o_Clostridiales.f_Ruminococcaceae.g_Ruminococcus.s_Ruminococcus_lactaris)	MR Egger	0.624989958633334	1.05551080136672	0.759069500238178	0.595586922605337	Gut flora
Irritable bowel syndrome	Gut microbiota abundance (k_Bacteria.p_Firmicutes.c_Clostridia.o_Clostridiales.f_Ruminococcaceae.g_Subdoligranulum.s_Subdoligranulum_unclassified)	MR Egger	0.189492699885752	0.857235882081131	0.162044418563306	0.49979089116973	Gut flora
Irritable bowel syndrome	Gut microbiota abundance (k_Bacteria.p_Firmicutes.c_Erysipelotrichia.o_Erysipelotrichales.f_Erysipelotrichaceae.g_Erysipelotrichaceae_noname.s_Eubacterium_biforme)	MR Egger	0.851481720359947	1.01995888413687	0.926733226457017	0.00442946180190129	Gut flora
Irritable bowel syndrome	Gut microbiota abundance (k_Bacteria.p_Firmicutes.c_Erysipelotrichia.o_Erysipelotrichales.f_Erysipelotrichaceae.g_Holdemania.s_Holdemania_filiformis)	MR Egger	0.471459732119395	0.753661227713707	0.449643652857534	0.20538354068589	Gut flora
Irritable bowel syndrome	Gut microbiota abundance (k_Bacteria.p_Firmicutes.c_Erysipelotrichia.o_Erysipelotrichales.f_Erysipelotrichaceae.g_Holdemania.s_Holdemania_unclassified)	MR Egger	0.267705377933102	1.10064040323008	0.303629705201028	0.655133740378508	Gut flora
Irritable bowel syndrome	Gut microbiota abundance (k_Bacteria.p_Firmicutes.c_Negativicutes.o_Selenomonadales.f_Acidaminococcaceae.g_Phascolarctobacterium.s_Phascolarctobacterium_succinatutens)	MR Egger	0.595983470875682	0.965184638826538	0.602937369213778	0.3750218734492	Gut flora
Irritable bowel syndrome	Gut microbiota abundance (k_Bacteria.p_Firmicutes.c_Negativicutes.o_Selenomonadales.f_Veillonellaceae.g_Dialister.s_Dialister_invisus)	MR Egger	0.753394381807091	0.954000831119109	0.975082212827313	0.353827996001586	Gut flora
Irritable bowel syndrome	Gut microbiota abundance (k_Bacteria.p_Firmicutes.c_Negativicutes.o_Selenomonadales.f_Veillonellaceae.g_Veillonella.s_Veillonella_unclassified)	MR Egger	0.828243537998826	1.01442	0.67993655931627	0.768734958114828	Gut flora
Irritable bowel syndrome	Gut microbiota abundance (k_Bacteria.p_Proteobacteria.c_Betaproteobacteria.o_Burkholderiales.f_Burkholderiales_noname.g_Burkholderiales_noname.s_Burkholderiales_bacterium_1_1_47)	MR Egger	0.871590860419608	0.98481015570296	0.93291727331206	0.29162945276589	Gut flora
Irritable bowel syndrome	Gut microbiota abundance (k_Bacteria.p_Proteobacteria.c_Betaproteobacteria.o_Burkholderiales.f_Oxalobacteraceae.g_Oxalobacter.s_Oxalobacter_formigenes)	MR Egger	0.792946329389178	0.973270253152002	0.780870616237662	0.347604398657934	Gut flora
Irritable bowel syndrome	Gut microbiota abundance (k_Bacteria.p_Proteobacteria.c_Betaproteobacteria.o_Burkholderiales.f_Sutterellaceae.g_Parasutterella.s_Parasutterella_excrementihominis)	MR Egger	0.340695857606937	0.89008750304429	0.261306914327948	0.0921837207450477	Gut flora
Irritable bowel syndrome	Gut microbiota abundance (k_Bacteria.p_Proteobacteria.c_Betaproteobacteria.o_Burkholderiales.f_Sutterellaceae.g_Sutterella.s_Sutterella_wadsworthensis)	MR Egger	0.853959842229216	0.943673399334951	0.755868632352507	0.31722212577794	Gut flora
Irritable bowel syndrome	Gut microbiota abundance (k_Bacteria.p_Proteobacteria.c_Deltaproteobacteria.o_Desulfovibrionales.f_Desulfovibrionaceae.g_Bilophila.s_Bilophila_unclassified)	MR Egger	0.424362308465259	1.1828935601793	0.521282981574561	0.13799288479524	Gut flora
Irritable bowel syndrome	Gut microbiota abundance (k_Bacteria.p_Proteobacteria.c_Deltaproteobacteria.o_Desulfovibrionales.f_Desulfovibrionaceae.g_Bilophila.s_Bilophila_wadsworthia)	MR Egger	0.263832860846217	1.1253907664481	0.4741379223676	0.644859608778338	Gut flora
Irritable bowel syndrome	Gut microbiota abundance (k_Bacteria.p_Proteobacteria.c_Deltaproteobacteria.o_Desulfovibrionales.f_Desulfovibrionaceae.g_Desulfovibrio.s_Desulfovibrio_piger)	MR Egger	0.372218033765246	0.922364824099668	0.357209618216934	0.696340338076527	Gut flora
Irritable bowel syndrome	Gut microbiota abundance (k_Bacteria.p_Proteobacteria.c_Gammaproteobacteria.o_Enterobacteriales.f_Enterobacteriaceae.g_Escherichia.s_Escherichia_coli)	MR Egger	0.390798750293885	0.931001071547752	0.27976850801991	0.374232727093405	Gut flora
Irritable bowel syndrome	Gut microbiota abundance (k_Bacteria.p_Proteobacteria.c_Gammaproteobacteria.o_Enterobacteriales.f_Enterobacteriaceae.g_Escherichia.s_Escherichia_unclassified)	MR Egger	0.34933856860591	0.883071243171235	0.482180389926096	0.133815738113822	Gut flora
Irritable bowel syndrome	Gut microbiota abundance (k_Bacteria.p_Proteobacteria.c_Gammaproteobacteria.o_Pasteurellales.f_Pasteurellaceae.g_Haemophilus.s_Haemophilus_parainfluenzae)	MR Egger	0.602073108605598	1.08603251776269	0.781331319950324	0.54214262427992	Gut flora
Irritable bowel syndrome	Gut microbiota abundance (k_Bacteria.p_Verrucomicrobia.c_Verrucomicrobiae.o_Verrucomicrobiales.f_Verrucomicrobiaceae.g_Akkermansia.s_Akkermansia_muciniphila)	MR Egger	0.0850915051033949	1.27745069909069	0.0593381810038187	0.406604316854418	Gut flora
Irritable bowel syndrome	Gut microbiota abundance (k_Bacteria.p_Bacteroidetes.c_Bacteroidia.o_Bacteroidales.f_Bacteroidaceae.g_Bacteroides.s_Bacteroides_caccae)	MR Egger	0.761228212200125	0.963044046842667	0.754817680603703	0.10533721675714	Gut flora
Irritable bowel syndrome	Gut microbiota abundance (k_Bacteria.p_Bacteroidetes.c_Bacteroidia.o_Bacteroidales.f_Bacteroidaceae.g_Bacteroides.s_Bacteroides_cellulosilyticus)	MR Egger	0.449794417122846	1.05299231826909	0.820027134381294	0.703914631162034	Gut flora
Irritable bowel syndrome	Gut microbiota abundance (k_Bacteria.p_Bacteroidetes.c_Bacteroidia.o_Bacteroidales.f_Bacteroidaceae.g_Bacteroides.s_Bacteroides_clarus)	MR Egger	0.461595227957194	0.907670529560792	0.364915752938648	0.00194616964854348	Gut flora
Irritable bowel syndrome	Gut microbiota abundance (k_Bacteria.p_Bacteroidetes.c_Bacteroidia.o_Bacteroidales.f_Bacteroidaceae.g_Bacteroides.s_Bacteroides_coprocola)	MR Egger	0.761946510876617	0.970302440045304	0.876017870185265	0.44846712178589	Gut flora
Irritable bowel syndrome	Gut microbiota abundance (k_Bacteria.p_Bacteroidetes.c_Bacteroidia.o_Bacteroidales.f_Bacteroidaceae.g_Bacteroides.s_Bacteroides_dorei)	MR Egger	0.887738386667879	0.98249689529508	0.790271345908889	0.814460484434512	Gut flora
Irritable bowel syndrome	Gut microbiota abundance (k_Bacteria.p_Bacteroidetes.c_Bacteroidia.o_Bacteroidales.f_Bacteroidaceae.g_Bacteroides.s_Bacteroides_eggerthii)	MR Egger	0.921779962802697	0.991357385216504	0.655935084827796	0.187189900313593	Gut flora
Irritable bowel syndrome	Gut microbiota abundance (k_Bacteria.p_Bacteroidetes.c_Bacteroidia.o_Bacteroidales.f_Bacteroidaceae.g_Bacteroides.s_Bacteroides_faecis)	MR Egger	0.861894721248087	1.00781668115908	0.928046025740801	0.37129331203504	Gut flora
Irritable bowel syndrome	Gut microbiota abundance (k_Bacteria.p_Bacteroidetes.c_Bacteroidia.o_Bacteroidales.f_Bacteroidaceae.g_Bacteroides.s_Bacteroides_finegoldii)	MR Egger	0.952697704831519	0.997000049470336	0.996440399924558	0.112905681792226	Gut flora
Irritable bowel syndrome	Gut microbiota abundance (k_Bacteria.p_Bacteroidetes.c_Bacteroidia.o_Bacteroidales.f_Bacteroidaceae.g_Bacteroides.s_Bacteroides_fragilis)	MR Egger	0.727278646599106	0.978038416818753	0.844230236063826	0.384978798459217	Gut flora
Irritable bowel syndrome	Gut microbiota abundance (k_Bacteria.p_Bacteroidetes.c_Bacteroidia.o_Bacteroidales.f_Bacteroidaceae.g_Bacteroides.s_Bacteroides_intestinalis)	MR Egger	0.753289410074342	0.972389431501641	0.700526648253019	0.659842847922876	Gut flora
Irritable bowel syndrome	Gut microbiota abundance (k_Bacteria.p_Bacteroidetes.c_Bacteroidia.o_Bacteroidales.f_Bacteroidaceae.g_Bacteroides.s_Bacteroides_massiliensis)	MR Egger	0.606129567192208	0.920999596990205	0.426021375081479	0.218751372695838	Gut flora
Irritable bowel syndrome	Gut microbiota abundance (k_Bacteria.p_Bacteroidetes.c_Bacteroidia.o_Bacteroidales.f_Bacteroidaceae.g_Bacteroides.s_Bacteroides_ovatus)	MR Egger	0.35177175678617	0.917889157644297	0.390330400600174	0.764493541980674	Gut flora
Irritable bowel syndrome	Gut microbiota abundance (k_Bacteria.p_Bacteroidetes.c_Bacteroidia.o_Bacteroidales.f_Bacteroidaceae.g_Bacteroides.s_Bacteroides_plebeius)	MR Egger	0.75382679649778	0.965827465294814	0.839326349236079	0.0560234702409939	Gut flora
Irritable bowel syndrome	Gut microbiota abundance (k_Bacteria.p_Bacteroidetes.c_Bacteroidia.o_Bacteroidales.f_Bacteroidaceae.g_Bacteroides.s_Bacteroides_salyersiae)	MR Egger	0.786386473044886	1.01268950889825	0.958497571173884	0.730005384122376	Gut flora
Irritable bowel syndrome	Gut microbiota abundance (k_Bacteria.p_Bacteroidetes.c_Bacteroidia.o_Bacteroidales.f_Bacteroidaceae.g_Bacteroides.s_Bacteroides_stercoris)	MR Egger	0.530434514024683	0.742542996433637	0.579322351046804	0.0297598455274739	Gut flora
Irritable bowel syndrome	Gut microbiota abundance (k_Bacteria.p_Bacteroidetes.c_Bacteroidia.o_Bacteroidales.f_Bacteroidaceae.g_Bacteroides.s_Bacteroides_thetaiotaomicron)	MR Egger	0.932707091270704	0.986851241882575	0.85568564790129	0.211558102164163	Gut flora
Irritable bowel syndrome	Gut microbiota abundance (k_Bacteria.p_Bacteroidetes.c_Bacteroidia.o_Bacteroidales.f_Bacteroidaceae.g_Bacteroides.s_Bacteroides_uniformis)	MR Egger	0.127639873124603	0.678178625963051	0.128002905220368	0.00281472696835654	Gut flora
Irritable bowel syndrome	Gut microbiota abundance (k_Bacteria.p_Bacteroidetes.c_Bacteroidia.o_Bacteroidales.f_Bacteroidaceae.g_Bacteroides.s_Bacteroides_vulgatus)	MR Egger	0.392510048307419	0.820401118549642	0.332860268394596	0.0197714823713278	Gut flora
Irritable bowel syndrome	Gut microbiota abundance (k_Bacteria.p_Bacteroidetes.c_Bacteroidia.o_Bacteroidales.f_Bacteroidaceae.g_Bacteroides.s_Bacteroides_xylanisolvens)	MR Egger	0.936533667079367	1.00689055035279	0.930192234662197	0.401299391581368	Gut flora
Irritable bowel syndrome	Gut microbiota abundance (k_Bacteria.p_Firmicutes.c_Clostridia.o_Clostridiales.f_Lachnospiraceae.g_Blautia.s_Ruminococcus_obeum)	MR Egger	0.0868985626338076	1.18693450930167	0.0557602490780634	0.0801673000767046	Gut flora
Irritable bowel syndrome	Gut microbiota abundance (k_Bacteria.p_Firmicutes.c_Clostridia.o_Clostridiales.f_Lachnospiraceae.g_Blautia.s_Ruminococcus_torques)	MR Egger	0.658780886395358	0.938250404106361	0.681513546130952	0.626497720906171	Gut flora
Irritable bowel syndrome	Gut microbiota abundance (k_Bacteria.p_Firmicutes.c_Clostridia.o_Clostridiales.f_Lachnospiraceae.g_Butyrivibrio.s_Butyrivibrio_crossotus)	MR Egger	0.83424072363057	0.98854143562421	0.858858454927731	0.135163354816782	Gut flora
Irritable bowel syndrome	Gut microbiota abundance (k_Bacteria.p_Firmicutes.c_Clostridia.o_Clostridiales.f_Lachnospiraceae.g_Coprococcus.s_Coprococcus_catus)	MR Egger	0.411910674645391	1.09384789873142	0.547957040017127	0.8442960902958	Gut flora
Irritable bowel syndrome	Gut microbiota abundance (k_Bacteria.p_Firmicutes.c_Clostridia.o_Clostridiales.f_Lachnospiraceae.g_Coprococcus.s_Coprococcus_comes)	MR Egger	0.490129928657045	0.867928181491235	0.491073580169036	0.194673698066072	Gut flora
Irritable bowel syndrome	Gut microbiota abundance (k_Bacteria.p_Firmicutes.c_Clostridia.o_Clostridiales.f_Lachnospiraceae.g_Coprococcus.s_Coprococcus_sp_ART55_1)	MR Egger	0.548641539358377	0.934764583198333	0.583006844962367	0.0686639678481168	Gut flora
Irritable bowel syndrome	Gut microbiota abundance (k_Bacteria.p_Firmicutes.c_Clostridia.o_Clostridiales.f_Lachnospiraceae.g_Dorea.s_Dorea_longicatena)	MR Egger	0.389675559251224	1.16905268288822	0.378292374104656	0.0765429049081643	Gut flora
Irritable bowel syndrome	Gut microbiota abundance (k_Bacteria.p_Firmicutes.c_Clostridia.o_Clostridiales.f_Lachnospiraceae.g_Dorea.s_Dorea_unclassified)	MR Egger	0.914695070017082	1.00535475555512	0.591227014570785	0.614318382508705	Gut flora
Irritable bowel syndrome	Gut microbiota abundance (k_Bacteria.p_Firmicutes.c_Clostridia.o_Clostridiales.f_Lachnospiraceae.g_Lachnospiraceae_noname.s_Lachnospiraceae_bacterium_3_1_46FAA)	MR Egger	0.708911748024685	1.05663370860273	0.832278188842303	0.517942173529166	Gut flora
Irritable bowel syndrome	Gut microbiota abundance (k_Bacteria.p_Firmicutes.c_Clostridia.o_Clostridiales.f_Lachnospiraceae.g_Lachnospiraceae_noname.s_Lachnospiraceae_bacterium_5_1_63FAA)	MR Egger	0.856631823642118	1.01437655359758	0.76868626505999	0.858321585313171	Gut flora
Irritable bowel syndrome	Gut microbiota abundance (k_Bacteria.p_Firmicutes.c_Clostridia.o_Clostridiales.f_Lachnospiraceae.g_Lachnospiraceae_noname.s_Lachnospiraceae_bacterium_7_1_58FAA)	MR Egger	0.902313185528385	1.0172699012211	0.806159710232972	0.615595950872731	Gut flora
Irritable bowel syndrome	Gut microbiota abundance (k_Bacteria.p_Firmicutes.c_Clostridia.o_Clostridiales.f_Lachnospiraceae.g_Lachnospiraceae_noname.s_Lachnospiraceae_bacterium_8_1_57FAA)	MR Egger	0.214793822203778	0.943585042027363	0.126871756333052	0.254340109050634	Gut flora
Irritable bowel syndrome	Gut microbiota abundance (k_Bacteria.p_Firmicutes.c_Clostridia.o_Clostridiales.f_Lachnospiraceae.g_Roseburia.s_Roseburia_hominis)	MR Egger	0.617284427524386	1.24527349088605	0.692809676287096	0.152480965299651	Gut flora
Irritable bowel syndrome	Gut microbiota abundance (k_Bacteria.p_Firmicutes.c_Clostridia.o_Clostridiales.f_Lachnospiraceae.g_Roseburia.s_Roseburia_intestinalis)	MR Egger	0.488568954171804	1.07602325195458	0.414267348682411	0.652489408169585	Gut flora
Irritable bowel syndrome	Gut microbiota abundance (k_Bacteria.p_Firmicutes.c_Clostridia.o_Clostridiales.f_Lachnospiraceae.g_Roseburia.s_Roseburia_inulinivorans)	MR Egger	0.55267627513839	1.12078274775659	0.518350288232142	0.275300668235186	Gut flora
Irritable bowel syndrome	Gut microbiota abundance (k_Bacteria.p_Firmicutes.c_Clostridia.o_Clostridiales.f_Lachnospiraceae.g_Roseburia.s_Roseburia_unclassified)	MR Egger	0.428315276374079	1.08047164439398	0.63990511309801	0.00834049068333482	Gut flora
Irritable bowel syndrome	Gut bacterial pathway abundance (ANAEROFRUCAT.PWY..homolactic.fermentation)	Simple mode	0.485828127362965	0.929957401704828	0.659708748801951	0.171495692890594	Gut flora
Irritable bowel syndrome	Gut bacterial pathway abundance (ANAGLYCOLYSIS.PWY..glycolysis.III..from.glucose.)	Simple mode	0.906396820380994	0.99379465696831	0.70933972592493	0.590852067187085	Gut flora
Irritable bowel syndrome	Gut bacterial pathway abundance (ARGORNPROST.PWY..arginine..ornithine.and.proline.interconversion)	Simple mode	0.849869611396465	0.991261200359269	0.203707240004335	0.0346200381845072	Gut flora
Irritable bowel syndrome	Gut bacterial pathway abundance (ARO.PWY..chorismate.biosynthesis.I)	Simple mode	0.689927685809381	0.978090935848271	0.44248697133204	0.939235080064259	Gut flora
Irritable bowel syndrome	Gut bacterial pathway abundance (ASPASN.PWY..superpathway.of.L.aspartate.and.L.asparagine.biosynthesis)	Simple mode	0.234232137805177	0.926813331004702	0.600713628061005	0.866876560587117	Gut flora
Irritable bowel syndrome	Gut bacterial pathway abundance (AST.PWY..L.arginine.degradation.II..AST.pathway.)	Simple mode	0.664278894873316	0.981079968573559	0.510273763803117	0.403372997720543	Gut flora
Irritable bowel syndrome	Gut bacterial pathway abundance (BRANCHED.CHAIN.AA.SYN.PWY..superpathway.of.branched.amino.acid.biosynthesis)	Simple mode	0.753755705466869	0.979992841316477	0.743723183066853	0.503859734331198	Gut flora
Irritable bowel syndrome	Gut bacterial pathway abundance (COA.PWY..coenzyme.A.biosynthesis.I)	Simple mode	0.259473980641359	0.900226018836756	0.396939873152597	0.0718652551150062	Gut flora
Irritable bowel syndrome	Gut bacterial pathway abundance (COBALSYN.PWY..adenosylcobalamin.salvage.from.cobinamide.I)	Simple mode	0.876149372692662	1.00921834116321	0.911627415162203	0.348738417457743	Gut flora
Irritable bowel syndrome	Gut bacterial pathway abundance (COMPLETE.ARO.PWY..superpathway.of.aromatic.amino.acid.biosynthesis)	Simple mode	0.808060592815037	0.985327555805989	0.687405264590414	0.653493174350205	Gut flora
Irritable bowel syndrome	Gut bacterial pathway abundance (CRNFORCAT.PWY..creatinine.degradation.I)	Simple mode	0.479058886271859	1.04016555853744	0.733394773437972	0.743350883327305	Gut flora
Irritable bowel syndrome	Gut bacterial pathway abundance (DAPLYSINESYN.PWY..L.lysine.biosynthesis.I)	Simple mode	0.3765203918456	0.936412609060509	0.599796424431697	0.185961936065193	Gut flora
Irritable bowel syndrome	Gut bacterial pathway abundance (DENOVOPURINE2.PWY..superpathway.of.purine.nucleotides.de.novo.biosynthesis.II)	Simple mode	0.348555275813942	0.942772145462125	0.299288540141049	0.721130430319576	Gut flora
Irritable bowel syndrome	Gut bacterial pathway abundance (DTDPRHAMSYN.PWY..dTDP.L.rhamnose.biosynthesis.I)	Simple mode	0.768667866537662	0.980274289152821	0.723005998441454	0.66799971103551	Gut flora
Irritable bowel syndrome	Gut bacterial pathway abundance (ECASYN.PWY..enterobacterial.common.antigen.biosynthesis)	Simple mode	0.501681399382036	1.02135700972851	0.724251206981855	0.0219676012216	Gut flora
Irritable bowel syndrome	Gut bacterial pathway abundance (FAO.PWY..fatty.acid..beta..oxidation.I)	Simple mode	0.425925854092328	0.960262440467767	0.427662616433991	0.974997849672485	Gut flora
Irritable bowel syndrome	Gut bacterial pathway abundance (FERMENTATION.PWY..mixed.acid.fermentation)	Simple mode	0.388806416394232	1.0532000588498	0.634113483817276	0.747933629057008	Gut flora
Irritable bowel syndrome	Gut bacterial pathway abundance (FUCCAT.PWY..fucose.degradation)	Simple mode	0.332875058851226	1.06978311222541	0.878323866195923	0.422994005910014	Gut flora
Irritable bowel syndrome	Gut bacterial pathway abundance (FUC.RHAMCAT.PWY..superpathway.of.fucose.and.rhamnose.degradation)	Simple mode	0.429123201675522	0.963728279105187	0.53415494706896	0.637223931633563	Gut flora
Irritable bowel syndrome	Gut bacterial pathway abundance (GALACTARDEG.PWY..D.galactarate.degradation.I)	Simple mode	0.468267572697982	1.04103320893544	0.316076112762291	0.00234888424550588	Gut flora
Irritable bowel syndrome	Gut bacterial pathway abundance (GALACT.GLUCUROCAT.PWY..superpathway.of.hexuronide.and.hexuronate.degradation)	Simple mode	0.533644088932901	0.95263002129878	0.967402712985444	0.183145891962944	Gut flora
Irritable bowel syndrome	Gut bacterial pathway abundance (GALACTUROCAT.PWY..D.galacturonate.degradation.I)	Simple mode	0.366434000615252	0.942135636178742	0.986969069260294	0.0947687155627676	Gut flora
Irritable bowel syndrome	Gut bacterial pathway abundance (GLCMANNANAUT.PWY..superpathway.of.N.acetylglucosamine..N.acetylmannosamine.and.N.acetylneuraminate.degradation)	Simple mode	0.493429575942191	1.0453284674451	0.387272397934393	0.623795650383613	Gut flora
Irritable bowel syndrome	Gut bacterial pathway abundance (GLUCARDEG.PWY..D.glucarate.degradation.I)	Simple mode	0.986465591457764	1.00083420199093	0.523380447889295	0.644004295520321	Gut flora
Irritable bowel syndrome	Gut bacterial pathway abundance (GLUCONEO.PWY..gluconeogenesis.I)	Simple mode	0.695495629081915	0.968006215710604	0.996831541819328	0.36735796221376	Gut flora
Irritable bowel syndrome	Gut bacterial pathway abundance (GLUCOSE1PMETAB.PWY..glucose.and.glucose.1.phosphate.degradation)	Simple mode	0.682959213261351	1.02239756815123	0.723932645211174	0.0724593299907764	Gut flora
Irritable bowel syndrome	Gut bacterial pathway abundance (GLYCOCAT.PWY..glycogen.degradation.I..bacterial.)	Simple mode	0.464873000226154	1.04841789321346	0.82056094498311	0.301438541516104	Gut flora
Irritable bowel syndrome	Gut bacterial pathway abundance (GLYCOGENSYNTH.PWY..glycogen.biosynthesis.I..from.ADP.D.Glucose.)	Simple mode	0.56077794015784	1.04117411570236	0.624671030030572	0.438107751452994	Gut flora
Irritable bowel syndrome	Gut bacterial pathway abundance (GLYCOL.GLYOXDEG.PWY..superpathway.of.glycol.metabolism.and.degradation)	Simple mode	0.553004311139253	1.02545549843133	0.156313391182274	0.266654227274133	Gut flora
Irritable bowel syndrome	Gut bacterial pathway abundance (GOLPDLCAT.PWY..superpathway.of.glycerol.degradation.to.1.3.propanediol)	Simple mode	0.817062494534194	0.989005936409107	0.360415210852343	0.0655502687470037	Gut flora
Irritable bowel syndrome	Gut bacterial pathway abundance (HEMESYN2.PWY..heme.biosynthesis.II..anaerobic.)	Simple mode	0.460474186650517	0.943126107876374	0.354650857181676	0.123860956208986	Gut flora
Irritable bowel syndrome	Gut bacterial pathway abundance (HEXITOLDEGSUPER.PWY..superpathway.of.hexitol.degradation..bacteria.)	Simple mode	0.162440059871421	1.13801292657422	0.181888328772295	0.155771832187308	Gut flora
Irritable bowel syndrome	Gut bacterial pathway abundance (HISDEG.PWY..L.histidine.degradation.I)	Simple mode	0.74526528892851	1.02333342380543	0.817841108522884	0.00260363262999945	Gut flora
Irritable bowel syndrome	Gut bacterial pathway abundance (HISTSYN.PWY..L.histidine.biosynthesis)	Simple mode	0.72491547810267	0.970340146916188	0.2789188613491	0.0285744462115441	Gut flora
Irritable bowel syndrome	Gut bacterial pathway abundance (HOMOSER.METSYN.PWY..L.methionine.biosynthesis.I)	Simple mode	0.370761712578585	0.942195953955597	0.517233767212254	0.878652171222192	Gut flora
Irritable bowel syndrome	Gut bacterial pathway abundance (HSERMETANA.PWY..L.methionine.biosynthesis.III)	Simple mode	0.33039089727209	1.08021532433885	0.417734754094622	0.00137459700757641	Gut flora
Irritable bowel syndrome	Gut bacterial pathway abundance (ILEUSYN.PWY..L.isoleucine.biosynthesis.I..from.threonine.)	Simple mode	0.275522887533485	1.09074146454243	0.314514428095647	0.128940859959894	Gut flora
Irritable bowel syndrome	Gut bacterial pathway abundance (KDO.NAGLIPASYN.PWY..superpathway.of..Kdo.2.lipid.A.biosynthesis)	Simple mode	0.80082595600987	1.00792153600358	0.982722376138788	0.460155091964873	Gut flora
Irritable bowel syndrome	Gut bacterial pathway abundance (KETOGLUCONMET.PWY..ketogluconate.metabolism)	Simple mode	0.688647340598791	1.01370158372479	0.460147085352711	0.988497462495486	Gut flora
Irritable bowel syndrome	Gut bacterial pathway abundance (LACTOSECAT.PWY..lactose.and.galactose.degradation.I)	Simple mode	0.69807944560135	1.02336520633143	0.108034684681282	0.545375750865971	Gut flora
Irritable bowel syndrome	Gut bacterial pathway abundance (METHGLYUT.PWY..superpathway.of.methylglyoxal.degradation)	Simple mode	0.983478865427115	1.00064028693617	0.431050019052335	0.0484540678823481	Gut flora
Irritable bowel syndrome	Gut bacterial pathway abundance (NAGLIPASYN.PWY..lipid.IVA.biosynthesis)	Simple mode	0.17534664105329	1.12386998816589	0.07532825804518	0.105366111486815	Gut flora
Irritable bowel syndrome	Gut bacterial pathway abundance (NONMEVIPP.PWY..methylerythritol.phosphate.pathway.I)	Simple mode	0.793405848395961	1.01534270000218	0.202359095044895	0.445265492489862	Gut flora
Irritable bowel syndrome	Gut bacterial pathway abundance (NONOXIPENT.PWY..pentose.phosphate.pathway..non.oxidative.branch.)	Simple mode	0.295718486951374	1.07154	0.559371748115693	0.248098334282428	Gut flora
Irritable bowel syndrome	Gut bacterial pathway abundance (ORNDEG.PWY..superpathway.of.ornithine.degradation)	Simple mode	0.707931584144578	1.01109696074663	0.475279100923988	0.590690353613731	Gut flora
Irritable bowel syndrome	Gut bacterial pathway abundance (P105.PWY..TCA.cycle.IV..2.oxoglutarate.decarboxylase.)	Simple mode	0.470662308645778	0.96391779031653	0.209981504176603	0.508261074040685	Gut flora
Irritable bowel syndrome	Gut bacterial pathway abundance (P108.PWY..pyruvate.fermentation.to.propanoate.I)	Simple mode	0.29284036687957	1.0709356627533	0.0543187399951832	0.284187354770434	Gut flora
Irritable bowel syndrome	Gut bacterial pathway abundance (P122.PWY..heterolactic.fermentation)	Simple mode	0.246494323670303	1.06255413453855	0.229293472584548	0.215445552433424	Gut flora
Irritable bowel syndrome	Gut bacterial pathway abundance (P161.PWY..acetylene.degradation)	Simple mode	0.4972981722706	1.0521468452136	0.81685622608479	0.703571126910289	Gut flora
Irritable bowel syndrome	Gut bacterial pathway abundance (P162.PWY..L.glutamate.degradation.V..via.hydroxyglutarate.)	Simple mode	0.665311567200778	0.973496228481124	0.255921023411562	0.692622983025681	Gut flora
Irritable bowel syndrome	Gut bacterial pathway abundance (P164.PWY..purine.nucleobases.degradation.I..anaerobic.)	Simple mode	0.848953404688811	0.991772896194949	0.268935456253082	0.263041459472606	Gut flora
Irritable bowel syndrome	Gut bacterial pathway abundance (P23.PWY..reductive.TCA.cycle.I)	Simple mode	0.960954476496385	0.998424937766957	0.962930218052646	0.626733307521154	Gut flora
Irritable bowel syndrome	Gut bacterial pathway abundance (P42.PWY..incomplete.reductive.TCA.cycle)	Simple mode	0.779236487412185	0.983838438255693	0.861961035150478	0.501049946607631	Gut flora
Irritable bowel syndrome	Gut bacterial pathway abundance (P441.PWY..superpathway.of.N.acetylneuraminate.degradation)	Simple mode	0.956200140682884	0.996584259199177	0.289207518253492	0.122549312116583	Gut flora
Irritable bowel syndrome	Gut bacterial pathway abundance (P461.PWY..hexitol.fermentation.to.lactate..formate..ethanol.and.acetate)	Simple mode	0.70916626316443	1.02243361255791	0.822385929063999	0.643064606309167	Gut flora
Irritable bowel syndrome	Gut bacterial pathway abundance (PANTO.PWY..phosphopantothenate.biosynthesis.I)	Simple mode	0.721676633588736	0.979307236498561	0.861418047731934	0.219252623314846	Gut flora
Irritable bowel syndrome	Gut bacterial pathway abundance (PANTOSYN.PWY..pantothenate.and.coenzyme.A.biosynthesis.I)	Simple mode	0.846376750895248	0.982517752538258	0.406918398496402	0.234244119735841	Gut flora
Irritable bowel syndrome	Gut bacterial pathway abundance (PENTOSE.P.PWY..pentose.phosphate.pathway)	Simple mode	0.437958511321494	1.04783621069459	0.987310239368888	0.72884822594153	Gut flora
Irritable bowel syndrome	Gut bacterial pathway abundance (PEPTIDOGLYCANSYN.PWY..peptidoglycan.biosynthesis.I..meso.diaminopimelate.containing.)	Simple mode	0.50487572553962	1.04586023975766	0.461072623250689	0.730811003060717	Gut flora
Irritable bowel syndrome	Gut bacterial pathway abundance (PHOSLIPSYN.PWY..superpathway.of.phospholipid.biosynthesis.I..bacteria.)	Simple mode	0.478639404156929	1.04579364915438	0.0709225818826038	0.560955474135076	Gut flora
Irritable bowel syndrome	Gut bacterial pathway abundance (POLYAMINSYN3.PWY..superpathway.of.polyamine.biosynthesis.II)	Simple mode	0.497265824553495	0.966423900596764	0.434888217355715	0.275568479405253	Gut flora
Irritable bowel syndrome	Gut bacterial pathway abundance (POLYAMSYN.PWY..superpathway.of.polyamine.biosynthesis.I)	Simple mode	0.847245963029792	1.01801723969668	0.897329124660521	0.129834974432443	Gut flora
Irritable bowel syndrome	Gut bacterial pathway abundance (POLYISOPRENSYN.PWY..polyisoprenoid.biosynthesis..E..coli.)	Simple mode	0.99375410272116	1.00029940840935	0.66524060489547	0.943896786850824	Gut flora
Irritable bowel syndrome	Gut bacterial pathway abundance (PPGPPMET.PWY..ppGpp.biosynthesis)	Simple mode	0.220129262068533	1.07380126172131	0.364911484213937	0.705108902665518	Gut flora
Irritable bowel syndrome	Gut bacterial pathway abundance (PRPP.PWY..superpathway.of.histidine..purine..and.pyrimidine.biosynthesis)	Simple mode	0.636160867320205	1.02831389363562	0.29665049574474	0.676611496813742	Gut flora
Irritable bowel syndrome	Gut bacterial pathway abundance (PWY0.1061..superpathway.of.L.alanine.biosynthesis)	Simple mode	0.659992803580123	0.975560058302243	0.703346663608245	0.074424233858374	Gut flora
Irritable bowel syndrome	Gut bacterial pathway abundance (PWY0.1241..ADP.L.glycero..beta..D.manno.heptose.biosynthesis)	Simple mode	0.616091079249537	1.02131250570929	0.191056121707358	0.347985867605926	Gut flora
Irritable bowel syndrome	Gut bacterial pathway abundance (PWY0.1261..anhydromuropeptides.recycling)	Simple mode	0.258469595776108	1.08424448672038	0.468583865347525	0.23295966984767	Gut flora
Irritable bowel syndrome	Gut bacterial pathway abundance (PWY0.1296..purine.ribonucleosides.degradation)	Simple mode	0.558897719592793	1.05084024612134	0.958301552790112	0.151194094489641	Gut flora
Irritable bowel syndrome	Gut bacterial pathway abundance (PWY0.1297..superpathway.of.purine.deoxyribonucleosides.degradation)	Simple mode	0.450078534499725	0.954435403162955	0.52361982801594	0.404296347064085	Gut flora
Irritable bowel syndrome	Gut bacterial pathway abundance (PWY0.1298..superpathway.of.pyrimidine.deoxyribonucleosides.degradation)	Simple mode	0.289638237751612	0.933114475708243	0.994355488108465	0.562537303612612	Gut flora
Irritable bowel syndrome	Gut bacterial pathway abundance (PWY0.1338..polymyxin.resistance)	Simple mode	0.59555303195422	1.02014226119049	0.644817481340397	0.471608048369685	Gut flora
Irritable bowel syndrome	Gut bacterial pathway abundance (PWY0.1415..superpathway.of.heme.biosynthesis.from.uroporphyrinogen.III)	Simple mode	0.76497153269072	1.01251409362986	0.738726842859813	0.310746032585142	Gut flora
Irritable bowel syndrome	Gut bacterial pathway abundance (PWY0.1479..tRNA.processing)	Simple mode	0.65874591540935	0.973667270726592	0.449331471929019	0.762626433408067	Gut flora
Irritable bowel syndrome	Gut bacterial pathway abundance (PWY0.1533..methylphosphonate.degradation.I)	Simple mode	0.29900754604922	1.04960538419375	0.829327784387231	0.224621789028736	Gut flora
Irritable bowel syndrome	Gut bacterial pathway abundance (PWY0.1586..peptidoglycan.maturation..meso.diaminopimelate.containing.)	Simple mode	0.724594137282927	0.975647358106988	0.231798317818049	0.297392105584145	Gut flora
Irritable bowel syndrome	Gut bacterial pathway abundance (PWY0.162..superpathway.of.pyrimidine.ribonucleotides.de.novo.biosynthesis)	Simple mode	0.636590109978971	1.03329052829841	0.945597386586952	0.10215506438331	Gut flora
Irritable bowel syndrome	Gut bacterial pathway abundance (PWY0.781..aspartate.superpathway)	Simple mode	0.463405177210768	0.956793570336046	0.353961696543005	0.660061499377956	Gut flora
Irritable bowel syndrome	Gut bacterial pathway abundance (PWY0.845..superpathway.of.pyridoxal.5..phosphate.biosynthesis.and.salvage)	Simple mode	0.97832378937108	0.998591513758597	0.222565382938849	0.0503329462881441	Gut flora
Irritable bowel syndrome	Gut bacterial pathway abundance (PWY.1269..CMP.3.deoxy.D.manno.octulosonate.biosynthesis.I)	Simple mode	0.886045435036671	0.991393632346427	0.705659577649015	0.66094592570078	Gut flora
Irritable bowel syndrome	Gut bacterial pathway abundance (PWY.2941..L.lysine.biosynthesis.II)	Simple mode	0.787589259038911	1.01907514103171	0.813512914657869	0.660043251425978	Gut flora
Irritable bowel syndrome	Gut bacterial pathway abundance (PWY.2942..L.lysine.biosynthesis.III)	Simple mode	0.1897375488434	1.08956450822411	0.519926787130417	0.145966495424738	Gut flora
Irritable bowel syndrome	Gut bacterial pathway abundance (PWY.3001..superpathway.of.L.isoleucine.biosynthesis.I)	Simple mode	0.584186212036681	0.965849249815888	0.568359777517437	0.935380664953166	Gut flora
Irritable bowel syndrome	Gut bacterial pathway abundance (PWY.4242..pantothenate.and.coenzyme.A.biosynthesis.III)	Simple mode	0.309260219651911	1.05268205002601	0.900007117790098	0.825499188596273	Gut flora
Irritable bowel syndrome	Gut bacterial pathway abundance (PWY.4984..urea.cycle)	Simple mode	0.116175632219078	1.11845500640975	0.465126975112557	0.807523523473278	Gut flora
Irritable bowel syndrome	Gut bacterial pathway abundance (PWY4FS.7..phosphatidylglycerol.biosynthesis.I..plastidic.)	Simple mode	0.933412	1.00522718339081	0.334526873386932	0.305985304934855	Gut flora
Irritable bowel syndrome	Gut bacterial pathway abundance (PWY.5005..biotin.biosynthesis.II)	Simple mode	0.570403259790141	1.02945052768253	0.160898790276756	0.155306657671456	Gut flora
Irritable bowel syndrome	Gut bacterial pathway abundance (PWY.5022..4.aminobutanoate.degradation.V)	Simple mode	0.858154711483176	0.980795384945813	0.3538036348894	0.0341828910453033	Gut flora
Irritable bowel syndrome	Gut bacterial pathway abundance (PWY.5088..L.glutamate.degradation.VIII..to.propanoate.)	Simple mode	0.877489341175464	1.00495341103193	0.879833020427179	0.718599076642864	Gut flora
Irritable bowel syndrome	Gut bacterial pathway abundance (PWY.5097..L.lysine.biosynthesis.VI)	Simple mode	0.399900571076807	1.05610632872273	0.619789574774767	0.348911387418145	Gut flora
Irritable bowel syndrome	Gut bacterial pathway abundance (PWY.5100..pyruvate.fermentation.to.acetate.and.lactate.II)	Simple mode	0.876516238496715	0.990473011733731	0.828167059182115	0.663553406811968	Gut flora
Irritable bowel syndrome	Gut bacterial pathway abundance (PWY.5101..L.isoleucine.biosynthesis.II)	Simple mode	0.203037197504929	0.917428523061981	0.603821958074742	0.496332545871345	Gut flora
Irritable bowel syndrome	Gut bacterial pathway abundance (PWY.5104..L.isoleucine.biosynthesis.IV)	Simple mode	0.883492748033231	0.991131061012623	0.51418460295893	0.520043498683843	Gut flora
Irritable bowel syndrome	Gut bacterial pathway abundance (PWY.5121..superpathway.of.geranylgeranyl.diphosphate.biosynthesis.II..via.MEP.)	Simple mode	0.892251261643653	0.993047202610961	0.674936641059627	0.948837878910796	Gut flora
Irritable bowel syndrome	Gut bacterial pathway abundance (PWY.5173..superpathway.of.acetyl.CoA.biosynthesis)	Simple mode	0.179073329244921	1.08194638566275	0.536114382925141	0.0280402387677235	Gut flora
Irritable bowel syndrome	Gut bacterial pathway abundance (PWY.5177..glutaryl.CoA.degradation)	Simple mode	0.810643440377498	1.01628118289219	0.740844844520293	0.795660079897614	Gut flora
Irritable bowel syndrome	Gut bacterial pathway abundance (PWY.5188..tetrapyrrole.biosynthesis.I..from.glutamate.)	Simple mode	0.56079826150192	1.04237619902397	0.56842022887145	0.0304281211242155	Gut flora
Irritable bowel syndrome	Gut bacterial pathway abundance (PWY.5189..tetrapyrrole.biosynthesis.II..from.glycine.)	Simple mode	0.26303649829869	1.06444985548197	0.0207176934919951	0.0246968831384518	Gut flora
Irritable bowel syndrome	Gut bacterial pathway abundance (PWY.5345..superpathway.of.L.methionine.biosynthesis..by.sulfhydrylation.)	Simple mode	0.501371288010564	1.0382331614961	0.860826073794202	0.994793005985725	Gut flora
Irritable bowel syndrome	Gut bacterial pathway abundance (PWY.5384..sucrose.degradation.IV..sucrose.phosphorylase.)	Simple mode	0.806906294349449	1.01644363592805	0.731140905701495	0.0283851650847564	Gut flora
Irritable bowel syndrome	Gut bacterial pathway abundance (PWY.5505..L.glutamate.and.L.glutamine.biosynthesis)	Simple mode	0.69557952211755	1.02305379129277	0.0636753188635538	0.0264399436378188	Gut flora
Irritable bowel syndrome	Gut bacterial pathway abundance (PWY.5656..mannosylglycerate.biosynthesis.I)	Simple mode	0.716489532130013	0.989610663133983	0.121938606802061	0.485969888490362	Gut flora
Irritable bowel syndrome	Gut bacterial pathway abundance (PWY.5659..GDP.mannose.biosynthesis)	Simple mode	0.952253226376747	0.995552390855689	0.0543934782492398	0.618403830589427	Gut flora
Irritable bowel syndrome	Gut bacterial pathway abundance (PWY.5667..CDP.diacylglycerol.biosynthesis.I)	Simple mode	0.653501768820077	1.02535138618377	0.0343963468254707	0.314369304271636	Gut flora
Irritable bowel syndrome	Gut bacterial pathway abundance (PWY.5676..acetyl.CoA.fermentation.to.butanoate.II)	Simple mode	0.507529566371127	1.05560045743836	0.277508392165229	0.37133919842793	Gut flora
Irritable bowel syndrome	Gut bacterial pathway abundance (PWY.5686..UMP.biosynthesis)	Simple mode	0.647265959869666	0.960216133232696	0.213221062256282	0.434858742261228	Gut flora
Irritable bowel syndrome	Gut bacterial pathway abundance (PWY.5695..urate.biosynthesis.inosine.5..phosphate.degradation)	Simple mode	0.368978599452661	0.937269497441384	0.509919364437803	0.165717473277872	Gut flora
Irritable bowel syndrome	Gut bacterial pathway abundance (PWY.5705..allantoin.degradation.to.glyoxylate.III)	Simple mode	0.9945513611022	1.00024738801137	0.358241774790719	0.0373617142047702	Gut flora
Irritable bowel syndrome	Gut bacterial pathway abundance (PWY.5791..1.4.dihydroxy.2.naphthoate.biosynthesis.II..plants.)	Simple mode	0.335587980955245	0.953388574652268	0.115645366182035	0.341873444468214	Gut flora
Irritable bowel syndrome	Gut bacterial pathway abundance (PWY.5838..superpathway.of.menaquinol.8.biosynthesis.I)	Simple mode	0.184539969737666	1.11342356753708	0.186192162553593	0.130451115400822	Gut flora
Irritable bowel syndrome	Gut bacterial pathway abundance (PWY.5850..superpathway.of.menaquinol.6.biosynthesis.I)	Simple mode	0.349798359803542	1.0352698840722	0.527022966313641	0.363473568683475	Gut flora
Irritable bowel syndrome	Gut bacterial pathway abundance (PWY.5913..TCA.cycle.VI..obligate.autotrophs.)	Simple mode	0.806267576734948	0.986836424091025	0.833772263481658	0.260364719986331	Gut flora
Irritable bowel syndrome	Gut bacterial pathway abundance (PWY.5918..superpathay.of.heme.biosynthesis.from.glutamate)	Simple mode	0.239136523006716	0.940277260930265	0.219824738714654	0.804451085391501	Gut flora
Irritable bowel syndrome	Gut bacterial pathway abundance (PWY.5920..superpathway.of.heme.biosynthesis.from.glycine)	Simple mode	0.341271234888675	1.03238693026921	0.497999250481549	0.226431194430792	Gut flora
Irritable bowel syndrome	Gut bacterial pathway abundance (PWY.5941..glycogen.degradation.II..eukaryotic.)	Simple mode	0.131030023821299	1.10211287588995	0.627249243442824	0.757677183641208	Gut flora
Irritable bowel syndrome	Gut bacterial pathway abundance (PWY.5971..palmitate.biosynthesis.II..bacteria.and.plants.)	Simple mode	0.662320436940226	0.977572117785983	0.367437012904644	0.884935721104099	Gut flora
Irritable bowel syndrome	Gut bacterial pathway abundance (PWY.5973..cis.vaccenate.biosynthesis)	Simple mode	0.236792167206451	1.0887550450305	0.189824263021211	0.0471716858897758	Gut flora
Irritable bowel syndrome	Gut bacterial pathway abundance (PWY.5989..stearate.biosynthesis.II..bacteria.and.plants.)	Simple mode	0.342465530953292	0.932511074368998	0.948390509619876	0.387655705578585	Gut flora
Irritable bowel syndrome	Gut bacterial pathway abundance (PWY.6121..5.aminoimidazole.ribonucleotide.biosynthesis.I)	Simple mode	0.461538775638084	0.948686548893857	0.112647797202982	0.32980039589318	Gut flora
Irritable bowel syndrome	Gut bacterial pathway abundance (PWY.6123..inosine.5..phosphate.biosynthesis.I)	Simple mode	0.701643468569049	0.959147767694726	0.152502260581766	0.00235615942039789	Gut flora
Irritable bowel syndrome	Gut bacterial pathway abundance (PWY.6125..superpathway.of.guanosine.nucleotides.de.novo.biosynthesis.II)	Simple mode	0.856899472507084	1.01155030334042	0.0140884379574265	0.206920904981066	Gut flora
Irritable bowel syndrome	Gut bacterial pathway abundance (PWY.6147..6.hydroxymethyl.dihydropterin.diphosphate.biosynthesis.I)	Simple mode	0.471710813357916	1.03687043938519	0.678294940529162	0.972554267194939	Gut flora
Irritable bowel syndrome	Gut bacterial pathway abundance (PWY.6151..S.adenosyl.L.methionine.cycle.I)	Simple mode	0.592561832721436	1.04601988780436	0.263164015104096	0.0654859784778774	Gut flora
Irritable bowel syndrome	Gut bacterial pathway abundance (PWY.6163..chorismate.biosynthesis.from.3.dehydroquinate)	Simple mode	0.964556597609201	0.997120351001711	0.366612430261204	0.470890856711091	Gut flora
Irritable bowel syndrome	Gut bacterial pathway abundance (PWY.621..sucrose.degradation.III..sucrose.invertase.)	Simple mode	0.859205904649553	1.01346372745601	0.400075660106016	0.154221832792684	Gut flora
Irritable bowel syndrome	Gut bacterial pathway abundance (PWY.6263..superpathway.of.menaquinol.8.biosynthesis.II)	Simple mode	0.216725702755886	1.07262193279141	0.350967844303411	0.229183754571313	Gut flora
Irritable bowel syndrome	Gut bacterial pathway abundance (PWY.6284..superpathway.of.unsaturated.fatty.acids.biosynthesis..E..coli.)	Simple mode	0.25386834812356	1.0862601522934	0.125349008894947	0.433549300833983	Gut flora
Irritable bowel syndrome	Gut bacterial pathway abundance (PWY.6285..superpathway.of.fatty.acids.biosynthesis..E..coli.)	Simple mode	0.252362016002666	1.04616540729678	0.151719415023514	0.0863560623365365	Gut flora
Irritable bowel syndrome	Gut bacterial pathway abundance (PWY.6317..galactose.degradation.I..Leloir.pathway.)	Simple mode	0.763070977149256	0.981862650265859	0.925167054516391	0.737540822032458	Gut flora
Irritable bowel syndrome	Gut bacterial pathway abundance (PWY.6353..purine.nucleotides.degradation.II..aerobic.)	Simple mode	0.954983953506822	0.996763635637078	0.761900279852157	0.924279195662606	Gut flora
Irritable bowel syndrome	Gut bacterial pathway abundance (PWY.6471..peptidoglycan.biosynthesis.IV..Enterococcus.faecium.)	Simple mode	0.466773847834089	0.965399966708774	0.498743990331566	0.565749972214803	Gut flora
Irritable bowel syndrome	Gut bacterial pathway abundance (PWY.6507..4.deoxy.L.threo.hex.4.enopyranuronate.degradation)	Simple mode	0.272238486416034	0.915943224810816	0.212620889679609	0.212784943156042	Gut flora
Irritable bowel syndrome	Gut bacterial pathway abundance (PWY.6519..8.amino.7.oxononanoate.biosynthesis.I)	Simple mode	0.736972939876792	1.01950364098111	0.0839145300811	0.394817249248416	Gut flora
Irritable bowel syndrome	Gut bacterial pathway abundance (PWY.6545..pyrimidine.deoxyribonucleotides.de.novo.biosynthesis.III)	Simple mode	0.337537827555671	0.907805391756624	0.199257935387255	0.0716081677053874	Gut flora
Irritable bowel syndrome	Gut bacterial pathway abundance (PWY.6588..pyruvate.fermentation.to.acetone)	Simple mode	0.355674798568124	0.954725830047679	0.822203902729768	0.544802162836831	Gut flora
Irritable bowel syndrome	Gut bacterial pathway abundance (PWY.6590..superpathway.of.Clostridium.acetobutylicum.acidogenic.fermentation)	Simple mode	0.748548281497961	1.02248524104329	0.381318139695339	0.886893495665201	Gut flora
Irritable bowel syndrome	Gut bacterial pathway abundance (PWY.6608..guanosine.nucleotides.degradation.III)	Simple mode	0.809479221343365	0.983681377202566	0.675820066456002	0.733455608035858	Gut flora
Irritable bowel syndrome	Gut bacterial pathway abundance (PWY.6609..adenine.and.adenosine.salvage.III)	Simple mode	0.150831974082702	0.911796185179846	0.196686739313142	0.131808500868636	Gut flora
Irritable bowel syndrome	Gut bacterial pathway abundance (PWY.6612..superpathway.of.tetrahydrofolate.biosynthesis)	Simple mode	0.793827616588991	1.01350090541156	0.359121757472428	0.130296819519062	Gut flora
Irritable bowel syndrome	Gut bacterial pathway abundance (PWY.6628..superpathway.of.L.phenylalanine.biosynthesis)	Simple mode	0.365088474358274	0.962943714312097	0.231660030434526	0.0437986519526489	Gut flora
Irritable bowel syndrome	Gut bacterial pathway abundance (PWY.6629..superpathway.of.L.tryptophan.biosynthesis)	Simple mode	0.530699277828151	1.02193038850162	0.680523998530935	0.672566482003631	Gut flora
Irritable bowel syndrome	Gut bacterial pathway abundance (PWY.6630..superpathway.of.L.tyrosine.biosynthesis)	Simple mode	0.452781225056043	0.97113138357427	0.657315672909259	0.671239817486541	Gut flora
Irritable bowel syndrome	Gut bacterial pathway abundance (PWY66.422..D.galactose.degradation.V..Leloir.pathway.)	Simple mode	0.547662416300589	0.956780659863289	0.25883682322931	0.286008389728908	Gut flora
Irritable bowel syndrome	Gut bacterial pathway abundance (PWY.6690..cinnamate.and.3.hydroxycinnamate.degradation.to.2.oxopent.4.enoate)	Simple mode	0.544007239915495	0.979002801866013	0.888519379771113	0.490317972974473	Gut flora
Irritable bowel syndrome	Gut bacterial pathway abundance (PWY.6700..queuosine.biosynthesis)	Simple mode	0.423903323991939	0.956111214402236	0.451834266273882	0.456424650242404	Gut flora
Irritable bowel syndrome	Gut bacterial pathway abundance (PWY.6703..preQ0.biosynthesis)	Simple mode	0.954821296668066	1.00322458940171	0.740519834157908	0.512561960400195	Gut flora
Irritable bowel syndrome	Gut bacterial pathway abundance (PWY.6708..ubiquinol.8.biosynthesis..prokaryotic.)	Simple mode	0.619368788071263	1.02087985785239	0.916667457655654	0.323967814371605	Gut flora
Irritable bowel syndrome	Gut bacterial pathway abundance (PWY.6731..starch.degradation.III)	Simple mode	0.400261072260009	0.975900668275963	0.314975606075496	0.850037760765757	Gut flora
Irritable bowel syndrome	Gut bacterial pathway abundance (PWY.6737..starch.degradation.V)	Simple mode	0.909095849520067	0.99150509069672	0.935219169195234	0.694422664786386	Gut flora
Irritable bowel syndrome	Gut bacterial pathway abundance (PWY.6823..molybdenum.cofactor.biosynthesis)	Simple mode	0.234662327237634	1.04735031151154	0.301655569286328	0.359451015309095	Gut flora
Irritable bowel syndrome	Gut bacterial pathway abundance (PWY.6891..thiazole.biosynthesis.II..Bacillus.)	Simple mode	0.512668784223765	0.979016999557727	0.217166194422052	0.58669133648188	Gut flora
Irritable bowel syndrome	Gut bacterial pathway abundance (PWY.6892..thiazole.biosynthesis.I..E..coli.)	Simple mode	0.67260209602335	0.974295261361002	0.969195356142784	0.789380046675332	Gut flora
Irritable bowel syndrome	Gut bacterial pathway abundance (PWY.6897..thiamin.salvage.II)	Simple mode	0.538541779142049	1.04837182659894	0.708845554085212	0.0530641083672367	Gut flora
Irritable bowel syndrome	Gut bacterial pathway abundance (PWY.6901..superpathway.of.glucose.and.xylose.degradation)	Simple mode	0.122532952582455	1.12671771550453	0.198105049321811	0.659677193157316	Gut flora
Irritable bowel syndrome	Gut bacterial pathway abundance (PWY.6969..TCA.cycle.V..2.oxoglutarate.ferredoxin.oxidoreductase.)	Simple mode	0.813318069058852	0.987925680915737	0.997132093291544	0.958668643518691	Gut flora
Irritable bowel syndrome	Gut bacterial pathway abundance (PWY.7003..glycerol.degradation.to.butanol)	Simple mode	0.642512329890737	0.978741417417583	0.99497837399637	0.34141489777868	Gut flora
Irritable bowel syndrome	Gut bacterial pathway abundance (PWY.7013..L.1.2.propanediol.degradation)	Simple mode	0.674847	1.01311362705909	0.98566615151102	0.182526196447442	Gut flora
Irritable bowel syndrome	Gut bacterial pathway abundance (PWY.7187..pyrimidine.deoxyribonucleotides.de.novo.biosynthesis.II)	Simple mode	0.382614632125968	0.943307734486449	0.655908197950605	0.746792478134262	Gut flora
Irritable bowel syndrome	Gut bacterial pathway abundance (PWY.7196..superpathway.of.pyrimidine.ribonucleosides.salvage)	Simple mode	0.427496300012404	1.05434361142831	0.803355826043835	0.877653804770953	Gut flora
Irritable bowel syndrome	Gut bacterial pathway abundance (PWY.7197..pyrimidine.deoxyribonucleotide.phosphorylation)	Simple mode	0.925097628833189	1.00702096641489	0.731324205727986	0.333597747653937	Gut flora
Irritable bowel syndrome	Gut bacterial pathway abundance (PWY.7198..pyrimidine.deoxyribonucleotides.de.novo.biosynthesis.IV)	Simple mode	0.296057574651317	0.927522991306946	0.7162138513647	0.715093174412729	Gut flora
Irritable bowel syndrome	Gut bacterial pathway abundance (PWY.7199..pyrimidine.deoxyribonucleosides.salvage)	Simple mode	0.26190534040337	0.881914737473488	0.656808360511787	0.0753670453647776	Gut flora
Irritable bowel syndrome	Gut bacterial pathway abundance (PWY.7209..superpathway.of.pyrimidine.ribonucleosides.degradation)	Simple mode	0.956588985162143	0.997494734803244	0.504019840804937	0.0761381662162763	Gut flora
Irritable bowel syndrome	Gut bacterial pathway abundance (PWY.7211..superpathway.of.pyrimidine.deoxyribonucleotides.de.novo.biosynthesis)	Simple mode	0.915791248441673	1.00679525432452	0.943361412678745	0.211041481800511	Gut flora
Irritable bowel syndrome	Gut bacterial pathway abundance (PWY.7219..adenosine.ribonucleotides.de.novo.biosynthesis)	Simple mode	0.795001181716879	0.986461765385862	0.0580421200809392	0.536672454704902	Gut flora
Irritable bowel syndrome	Gut bacterial pathway abundance (PWY.7221..guanosine.ribonucleotides.de.novo.biosynthesis)	Simple mode	0.48896475571252	1.0467597132545	0.237844857086009	0.0810694717746597	Gut flora
Irritable bowel syndrome	Gut bacterial pathway abundance (PWY.7234..inosine.5..phosphate.biosynthesis.III)	Simple mode	0.280243774363621	0.9301408596001	0.380057280074268	0.570947988916387	Gut flora
Irritable bowel syndrome	Gut bacterial pathway abundance (PWY.7237..myo...chiro..and.scillo.inositol.degradation)	Simple mode	0.629787804850193	0.970237257554211	0.47098255524176	0.682983515819646	Gut flora
Irritable bowel syndrome	Gut bacterial pathway abundance (PWY.724..superpathway.of.L.lysine..L.threonine.and.L.methionine.biosynthesis.II)	Simple mode	0.962975356792616	1.00317912315058	0.58110927754419	0.46293578210588	Gut flora
Irritable bowel syndrome	Gut bacterial pathway abundance (PWY.7254..TCA.cycle.VII..acetate.producers.)	Simple mode	0.201513820252425	0.937725211556697	0.770486457796681	0.576302374463395	Gut flora
Irritable bowel syndrome	Gut bacterial pathway abundance (PWY.7315..dTDP.N.acetylthomosamine.biosynthesis)	Simple mode	0.976707912747463	1.0012919710264	0.45567503945444	0.79717543035772	Gut flora
Irritable bowel syndrome	Gut bacterial pathway abundance (PWY.7323..superpathway.of.GDP.mannose.derived.O.antigen.building.blocks.biosynthesis)	Simple mode	0.237492405127018	0.917717036931031	0.12805439619604	0.402228211021965	Gut flora
Irritable bowel syndrome	Gut bacterial pathway abundance (PWY.7328..superpathway.of.UDP.glucose.derived.O.antigen.building.blocks.biosynthesis)	Simple mode	0.798880722289954	0.977317923659676	0.0703225933126845	0.0107389972199474	Gut flora
Irritable bowel syndrome	Gut bacterial pathway abundance (PWY.7371..1.4.dihydroxy.6.naphthoate.biosynthesis.II)	Simple mode	0.433224759275882	1.05429109491152	0.534237101358783	0.0623916548105286	Gut flora
Irritable bowel syndrome	Gut bacterial pathway abundance (PWY.7392..taxadiene.biosynthesis..engineered.)	Simple mode	0.938702791634886	0.996954651926329	0.345910211390009	0.277738650289997	Gut flora
Irritable bowel syndrome	Gut bacterial pathway abundance (PWY.7400..L.arginine.biosynthesis.IV..archaebacteria.)	Simple mode	0.404911269492227	1.05526999952674	0.642577233684265	0.76461518824127	Gut flora
Irritable bowel syndrome	Gut bacterial pathway abundance (PWY.7446..sulfoglycolysis)	Simple mode	0.694128924155322	1.01158888050506	0.321540211432567	0.61664819416006	Gut flora
Irritable bowel syndrome	Gut bacterial pathway abundance (PWY.7456..mannan.degradation)	Simple mode	0.827743031161691	0.983467058353953	0.633996897371099	0.101296163386792	Gut flora
Irritable bowel syndrome	Gut bacterial pathway abundance (PWY.841..superpathway.of.purine.nucleotides.de.novo.biosynthesis.I)	Simple mode	0.381997162588739	0.945997260483211	0.465694459578219	0.798815514297556	Gut flora
Irritable bowel syndrome	Gut bacterial pathway abundance (PWY_ARG.POLYAMINE.SYN..superpathway.of.arginine.and.polyamine.biosynthesis)	Simple mode	0.861422265286794	0.990238808025934	0.548343533664681	0.9294789226033	Gut flora
Irritable bowel syndrome	Gut bacterial pathway abundance (PWY_GLYCOLYSIS.E.D..superpathway.of.glycolysis.and.Entner.Doudoroff)	Simple mode	0.437238559151889	1.05994810978545	0.00990849828891478	0.0153861170870569	Gut flora
Irritable bowel syndrome	Gut bacterial pathway abundance (PWY_GLYCOLYSIS..glycolysis.I..from.glucose.6.phosphate.)	Simple mode	0.878428707813956	0.991593469021431	0.28903020944884	0.821058848286398	Gut flora
Irritable bowel syndrome	Gut bacterial pathway abundance (PWY_GLYOXYLATE.BYPASS..glyoxylate.cycle)	Simple mode	0.736930408578219	1.01617073277417	0.712761136300143	0.621001128199866	Gut flora
Irritable bowel syndrome	Gut bacterial pathway abundance (PWY_HEME.BIOSYNTHESIS.II..heme.biosynthesis.I..aerobic.)	Simple mode	0.484026263881079	0.958570794526014	0.309502899648063	0.105855993218707	Gut flora
Irritable bowel syndrome	Gut bacterial pathway abundance (PWY_NAD.BIOSYNTHESIS.II..NAD.salvage.pathway.II)	Simple mode	0.35113855670184	0.962246190364455	0.311919514621086	0.837621722475951	Gut flora
Irritable bowel syndrome	Gut bacterial pathway abundance (PWY_REDCITCYC..TCA.cycle.VIII..helicobacter.)	Simple mode	0.91082162132141	0.995105718163362	0.996169484208226	0.466828248796939	Gut flora
Irritable bowel syndrome	Gut bacterial pathway abundance (PWY_TCA.GLYOX.BYPASS..superpathway.of.glyoxylate.bypass.and.TCA)	Simple mode	0.57903822744822	1.0245653406849	0.270078392197946	0.889020421525384	Gut flora
Irritable bowel syndrome	Gut bacterial pathway abundance (PYRIDNUCSAL.PWY..NAD.salvage.pathway.I)	Simple mode	0.0964621781925595	1.09499744083062	0.640369345606657	0.632287404594771	Gut flora
Irritable bowel syndrome	Gut bacterial pathway abundance (PYRIDNUCSYN.PWY..NAD.biosynthesis.I..from.aspartate.)	Simple mode	0.943705603504892	0.995507497094079	0.159648102337341	0.536642415948607	Gut flora
Irritable bowel syndrome	Gut bacterial pathway abundance (PYRIDOXSYN.PWY..pyridoxal.5..phosphate.biosynthesis.I)	Simple mode	0.859691994093828	0.99105040972587	0.237078302533141	0.199172190731449	Gut flora
Irritable bowel syndrome	Gut bacterial pathway abundance (RHAMCAT.PWY..L.rhamnose.degradation.I)	Simple mode	0.884496966171884	0.991366831263805	0.0611625278605908	0.270648658784511	Gut flora
Irritable bowel syndrome	Gut bacterial pathway abundance (RIBOSYN2.PWY..flavin.biosynthesis.I..bacteria.and.plants.)	Simple mode	0.795180108210383	0.983284377389611	0.146315023505067	0.0343581978616356	Gut flora
Irritable bowel syndrome	Gut bacterial pathway abundance (SER.GLYSYN.PWY..superpathway.of.L.serine.and.glycine.biosynthesis.I)	Simple mode	0.816822725606098	1.01833992900079	0.948071942707088	8.57219499703045e-05	Gut flora
Irritable bowel syndrome	Gut bacterial pathway abundance (SO4ASSIM.PWY..sulfate.reduction.I..assimilatory.)	Simple mode	0.224603856788424	0.874286635041209	0.94110509237212	0.32162355233496	Gut flora
Irritable bowel syndrome	Gut bacterial pathway abundance (SULFATE.CYS.PWY..superpathway.of.sulfate.assimilation.and.cysteine.biosynthesis)	Simple mode	0.625793804783197	1.03047032474188	0.804950183286549	0.198826386812948	Gut flora
Irritable bowel syndrome	Gut bacterial pathway abundance (THRESYN.PWY..superpathway.of.L.threonine.biosynthesis)	Simple mode	0.48041256704228	1.05727001000803	0.787491348305596	0.46305335444673	Gut flora
Irritable bowel syndrome	Gut bacterial pathway abundance (TRNA.CHARGING.PWY..tRNA.charging)	Simple mode	0.836104745308151	1.01154663002744	0.0620709208940372	0.599983634149345	Gut flora
Irritable bowel syndrome	Gut bacterial pathway abundance (TRPSYN.PWY..L.tryptophan.biosynthesis)	Simple mode	0.663883365502333	1.03398813282353	0.343113911905497	0.0523954941183522	Gut flora
Irritable bowel syndrome	Gut bacterial pathway abundance (UBISYN.PWY..superpathway.of.ubiquinol.8.biosynthesis..prokaryotic.)	Simple mode	0.988262599703899	1.00061227582817	0.243705340279311	0.257794329982321	Gut flora
Irritable bowel syndrome	Gut bacterial pathway abundance (UDPNAGSYN.PWY..UDP.N.acetyl.D.glucosamine.biosynthesis.I)	Simple mode	0.985018863037618	1.00127339804523	0.259211406077979	0.745862169216461	Gut flora
Irritable bowel syndrome	Gut bacterial pathway abundance (X1CMET2.PWY..N10.formyl.tetrahydrofolate.biosynthesis)	Simple mode	0.177433095078861	0.918073836260884	0.928869449155717	0.812794692402782	Gut flora
Irritable bowel syndrome	Gut microbiota abundance (k_Bacteria.p_Actinobacteria.c_Actinobacteria)	Simple mode	0.630700554397044	0.973423573836795	0.404385625028782	0.529806817049229	Gut flora
Irritable bowel syndrome	Gut microbiota abundance (k_Bacteria.p_Bacteroidetes.c_Bacteroidia)	Simple mode	0.618365641329913	1.02650729790738	0.786462116422109	0.46726407412781	Gut flora
Irritable bowel syndrome	Gut microbiota abundance (k_Bacteria.p_Firmicutes.c_Bacilli)	Simple mode	0.42049509687229	0.965684580142812	0.576344727808229	0.000645825006875639	Gut flora
Irritable bowel syndrome	Gut microbiota abundance (k_Bacteria.p_Firmicutes.c_Clostridia)	Simple mode	0.886279098792716	0.990604097114997	0.689635709947389	0.751201127962627	Gut flora
Irritable bowel syndrome	Gut microbiota abundance (k_Bacteria.p_Firmicutes.c_Erysipelotrichia)	Simple mode	0.851334693391262	0.990077486200636	0.662373122431123	0.891120996364711	Gut flora
Irritable bowel syndrome	Gut microbiota abundance (k_Bacteria.p_Firmicutes.c_Negativicutes)	Simple mode	0.640260995638274	0.967442503687018	0.988012772407347	0.574958634248856	Gut flora
Irritable bowel syndrome	Gut microbiota abundance (k_Bacteria.p_Proteobacteria.c_Betaproteobacteria)	Simple mode	0.166563656263074	1.08695440324634	0.526125430872704	0.0132086703012201	Gut flora
Irritable bowel syndrome	Gut microbiota abundance (k_Bacteria.p_Proteobacteria.c_Deltaproteobacteria)	Simple mode	0.413638733939892	1.07567648606354	0.203773092722043	0.361946947928338	Gut flora
Irritable bowel syndrome	Gut microbiota abundance (k_Bacteria.p_Proteobacteria.c_Gammaproteobacteria)	Simple mode	0.889647202266136	0.990729799632652	0.685331647678984	0.0121115888585658	Gut flora
Irritable bowel syndrome	Gut microbiota abundance (k_Bacteria.p_Verrucomicrobia.c_Verrucomicrobiae)	Simple mode	0.83701888807547	0.988046544964932	0.0403424728504214	0.362599980677119	Gut flora
Irritable bowel syndrome	Gut microbiota abundance (k_Bacteria.p_Actinobacteria.c_Actinobacteria.o_Actinomycetales.f_Micrococcaceae)	Simple mode	0.895030988861471	0.99524595366745	0.711513240332963	0.658167408920845	Gut flora
Irritable bowel syndrome	Gut microbiota abundance (k_Bacteria.p_Actinobacteria.c_Actinobacteria.o_Bifidobacteriales.f_Bifidobacteriaceae)	Simple mode	0.703041931200737	1.0244003730833	0.0736536477224925	0.151739953613164	Gut flora
Irritable bowel syndrome	Gut microbiota abundance (k_Bacteria.p_Actinobacteria.c_Actinobacteria.o_Coriobacteriales.f_Coriobacteriaceae)	Simple mode	0.822089845398619	0.985815473724898	0.487021507792068	0.677448388253827	Gut flora
Irritable bowel syndrome	Gut microbiota abundance (k_Bacteria.p_Bacteroidetes.c_Bacteroidia.o_Bacteroidales.f_Bacteroidaceae)	Simple mode	0.744216161964565	1.02288388290943	0.0621185470997563	0.195984515283047	Gut flora
Irritable bowel syndrome	Gut microbiota abundance (k_Bacteria.p_Bacteroidetes.c_Bacteroidia.o_Bacteroidales.f_Bacteroidales_noname)	Simple mode	0.829627814966898	1.0153790936051	0.883826721054025	0.241751319632901	Gut flora
Irritable bowel syndrome	Gut microbiota abundance (k_Bacteria.p_Bacteroidetes.c_Bacteroidia.o_Bacteroidales.f_Porphyromonadaceae)	Simple mode	0.704518268042916	0.979831150456922	0.430461614429353	0.218770337573681	Gut flora
Irritable bowel syndrome	Gut microbiota abundance (k_Bacteria.p_Bacteroidetes.c_Bacteroidia.o_Bacteroidales.f_Prevotellaceae)	Simple mode	0.353503297175317	0.952163137147016	0.870572626741578	0.821415003425737	Gut flora
Irritable bowel syndrome	Gut microbiota abundance (k_Bacteria.p_Bacteroidetes.c_Bacteroidia.o_Bacteroidales.f_Rikenellaceae)	Simple mode	0.46110395564095	0.942222723418831	0.368712906215511	0.00200224958208326	Gut flora
Irritable bowel syndrome	Gut microbiota abundance (k_Bacteria.p_Firmicutes.c_Bacilli.o_Lactobacillales.f_Lactobacillaceae)	Simple mode	0.70366938995472	0.985070158832493	0.0602355997184285	0.00504732279854159	Gut flora
Irritable bowel syndrome	Gut microbiota abundance (k_Bacteria.p_Firmicutes.c_Bacilli.o_Lactobacillales.f_Streptococcaceae)	Simple mode	0.51425524410626	0.972141447755514	0.695332639606122	0.57948787534855	Gut flora
Irritable bowel syndrome	Gut microbiota abundance (k_Bacteria.p_Firmicutes.c_Clostridia.o_Clostridiales.f_Clostridiaceae)	Simple mode	0.392741587406779	0.954145791071441	0.55339276215175	0.281253079790504	Gut flora
Irritable bowel syndrome	Gut microbiota abundance (k_Bacteria.p_Firmicutes.c_Clostridia.o_Clostridiales.f_Clostridiales_noname)	Simple mode	0.430773090756492	0.955970192167382	0.105647520568677	0.101651587067169	Gut flora
Irritable bowel syndrome	Gut microbiota abundance (k_Bacteria.p_Firmicutes.c_Clostridia.o_Clostridiales.f_Eubacteriaceae)	Simple mode	0.807782108438748	0.983940558582336	0.805960337339732	0.679937787123541	Gut flora
Irritable bowel syndrome	Gut microbiota abundance (k_Bacteria.p_Firmicutes.c_Clostridia.o_Clostridiales.f_Lachnospiraceae)	Simple mode	0.490755127982322	0.957310828173637	0.906214584420892	0.522811767220099	Gut flora
Irritable bowel syndrome	Gut microbiota abundance (k_Bacteria.p_Firmicutes.c_Clostridia.o_Clostridiales.f_Oscillospiraceae)	Simple mode	0.888657565377635	0.991111913104744	0.908298014718916	0.674657679829757	Gut flora
Irritable bowel syndrome	Gut microbiota abundance (k_Bacteria.p_Firmicutes.c_Clostridia.o_Clostridiales.f_Ruminococcaceae)	Simple mode	0.475173690327799	1.05476255190276	0.332721869216656	0.000915112832522009	Gut flora
Irritable bowel syndrome	Gut microbiota abundance (k_Bacteria.p_Firmicutes.c_Erysipelotrichia.o_Erysipelotrichales.f_Erysipelotrichaceae)	Simple mode	0.858066175159436	0.990063537687941	0.662741981483079	0.891120582109802	Gut flora
Irritable bowel syndrome	Gut microbiota abundance (k_Bacteria.p_Firmicutes.c_Negativicutes.o_Selenomonadales.f_Acidaminococcaceae)	Simple mode	0.882243275583478	1.00695034936987	0.40406970170706	0.00475520180489797	Gut flora
Irritable bowel syndrome	Gut microbiota abundance (k_Bacteria.p_Firmicutes.c_Negativicutes.o_Selenomonadales.f_Veillonellaceae)	Simple mode	0.632545324691577	0.978571710890023	0.537524350336216	0.698436984255866	Gut flora
Irritable bowel syndrome	Gut microbiota abundance (k_Bacteria.p_Proteobacteria.c_Betaproteobacteria.o_Burkholderiales.f_Burkholderiales_noname)	Simple mode	0.548727297258295	0.975158571583815	0.946407688827151	0.291410239695857	Gut flora
Irritable bowel syndrome	Gut microbiota abundance (k_Bacteria.p_Proteobacteria.c_Betaproteobacteria.o_Burkholderiales.f_Oxalobacteraceae)	Simple mode	0.389851405149614	1.03986643402088	0.784402814321701	0.347615785039103	Gut flora
Irritable bowel syndrome	Gut microbiota abundance (k_Bacteria.p_Proteobacteria.c_Betaproteobacteria.o_Burkholderiales.f_Sutterellaceae)	Simple mode	0.852282442483025	1.01490928895299	0.0160202410571153	0.047196931519371	Gut flora
Irritable bowel syndrome	Gut microbiota abundance (k_Bacteria.p_Proteobacteria.c_Deltaproteobacteria.o_Desulfovibrionales.f_Desulfovibrionaceae)	Simple mode	0.416252987255405	1.07568285155128	0.203691421251808	0.361942842945991	Gut flora
Irritable bowel syndrome	Gut microbiota abundance (k_Bacteria.p_Proteobacteria.c_Gammaproteobacteria.o_Enterobacteriales.f_Enterobacteriaceae)	Simple mode	0.604796791715789	0.961720666771311	0.142443611514008	0.240512303184385	Gut flora
Irritable bowel syndrome	Gut microbiota abundance (k_Bacteria.p_Proteobacteria.c_Gammaproteobacteria.o_Pasteurellales.f_Pasteurellaceae)	Simple mode	0.598498582360186	1.02920879185527	0.606915084602213	0.531848329629054	Gut flora
Irritable bowel syndrome	Gut microbiota abundance (k_Bacteria.p_Verrucomicrobia.c_Verrucomicrobiae.o_Verrucomicrobiales.f_Verrucomicrobiaceae)	Simple mode	0.834114253871748	0.988046594625629	0.0403654259850662	0.362609429908077	Gut flora
Irritable bowel syndrome	Gut microbiota abundance (k_Bacteria.p_Actinobacteria.c_Actinobacteria.o_Actinomycetales.f_Micrococcaceae.g_Rothia)	Simple mode	0.897493983865294	0.995187520583678	0.705488164986365	0.657924082617712	Gut flora
Irritable bowel syndrome	Gut microbiota abundance (k_Bacteria.p_Actinobacteria.c_Actinobacteria.o_Bifidobacteriales.f_Bifidobacteriaceae.g_Bifidobacterium)	Simple mode	0.915090500860658	1.00743152717597	0.0450043757364995	0.101560076828011	Gut flora
Irritable bowel syndrome	Gut microbiota abundance (k_Bacteria.p_Actinobacteria.c_Actinobacteria.o_Coriobacteriales.f_Coriobacteriaceae.g_Adlercreutzia)	Simple mode	0.289798970006064	0.942191907141627	0.794471057365768	0.104364862438328	Gut flora
Irritable bowel syndrome	Gut microbiota abundance (k_Bacteria.p_Actinobacteria.c_Actinobacteria.o_Coriobacteriales.f_Coriobacteriaceae.g_Collinsella)	Simple mode	0.735599381508625	0.981389998888382	0.785190920932223	0.216031186632994	Gut flora
Irritable bowel syndrome	Gut microbiota abundance (k_Bacteria.p_Actinobacteria.c_Actinobacteria.o_Coriobacteriales.f_Coriobacteriaceae.g_Eggerthella)	Simple mode	0.113973947225276	0.91602597874001	0.69647659196172	0.207794063376921	Gut flora
Irritable bowel syndrome	Gut microbiota abundance (k_Bacteria.p_Actinobacteria.c_Actinobacteria.o_Coriobacteriales.f_Coriobacteriaceae.g_Gordonibacter)	Simple mode	0.645634960595306	0.980833177935235	0.171689875216866	0.221174617787228	Gut flora
Irritable bowel syndrome	Gut microbiota abundance (k_Bacteria.p_Bacteroidetes.c_Bacteroidia.o_Bacteroidales.f_Bacteroidaceae.g_Bacteroides)	Simple mode	0.356768357522523	1.07290660790183	0.0358891654310109	0.189093329513594	Gut flora
Irritable bowel syndrome	Gut microbiota abundance (k_Bacteria.p_Bacteroidetes.c_Bacteroidia.o_Bacteroidales.f_Bacteroidales_noname.g_Bacteroidales_noname)	Simple mode	0.81850380486069	1.01625178606814	0.880459877701212	0.241737998474649	Gut flora
Irritable bowel syndrome	Gut microbiota abundance (k_Bacteria.p_Bacteroidetes.c_Bacteroidia.o_Bacteroidales.f_Porphyromonadaceae.g_Barnesiella)	Simple mode	0.839897580179695	0.988461960796813	0.864607529659259	0.337784010467375	Gut flora
Irritable bowel syndrome	Gut microbiota abundance (k_Bacteria.p_Bacteroidetes.c_Bacteroidia.o_Bacteroidales.f_Porphyromonadaceae.g_Coprobacter)	Simple mode	0.44009341841455	1.04724457282046	0.845381749041817	0.241169433967878	Gut flora
Irritable bowel syndrome	Gut microbiota abundance (k_Bacteria.p_Bacteroidetes.c_Bacteroidia.o_Bacteroidales.f_Porphyromonadaceae.g_Odoribacter)	Simple mode	0.14030883424151	0.915725834911593	0.829983495853121	0.970000535010041	Gut flora
Irritable bowel syndrome	Gut microbiota abundance (k_Bacteria.p_Bacteroidetes.c_Bacteroidia.o_Bacteroidales.f_Porphyromonadaceae.g_Parabacteroides)	Simple mode	0.856145843570153	0.989790301099072	0.724226922200959	0.310645883724705	Gut flora
Irritable bowel syndrome	Gut microbiota abundance (k_Bacteria.p_Bacteroidetes.c_Bacteroidia.o_Bacteroidales.f_Prevotellaceae.g_Paraprevotella)	Simple mode	0.663355905891347	0.979043661949974	0.29141709858265	0.531934539534859	Gut flora
Irritable bowel syndrome	Gut microbiota abundance (k_Bacteria.p_Bacteroidetes.c_Bacteroidia.o_Bacteroidales.f_Prevotellaceae.g_Prevotella)	Simple mode	0.999043509918503	1.00008534903882	0.281145701440367	0.0935984245703509	Gut flora
Irritable bowel syndrome	Gut microbiota abundance (k_Bacteria.p_Bacteroidetes.c_Bacteroidia.o_Bacteroidales.f_Rikenellaceae.g_Alistipes)	Simple mode	0.485921421148813	0.943613678979791	0.368673068946743	0.00200248978673369	Gut flora
Irritable bowel syndrome	Gut microbiota abundance (k_Bacteria.p_Firmicutes.c_Bacilli.o_Lactobacillales.f_Lactobacillaceae.g_Lactobacillus)	Simple mode	0.536806975191307	0.972478108090239	0.0519715816059252	0.00457693516807074	Gut flora
Irritable bowel syndrome	Gut microbiota abundance (k_Bacteria.p_Firmicutes.c_Bacilli.o_Lactobacillales.f_Streptococcaceae.g_Streptococcus)	Simple mode	0.196910046713803	0.94390833569589	0.155318370390441	0.771537680118355	Gut flora
Irritable bowel syndrome	Gut microbiota abundance (k_Bacteria.p_Firmicutes.c_Clostridia.o_Clostridiales.f_Clostridiaceae.g_Clostridium)	Simple mode	0.391098494978118	0.957470076761712	0.560433138157459	0.298234185506687	Gut flora
Irritable bowel syndrome	Gut microbiota abundance (k_Bacteria.p_Firmicutes.c_Clostridia.o_Clostridiales.f_Clostridiales_noname.g_Flavonifractor)	Simple mode	0.437321815460172	1.03869009033232	0.79167295318509	0.216770065347033	Gut flora
Irritable bowel syndrome	Gut microbiota abundance (k_Bacteria.p_Firmicutes.c_Clostridia.o_Clostridiales.f_Clostridiales_noname.g_Pseudoflavonifractor)	Simple mode	0.246670877541952	0.946515994233153	0.83690198194146	0.130198710100927	Gut flora
Irritable bowel syndrome	Gut microbiota abundance (k_Bacteria.p_Firmicutes.c_Clostridia.o_Clostridiales.f_Eubacteriaceae.g_Eubacterium)	Simple mode	0.811005700856504	0.983978709662204	0.804643520260424	0.679924506058909	Gut flora
Irritable bowel syndrome	Gut microbiota abundance (k_Bacteria.p_Firmicutes.c_Clostridia.o_Clostridiales.f_Lachnospiraceae.g_Blautia)	Simple mode	0.991463175782848	0.999344676866787	0.918634262632365	0.507888102896897	Gut flora
Irritable bowel syndrome	Gut microbiota abundance (k_Bacteria.p_Firmicutes.c_Clostridia.o_Clostridiales.f_Lachnospiraceae.g_Butyrivibrio)	Simple mode	0.145137281664278	0.951802383491006	0.741837120971018	0.212719307623791	Gut flora
Irritable bowel syndrome	Gut microbiota abundance (k_Bacteria.p_Firmicutes.c_Clostridia.o_Clostridiales.f_Lachnospiraceae.g_Coprococcus)	Simple mode	0.586197807255826	1.03365345723197	0.389590262288064	0.633289977968752	Gut flora
Irritable bowel syndrome	Gut microbiota abundance (k_Bacteria.p_Firmicutes.c_Clostridia.o_Clostridiales.f_Lachnospiraceae.g_Dorea)	Simple mode	0.233102850443821	1.07561469309029	0.300488890737916	0.953647013175836	Gut flora
Irritable bowel syndrome	Gut microbiota abundance (k_Bacteria.p_Firmicutes.c_Clostridia.o_Clostridiales.f_Lachnospiraceae.g_Lachnospiraceae_noname)	Simple mode	0.656434565526495	0.96389760170967	0.0818252027171487	0.00807584445866813	Gut flora
Irritable bowel syndrome	Gut microbiota abundance (k_Bacteria.p_Firmicutes.c_Clostridia.o_Clostridiales.f_Lachnospiraceae.g_Roseburia)	Simple mode	0.586104723647052	0.966245095118972	0.622317418010877	0.130760585772769	Gut flora
Irritable bowel syndrome	Gut microbiota abundance (k_Bacteria.p_Firmicutes.c_Clostridia.o_Clostridiales.f_Oscillospiraceae.g_Oscillibacter)	Simple mode	0.904635419988984	0.991908566892949	0.741474885841006	0.62477868859677	Gut flora
Irritable bowel syndrome	Gut microbiota abundance (k_Bacteria.p_Firmicutes.c_Clostridia.o_Clostridiales.f_Ruminococcaceae.g_Anaerotruncus)	Simple mode	0.523053099300407	1.02164812514953	0.767818541313518	0.519703737153833	Gut flora
Irritable bowel syndrome	Gut microbiota abundance (k_Bacteria.p_Firmicutes.c_Clostridia.o_Clostridiales.f_Ruminococcaceae.g_Faecalibacterium)	Simple mode	0.497943138892551	1.05293396289819	0.132379770986758	0.142171694211657	Gut flora
Irritable bowel syndrome	Gut microbiota abundance (k_Bacteria.p_Firmicutes.c_Clostridia.o_Clostridiales.f_Ruminococcaceae.g_Ruminococcaceae_noname)	Simple mode	0.192149159496209	1.05272001754469	0.0748075818706781	0.306616058672732	Gut flora
Irritable bowel syndrome	Gut microbiota abundance (k_Bacteria.p_Firmicutes.c_Clostridia.o_Clostridiales.f_Ruminococcaceae.g_Ruminococcus)	Simple mode	0.428486010895565	1.04717470319485	0.838166920539704	0.14096271916161	Gut flora
Irritable bowel syndrome	Gut microbiota abundance (k_Bacteria.p_Firmicutes.c_Clostridia.o_Clostridiales.f_Ruminococcaceae.g_Subdoligranulum)	Simple mode	0.994225822313202	0.999578907487191	0.579587585069258	0.589104447506505	Gut flora
Irritable bowel syndrome	Gut microbiota abundance (k_Bacteria.p_Firmicutes.c_Erysipelotrichia.o_Erysipelotrichales.f_Erysipelotrichaceae.g_Erysipelotrichaceae_noname)	Simple mode	0.792048139375374	0.989908579106386	0.605210032982457	0.410551628124768	Gut flora
Irritable bowel syndrome	Gut microbiota abundance (k_Bacteria.p_Firmicutes.c_Negativicutes.o_Selenomonadales.f_Acidaminococcaceae.g_Phascolarctobacterium)	Simple mode	0.618765167853959	0.980475399585697	0.618527136947976	0.374866908632594	Gut flora
Irritable bowel syndrome	Gut microbiota abundance (k_Bacteria.p_Firmicutes.c_Negativicutes.o_Selenomonadales.f_Veillonellaceae.g_Dialister)	Simple mode	0.151194728046146	0.918032235669148	0.233814813876009	0.108307430686782	Gut flora
Irritable bowel syndrome	Gut microbiota abundance (k_Bacteria.p_Firmicutes.c_Negativicutes.o_Selenomonadales.f_Veillonellaceae.g_Veillonella)	Simple mode	0.89317952301561	1.00521535424505	0.82864515431914	0.829187306007106	Gut flora
Irritable bowel syndrome	Gut microbiota abundance (k_Bacteria.p_Proteobacteria.c_Betaproteobacteria.o_Burkholderiales.f_Burkholderiales_noname.g_Burkholderiales_noname)	Simple mode	0.562093578299256	0.975139326336421	0.953179860969403	0.291301794832978	Gut flora
Irritable bowel syndrome	Gut microbiota abundance (k_Bacteria.p_Proteobacteria.c_Betaproteobacteria.o_Burkholderiales.f_Oxalobacteraceae.g_Oxalobacter)	Simple mode	0.373633169281431	1.04035325535699	0.742038592610617	0.40889772935009	Gut flora
Irritable bowel syndrome	Gut microbiota abundance (k_Bacteria.p_Proteobacteria.c_Betaproteobacteria.o_Burkholderiales.f_Sutterellaceae.g_Parasutterella)	Simple mode	0.193537107636717	1.07270912891747	0.640853042396096	0.0602035241055507	Gut flora
Irritable bowel syndrome	Gut microbiota abundance (k_Bacteria.p_Proteobacteria.c_Betaproteobacteria.o_Burkholderiales.f_Sutterellaceae.g_Sutterellaceae_unclassified)	Simple mode	0.795777697620407	0.98684575685468	0.116555000277807	0.178979446833925	Gut flora
Irritable bowel syndrome	Gut microbiota abundance (k_Bacteria.p_Proteobacteria.c_Betaproteobacteria.o_Burkholderiales.f_Sutterellaceae.g_Sutterella)	Simple mode	0.768462284588548	0.978194944948462	0.679897305648793	0.312269719091116	Gut flora
Irritable bowel syndrome	Gut microbiota abundance (k_Bacteria.p_Proteobacteria.c_Deltaproteobacteria.o_Desulfovibrionales.f_Desulfovibrionaceae.g_Bilophila)	Simple mode	0.255594916040865	1.08672017077656	0.481475065630841	0.611673852264602	Gut flora
Irritable bowel syndrome	Gut microbiota abundance (k_Bacteria.p_Proteobacteria.c_Gammaproteobacteria.o_Enterobacteriales.f_Enterobacteriaceae.g_Escherichia)	Simple mode	0.289050775437391	1.06906543247229	0.0407305414114725	0.216603026106751	Gut flora
Irritable bowel syndrome	Gut microbiota abundance (k_Bacteria.p_Proteobacteria.c_Gammaproteobacteria.o_Pasteurellales.f_Pasteurellaceae.g_Haemophilus)	Simple mode	0.166173846926207	1.06857993327631	0.761603638135996	0.103428346638604	Gut flora
Irritable bowel syndrome	Gut microbiota abundance (k_Bacteria.p_Verrucomicrobia.c_Verrucomicrobiae.o_Verrucomicrobiales.f_Verrucomicrobiaceae.g_Akkermansia)	Simple mode	0.83803132771557	0.988129785762731	0.0404631172715491	0.362808630450175	Gut flora
Irritable bowel syndrome	Gut microbiota abundance (k_Bacteria.p_Actinobacteria.c_Actinobacteria.o_Actinomycetales)	Simple mode	0.238628156933649	1.0791984735698	0.912738661747243	0.520755280138466	Gut flora
Irritable bowel syndrome	Gut microbiota abundance (k_Bacteria.p_Actinobacteria.c_Actinobacteria.o_Bifidobacteriales)	Simple mode	0.695874763978882	1.02443696271448	0.0737814339508092	0.151754783049883	Gut flora
Irritable bowel syndrome	Gut microbiota abundance (k_Bacteria.p_Actinobacteria.c_Actinobacteria.o_Coriobacteriales)	Simple mode	0.824555746919372	0.985829251556405	0.486862919080644	0.677444933013563	Gut flora
Irritable bowel syndrome	Gut microbiota abundance (k_Bacteria.p_Bacteroidetes.c_Bacteroidia.o_Bacteroidales)	Simple mode	0.607861390244787	1.02654203186126	0.787090209387693	0.467284566109131	Gut flora
Irritable bowel syndrome	Gut microbiota abundance (k_Bacteria.p_Firmicutes.c_Bacilli.o_Lactobacillales)	Simple mode	0.40924809992158	0.960648421399307	0.598161106821209	0.0415558532203166	Gut flora
Irritable bowel syndrome	Gut microbiota abundance (k_Bacteria.p_Firmicutes.c_Clostridia.o_Clostridiales)	Simple mode	0.879946006840876	0.990596057246895	0.689620825184169	0.751201209936844	Gut flora
Irritable bowel syndrome	Gut microbiota abundance (k_Bacteria.p_Firmicutes.c_Erysipelotrichia.o_Erysipelotrichales)	Simple mode	0.859036997798494	0.990079826925386	0.662309207362043	0.891124518329417	Gut flora
Irritable bowel syndrome	Gut microbiota abundance (k_Bacteria.p_Firmicutes.c_Negativicutes.o_Selenomonadales)	Simple mode	0.635450667011457	0.967438043080331	0.987839569321573	0.574962599776839	Gut flora
Irritable bowel syndrome	Gut microbiota abundance (k_Bacteria.p_Proteobacteria.c_Betaproteobacteria.o_Burkholderiales)	Simple mode	0.260715363309849	1.06994469992386	0.165643108057346	0.0127958482157551	Gut flora
Irritable bowel syndrome	Gut microbiota abundance (k_Bacteria.p_Proteobacteria.c_Deltaproteobacteria.o_Desulfovibrionales)	Simple mode	0.364748933895063	1.07568043982927	0.203826622486401	0.361948172495254	Gut flora
Irritable bowel syndrome	Gut microbiota abundance (k_Bacteria.p_Proteobacteria.c_Gammaproteobacteria.o_Enterobacteriales)	Simple mode	0.604205434317045	0.961717608489634	0.142367141968676	0.240517005332771	Gut flora
Irritable bowel syndrome	Gut microbiota abundance (k_Bacteria.p_Proteobacteria.c_Gammaproteobacteria.o_Pasteurellales)	Simple mode	0.603707418767107	1.02921346181759	0.606487258236097	0.531758777814185	Gut flora
Irritable bowel syndrome	Gut microbiota abundance (k_Bacteria.p_Verrucomicrobia.c_Verrucomicrobiae.o_Verrucomicrobiales)	Simple mode	0.843900927525984	0.988040337151049	0.0403656226503962	0.362608909378733	Gut flora
Irritable bowel syndrome	Gut microbiota abundance (k_Bacteria.p_Actinobacteria)	Simple mode	0.613083329467329	0.973422791551619	0.404136059559336	0.529798632944647	Gut flora
Irritable bowel syndrome	Gut microbiota abundance (k_Bacteria.p_Bacteroidetes)	Simple mode	0.619121723327344	1.0265075215064	0.785871821531698	0.467248788526647	Gut flora
Irritable bowel syndrome	Gut microbiota abundance (k_Bacteria.p_Firmicutes)	Simple mode	0.848842156950038	1.01168911377781	0.716900460203818	0.91121862942615	Gut flora
Irritable bowel syndrome	Gut microbiota abundance (k_Bacteria.p_Proteobacteria)	Simple mode	0.281569010289528	0.924952420755605	0.457171782992825	0.315845379814599	Gut flora
Irritable bowel syndrome	Gut microbiota abundance (k_Bacteria.p_Verrucomicrobia)	Simple mode	0.84045408088879	0.988046599129821	0.0403035387305835	0.362571102171165	Gut flora
Irritable bowel syndrome	Gut microbiota abundance (k_Bacteria.p_Actinobacteria.c_Actinobacteria.o_Actinomycetales.f_Micrococcaceae.g_Rothia.s_Rothia_mucilaginosa)	Simple mode	0.763501669809284	0.989285710906131	0.940635107040465	0.843739016464311	Gut flora
Irritable bowel syndrome	Gut microbiota abundance (k_Bacteria.p_Actinobacteria.c_Actinobacteria.o_Bifidobacteriales.f_Bifidobacteriaceae.g_Bifidobacterium.s_Bifidobacterium_adolescentis)	Simple mode	0.88100555967094	0.991873451441613	0.396721054753497	0.676176766042586	Gut flora
Irritable bowel syndrome	Gut microbiota abundance (k_Bacteria.p_Actinobacteria.c_Actinobacteria.o_Bifidobacteriales.f_Bifidobacteriaceae.g_Bifidobacterium.s_Bifidobacterium_bifidum)	Simple mode	0.936578329738298	0.997405477082807	0.809179355549518	0.240513107693418	Gut flora
Irritable bowel syndrome	Gut microbiota abundance (k_Bacteria.p_Actinobacteria.c_Actinobacteria.o_Bifidobacteriales.f_Bifidobacteriaceae.g_Bifidobacterium.s_Bifidobacterium_catenulatum)	Simple mode	0.35063353524079	1.03202285880049	0.157128251307496	0.387970974923871	Gut flora
Irritable bowel syndrome	Gut microbiota abundance (k_Bacteria.p_Actinobacteria.c_Actinobacteria.o_Bifidobacteriales.f_Bifidobacteriaceae.g_Bifidobacterium.s_Bifidobacterium_longum)	Simple mode	0.890769864799876	1.00819621199829	0.451246706944094	0.74446103437395	Gut flora
Irritable bowel syndrome	Gut microbiota abundance (k_Bacteria.p_Actinobacteria.c_Actinobacteria.o_Coriobacteriales.f_Coriobacteriaceae.g_Adlercreutzia.s_Adlercreutzia_equolifaciens)	Simple mode	0.281486886890655	0.941529042859809	0.804293938661193	0.104820105726663	Gut flora
Irritable bowel syndrome	Gut microbiota abundance (k_Bacteria.p_Actinobacteria.c_Actinobacteria.o_Coriobacteriales.f_Coriobacteriaceae.g_Collinsella.s_Collinsella_aerofaciens)	Simple mode	0.59588311764019	0.969883868807068	0.71515506051591	0.303417223081592	Gut flora
Irritable bowel syndrome	Gut microbiota abundance (k_Bacteria.p_Actinobacteria.c_Actinobacteria.o_Coriobacteriales.f_Coriobacteriaceae.g_Eggerthella.s_Eggerthella_unclassified)	Simple mode	0.49336856573543	0.955636864450356	0.976622231568136	0.0383228858578314	Gut flora
Irritable bowel syndrome	Gut microbiota abundance (k_Bacteria.p_Actinobacteria.c_Actinobacteria.o_Coriobacteriales.f_Coriobacteriaceae.g_Gordonibacter.s_Gordonibacter_pamelaeae)	Simple mode	0.646234473502004	0.980689583925431	0.171817734462443	0.222034556909697	Gut flora
Irritable bowel syndrome	Gut microbiota abundance (k_Bacteria.p_Bacteroidetes.c_Bacteroidia.o_Bacteroidales.f_Bacteroidales_noname.g_Bacteroidales_noname.s_Bacteroidales_bacterium_ph8)	Simple mode	0.811249687412448	1.01589386426023	0.488539408159858	0.331317547509601	Gut flora
Irritable bowel syndrome	Gut microbiota abundance (k_Bacteria.p_Bacteroidetes.c_Bacteroidia.o_Bacteroidales.f_Porphyromonadaceae.g_Barnesiella.s_Barnesiella_intestinihominis)	Simple mode	0.68208162600006	0.974436129334894	0.442863205031527	0.398850169282226	Gut flora
Irritable bowel syndrome	Gut microbiota abundance (k_Bacteria.p_Bacteroidetes.c_Bacteroidia.o_Bacteroidales.f_Porphyromonadaceae.g_Coprobacter.s_Coprobacter_fastidiosus)	Simple mode	0.452561662819096	1.04583746718764	0.845724208190278	0.24116122657399	Gut flora
Irritable bowel syndrome	Gut microbiota abundance (k_Bacteria.p_Bacteroidetes.c_Bacteroidia.o_Bacteroidales.f_Porphyromonadaceae.g_Odoribacter.s_Odoribacter_splanchnicus)	Simple mode	0.705407912552918	1.02142261640543	0.580968778459632	0.616355317140491	Gut flora
Irritable bowel syndrome	Gut microbiota abundance (k_Bacteria.p_Bacteroidetes.c_Bacteroidia.o_Bacteroidales.f_Porphyromonadaceae.g_Parabacteroides.s_Parabacteroides_distasonis)	Simple mode	0.310831270936446	1.07392436597947	0.584949789068968	0.0839233505619582	Gut flora
Irritable bowel syndrome	Gut microbiota abundance (k_Bacteria.p_Bacteroidetes.c_Bacteroidia.o_Bacteroidales.f_Porphyromonadaceae.g_Parabacteroides.s_Parabacteroides_goldsteinii)	Simple mode	0.5744880871082	1.02199392182164	0.800907902873951	0.111932342170905	Gut flora
Irritable bowel syndrome	Gut microbiota abundance (k_Bacteria.p_Bacteroidetes.c_Bacteroidia.o_Bacteroidales.f_Porphyromonadaceae.g_Parabacteroides.s_Parabacteroides_johnsonii)	Simple mode	0.926656638106019	0.996692815168171	0.723101726484434	0.124283748961084	Gut flora
Irritable bowel syndrome	Gut microbiota abundance (k_Bacteria.p_Bacteroidetes.c_Bacteroidia.o_Bacteroidales.f_Porphyromonadaceae.g_Parabacteroides.s_Parabacteroides_merdae)	Simple mode	0.990081983610162	1.00091788719918	0.944589013044573	0.366931155798168	Gut flora
Irritable bowel syndrome	Gut microbiota abundance (k_Bacteria.p_Bacteroidetes.c_Bacteroidia.o_Bacteroidales.f_Porphyromonadaceae.g_Parabacteroides.s_Parabacteroides_unclassified)	Simple mode	0.484555721032753	1.04124854654353	0.979745186250246	0.102089519780888	Gut flora
Irritable bowel syndrome	Gut microbiota abundance (k_Bacteria.p_Bacteroidetes.c_Bacteroidia.o_Bacteroidales.f_Prevotellaceae.g_Paraprevotella.s_Paraprevotella_clara)	Simple mode	0.468836980023433	0.967570952801397	0.347307659945518	0.559789427919146	Gut flora
Irritable bowel syndrome	Gut microbiota abundance (k_Bacteria.p_Bacteroidetes.c_Bacteroidia.o_Bacteroidales.f_Prevotellaceae.g_Paraprevotella.s_Paraprevotella_unclassified)	Simple mode	0.837899795607038	1.00940270443201	0.348868031298463	0.629563772864799	Gut flora
Irritable bowel syndrome	Gut microbiota abundance (k_Bacteria.p_Bacteroidetes.c_Bacteroidia.o_Bacteroidales.f_Prevotellaceae.g_Paraprevotella.s_Paraprevotella_xylaniphila)	Simple mode	0.077651238887374	0.935183310159518	0.675621921007541	0.052241426395278	Gut flora
Irritable bowel syndrome	Gut microbiota abundance (k_Bacteria.p_Bacteroidetes.c_Bacteroidia.o_Bacteroidales.f_Prevotellaceae.g_Prevotella.s_Prevotella_copri)	Simple mode	0.763240955927149	0.979779547397587	0.718733270301051	0.0369959062611915	Gut flora
Irritable bowel syndrome	Gut microbiota abundance (k_Bacteria.p_Bacteroidetes.c_Bacteroidia.o_Bacteroidales.f_Rikenellaceae.g_Alistipes.s_Alistipes_finegoldii)	Simple mode	0.96192925489028	0.996997388577193	0.762786040286723	0.850074923833112	Gut flora
Irritable bowel syndrome	Gut microbiota abundance (k_Bacteria.p_Bacteroidetes.c_Bacteroidia.o_Bacteroidales.f_Rikenellaceae.g_Alistipes.s_Alistipes_indistinctus)	Simple mode	0.727702298842748	1.0178420741392	0.354247384518762	0.723503936373718	Gut flora
Irritable bowel syndrome	Gut microbiota abundance (k_Bacteria.p_Bacteroidetes.c_Bacteroidia.o_Bacteroidales.f_Rikenellaceae.g_Alistipes.s_Alistipes_onderdonkii)	Simple mode	0.691074982512996	1.02739177423075	0.494823792578914	0.40175568435993	Gut flora
Irritable bowel syndrome	Gut microbiota abundance (k_Bacteria.p_Bacteroidetes.c_Bacteroidia.o_Bacteroidales.f_Rikenellaceae.g_Alistipes.s_Alistipes_putredinis)	Simple mode	0.898636907783898	0.991071404460838	0.704682507358322	0.745548351458086	Gut flora
Irritable bowel syndrome	Gut microbiota abundance (k_Bacteria.p_Bacteroidetes.c_Bacteroidia.o_Bacteroidales.f_Rikenellaceae.g_Alistipes.s_Alistipes_senegalensis)	Simple mode	0.283344579522124	1.07600239134648	0.50514603745789	0.244614115274843	Gut flora
Irritable bowel syndrome	Gut microbiota abundance (k_Bacteria.p_Bacteroidetes.c_Bacteroidia.o_Bacteroidales.f_Rikenellaceae.g_Alistipes.s_Alistipes_shahii)	Simple mode	0.906076327913088	1.01107926954592	0.874856124729454	0.00898805949255699	Gut flora
Irritable bowel syndrome	Gut microbiota abundance (k_Bacteria.p_Bacteroidetes.c_Bacteroidia.o_Bacteroidales.f_Rikenellaceae.g_Alistipes.s_Alistipes_sp_AP11)	Simple mode	0.879379244222296	0.992999212224577	0.292605309265748	0.182286425659249	Gut flora
Irritable bowel syndrome	Gut microbiota abundance (k_Bacteria.p_Firmicutes.c_Bacilli.o_Lactobacillales.f_Lactobacillaceae.g_Lactobacillus.s_Lactobacillus_delbrueckii)	Simple mode	0.9597788770703	1.00117041770753	0.441593974586675	0.270138	Gut flora
Irritable bowel syndrome	Gut microbiota abundance (k_Bacteria.p_Firmicutes.c_Bacilli.o_Lactobacillales.f_Streptococcaceae.g_Streptococcus.s_Streptococcus_parasanguinis)	Simple mode	0.619685881308326	0.979994355528124	0.523021928741751	0.605859072428123	Gut flora
Irritable bowel syndrome	Gut microbiota abundance (k_Bacteria.p_Firmicutes.c_Bacilli.o_Lactobacillales.f_Streptococcaceae.g_Streptococcus.s_Streptococcus_thermophilus)	Simple mode	0.199413637892877	0.935927647740084	0.355435411159447	0.561166084978213	Gut flora
Irritable bowel syndrome	Gut microbiota abundance (k_Bacteria.p_Firmicutes.c_Clostridia.o_Clostridiales.f_Clostridiaceae.g_Clostridium.s_Clostridium_asparagiforme)	Simple mode	0.583514490707697	0.984774733078053	0.132830356623147	0.0870345163863235	Gut flora
Irritable bowel syndrome	Gut microbiota abundance (k_Bacteria.p_Firmicutes.c_Clostridia.o_Clostridiales.f_Clostridiaceae.g_Clostridium.s_Clostridium_leptum)	Simple mode	0.151561030373882	1.10972885618097	0.602255336143978	0.00998858151584886	Gut flora
Irritable bowel syndrome	Gut microbiota abundance (k_Bacteria.p_Firmicutes.c_Clostridia.o_Clostridiales.f_Clostridiales_noname.g_Flavonifractor.s_Flavonifractor_plautii)	Simple mode	0.330337881309749	1.04445714839796	0.741600010066778	0.321149006977264	Gut flora
Irritable bowel syndrome	Gut microbiota abundance (k_Bacteria.p_Firmicutes.c_Clostridia.o_Clostridiales.f_Clostridiales_noname.g_Pseudoflavonifractor.s_Pseudoflavonifractor_capillosus)	Simple mode	0.381963295160022	0.963982390005863	0.663404388272464	0.218042836570982	Gut flora
Irritable bowel syndrome	Gut microbiota abundance (k_Bacteria.p_Firmicutes.c_Clostridia.o_Clostridiales.f_Eubacteriaceae.g_Eubacterium.s_Eubacterium_eligens)	Simple mode	0.950377085160887	1.00307034931765	0.617450241511785	0.550708193768913	Gut flora
Irritable bowel syndrome	Gut microbiota abundance (k_Bacteria.p_Firmicutes.c_Clostridia.o_Clostridiales.f_Eubacteriaceae.g_Eubacterium.s_Eubacterium_hallii)	Simple mode	0.482678013242604	0.966313027436269	0.137923715401314	0.436944694459807	Gut flora
Irritable bowel syndrome	Gut microbiota abundance (k_Bacteria.p_Firmicutes.c_Clostridia.o_Clostridiales.f_Eubacteriaceae.g_Eubacterium.s_Eubacterium_ramulus)	Simple mode	0.343723381379001	1.04540439540323	0.467183091832367	0.410938298633929	Gut flora
Irritable bowel syndrome	Gut microbiota abundance (k_Bacteria.p_Firmicutes.c_Clostridia.o_Clostridiales.f_Eubacteriaceae.g_Eubacterium.s_Eubacterium_rectale)	Simple mode	0.325167585559672	0.920643318026358	0.444983908528986	0.258776076093757	Gut flora
Irritable bowel syndrome	Gut microbiota abundance (k_Bacteria.p_Firmicutes.c_Clostridia.o_Clostridiales.f_Eubacteriaceae.g_Eubacterium.s_Eubacterium_siraeum)	Simple mode	0.721251549839491	0.979890290092461	0.313779835781006	0.19784276188982	Gut flora
Irritable bowel syndrome	Gut microbiota abundance (k_Bacteria.p_Firmicutes.c_Clostridia.o_Clostridiales.f_Eubacteriaceae.g_Eubacterium.s_Eubacterium_ventriosum)	Simple mode	0.554890565724369	1.02898309164568	0.276788942598013	0.48077711622232	Gut flora
Irritable bowel syndrome	Gut microbiota abundance (k_Bacteria.p_Firmicutes.c_Clostridia.o_Clostridiales.f_Oscillospiraceae.g_Oscillibacter.s_Oscillibacter_unclassified)	Simple mode	0.874523344649079	0.990085811764447	0.844442033934994	0.500680404916878	Gut flora
Irritable bowel syndrome	Gut microbiota abundance (k_Bacteria.p_Firmicutes.c_Clostridia.o_Clostridiales.f_Ruminococcaceae.g_Faecalibacterium.s_Faecalibacterium_prausnitzii)	Simple mode	0.486443087125446	1.05029683036743	0.0680091219073895	0.00597161378603555	Gut flora
Irritable bowel syndrome	Gut microbiota abundance (k_Bacteria.p_Firmicutes.c_Clostridia.o_Clostridiales.f_Ruminococcaceae.g_Ruminococcaceae_noname.s_Ruminococcaceae_bacterium_D16)	Simple mode	0.652382106952563	0.9812771297406	0.0409835931070283	0.262114512588429	Gut flora
Irritable bowel syndrome	Gut microbiota abundance (k_Bacteria.p_Firmicutes.c_Clostridia.o_Clostridiales.f_Ruminococcaceae.g_Ruminococcus.s_Ruminococcus_bromii)	Simple mode	0.573425239305716	1.03475289093501	0.939089969513607	0.173180069339537	Gut flora
Irritable bowel syndrome	Gut microbiota abundance (k_Bacteria.p_Firmicutes.c_Clostridia.o_Clostridiales.f_Ruminococcaceae.g_Ruminococcus.s_Ruminococcus_callidus)	Simple mode	0.683018260038117	1.01979833431675	0.996866689232129	0.190275461319614	Gut flora
Irritable bowel syndrome	Gut microbiota abundance (k_Bacteria.p_Firmicutes.c_Clostridia.o_Clostridiales.f_Ruminococcaceae.g_Ruminococcus.s_Ruminococcus_lactaris)	Simple mode	0.313957687166553	1.0562988776822	0.759069500238178	0.595586922605337	Gut flora
Irritable bowel syndrome	Gut microbiota abundance (k_Bacteria.p_Firmicutes.c_Clostridia.o_Clostridiales.f_Ruminococcaceae.g_Subdoligranulum.s_Subdoligranulum_unclassified)	Simple mode	0.980233018910533	1.00140396341886	0.162044418563306	0.49979089116973	Gut flora
Irritable bowel syndrome	Gut microbiota abundance (k_Bacteria.p_Firmicutes.c_Erysipelotrichia.o_Erysipelotrichales.f_Erysipelotrichaceae.g_Erysipelotrichaceae_noname.s_Eubacterium_biforme)	Simple mode	0.341705503785332	1.05087038003498	0.926733226457017	0.00442946180190129	Gut flora
Irritable bowel syndrome	Gut microbiota abundance (k_Bacteria.p_Firmicutes.c_Erysipelotrichia.o_Erysipelotrichales.f_Erysipelotrichaceae.g_Holdemania.s_Holdemania_filiformis)	Simple mode	0.598640100244761	1.03188356249015	0.449643652857534	0.20538354068589	Gut flora
Irritable bowel syndrome	Gut microbiota abundance (k_Bacteria.p_Firmicutes.c_Erysipelotrichia.o_Erysipelotrichales.f_Erysipelotrichaceae.g_Holdemania.s_Holdemania_unclassified)	Simple mode	0.827093071550997	1.00822720644771	0.303629705201028	0.655133740378508	Gut flora
Irritable bowel syndrome	Gut microbiota abundance (k_Bacteria.p_Firmicutes.c_Negativicutes.o_Selenomonadales.f_Acidaminococcaceae.g_Phascolarctobacterium.s_Phascolarctobacterium_succinatutens)	Simple mode	0.564385786720768	0.980301713953155	0.602937369213778	0.3750218734492	Gut flora
Irritable bowel syndrome	Gut microbiota abundance (k_Bacteria.p_Firmicutes.c_Negativicutes.o_Selenomonadales.f_Veillonellaceae.g_Dialister.s_Dialister_invisus)	Simple mode	0.148838432545406	0.928280580593784	0.975082212827313	0.353827996001586	Gut flora
Irritable bowel syndrome	Gut microbiota abundance (k_Bacteria.p_Firmicutes.c_Negativicutes.o_Selenomonadales.f_Veillonellaceae.g_Veillonella.s_Veillonella_unclassified)	Simple mode	0.806397371739279	0.991907276214982	0.67993655931627	0.768734958114828	Gut flora
Irritable bowel syndrome	Gut microbiota abundance (k_Bacteria.p_Proteobacteria.c_Betaproteobacteria.o_Burkholderiales.f_Burkholderiales_noname.g_Burkholderiales_noname.s_Burkholderiales_bacterium_1_1_47)	Simple mode	0.55209004387221	0.974722770980366	0.93291727331206	0.29162945276589	Gut flora
Irritable bowel syndrome	Gut microbiota abundance (k_Bacteria.p_Proteobacteria.c_Betaproteobacteria.o_Burkholderiales.f_Oxalobacteraceae.g_Oxalobacter.s_Oxalobacter_formigenes)	Simple mode	0.383795013330055	1.03985072412912	0.780870616237662	0.347604398657934	Gut flora
Irritable bowel syndrome	Gut microbiota abundance (k_Bacteria.p_Proteobacteria.c_Betaproteobacteria.o_Burkholderiales.f_Sutterellaceae.g_Parasutterella.s_Parasutterella_excrementihominis)	Simple mode	0.701457618523714	1.02027144798653	0.261306914327948	0.0921837207450477	Gut flora
Irritable bowel syndrome	Gut microbiota abundance (k_Bacteria.p_Proteobacteria.c_Betaproteobacteria.o_Burkholderiales.f_Sutterellaceae.g_Sutterella.s_Sutterella_wadsworthensis)	Simple mode	0.765872342148306	0.978051926889331	0.755868632352507	0.31722212577794	Gut flora
Irritable bowel syndrome	Gut microbiota abundance (k_Bacteria.p_Proteobacteria.c_Deltaproteobacteria.o_Desulfovibrionales.f_Desulfovibrionaceae.g_Bilophila.s_Bilophila_unclassified)	Simple mode	0.264458800809965	1.08089773206716	0.521282981574561	0.13799288479524	Gut flora
Irritable bowel syndrome	Gut microbiota abundance (k_Bacteria.p_Proteobacteria.c_Deltaproteobacteria.o_Desulfovibrionales.f_Desulfovibrionaceae.g_Bilophila.s_Bilophila_wadsworthia)	Simple mode	0.172075719902988	1.1107975478733	0.4741379223676	0.644859608778338	Gut flora
Irritable bowel syndrome	Gut microbiota abundance (k_Bacteria.p_Proteobacteria.c_Deltaproteobacteria.o_Desulfovibrionales.f_Desulfovibrionaceae.g_Desulfovibrio.s_Desulfovibrio_piger)	Simple mode	0.564588140522772	0.976154466801355	0.357209618216934	0.696340338076527	Gut flora
Irritable bowel syndrome	Gut microbiota abundance (k_Bacteria.p_Proteobacteria.c_Gammaproteobacteria.o_Enterobacteriales.f_Enterobacteriaceae.g_Escherichia.s_Escherichia_coli)	Simple mode	0.974570210892705	1.00130955743563	0.27976850801991	0.374232727093405	Gut flora
Irritable bowel syndrome	Gut microbiota abundance (k_Bacteria.p_Proteobacteria.c_Gammaproteobacteria.o_Enterobacteriales.f_Enterobacteriaceae.g_Escherichia.s_Escherichia_unclassified)	Simple mode	0.909954768829516	0.992346861552533	0.482180389926096	0.133815738113822	Gut flora
Irritable bowel syndrome	Gut microbiota abundance (k_Bacteria.p_Proteobacteria.c_Gammaproteobacteria.o_Pasteurellales.f_Pasteurellaceae.g_Haemophilus.s_Haemophilus_parainfluenzae)	Simple mode	0.170137821188649	1.07034302516171	0.781331319950324	0.54214262427992	Gut flora
Irritable bowel syndrome	Gut microbiota abundance (k_Bacteria.p_Verrucomicrobia.c_Verrucomicrobiae.o_Verrucomicrobiales.f_Verrucomicrobiaceae.g_Akkermansia.s_Akkermansia_muciniphila)	Simple mode	0.874279687427602	0.99151114000074	0.0593381810038187	0.406604316854418	Gut flora
Irritable bowel syndrome	Gut microbiota abundance (k_Bacteria.p_Bacteroidetes.c_Bacteroidia.o_Bacteroidales.f_Bacteroidaceae.g_Bacteroides.s_Bacteroides_caccae)	Simple mode	0.661407279170904	0.974859245290725	0.754817680603703	0.10533721675714	Gut flora
Irritable bowel syndrome	Gut microbiota abundance (k_Bacteria.p_Bacteroidetes.c_Bacteroidia.o_Bacteroidales.f_Bacteroidaceae.g_Bacteroides.s_Bacteroides_cellulosilyticus)	Simple mode	0.738360391846714	0.985861406488139	0.820027134381294	0.703914631162034	Gut flora
Irritable bowel syndrome	Gut microbiota abundance (k_Bacteria.p_Bacteroidetes.c_Bacteroidia.o_Bacteroidales.f_Bacteroidaceae.g_Bacteroides.s_Bacteroides_clarus)	Simple mode	0.870328497781057	1.0065283269473	0.364915752938648	0.00194616964854348	Gut flora
Irritable bowel syndrome	Gut microbiota abundance (k_Bacteria.p_Bacteroidetes.c_Bacteroidia.o_Bacteroidales.f_Bacteroidaceae.g_Bacteroides.s_Bacteroides_coprocola)	Simple mode	0.388215859614488	0.962335488513125	0.876017870185265	0.44846712178589	Gut flora
Irritable bowel syndrome	Gut microbiota abundance (k_Bacteria.p_Bacteroidetes.c_Bacteroidia.o_Bacteroidales.f_Bacteroidaceae.g_Bacteroides.s_Bacteroides_dorei)	Simple mode	0.605168581521503	1.0287865151079	0.790271345908889	0.814460484434512	Gut flora
Irritable bowel syndrome	Gut microbiota abundance (k_Bacteria.p_Bacteroidetes.c_Bacteroidia.o_Bacteroidales.f_Bacteroidaceae.g_Bacteroides.s_Bacteroides_eggerthii)	Simple mode	0.430904748460936	0.965866306118985	0.655935084827796	0.187189900313593	Gut flora
Irritable bowel syndrome	Gut microbiota abundance (k_Bacteria.p_Bacteroidetes.c_Bacteroidia.o_Bacteroidales.f_Bacteroidaceae.g_Bacteroides.s_Bacteroides_faecis)	Simple mode	0.67111968617091	0.989103607558277	0.928046025740801	0.37129331203504	Gut flora
Irritable bowel syndrome	Gut microbiota abundance (k_Bacteria.p_Bacteroidetes.c_Bacteroidia.o_Bacteroidales.f_Bacteroidaceae.g_Bacteroides.s_Bacteroides_finegoldii)	Simple mode	0.487930035354047	1.01718291486496	0.996440399924558	0.112905681792226	Gut flora
Irritable bowel syndrome	Gut microbiota abundance (k_Bacteria.p_Bacteroidetes.c_Bacteroidia.o_Bacteroidales.f_Bacteroidaceae.g_Bacteroides.s_Bacteroides_fragilis)	Simple mode	0.668346767271466	1.0153832698116	0.844230236063826	0.384978798459217	Gut flora
Irritable bowel syndrome	Gut microbiota abundance (k_Bacteria.p_Bacteroidetes.c_Bacteroidia.o_Bacteroidales.f_Bacteroidaceae.g_Bacteroides.s_Bacteroides_intestinalis)	Simple mode	0.51810279424895	1.02679291545399	0.700526648253019	0.659842847922876	Gut flora
Irritable bowel syndrome	Gut microbiota abundance (k_Bacteria.p_Bacteroidetes.c_Bacteroidia.o_Bacteroidales.f_Bacteroidaceae.g_Bacteroides.s_Bacteroides_massiliensis)	Simple mode	0.164129879171302	1.1072060509783	0.426021375081479	0.218751372695838	Gut flora
Irritable bowel syndrome	Gut microbiota abundance (k_Bacteria.p_Bacteroidetes.c_Bacteroidia.o_Bacteroidales.f_Bacteroidaceae.g_Bacteroides.s_Bacteroides_ovatus)	Simple mode	0.841019211039738	1.01159822915947	0.390330400600174	0.764493541980674	Gut flora
Irritable bowel syndrome	Gut microbiota abundance (k_Bacteria.p_Bacteroidetes.c_Bacteroidia.o_Bacteroidales.f_Bacteroidaceae.g_Bacteroides.s_Bacteroides_plebeius)	Simple mode	0.46086116052038	0.965620908367611	0.839326349236079	0.0560234702409939	Gut flora
Irritable bowel syndrome	Gut microbiota abundance (k_Bacteria.p_Bacteroidetes.c_Bacteroidia.o_Bacteroidales.f_Bacteroidaceae.g_Bacteroides.s_Bacteroides_salyersiae)	Simple mode	0.735895438124354	0.991127348541715	0.958497571173884	0.730005384122376	Gut flora
Irritable bowel syndrome	Gut microbiota abundance (k_Bacteria.p_Bacteroidetes.c_Bacteroidia.o_Bacteroidales.f_Bacteroidaceae.g_Bacteroides.s_Bacteroides_stercoris)	Simple mode	0.205264560495318	0.899783835138562	0.579322351046804	0.0297598455274739	Gut flora
Irritable bowel syndrome	Gut microbiota abundance (k_Bacteria.p_Bacteroidetes.c_Bacteroidia.o_Bacteroidales.f_Bacteroidaceae.g_Bacteroides.s_Bacteroides_thetaiotaomicron)	Simple mode	0.365536947337762	1.05645691602587	0.85568564790129	0.211558102164163	Gut flora
Irritable bowel syndrome	Gut microbiota abundance (k_Bacteria.p_Bacteroidetes.c_Bacteroidia.o_Bacteroidales.f_Bacteroidaceae.g_Bacteroides.s_Bacteroides_uniformis)	Simple mode	0.362576510847341	0.897069862741807	0.128002905220368	0.00281472696835654	Gut flora
Irritable bowel syndrome	Gut microbiota abundance (k_Bacteria.p_Bacteroidetes.c_Bacteroidia.o_Bacteroidales.f_Bacteroidaceae.g_Bacteroides.s_Bacteroides_vulgatus)	Simple mode	0.457606675619143	0.918661032771329	0.332860268394596	0.0197714823713278	Gut flora
Irritable bowel syndrome	Gut microbiota abundance (k_Bacteria.p_Bacteroidetes.c_Bacteroidia.o_Bacteroidales.f_Bacteroidaceae.g_Bacteroides.s_Bacteroides_xylanisolvens)	Simple mode	0.381198984071545	1.04512993325648	0.930192234662197	0.401299391581368	Gut flora
Irritable bowel syndrome	Gut microbiota abundance (k_Bacteria.p_Firmicutes.c_Clostridia.o_Clostridiales.f_Lachnospiraceae.g_Blautia.s_Ruminococcus_obeum)	Simple mode	0.173892156636271	0.924188470224212	0.0557602490780634	0.0801673000767046	Gut flora
Irritable bowel syndrome	Gut microbiota abundance (k_Bacteria.p_Firmicutes.c_Clostridia.o_Clostridiales.f_Lachnospiraceae.g_Blautia.s_Ruminococcus_torques)	Simple mode	0.438315861838972	0.955485804160848	0.681513546130952	0.626497720906171	Gut flora
Irritable bowel syndrome	Gut microbiota abundance (k_Bacteria.p_Firmicutes.c_Clostridia.o_Clostridiales.f_Lachnospiraceae.g_Butyrivibrio.s_Butyrivibrio_crossotus)	Simple mode	0.163500073483632	0.950169110921324	0.858858454927731	0.135163354816782	Gut flora
Irritable bowel syndrome	Gut microbiota abundance (k_Bacteria.p_Firmicutes.c_Clostridia.o_Clostridiales.f_Lachnospiraceae.g_Coprococcus.s_Coprococcus_catus)	Simple mode	0.318408440753999	1.06253721784576	0.547957040017127	0.8442960902958	Gut flora
Irritable bowel syndrome	Gut microbiota abundance (k_Bacteria.p_Firmicutes.c_Clostridia.o_Clostridiales.f_Lachnospiraceae.g_Coprococcus.s_Coprococcus_comes)	Simple mode	0.839479769025836	1.01174832660199	0.491073580169036	0.194673698066072	Gut flora
Irritable bowel syndrome	Gut microbiota abundance (k_Bacteria.p_Firmicutes.c_Clostridia.o_Clostridiales.f_Lachnospiraceae.g_Coprococcus.s_Coprococcus_sp_ART55_1)	Simple mode	0.572763154620353	0.978153823518051	0.583006844962367	0.0686639678481168	Gut flora
Irritable bowel syndrome	Gut microbiota abundance (k_Bacteria.p_Firmicutes.c_Clostridia.o_Clostridiales.f_Lachnospiraceae.g_Dorea.s_Dorea_longicatena)	Simple mode	0.954874551868371	1.00362380608055	0.378292374104656	0.0765429049081643	Gut flora
Irritable bowel syndrome	Gut microbiota abundance (k_Bacteria.p_Firmicutes.c_Clostridia.o_Clostridiales.f_Lachnospiraceae.g_Dorea.s_Dorea_unclassified)	Simple mode	0.849516905925325	1.00676564177356	0.591227014570785	0.614318382508705	Gut flora
Irritable bowel syndrome	Gut microbiota abundance (k_Bacteria.p_Firmicutes.c_Clostridia.o_Clostridiales.f_Lachnospiraceae.g_Lachnospiraceae_noname.s_Lachnospiraceae_bacterium_3_1_46FAA)	Simple mode	0.94588483361695	1.00351526865117	0.832278188842303	0.517942173529166	Gut flora
Irritable bowel syndrome	Gut microbiota abundance (k_Bacteria.p_Firmicutes.c_Clostridia.o_Clostridiales.f_Lachnospiraceae.g_Lachnospiraceae_noname.s_Lachnospiraceae_bacterium_5_1_63FAA)	Simple mode	0.925265232588202	0.997518613899556	0.76868626505999	0.858321585313171	Gut flora
Irritable bowel syndrome	Gut microbiota abundance (k_Bacteria.p_Firmicutes.c_Clostridia.o_Clostridiales.f_Lachnospiraceae.g_Lachnospiraceae_noname.s_Lachnospiraceae_bacterium_7_1_58FAA)	Simple mode	0.390895828641134	0.944757105238325	0.806159710232972	0.615595950872731	Gut flora
Irritable bowel syndrome	Gut microbiota abundance (k_Bacteria.p_Firmicutes.c_Clostridia.o_Clostridiales.f_Lachnospiraceae.g_Lachnospiraceae_noname.s_Lachnospiraceae_bacterium_8_1_57FAA)	Simple mode	0.896505441883994	1.00401682001351	0.126871756333052	0.254340109050634	Gut flora
Irritable bowel syndrome	Gut microbiota abundance (k_Bacteria.p_Firmicutes.c_Clostridia.o_Clostridiales.f_Lachnospiraceae.g_Roseburia.s_Roseburia_hominis)	Simple mode	0.451086462720829	1.06635817319887	0.692809676287096	0.152480965299651	Gut flora
Irritable bowel syndrome	Gut microbiota abundance (k_Bacteria.p_Firmicutes.c_Clostridia.o_Clostridiales.f_Lachnospiraceae.g_Roseburia.s_Roseburia_intestinalis)	Simple mode	0.953149021620367	1.00342251057213	0.414267348682411	0.652489408169585	Gut flora
Irritable bowel syndrome	Gut microbiota abundance (k_Bacteria.p_Firmicutes.c_Clostridia.o_Clostridiales.f_Lachnospiraceae.g_Roseburia.s_Roseburia_inulinivorans)	Simple mode	0.659109757337563	1.03707227873348	0.518350288232142	0.275300668235186	Gut flora
Irritable bowel syndrome	Gut microbiota abundance (k_Bacteria.p_Firmicutes.c_Clostridia.o_Clostridiales.f_Lachnospiraceae.g_Roseburia.s_Roseburia_unclassified)	Simple mode	0.495371605042927	1.03918282519787	0.63990511309801	0.00834049068333482	Gut flora
Irritable bowel syndrome	Gut bacterial pathway abundance (ANAEROFRUCAT.PWY..homolactic.fermentation)	Weighted median	0.763843478910763	0.982196367882001	0.659708748801951	0.171495692890594	Gut flora
Irritable bowel syndrome	Gut bacterial pathway abundance (ANAGLYCOLYSIS.PWY..glycolysis.III..from.glucose.)	Weighted median	0.90498847080166	0.995810408565162	0.70933972592493	0.590852067187085	Gut flora
Irritable bowel syndrome	Gut bacterial pathway abundance (ARGORNPROST.PWY..arginine..ornithine.and.proline.interconversion)	Weighted median	0.54458206418322	0.983328081024167	0.203707240004335	0.0346200381845072	Gut flora
Irritable bowel syndrome	Gut bacterial pathway abundance (ARO.PWY..chorismate.biosynthesis.I)	Weighted median	0.794552025978854	0.991390049083731	0.44248697133204	0.939235080064259	Gut flora
Irritable bowel syndrome	Gut bacterial pathway abundance (ASPASN.PWY..superpathway.of.L.aspartate.and.L.asparagine.biosynthesis)	Weighted median	0.026115455951455	0.91794265589977	0.600713628061005	0.866876560587117	Gut flora
Irritable bowel syndrome	Gut bacterial pathway abundance (AST.PWY..L.arginine.degradation.II..AST.pathway.)	Weighted median	0.537714256300639	0.983443242377988	0.510273763803117	0.403372997720543	Gut flora
Irritable bowel syndrome	Gut bacterial pathway abundance (BRANCHED.CHAIN.AA.SYN.PWY..superpathway.of.branched.amino.acid.biosynthesis)	Weighted median	0.887932975873313	0.995223667657639	0.743723183066853	0.503859734331198	Gut flora
Irritable bowel syndrome	Gut bacterial pathway abundance (COA.PWY..coenzyme.A.biosynthesis.I)	Weighted median	0.596350080671585	0.977289491799104	0.396939873152597	0.0718652551150062	Gut flora
Irritable bowel syndrome	Gut bacterial pathway abundance (COBALSYN.PWY..adenosylcobalamin.salvage.from.cobinamide.I)	Weighted median	0.642323214117408	1.01612492318245	0.911627415162203	0.348738417457743	Gut flora
Irritable bowel syndrome	Gut bacterial pathway abundance (COMPLETE.ARO.PWY..superpathway.of.aromatic.amino.acid.biosynthesis)	Weighted median	0.728149956077228	0.985750461408424	0.687405264590414	0.653493174350205	Gut flora
Irritable bowel syndrome	Gut bacterial pathway abundance (CRNFORCAT.PWY..creatinine.degradation.I)	Weighted median	0.225213070370611	1.03903854836557	0.733394773437972	0.743350883327305	Gut flora
Irritable bowel syndrome	Gut bacterial pathway abundance (DAPLYSINESYN.PWY..L.lysine.biosynthesis.I)	Weighted median	0.529101423723543	0.975222816654965	0.599796424431697	0.185961936065193	Gut flora
Irritable bowel syndrome	Gut bacterial pathway abundance (DENOVOPURINE2.PWY..superpathway.of.purine.nucleotides.de.novo.biosynthesis.II)	Weighted median	0.177663850275711	0.950096034210641	0.299288540141049	0.721130430319576	Gut flora
Irritable bowel syndrome	Gut bacterial pathway abundance (DTDPRHAMSYN.PWY..dTDP.L.rhamnose.biosynthesis.I)	Weighted median	0.272195332193876	0.953456364291542	0.723005998441454	0.66799971103551	Gut flora
Irritable bowel syndrome	Gut bacterial pathway abundance (ECASYN.PWY..enterobacterial.common.antigen.biosynthesis)	Weighted median	0.547401261375553	1.01072582806291	0.724251206981855	0.0219676012216	Gut flora
Irritable bowel syndrome	Gut bacterial pathway abundance (FAO.PWY..fatty.acid..beta..oxidation.I)	Weighted median	0.212600069999431	0.959848223068819	0.427662616433991	0.974997849672485	Gut flora
Irritable bowel syndrome	Gut bacterial pathway abundance (FERMENTATION.PWY..mixed.acid.fermentation)	Weighted median	0.386228048703559	1.0302857352345	0.634113483817276	0.747933629057008	Gut flora
Irritable bowel syndrome	Gut bacterial pathway abundance (FUCCAT.PWY..fucose.degradation)	Weighted median	0.363733543458869	1.03537900101214	0.878323866195923	0.422994005910014	Gut flora
Irritable bowel syndrome	Gut bacterial pathway abundance (FUC.RHAMCAT.PWY..superpathway.of.fucose.and.rhamnose.degradation)	Weighted median	0.249038161532329	0.968249175458622	0.53415494706896	0.637223931633563	Gut flora
Irritable bowel syndrome	Gut bacterial pathway abundance (GALACTARDEG.PWY..D.galactarate.degradation.I)	Weighted median	0.551557628311911	1.01762438261219	0.316076112762291	0.00234888424550588	Gut flora
Irritable bowel syndrome	Gut bacterial pathway abundance (GALACT.GLUCUROCAT.PWY..superpathway.of.hexuronide.and.hexuronate.degradation)	Weighted median	0.897613220291484	0.994625383979753	0.967402712985444	0.183145891962944	Gut flora
Irritable bowel syndrome	Gut bacterial pathway abundance (GALACTUROCAT.PWY..D.galacturonate.degradation.I)	Weighted median	0.258068262244331	0.951827704421545	0.986969069260294	0.0947687155627676	Gut flora
Irritable bowel syndrome	Gut bacterial pathway abundance (GLCMANNANAUT.PWY..superpathway.of.N.acetylglucosamine..N.acetylmannosamine.and.N.acetylneuraminate.degradation)	Weighted median	0.88064163515251	0.993965097357493	0.387272397934393	0.623795650383613	Gut flora
Irritable bowel syndrome	Gut bacterial pathway abundance (GLUCARDEG.PWY..D.glucarate.degradation.I)	Weighted median	0.89738344774528	1.00475580433855	0.523380447889295	0.644004295520321	Gut flora
Irritable bowel syndrome	Gut bacterial pathway abundance (GLUCONEO.PWY..gluconeogenesis.I)	Weighted median	0.667790172833302	0.978043207238841	0.996831541819328	0.36735796221376	Gut flora
Irritable bowel syndrome	Gut bacterial pathway abundance (GLUCOSE1PMETAB.PWY..glucose.and.glucose.1.phosphate.degradation)	Weighted median	0.638665908946439	1.01584040172431	0.723932645211174	0.0724593299907764	Gut flora
Irritable bowel syndrome	Gut bacterial pathway abundance (GLYCOCAT.PWY..glycogen.degradation.I..bacterial.)	Weighted median	0.724227263191887	1.01231432806503	0.82056094498311	0.301438541516104	Gut flora
Irritable bowel syndrome	Gut bacterial pathway abundance (GLYCOGENSYNTH.PWY..glycogen.biosynthesis.I..from.ADP.D.Glucose.)	Weighted median	0.54806409467199	1.02288549845223	0.624671030030572	0.438107751452994	Gut flora
Irritable bowel syndrome	Gut bacterial pathway abundance (GLYCOL.GLYOXDEG.PWY..superpathway.of.glycol.metabolism.and.degradation)	Weighted median	0.752851248127088	0.993188197087395	0.156313391182274	0.266654227274133	Gut flora
Irritable bowel syndrome	Gut bacterial pathway abundance (GOLPDLCAT.PWY..superpathway.of.glycerol.degradation.to.1.3.propanediol)	Weighted median	0.892301666053895	0.996438021408463	0.360415210852343	0.0655502687470037	Gut flora
Irritable bowel syndrome	Gut bacterial pathway abundance (HEMESYN2.PWY..heme.biosynthesis.II..anaerobic.)	Weighted median	0.543186850610373	0.978249675793808	0.354650857181676	0.123860956208986	Gut flora
Irritable bowel syndrome	Gut bacterial pathway abundance (HEXITOLDEGSUPER.PWY..superpathway.of.hexitol.degradation..bacteria.)	Weighted median	0.418477193569473	1.03675214622942	0.181888328772295	0.155771832187308	Gut flora
Irritable bowel syndrome	Gut bacterial pathway abundance (HISDEG.PWY..L.histidine.degradation.I)	Weighted median	0.808821324353858	1.01027313233909	0.817841108522884	0.00260363262999945	Gut flora
Irritable bowel syndrome	Gut bacterial pathway abundance (HISTSYN.PWY..L.histidine.biosynthesis)	Weighted median	0.799875969844083	1.0108259447598	0.2789188613491	0.0285744462115441	Gut flora
Irritable bowel syndrome	Gut bacterial pathway abundance (HOMOSER.METSYN.PWY..L.methionine.biosynthesis.I)	Weighted median	0.294823443833256	0.960980529380176	0.517233767212254	0.878652171222192	Gut flora
Irritable bowel syndrome	Gut bacterial pathway abundance (HSERMETANA.PWY..L.methionine.biosynthesis.III)	Weighted median	0.175633681565834	1.04966674608537	0.417734754094622	0.00137459700757641	Gut flora
Irritable bowel syndrome	Gut bacterial pathway abundance (ILEUSYN.PWY..L.isoleucine.biosynthesis.I..from.threonine.)	Weighted median	0.19713524048506	1.06054388392389	0.314514428095647	0.128940859959894	Gut flora
Irritable bowel syndrome	Gut bacterial pathway abundance (KDO.NAGLIPASYN.PWY..superpathway.of..Kdo.2.lipid.A.biosynthesis)	Weighted median	0.697681279942575	1.00864016840934	0.982722376138788	0.460155091964873	Gut flora
Irritable bowel syndrome	Gut bacterial pathway abundance (KETOGLUCONMET.PWY..ketogluconate.metabolism)	Weighted median	0.518717851943213	1.01334711757649	0.460147085352711	0.988497462495486	Gut flora
Irritable bowel syndrome	Gut bacterial pathway abundance (LACTOSECAT.PWY..lactose.and.galactose.degradation.I)	Weighted median	0.349085965756306	0.967618016615639	0.108034684681282	0.545375750865971	Gut flora
Irritable bowel syndrome	Gut bacterial pathway abundance (METHGLYUT.PWY..superpathway.of.methylglyoxal.degradation)	Weighted median	0.932083420859324	0.998262348499986	0.431050019052335	0.0484540678823481	Gut flora
Irritable bowel syndrome	Gut bacterial pathway abundance (NAGLIPASYN.PWY..lipid.IVA.biosynthesis)	Weighted median	0.650125856099519	1.01912896675808	0.07532825804518	0.105366111486815	Gut flora
Irritable bowel syndrome	Gut bacterial pathway abundance (NONMEVIPP.PWY..methylerythritol.phosphate.pathway.I)	Weighted median	0.226083169150214	1.04548311879336	0.202359095044895	0.445265492489862	Gut flora
Irritable bowel syndrome	Gut bacterial pathway abundance (NONOXIPENT.PWY..pentose.phosphate.pathway..non.oxidative.branch.)	Weighted median	0.162639928133742	1.06320571262933	0.559371748115693	0.248098334282428	Gut flora
Irritable bowel syndrome	Gut bacterial pathway abundance (ORNDEG.PWY..superpathway.of.ornithine.degradation)	Weighted median	0.309101059462242	1.01900992273086	0.475279100923988	0.590690353613731	Gut flora
Irritable bowel syndrome	Gut bacterial pathway abundance (P105.PWY..TCA.cycle.IV..2.oxoglutarate.decarboxylase.)	Weighted median	0.361240676415205	1.02711899446504	0.209981504176603	0.508261074040685	Gut flora
Irritable bowel syndrome	Gut bacterial pathway abundance (P108.PWY..pyruvate.fermentation.to.propanoate.I)	Weighted median	0.746491043516126	1.01022650801684	0.0543187399951832	0.284187354770434	Gut flora
Irritable bowel syndrome	Gut bacterial pathway abundance (P122.PWY..heterolactic.fermentation)	Weighted median	0.123492636263242	1.04563000250172	0.229293472584548	0.215445552433424	Gut flora
Irritable bowel syndrome	Gut bacterial pathway abundance (P161.PWY..acetylene.degradation)	Weighted median	0.328332413184378	1.0524488659048	0.81685622608479	0.703571126910289	Gut flora
Irritable bowel syndrome	Gut bacterial pathway abundance (P162.PWY..L.glutamate.degradation.V..via.hydroxyglutarate.)	Weighted median	0.289251040272686	0.962791830913495	0.255921023411562	0.692622983025681	Gut flora
Irritable bowel syndrome	Gut bacterial pathway abundance (P164.PWY..purine.nucleobases.degradation.I..anaerobic.)	Weighted median	0.781700685716425	0.992835751712912	0.268935456253082	0.263041459472606	Gut flora
Irritable bowel syndrome	Gut bacterial pathway abundance (P23.PWY..reductive.TCA.cycle.I)	Weighted median	0.385835167724695	0.984864765232671	0.962930218052646	0.626733307521154	Gut flora
Irritable bowel syndrome	Gut bacterial pathway abundance (P42.PWY..incomplete.reductive.TCA.cycle)	Weighted median	0.31427412874143	0.966820394576987	0.861961035150478	0.501049946607631	Gut flora
Irritable bowel syndrome	Gut bacterial pathway abundance (P441.PWY..superpathway.of.N.acetylneuraminate.degradation)	Weighted median	0.884507961676186	0.994547751139731	0.289207518253492	0.122549312116583	Gut flora
Irritable bowel syndrome	Gut bacterial pathway abundance (P461.PWY..hexitol.fermentation.to.lactate..formate..ethanol.and.acetate)	Weighted median	0.889018231844694	1.00424889097548	0.822385929063999	0.643064606309167	Gut flora
Irritable bowel syndrome	Gut bacterial pathway abundance (PANTO.PWY..phosphopantothenate.biosynthesis.I)	Weighted median	0.712005535616993	0.986472216692898	0.861418047731934	0.219252623314846	Gut flora
Irritable bowel syndrome	Gut bacterial pathway abundance (PANTOSYN.PWY..pantothenate.and.coenzyme.A.biosynthesis.I)	Weighted median	0.446392124535037	1.03598521847042	0.406918398496402	0.234244119735841	Gut flora
Irritable bowel syndrome	Gut bacterial pathway abundance (PENTOSE.P.PWY..pentose.phosphate.pathway)	Weighted median	0.492532870717646	1.02396568717713	0.987310239368888	0.72884822594153	Gut flora
Irritable bowel syndrome	Gut bacterial pathway abundance (PEPTIDOGLYCANSYN.PWY..peptidoglycan.biosynthesis.I..meso.diaminopimelate.containing.)	Weighted median	0.624322072216056	1.0183801907525	0.461072623250689	0.730811003060717	Gut flora
Irritable bowel syndrome	Gut bacterial pathway abundance (PHOSLIPSYN.PWY..superpathway.of.phospholipid.biosynthesis.I..bacteria.)	Weighted median	0.417931540464529	1.03052615129608	0.0709225818826038	0.560955474135076	Gut flora
Irritable bowel syndrome	Gut bacterial pathway abundance (POLYAMINSYN3.PWY..superpathway.of.polyamine.biosynthesis.II)	Weighted median	0.159740564258431	0.958562062763644	0.434888217355715	0.275568479405253	Gut flora
Irritable bowel syndrome	Gut bacterial pathway abundance (POLYAMSYN.PWY..superpathway.of.polyamine.biosynthesis.I)	Weighted median	0.990824833016189	0.999407535509756	0.897329124660521	0.129834974432443	Gut flora
Irritable bowel syndrome	Gut bacterial pathway abundance (POLYISOPRENSYN.PWY..polyisoprenoid.biosynthesis..E..coli.)	Weighted median	0.87130830648771	1.00383399203657	0.66524060489547	0.943896786850824	Gut flora
Irritable bowel syndrome	Gut bacterial pathway abundance (PPGPPMET.PWY..ppGpp.biosynthesis)	Weighted median	0.0580006631281269	1.06381545749892	0.364911484213937	0.705108902665518	Gut flora
Irritable bowel syndrome	Gut bacterial pathway abundance (PRPP.PWY..superpathway.of.histidine..purine..and.pyrimidine.biosynthesis)	Weighted median	0.263931814358219	1.03668751632328	0.29665049574474	0.676611496813742	Gut flora
Irritable bowel syndrome	Gut bacterial pathway abundance (PWY0.1061..superpathway.of.L.alanine.biosynthesis)	Weighted median	0.671652217378942	0.985727266100361	0.703346663608245	0.074424233858374	Gut flora
Irritable bowel syndrome	Gut bacterial pathway abundance (PWY0.1241..ADP.L.glycero..beta..D.manno.heptose.biosynthesis)	Weighted median	0.542838718345056	1.01719264821509	0.191056121707358	0.347985867605926	Gut flora
Irritable bowel syndrome	Gut bacterial pathway abundance (PWY0.1261..anhydromuropeptides.recycling)	Weighted median	0.103263138260047	1.07398905811755	0.468583865347525	0.23295966984767	Gut flora
Irritable bowel syndrome	Gut bacterial pathway abundance (PWY0.1296..purine.ribonucleosides.degradation)	Weighted median	0.895939899592473	1.00598974929315	0.958301552790112	0.151194094489641	Gut flora
Irritable bowel syndrome	Gut bacterial pathway abundance (PWY0.1297..superpathway.of.purine.deoxyribonucleosides.degradation)	Weighted median	0.398468925414749	0.968606882948108	0.52361982801594	0.404296347064085	Gut flora
Irritable bowel syndrome	Gut bacterial pathway abundance (PWY0.1298..superpathway.of.pyrimidine.deoxyribonucleosides.degradation)	Weighted median	0.589080791605945	0.98164293183946	0.994355488108465	0.562537303612612	Gut flora
Irritable bowel syndrome	Gut bacterial pathway abundance (PWY0.1338..polymyxin.resistance)	Weighted median	0.46371952540929	1.01586405563348	0.644817481340397	0.471608048369685	Gut flora
Irritable bowel syndrome	Gut bacterial pathway abundance (PWY0.1415..superpathway.of.heme.biosynthesis.from.uroporphyrinogen.III)	Weighted median	0.531802782826103	1.01621219122579	0.738726842859813	0.310746032585142	Gut flora
Irritable bowel syndrome	Gut bacterial pathway abundance (PWY0.1479..tRNA.processing)	Weighted median	0.400975025320186	0.969268074113213	0.449331471929019	0.762626433408067	Gut flora
Irritable bowel syndrome	Gut bacterial pathway abundance (PWY0.1533..methylphosphonate.degradation.I)	Weighted median	0.238321207724684	1.03657003374207	0.829327784387231	0.224621789028736	Gut flora
Irritable bowel syndrome	Gut bacterial pathway abundance (PWY0.1586..peptidoglycan.maturation..meso.diaminopimelate.containing.)	Weighted median	0.525441239899205	0.972584222831576	0.231798317818049	0.297392105584145	Gut flora
Irritable bowel syndrome	Gut bacterial pathway abundance (PWY0.162..superpathway.of.pyrimidine.ribonucleotides.de.novo.biosynthesis)	Weighted median	0.945373172899148	1.00258258881407	0.945597386586952	0.10215506438331	Gut flora
Irritable bowel syndrome	Gut bacterial pathway abundance (PWY0.781..aspartate.superpathway)	Weighted median	0.273127535256021	0.961202246296026	0.353961696543005	0.660061499377956	Gut flora
Irritable bowel syndrome	Gut bacterial pathway abundance (PWY0.845..superpathway.of.pyridoxal.5..phosphate.biosynthesis.and.salvage)	Weighted median	1	1	0.222565382938849	0.0503329462881441	Gut flora
Irritable bowel syndrome	Gut bacterial pathway abundance (PWY.1269..CMP.3.deoxy.D.manno.octulosonate.biosynthesis.I)	Weighted median	0.98133356336383	1.00106610980337	0.705659577649015	0.66094592570078	Gut flora
Irritable bowel syndrome	Gut bacterial pathway abundance (PWY.2941..L.lysine.biosynthesis.II)	Weighted median	0.759350927764171	1.01336526869143	0.813512914657869	0.660043251425978	Gut flora
Irritable bowel syndrome	Gut bacterial pathway abundance (PWY.2942..L.lysine.biosynthesis.III)	Weighted median	0.105233806903598	1.07748262129998	0.519926787130417	0.145966495424738	Gut flora
Irritable bowel syndrome	Gut bacterial pathway abundance (PWY.3001..superpathway.of.L.isoleucine.biosynthesis.I)	Weighted median	0.44470896089774	0.968443670500772	0.568359777517437	0.935380664953166	Gut flora
Irritable bowel syndrome	Gut bacterial pathway abundance (PWY.4242..pantothenate.and.coenzyme.A.biosynthesis.III)	Weighted median	0.162234506584107	1.04457545708729	0.900007117790098	0.825499188596273	Gut flora
Irritable bowel syndrome	Gut bacterial pathway abundance (PWY.4984..urea.cycle)	Weighted median	0.0341519825189973	1.09412872716631	0.465126975112557	0.807523523473278	Gut flora
Irritable bowel syndrome	Gut bacterial pathway abundance (PWY4FS.7..phosphatidylglycerol.biosynthesis.I..plastidic.)	Weighted median	0.932800455547209	1.00267424436346	0.334526873386932	0.305985304934855	Gut flora
Irritable bowel syndrome	Gut bacterial pathway abundance (PWY.5005..biotin.biosynthesis.II)	Weighted median	0.512333311094692	1.0201090937155	0.160898790276756	0.155306657671456	Gut flora
Irritable bowel syndrome	Gut bacterial pathway abundance (PWY.5022..4.aminobutanoate.degradation.V)	Weighted median	0.9301984713539	1.00559014786332	0.3538036348894	0.0341828910453033	Gut flora
Irritable bowel syndrome	Gut bacterial pathway abundance (PWY.5088..L.glutamate.degradation.VIII..to.propanoate.)	Weighted median	0.711180808546023	0.993057459341112	0.879833020427179	0.718599076642864	Gut flora
Irritable bowel syndrome	Gut bacterial pathway abundance (PWY.5097..L.lysine.biosynthesis.VI)	Weighted median	0.685813966136996	0.987127205206311	0.619789574774767	0.348911387418145	Gut flora
Irritable bowel syndrome	Gut bacterial pathway abundance (PWY.5100..pyruvate.fermentation.to.acetate.and.lactate.II)	Weighted median	0.829901929850427	0.992675751071939	0.828167059182115	0.663553406811968	Gut flora
Irritable bowel syndrome	Gut bacterial pathway abundance (PWY.5101..L.isoleucine.biosynthesis.II)	Weighted median	0.337292501988332	0.968243751089443	0.603821958074742	0.496332545871345	Gut flora
Irritable bowel syndrome	Gut bacterial pathway abundance (PWY.5104..L.isoleucine.biosynthesis.IV)	Weighted median	0.740320219337047	0.986686420184194	0.51418460295893	0.520043498683843	Gut flora
Irritable bowel syndrome	Gut bacterial pathway abundance (PWY.5121..superpathway.of.geranylgeranyl.diphosphate.biosynthesis.II..via.MEP.)	Weighted median	0.960107157654079	0.998517559200626	0.674936641059627	0.948837878910796	Gut flora
Irritable bowel syndrome	Gut bacterial pathway abundance (PWY.5173..superpathway.of.acetyl.CoA.biosynthesis)	Weighted median	0.048255479666418	1.06045741849858	0.536114382925141	0.0280402387677235	Gut flora
Irritable bowel syndrome	Gut bacterial pathway abundance (PWY.5177..glutaryl.CoA.degradation)	Weighted median	0.828609917914219	0.991307317384402	0.740844844520293	0.795660079897614	Gut flora
Irritable bowel syndrome	Gut bacterial pathway abundance (PWY.5188..tetrapyrrole.biosynthesis.I..from.glutamate.)	Weighted median	0.313235125578527	1.0407885569433	0.56842022887145	0.0304281211242155	Gut flora
Irritable bowel syndrome	Gut bacterial pathway abundance (PWY.5189..tetrapyrrole.biosynthesis.II..from.glycine.)	Weighted median	0.181100084692548	1.04417959023796	0.0207176934919951	0.0246968831384518	Gut flora
Irritable bowel syndrome	Gut bacterial pathway abundance (PWY.5345..superpathway.of.L.methionine.biosynthesis..by.sulfhydrylation.)	Weighted median	0.257959803401453	1.04192439560805	0.860826073794202	0.994793005985725	Gut flora
Irritable bowel syndrome	Gut bacterial pathway abundance (PWY.5384..sucrose.degradation.IV..sucrose.phosphorylase.)	Weighted median	0.934667428248846	1.00313461670659	0.731140905701495	0.0283851650847564	Gut flora
Irritable bowel syndrome	Gut bacterial pathway abundance (PWY.5505..L.glutamate.and.L.glutamine.biosynthesis)	Weighted median	0.681670194782974	1.01116693614336	0.0636753188635538	0.0264399436378188	Gut flora
Irritable bowel syndrome	Gut bacterial pathway abundance (PWY.5656..mannosylglycerate.biosynthesis.I)	Weighted median	0.518327457707559	0.989262511308401	0.121938606802061	0.485969888490362	Gut flora
Irritable bowel syndrome	Gut bacterial pathway abundance (PWY.5659..GDP.mannose.biosynthesis)	Weighted median	0.872820461460313	0.99323806899633	0.0543934782492398	0.618403830589427	Gut flora
Irritable bowel syndrome	Gut bacterial pathway abundance (PWY.5667..CDP.diacylglycerol.biosynthesis.I)	Weighted median	0.557404510912084	1.01862492910516	0.0343963468254707	0.314369304271636	Gut flora
Irritable bowel syndrome	Gut bacterial pathway abundance (PWY.5676..acetyl.CoA.fermentation.to.butanoate.II)	Weighted median	0.653258884193397	1.01975611707039	0.277508392165229	0.37133919842793	Gut flora
Irritable bowel syndrome	Gut bacterial pathway abundance (PWY.5686..UMP.biosynthesis)	Weighted median	0.940216896884172	0.996269496421246	0.213221062256282	0.434858742261228	Gut flora
Irritable bowel syndrome	Gut bacterial pathway abundance (PWY.5695..urate.biosynthesis.inosine.5..phosphate.degradation)	Weighted median	0.626441989999729	0.979210342740503	0.509919364437803	0.165717473277872	Gut flora
Irritable bowel syndrome	Gut bacterial pathway abundance (PWY.5705..allantoin.degradation.to.glyoxylate.III)	Weighted median	0.990523033436567	0.999744175408999	0.358241774790719	0.0373617142047702	Gut flora
Irritable bowel syndrome	Gut bacterial pathway abundance (PWY.5791..1.4.dihydroxy.2.naphthoate.biosynthesis.II..plants.)	Weighted median	0.774229663434402	0.99318812617597	0.115645366182035	0.341873444468214	Gut flora
Irritable bowel syndrome	Gut bacterial pathway abundance (PWY.5838..superpathway.of.menaquinol.8.biosynthesis.I)	Weighted median	0.146196770570327	1.05672618620751	0.186192162553593	0.130451115400822	Gut flora
Irritable bowel syndrome	Gut bacterial pathway abundance (PWY.5850..superpathway.of.menaquinol.6.biosynthesis.I)	Weighted median	0.416799581190921	1.01507118068835	0.527022966313641	0.363473568683475	Gut flora
Irritable bowel syndrome	Gut bacterial pathway abundance (PWY.5913..TCA.cycle.VI..obligate.autotrophs.)	Weighted median	0.774241979927271	0.99031865637698	0.833772263481658	0.260364719986331	Gut flora
Irritable bowel syndrome	Gut bacterial pathway abundance (PWY.5918..superpathay.of.heme.biosynthesis.from.glutamate)	Weighted median	0.0665052573166539	0.944799880220237	0.219824738714654	0.804451085391501	Gut flora
Irritable bowel syndrome	Gut bacterial pathway abundance (PWY.5920..superpathway.of.heme.biosynthesis.from.glycine)	Weighted median	0.287850224571223	1.02104693536869	0.497999250481549	0.226431194430792	Gut flora
Irritable bowel syndrome	Gut bacterial pathway abundance (PWY.5941..glycogen.degradation.II..eukaryotic.)	Weighted median	0.421140655471827	1.02742129266308	0.627249243442824	0.757677183641208	Gut flora
Irritable bowel syndrome	Gut bacterial pathway abundance (PWY.5971..palmitate.biosynthesis.II..bacteria.and.plants.)	Weighted median	0.868930160456606	1.00503163297266	0.367437012904644	0.884935721104099	Gut flora
Irritable bowel syndrome	Gut bacterial pathway abundance (PWY.5973..cis.vaccenate.biosynthesis)	Weighted median	0.0347064821574336	1.07812090165881	0.189824263021211	0.0471716858897758	Gut flora
Irritable bowel syndrome	Gut bacterial pathway abundance (PWY.5989..stearate.biosynthesis.II..bacteria.and.plants.)	Weighted median	0.456612379690025	0.967259029861728	0.948390509619876	0.387655705578585	Gut flora
Irritable bowel syndrome	Gut bacterial pathway abundance (PWY.6121..5.aminoimidazole.ribonucleotide.biosynthesis.I)	Weighted median	0.153236226552871	0.940305819694456	0.112647797202982	0.32980039589318	Gut flora
Irritable bowel syndrome	Gut bacterial pathway abundance (PWY.6123..inosine.5..phosphate.biosynthesis.I)	Weighted median	0.798753020055263	0.985760537761489	0.152502260581766	0.00235615942039789	Gut flora
Irritable bowel syndrome	Gut bacterial pathway abundance (PWY.6125..superpathway.of.guanosine.nucleotides.de.novo.biosynthesis.II)	Weighted median	0.700813014175136	0.984946427771068	0.0140884379574265	0.206920904981066	Gut flora
Irritable bowel syndrome	Gut bacterial pathway abundance (PWY.6147..6.hydroxymethyl.dihydropterin.diphosphate.biosynthesis.I)	Weighted median	0.231273014952346	1.03907129737329	0.678294940529162	0.972554267194939	Gut flora
Irritable bowel syndrome	Gut bacterial pathway abundance (PWY.6151..S.adenosyl.L.methionine.cycle.I)	Weighted median	0.370914982305371	1.03615955449143	0.263164015104096	0.0654859784778774	Gut flora
Irritable bowel syndrome	Gut bacterial pathway abundance (PWY.6163..chorismate.biosynthesis.from.3.dehydroquinate)	Weighted median	0.890025102514621	0.99456749477113	0.366612430261204	0.470890856711091	Gut flora
Irritable bowel syndrome	Gut bacterial pathway abundance (PWY.621..sucrose.degradation.III..sucrose.invertase.)	Weighted median	0.819065046469416	0.98877567271573	0.400075660106016	0.154221832792684	Gut flora
Irritable bowel syndrome	Gut bacterial pathway abundance (PWY.6263..superpathway.of.menaquinol.8.biosynthesis.II)	Weighted median	0.0242634576845795	1.06719875525592	0.350967844303411	0.229183754571313	Gut flora
Irritable bowel syndrome	Gut bacterial pathway abundance (PWY.6284..superpathway.of.unsaturated.fatty.acids.biosynthesis..E..coli.)	Weighted median	0.37626335521702	1.03384212107572	0.125349008894947	0.433549300833983	Gut flora
Irritable bowel syndrome	Gut bacterial pathway abundance (PWY.6285..superpathway.of.fatty.acids.biosynthesis..E..coli.)	Weighted median	0.795231631099497	0.994797848673075	0.151719415023514	0.0863560623365365	Gut flora
Irritable bowel syndrome	Gut bacterial pathway abundance (PWY.6317..galactose.degradation.I..Leloir.pathway.)	Weighted median	0.920604342672922	0.996576736185167	0.925167054516391	0.737540822032458	Gut flora
Irritable bowel syndrome	Gut bacterial pathway abundance (PWY.6353..purine.nucleotides.degradation.II..aerobic.)	Weighted median	0.415918256746626	0.975449276246218	0.761900279852157	0.924279195662606	Gut flora
Irritable bowel syndrome	Gut bacterial pathway abundance (PWY.6471..peptidoglycan.biosynthesis.IV..Enterococcus.faecium.)	Weighted median	0.39349026460416	0.976336167799561	0.498743990331566	0.565749972214803	Gut flora
Irritable bowel syndrome	Gut bacterial pathway abundance (PWY.6507..4.deoxy.L.threo.hex.4.enopyranuronate.degradation)	Weighted median	0.24560576891073	0.949563658429895	0.212620889679609	0.212784943156042	Gut flora
Irritable bowel syndrome	Gut bacterial pathway abundance (PWY.6519..8.amino.7.oxononanoate.biosynthesis.I)	Weighted median	0.496882700380587	1.02367592242922	0.0839145300811	0.394817249248416	Gut flora
Irritable bowel syndrome	Gut bacterial pathway abundance (PWY.6545..pyrimidine.deoxyribonucleotides.de.novo.biosynthesis.III)	Weighted median	0.94395813577796	0.996852043887461	0.199257935387255	0.0716081677053874	Gut flora
Irritable bowel syndrome	Gut bacterial pathway abundance (PWY.6588..pyruvate.fermentation.to.acetone)	Weighted median	0.274109120425376	0.971244404179262	0.822203902729768	0.544802162836831	Gut flora
Irritable bowel syndrome	Gut bacterial pathway abundance (PWY.6590..superpathway.of.Clostridium.acetobutylicum.acidogenic.fermentation)	Weighted median	0.783641347357366	1.01266714976973	0.381318139695339	0.886893495665201	Gut flora
Irritable bowel syndrome	Gut bacterial pathway abundance (PWY.6608..guanosine.nucleotides.degradation.III)	Weighted median	0.790754573430407	0.989601817217372	0.675820066456002	0.733455608035858	Gut flora
Irritable bowel syndrome	Gut bacterial pathway abundance (PWY.6609..adenine.and.adenosine.salvage.III)	Weighted median	0.113226989939738	0.945030482881538	0.196686739313142	0.131808500868636	Gut flora
Irritable bowel syndrome	Gut bacterial pathway abundance (PWY.6612..superpathway.of.tetrahydrofolate.biosynthesis)	Weighted median	0.606320640340025	1.01466829919603	0.359121757472428	0.130296819519062	Gut flora
Irritable bowel syndrome	Gut bacterial pathway abundance (PWY.6628..superpathway.of.L.phenylalanine.biosynthesis)	Weighted median	0.303034621643781	0.975942937127495	0.231660030434526	0.0437986519526489	Gut flora
Irritable bowel syndrome	Gut bacterial pathway abundance (PWY.6629..superpathway.of.L.tryptophan.biosynthesis)	Weighted median	0.216466199432723	1.02510601935432	0.680523998530935	0.672566482003631	Gut flora
Irritable bowel syndrome	Gut bacterial pathway abundance (PWY.6630..superpathway.of.L.tyrosine.biosynthesis)	Weighted median	0.304828038156598	0.979520276162974	0.657315672909259	0.671239817486541	Gut flora
Irritable bowel syndrome	Gut bacterial pathway abundance (PWY66.422..D.galactose.degradation.V..Leloir.pathway.)	Weighted median	0.961135869078278	0.998140883971541	0.25883682322931	0.286008389728908	Gut flora
Irritable bowel syndrome	Gut bacterial pathway abundance (PWY.6690..cinnamate.and.3.hydroxycinnamate.degradation.to.2.oxopent.4.enoate)	Weighted median	0.506764130987279	0.985856261134792	0.888519379771113	0.490317972974473	Gut flora
Irritable bowel syndrome	Gut bacterial pathway abundance (PWY.6700..queuosine.biosynthesis)	Weighted median	0.20166342323835	0.96123378145988	0.451834266273882	0.456424650242404	Gut flora
Irritable bowel syndrome	Gut bacterial pathway abundance (PWY.6703..preQ0.biosynthesis)	Weighted median	0.791454065294164	0.99154363128444	0.740519834157908	0.512561960400195	Gut flora
Irritable bowel syndrome	Gut bacterial pathway abundance (PWY.6708..ubiquinol.8.biosynthesis..prokaryotic.)	Weighted median	0.4788334327891	1.01799424594781	0.916667457655654	0.323967814371605	Gut flora
Irritable bowel syndrome	Gut bacterial pathway abundance (PWY.6731..starch.degradation.III)	Weighted median	0.334853833091477	0.984450818134445	0.314975606075496	0.850037760765757	Gut flora
Irritable bowel syndrome	Gut bacterial pathway abundance (PWY.6737..starch.degradation.V)	Weighted median	0.914262296571862	0.994765749269125	0.935219169195234	0.694422664786386	Gut flora
Irritable bowel syndrome	Gut bacterial pathway abundance (PWY.6823..molybdenum.cofactor.biosynthesis)	Weighted median	0.322749158398337	1.02040508634138	0.301655569286328	0.359451015309095	Gut flora
Irritable bowel syndrome	Gut bacterial pathway abundance (PWY.6891..thiazole.biosynthesis.II..Bacillus.)	Weighted median	0.342390807159678	0.981662159410205	0.217166194422052	0.58669133648188	Gut flora
Irritable bowel syndrome	Gut bacterial pathway abundance (PWY.6892..thiazole.biosynthesis.I..E..coli.)	Weighted median	0.257733975902188	0.95646219636249	0.969195356142784	0.789380046675332	Gut flora
Irritable bowel syndrome	Gut bacterial pathway abundance (PWY.6897..thiamin.salvage.II)	Weighted median	0.282508320153707	1.04437611697936	0.708845554085212	0.0530641083672367	Gut flora
Irritable bowel syndrome	Gut bacterial pathway abundance (PWY.6901..superpathway.of.glucose.and.xylose.degradation)	Weighted median	0.0231570225776341	1.09853423129484	0.198105049321811	0.659677193157316	Gut flora
Irritable bowel syndrome	Gut bacterial pathway abundance (PWY.6969..TCA.cycle.V..2.oxoglutarate.ferredoxin.oxidoreductase.)	Weighted median	0.601892379526299	0.984104323981086	0.997132093291544	0.958668643518691	Gut flora
Irritable bowel syndrome	Gut bacterial pathway abundance (PWY.7003..glycerol.degradation.to.butanol)	Weighted median	0.821206027834855	1.00514095689923	0.99497837399637	0.34141489777868	Gut flora
Irritable bowel syndrome	Gut bacterial pathway abundance (PWY.7013..L.1.2.propanediol.degradation)	Weighted median	0.641797224841852	1.00797919056051	0.98566615151102	0.182526196447442	Gut flora
Irritable bowel syndrome	Gut bacterial pathway abundance (PWY.7187..pyrimidine.deoxyribonucleotides.de.novo.biosynthesis.II)	Weighted median	0.317221568838226	0.958290269651355	0.655908197950605	0.746792478134262	Gut flora
Irritable bowel syndrome	Gut bacterial pathway abundance (PWY.7196..superpathway.of.pyrimidine.ribonucleosides.salvage)	Weighted median	0.416751414044886	1.03575329414531	0.803355826043835	0.877653804770953	Gut flora
Irritable bowel syndrome	Gut bacterial pathway abundance (PWY.7197..pyrimidine.deoxyribonucleotide.phosphorylation)	Weighted median	0.854409276395217	0.992167465681353	0.731324205727986	0.333597747653937	Gut flora
Irritable bowel syndrome	Gut bacterial pathway abundance (PWY.7198..pyrimidine.deoxyribonucleotides.de.novo.biosynthesis.IV)	Weighted median	0.460227177316592	0.967517549861228	0.7162138513647	0.715093174412729	Gut flora
Irritable bowel syndrome	Gut bacterial pathway abundance (PWY.7199..pyrimidine.deoxyribonucleosides.salvage)	Weighted median	0.331602114347913	0.951087556493223	0.656808360511787	0.0753670453647776	Gut flora
Irritable bowel syndrome	Gut bacterial pathway abundance (PWY.7209..superpathway.of.pyrimidine.ribonucleosides.degradation)	Weighted median	0.65924071966295	1.01199922406356	0.504019840804937	0.0761381662162763	Gut flora
Irritable bowel syndrome	Gut bacterial pathway abundance (PWY.7211..superpathway.of.pyrimidine.deoxyribonucleotides.de.novo.biosynthesis)	Weighted median	0.270626467405475	1.03871461907016	0.943361412678745	0.211041481800511	Gut flora
Irritable bowel syndrome	Gut bacterial pathway abundance (PWY.7219..adenosine.ribonucleotides.de.novo.biosynthesis)	Weighted median	0.955751043193545	0.998093304126237	0.0580421200809392	0.536672454704902	Gut flora
Irritable bowel syndrome	Gut bacterial pathway abundance (PWY.7221..guanosine.ribonucleotides.de.novo.biosynthesis)	Weighted median	0.894925787582162	1.0045695023027	0.237844857086009	0.0810694717746597	Gut flora
Irritable bowel syndrome	Gut bacterial pathway abundance (PWY.7234..inosine.5..phosphate.biosynthesis.III)	Weighted median	0.182839935572923	0.951175097224625	0.380057280074268	0.570947988916387	Gut flora
Irritable bowel syndrome	Gut bacterial pathway abundance (PWY.7237..myo...chiro..and.scillo.inositol.degradation)	Weighted median	0.631433612136931	0.982815007036133	0.47098255524176	0.682983515819646	Gut flora
Irritable bowel syndrome	Gut bacterial pathway abundance (PWY.724..superpathway.of.L.lysine..L.threonine.and.L.methionine.biosynthesis.II)	Weighted median	0.760383420387511	1.01163854692811	0.58110927754419	0.46293578210588	Gut flora
Irritable bowel syndrome	Gut bacterial pathway abundance (PWY.7254..TCA.cycle.VII..acetate.producers.)	Weighted median	0.289810571115901	0.971042657312152	0.770486457796681	0.576302374463395	Gut flora
Irritable bowel syndrome	Gut bacterial pathway abundance (PWY.7315..dTDP.N.acetylthomosamine.biosynthesis)	Weighted median	0.983626355637387	1.00053324944755	0.45567503945444	0.79717543035772	Gut flora
Irritable bowel syndrome	Gut bacterial pathway abundance (PWY.7323..superpathway.of.GDP.mannose.derived.O.antigen.building.blocks.biosynthesis)	Weighted median	0.494373439878337	0.974027614913552	0.12805439619604	0.402228211021965	Gut flora
Irritable bowel syndrome	Gut bacterial pathway abundance (PWY.7328..superpathway.of.UDP.glucose.derived.O.antigen.building.blocks.biosynthesis)	Weighted median	0.774867195364096	0.987669192080888	0.0703225933126845	0.0107389972199474	Gut flora
Irritable bowel syndrome	Gut bacterial pathway abundance (PWY.7371..1.4.dihydroxy.6.naphthoate.biosynthesis.II)	Weighted median	0.527799458349292	1.02546809216956	0.534237101358783	0.0623916548105286	Gut flora
Irritable bowel syndrome	Gut bacterial pathway abundance (PWY.7392..taxadiene.biosynthesis..engineered.)	Weighted median	0.8161800754453	0.99472954731566	0.345910211390009	0.277738650289997	Gut flora
Irritable bowel syndrome	Gut bacterial pathway abundance (PWY.7400..L.arginine.biosynthesis.IV..archaebacteria.)	Weighted median	0.314243088544307	1.0367294067567	0.642577233684265	0.76461518824127	Gut flora
Irritable bowel syndrome	Gut bacterial pathway abundance (PWY.7446..sulfoglycolysis)	Weighted median	0.708289553069251	1.00677657106332	0.321540211432567	0.61664819416006	Gut flora
Irritable bowel syndrome	Gut bacterial pathway abundance (PWY.7456..mannan.degradation)	Weighted median	0.717886276998319	0.983180376609061	0.633996897371099	0.101296163386792	Gut flora
Irritable bowel syndrome	Gut bacterial pathway abundance (PWY.841..superpathway.of.purine.nucleotides.de.novo.biosynthesis.I)	Weighted median	0.175771121853485	0.953394555112999	0.465694459578219	0.798815514297556	Gut flora
Irritable bowel syndrome	Gut bacterial pathway abundance (PWY_ARG.POLYAMINE.SYN..superpathway.of.arginine.and.polyamine.biosynthesis)	Weighted median	0.76730463919993	0.989024975716863	0.548343533664681	0.9294789226033	Gut flora
Irritable bowel syndrome	Gut bacterial pathway abundance (PWY_GLYCOLYSIS.E.D..superpathway.of.glycolysis.and.Entner.Doudoroff)	Weighted median	0.330668201059885	1.04466500858034	0.00990849828891478	0.0153861170870569	Gut flora
Irritable bowel syndrome	Gut bacterial pathway abundance (PWY_GLYCOLYSIS..glycolysis.I..from.glucose.6.phosphate.)	Weighted median	0.7415344667358	0.989412515528804	0.28903020944884	0.821058848286398	Gut flora
Irritable bowel syndrome	Gut bacterial pathway abundance (PWY_GLYOXYLATE.BYPASS..glyoxylate.cycle)	Weighted median	0.673227498811314	1.01187218543733	0.712761136300143	0.621001128199866	Gut flora
Irritable bowel syndrome	Gut bacterial pathway abundance (PWY_HEME.BIOSYNTHESIS.II..heme.biosynthesis.I..aerobic.)	Weighted median	0.477143879884029	0.977801799408191	0.309502899648063	0.105855993218707	Gut flora
Irritable bowel syndrome	Gut bacterial pathway abundance (PWY_NAD.BIOSYNTHESIS.II..NAD.salvage.pathway.II)	Weighted median	0.316500084602807	0.976324607714616	0.311919514621086	0.837621722475951	Gut flora
Irritable bowel syndrome	Gut bacterial pathway abundance (PWY_REDCITCYC..TCA.cycle.VIII..helicobacter.)	Weighted median	0.714521645488833	0.989885073279708	0.996169484208226	0.466828248796939	Gut flora
Irritable bowel syndrome	Gut bacterial pathway abundance (PWY_TCA.GLYOX.BYPASS..superpathway.of.glyoxylate.bypass.and.TCA)	Weighted median	0.333772583532999	1.02743826210197	0.270078392197946	0.889020421525384	Gut flora
Irritable bowel syndrome	Gut bacterial pathway abundance (PYRIDNUCSAL.PWY..NAD.salvage.pathway.I)	Weighted median	0.468443283658595	1.02162221406768	0.640369345606657	0.632287404594771	Gut flora
Irritable bowel syndrome	Gut bacterial pathway abundance (PYRIDNUCSYN.PWY..NAD.biosynthesis.I..from.aspartate.)	Weighted median	0.776087471568476	1.00999854209739	0.159648102337341	0.536642415948607	Gut flora
Irritable bowel syndrome	Gut bacterial pathway abundance (PYRIDOXSYN.PWY..pyridoxal.5..phosphate.biosynthesis.I)	Weighted median	0.941001575119701	1.00257376554831	0.237078302533141	0.199172190731449	Gut flora
Irritable bowel syndrome	Gut bacterial pathway abundance (RHAMCAT.PWY..L.rhamnose.degradation.I)	Weighted median	0.603927270596964	0.981855955564044	0.0611625278605908	0.270648658784511	Gut flora
Irritable bowel syndrome	Gut bacterial pathway abundance (RIBOSYN2.PWY..flavin.biosynthesis.I..bacteria.and.plants.)	Weighted median	0.971449348115123	1.00156531372265	0.146315023505067	0.0343581978616356	Gut flora
Irritable bowel syndrome	Gut bacterial pathway abundance (SER.GLYSYN.PWY..superpathway.of.L.serine.and.glycine.biosynthesis.I)	Weighted median	0.992002286563071	1.00044217585979	0.948071942707088	8.57219499703045e-05	Gut flora
Irritable bowel syndrome	Gut bacterial pathway abundance (SO4ASSIM.PWY..sulfate.reduction.I..assimilatory.)	Weighted median	0.127172815880248	0.916494290508531	0.94110509237212	0.32162355233496	Gut flora
Irritable bowel syndrome	Gut bacterial pathway abundance (SULFATE.CYS.PWY..superpathway.of.sulfate.assimilation.and.cysteine.biosynthesis)	Weighted median	0.29721790480134	1.03925222374664	0.804950183286549	0.198826386812948	Gut flora
Irritable bowel syndrome	Gut bacterial pathway abundance (THRESYN.PWY..superpathway.of.L.threonine.biosynthesis)	Weighted median	0.286478399109099	1.04510263075913	0.787491348305596	0.46305335444673	Gut flora
Irritable bowel syndrome	Gut bacterial pathway abundance (TRNA.CHARGING.PWY..tRNA.charging)	Weighted median	0.694571587449852	1.01269818951683	0.0620709208940372	0.599983634149345	Gut flora
Irritable bowel syndrome	Gut bacterial pathway abundance (TRPSYN.PWY..L.tryptophan.biosynthesis)	Weighted median	0.296444873902545	1.04309808416663	0.343113911905497	0.0523954941183522	Gut flora
Irritable bowel syndrome	Gut bacterial pathway abundance (UBISYN.PWY..superpathway.of.ubiquinol.8.biosynthesis..prokaryotic.)	Weighted median	0.647923640693137	1.01389420857733	0.243705340279311	0.257794329982321	Gut flora
Irritable bowel syndrome	Gut bacterial pathway abundance (UDPNAGSYN.PWY..UDP.N.acetyl.D.glucosamine.biosynthesis.I)	Weighted median	0.742178647953119	1.01360778463969	0.259211406077979	0.745862169216461	Gut flora
Irritable bowel syndrome	Gut bacterial pathway abundance (X1CMET2.PWY..N10.formyl.tetrahydrofolate.biosynthesis)	Weighted median	0.422772136026929	0.971100073422027	0.928869449155717	0.812794692402782	Gut flora
Irritable bowel syndrome	Gut microbiota abundance (k_Bacteria.p_Actinobacteria.c_Actinobacteria)	Weighted median	0.9671313348506	0.998605044411787	0.404385625028782	0.529806817049229	Gut flora
Irritable bowel syndrome	Gut microbiota abundance (k_Bacteria.p_Bacteroidetes.c_Bacteroidia)	Weighted median	0.705562927243362	1.01224079661373	0.786462116422109	0.46726407412781	Gut flora
Irritable bowel syndrome	Gut microbiota abundance (k_Bacteria.p_Firmicutes.c_Bacilli)	Weighted median	0.366925234103944	0.97501451440851	0.576344727808229	0.000645825006875639	Gut flora
Irritable bowel syndrome	Gut microbiota abundance (k_Bacteria.p_Firmicutes.c_Clostridia)	Weighted median	0.928713926116482	1.0039584453493	0.689635709947389	0.751201127962627	Gut flora
Irritable bowel syndrome	Gut microbiota abundance (k_Bacteria.p_Firmicutes.c_Erysipelotrichia)	Weighted median	0.869852542050124	1.0056975733551	0.662373122431123	0.891120996364711	Gut flora
Irritable bowel syndrome	Gut microbiota abundance (k_Bacteria.p_Firmicutes.c_Negativicutes)	Weighted median	0.678347511778858	0.982054251027034	0.988012772407347	0.574958634248856	Gut flora
Irritable bowel syndrome	Gut microbiota abundance (k_Bacteria.p_Proteobacteria.c_Betaproteobacteria)	Weighted median	0.044297425436814	1.0759276209823	0.526125430872704	0.0132086703012201	Gut flora
Irritable bowel syndrome	Gut microbiota abundance (k_Bacteria.p_Proteobacteria.c_Deltaproteobacteria)	Weighted median	0.620039964577396	0.977287138776504	0.203773092722043	0.361946947928338	Gut flora
Irritable bowel syndrome	Gut microbiota abundance (k_Bacteria.p_Proteobacteria.c_Gammaproteobacteria)	Weighted median	0.991520255317307	0.999425772644053	0.685331647678984	0.0121115888585658	Gut flora
Irritable bowel syndrome	Gut microbiota abundance (k_Bacteria.p_Verrucomicrobia.c_Verrucomicrobiae)	Weighted median	0.36931461291441	0.97352402884266	0.0403424728504214	0.362599980677119	Gut flora
Irritable bowel syndrome	Gut microbiota abundance (k_Bacteria.p_Actinobacteria.c_Actinobacteria.o_Actinomycetales.f_Micrococcaceae)	Weighted median	0.658956759840373	0.988857332630965	0.711513240332963	0.658167408920845	Gut flora
Irritable bowel syndrome	Gut microbiota abundance (k_Bacteria.p_Actinobacteria.c_Actinobacteria.o_Bifidobacteriales.f_Bifidobacteriaceae)	Weighted median	0.93705704007434	1.00280428799772	0.0736536477224925	0.151739953613164	Gut flora
Irritable bowel syndrome	Gut microbiota abundance (k_Bacteria.p_Actinobacteria.c_Actinobacteria.o_Coriobacteriales.f_Coriobacteriaceae)	Weighted median	0.544647051876573	0.977248353970337	0.487021507792068	0.677448388253827	Gut flora
Irritable bowel syndrome	Gut microbiota abundance (k_Bacteria.p_Bacteroidetes.c_Bacteroidia.o_Bacteroidales.f_Bacteroidaceae)	Weighted median	0.94453344729474	1.00248802945809	0.0621185470997563	0.195984515283047	Gut flora
Irritable bowel syndrome	Gut microbiota abundance (k_Bacteria.p_Bacteroidetes.c_Bacteroidia.o_Bacteroidales.f_Bacteroidales_noname)	Weighted median	0.603477022306708	1.02265799284397	0.883826721054025	0.241751319632901	Gut flora
Irritable bowel syndrome	Gut microbiota abundance (k_Bacteria.p_Bacteroidetes.c_Bacteroidia.o_Bacteroidales.f_Porphyromonadaceae)	Weighted median	0.993296007304479	0.999724482504883	0.430461614429353	0.218770337573681	Gut flora
Irritable bowel syndrome	Gut microbiota abundance (k_Bacteria.p_Bacteroidetes.c_Bacteroidia.o_Bacteroidales.f_Prevotellaceae)	Weighted median	0.167799553383397	0.950651634365008	0.870572626741578	0.821415003425737	Gut flora
Irritable bowel syndrome	Gut microbiota abundance (k_Bacteria.p_Bacteroidetes.c_Bacteroidia.o_Bacteroidales.f_Rikenellaceae)	Weighted median	0.267785525556106	0.950885938804044	0.368712906215511	0.00200224958208326	Gut flora
Irritable bowel syndrome	Gut microbiota abundance (k_Bacteria.p_Firmicutes.c_Bacilli.o_Lactobacillales.f_Lactobacillaceae)	Weighted median	0.716795312184457	1.00749282520377	0.0602355997184285	0.00504732279854159	Gut flora
Irritable bowel syndrome	Gut microbiota abundance (k_Bacteria.p_Firmicutes.c_Bacilli.o_Lactobacillales.f_Streptococcaceae)	Weighted median	0.429374025996647	0.983028273652378	0.695332639606122	0.57948787534855	Gut flora
Irritable bowel syndrome	Gut microbiota abundance (k_Bacteria.p_Firmicutes.c_Clostridia.o_Clostridiales.f_Clostridiaceae)	Weighted median	0.557114541309448	0.984671485427951	0.55339276215175	0.281253079790504	Gut flora
Irritable bowel syndrome	Gut microbiota abundance (k_Bacteria.p_Firmicutes.c_Clostridia.o_Clostridiales.f_Clostridiales_noname)	Weighted median	0.252249850216123	0.960733581016339	0.105647520568677	0.101651587067169	Gut flora
Irritable bowel syndrome	Gut microbiota abundance (k_Bacteria.p_Firmicutes.c_Clostridia.o_Clostridiales.f_Eubacteriaceae)	Weighted median	0.714633307130744	0.983650235765768	0.805960337339732	0.679937787123541	Gut flora
Irritable bowel syndrome	Gut microbiota abundance (k_Bacteria.p_Firmicutes.c_Clostridia.o_Clostridiales.f_Lachnospiraceae)	Weighted median	0.206675553405695	0.956250479089905	0.906214584420892	0.522811767220099	Gut flora
Irritable bowel syndrome	Gut microbiota abundance (k_Bacteria.p_Firmicutes.c_Clostridia.o_Clostridiales.f_Oscillospiraceae)	Weighted median	0.930560727072949	1.00363468437647	0.908298014718916	0.674657679829757	Gut flora
Irritable bowel syndrome	Gut microbiota abundance (k_Bacteria.p_Firmicutes.c_Clostridia.o_Clostridiales.f_Ruminococcaceae)	Weighted median	0.353284998716882	1.05095006694631	0.332721869216656	0.000915112832522009	Gut flora
Irritable bowel syndrome	Gut microbiota abundance (k_Bacteria.p_Firmicutes.c_Erysipelotrichia.o_Erysipelotrichales.f_Erysipelotrichaceae)	Weighted median	0.869976715550124	1.00570497345051	0.662741981483079	0.891120582109802	Gut flora
Irritable bowel syndrome	Gut microbiota abundance (k_Bacteria.p_Firmicutes.c_Negativicutes.o_Selenomonadales.f_Acidaminococcaceae)	Weighted median	0.669015675161654	1.01334742568551	0.40406970170706	0.00475520180489797	Gut flora
Irritable bowel syndrome	Gut microbiota abundance (k_Bacteria.p_Firmicutes.c_Negativicutes.o_Selenomonadales.f_Veillonellaceae)	Weighted median	0.443719381222309	0.978046807867743	0.537524350336216	0.698436984255866	Gut flora
Irritable bowel syndrome	Gut microbiota abundance (k_Bacteria.p_Proteobacteria.c_Betaproteobacteria.o_Burkholderiales.f_Burkholderiales_noname)	Weighted median	0.560682353561508	0.986496699511544	0.946407688827151	0.291410239695857	Gut flora
Irritable bowel syndrome	Gut microbiota abundance (k_Bacteria.p_Proteobacteria.c_Betaproteobacteria.o_Burkholderiales.f_Oxalobacteraceae)	Weighted median	0.814295075442379	1.00595071398401	0.784402814321701	0.347615785039103	Gut flora
Irritable bowel syndrome	Gut microbiota abundance (k_Bacteria.p_Proteobacteria.c_Betaproteobacteria.o_Burkholderiales.f_Sutterellaceae)	Weighted median	0.590376782162647	0.976883732420684	0.0160202410571153	0.047196931519371	Gut flora
Irritable bowel syndrome	Gut microbiota abundance (k_Bacteria.p_Proteobacteria.c_Deltaproteobacteria.o_Desulfovibrionales.f_Desulfovibrionaceae)	Weighted median	0.611102348066691	0.977327964823651	0.203691421251808	0.361942842945991	Gut flora
Irritable bowel syndrome	Gut microbiota abundance (k_Bacteria.p_Proteobacteria.c_Gammaproteobacteria.o_Enterobacteriales.f_Enterobacteriaceae)	Weighted median	0.898690540078134	0.993876576169226	0.142443611514008	0.240512303184385	Gut flora
Irritable bowel syndrome	Gut microbiota abundance (k_Bacteria.p_Proteobacteria.c_Gammaproteobacteria.o_Pasteurellales.f_Pasteurellaceae)	Weighted median	0.496342472029209	1.02772429837779	0.606915084602213	0.531848329629054	Gut flora
Irritable bowel syndrome	Gut microbiota abundance (k_Bacteria.p_Verrucomicrobia.c_Verrucomicrobiae.o_Verrucomicrobiales.f_Verrucomicrobiaceae)	Weighted median	0.363062606569643	0.973524100388086	0.0403654259850662	0.362609429908077	Gut flora
Irritable bowel syndrome	Gut microbiota abundance (k_Bacteria.p_Actinobacteria.c_Actinobacteria.o_Actinomycetales.f_Micrococcaceae.g_Rothia)	Weighted median	0.662529885165235	0.988836067064699	0.705488164986365	0.657924082617712	Gut flora
Irritable bowel syndrome	Gut microbiota abundance (k_Bacteria.p_Actinobacteria.c_Actinobacteria.o_Bifidobacteriales.f_Bifidobacteriaceae.g_Bifidobacterium)	Weighted median	0.946378631231376	1.00264171432535	0.0450043757364995	0.101560076828011	Gut flora
Irritable bowel syndrome	Gut microbiota abundance (k_Bacteria.p_Actinobacteria.c_Actinobacteria.o_Coriobacteriales.f_Coriobacteriaceae.g_Adlercreutzia)	Weighted median	0.167196239421999	0.953300007023524	0.794471057365768	0.104364862438328	Gut flora
Irritable bowel syndrome	Gut microbiota abundance (k_Bacteria.p_Actinobacteria.c_Actinobacteria.o_Coriobacteriales.f_Coriobacteriaceae.g_Collinsella)	Weighted median	0.994038909831471	1.00030976961624	0.785190920932223	0.216031186632994	Gut flora
Irritable bowel syndrome	Gut microbiota abundance (k_Bacteria.p_Actinobacteria.c_Actinobacteria.o_Coriobacteriales.f_Coriobacteriaceae.g_Eggerthella)	Weighted median	0.00426737715607072	0.924802454512458	0.69647659196172	0.207794063376921	Gut flora
Irritable bowel syndrome	Gut microbiota abundance (k_Bacteria.p_Actinobacteria.c_Actinobacteria.o_Coriobacteriales.f_Coriobacteriaceae.g_Gordonibacter)	Weighted median	0.852166521802316	1.00400867212453	0.171689875216866	0.221174617787228	Gut flora
Irritable bowel syndrome	Gut microbiota abundance (k_Bacteria.p_Bacteroidetes.c_Bacteroidia.o_Bacteroidales.f_Bacteroidaceae.g_Bacteroides)	Weighted median	0.922603161562909	1.0033758176064	0.0358891654310109	0.189093329513594	Gut flora
Irritable bowel syndrome	Gut microbiota abundance (k_Bacteria.p_Bacteroidetes.c_Bacteroidia.o_Bacteroidales.f_Bacteroidales_noname.g_Bacteroidales_noname)	Weighted median	0.595352874101339	1.02264818145018	0.880459877701212	0.241737998474649	Gut flora
Irritable bowel syndrome	Gut microbiota abundance (k_Bacteria.p_Bacteroidetes.c_Bacteroidia.o_Bacteroidales.f_Porphyromonadaceae.g_Barnesiella)	Weighted median	0.38501569480335	0.970573541267067	0.864607529659259	0.337784010467375	Gut flora
Irritable bowel syndrome	Gut microbiota abundance (k_Bacteria.p_Bacteroidetes.c_Bacteroidia.o_Bacteroidales.f_Porphyromonadaceae.g_Coprobacter)	Weighted median	0.995851689416639	1.0001644617667	0.845381749041817	0.241169433967878	Gut flora
Irritable bowel syndrome	Gut microbiota abundance (k_Bacteria.p_Bacteroidetes.c_Bacteroidia.o_Bacteroidales.f_Porphyromonadaceae.g_Odoribacter)	Weighted median	0.0939730008129658	0.945604628317232	0.829983495853121	0.970000535010041	Gut flora
Irritable bowel syndrome	Gut microbiota abundance (k_Bacteria.p_Bacteroidetes.c_Bacteroidia.o_Bacteroidales.f_Porphyromonadaceae.g_Parabacteroides)	Weighted median	0.968784722409781	1.00137528005147	0.724226922200959	0.310645883724705	Gut flora
Irritable bowel syndrome	Gut microbiota abundance (k_Bacteria.p_Bacteroidetes.c_Bacteroidia.o_Bacteroidales.f_Prevotellaceae.g_Paraprevotella)	Weighted median	0.520349032720668	0.981912411958178	0.29141709858265	0.531934539534859	Gut flora
Irritable bowel syndrome	Gut microbiota abundance (k_Bacteria.p_Bacteroidetes.c_Bacteroidia.o_Bacteroidales.f_Prevotellaceae.g_Prevotella)	Weighted median	0.844072158461855	1.00820746159034	0.281145701440367	0.0935984245703509	Gut flora
Irritable bowel syndrome	Gut microbiota abundance (k_Bacteria.p_Bacteroidetes.c_Bacteroidia.o_Bacteroidales.f_Rikenellaceae.g_Alistipes)	Weighted median	0.26152245668478	0.950584989216528	0.368673068946743	0.00200248978673369	Gut flora
Irritable bowel syndrome	Gut microbiota abundance (k_Bacteria.p_Firmicutes.c_Bacilli.o_Lactobacillales.f_Lactobacillaceae.g_Lactobacillus)	Weighted median	0.934061347695802	1.00159665295508	0.0519715816059252	0.00457693516807074	Gut flora
Irritable bowel syndrome	Gut microbiota abundance (k_Bacteria.p_Firmicutes.c_Bacilli.o_Lactobacillales.f_Streptococcaceae.g_Streptococcus)	Weighted median	0.258508158631462	0.972509827006179	0.155318370390441	0.771537680118355	Gut flora
Irritable bowel syndrome	Gut microbiota abundance (k_Bacteria.p_Firmicutes.c_Clostridia.o_Clostridiales.f_Clostridiaceae.g_Clostridium)	Weighted median	0.249539105530428	0.970614304694369	0.560433138157459	0.298234185506687	Gut flora
Irritable bowel syndrome	Gut microbiota abundance (k_Bacteria.p_Firmicutes.c_Clostridia.o_Clostridiales.f_Clostridiales_noname.g_Flavonifractor)	Weighted median	0.239748521470051	1.04024297432182	0.79167295318509	0.216770065347033	Gut flora
Irritable bowel syndrome	Gut microbiota abundance (k_Bacteria.p_Firmicutes.c_Clostridia.o_Clostridiales.f_Clostridiales_noname.g_Pseudoflavonifractor)	Weighted median	0.135436915667014	0.956146055961162	0.83690198194146	0.130198710100927	Gut flora
Irritable bowel syndrome	Gut microbiota abundance (k_Bacteria.p_Firmicutes.c_Clostridia.o_Clostridiales.f_Eubacteriaceae.g_Eubacterium)	Weighted median	0.719673036949474	0.983628991111331	0.804643520260424	0.679924506058909	Gut flora
Irritable bowel syndrome	Gut microbiota abundance (k_Bacteria.p_Firmicutes.c_Clostridia.o_Clostridiales.f_Lachnospiraceae.g_Blautia)	Weighted median	0.375746949281062	0.968213835673918	0.918634262632365	0.507888102896897	Gut flora
Irritable bowel syndrome	Gut microbiota abundance (k_Bacteria.p_Firmicutes.c_Clostridia.o_Clostridiales.f_Lachnospiraceae.g_Butyrivibrio)	Weighted median	0.0536909250082796	0.967223109089887	0.741837120971018	0.212719307623791	Gut flora
Irritable bowel syndrome	Gut microbiota abundance (k_Bacteria.p_Firmicutes.c_Clostridia.o_Clostridiales.f_Lachnospiraceae.g_Coprococcus)	Weighted median	0.440546958542987	1.02751484313908	0.389590262288064	0.633289977968752	Gut flora
Irritable bowel syndrome	Gut microbiota abundance (k_Bacteria.p_Firmicutes.c_Clostridia.o_Clostridiales.f_Lachnospiraceae.g_Dorea)	Weighted median	0.126192853252849	1.0634022888373	0.300488890737916	0.953647013175836	Gut flora
Irritable bowel syndrome	Gut microbiota abundance (k_Bacteria.p_Firmicutes.c_Clostridia.o_Clostridiales.f_Lachnospiraceae.g_Lachnospiraceae_noname)	Weighted median	0.539569780552417	0.969762656352466	0.0818252027171487	0.00807584445866813	Gut flora
Irritable bowel syndrome	Gut microbiota abundance (k_Bacteria.p_Firmicutes.c_Clostridia.o_Clostridiales.f_Lachnospiraceae.g_Roseburia)	Weighted median	0.373944023616773	0.969483130248318	0.622317418010877	0.130760585772769	Gut flora
Irritable bowel syndrome	Gut microbiota abundance (k_Bacteria.p_Firmicutes.c_Clostridia.o_Clostridiales.f_Oscillospiraceae.g_Oscillibacter)	Weighted median	0.880074362048713	1.00592918025566	0.741474885841006	0.62477868859677	Gut flora
Irritable bowel syndrome	Gut microbiota abundance (k_Bacteria.p_Firmicutes.c_Clostridia.o_Clostridiales.f_Ruminococcaceae.g_Anaerotruncus)	Weighted median	0.727207847182517	1.00768043548454	0.767818541313518	0.519703737153833	Gut flora
Irritable bowel syndrome	Gut microbiota abundance (k_Bacteria.p_Firmicutes.c_Clostridia.o_Clostridiales.f_Ruminococcaceae.g_Faecalibacterium)	Weighted median	0.567467042965984	1.02543725072217	0.132379770986758	0.142171694211657	Gut flora
Irritable bowel syndrome	Gut microbiota abundance (k_Bacteria.p_Firmicutes.c_Clostridia.o_Clostridiales.f_Ruminococcaceae.g_Ruminococcaceae_noname)	Weighted median	0.259315294688876	1.02169242910844	0.0748075818706781	0.306616058672732	Gut flora
Irritable bowel syndrome	Gut microbiota abundance (k_Bacteria.p_Firmicutes.c_Clostridia.o_Clostridiales.f_Ruminococcaceae.g_Ruminococcus)	Weighted median	0.498305304714658	1.02582423634874	0.838166920539704	0.14096271916161	Gut flora
Irritable bowel syndrome	Gut microbiota abundance (k_Bacteria.p_Firmicutes.c_Clostridia.o_Clostridiales.f_Ruminococcaceae.g_Subdoligranulum)	Weighted median	0.58542487430527	1.01844145804537	0.579587585069258	0.589104447506505	Gut flora
Irritable bowel syndrome	Gut microbiota abundance (k_Bacteria.p_Firmicutes.c_Erysipelotrichia.o_Erysipelotrichales.f_Erysipelotrichaceae.g_Erysipelotrichaceae_noname)	Weighted median	0.537026706277213	0.986680420089652	0.605210032982457	0.410551628124768	Gut flora
Irritable bowel syndrome	Gut microbiota abundance (k_Bacteria.p_Firmicutes.c_Negativicutes.o_Selenomonadales.f_Acidaminococcaceae.g_Phascolarctobacterium)	Weighted median	0.4543102797916	0.982932187042447	0.618527136947976	0.374866908632594	Gut flora
Irritable bowel syndrome	Gut microbiota abundance (k_Bacteria.p_Firmicutes.c_Negativicutes.o_Selenomonadales.f_Veillonellaceae.g_Dialister)	Weighted median	0.226424678012966	0.959846742497871	0.233814813876009	0.108307430686782	Gut flora
Irritable bowel syndrome	Gut microbiota abundance (k_Bacteria.p_Firmicutes.c_Negativicutes.o_Selenomonadales.f_Veillonellaceae.g_Veillonella)	Weighted median	0.895700760857596	1.00324786166044	0.82864515431914	0.829187306007106	Gut flora
Irritable bowel syndrome	Gut microbiota abundance (k_Bacteria.p_Proteobacteria.c_Betaproteobacteria.o_Burkholderiales.f_Burkholderiales_noname.g_Burkholderiales_noname)	Weighted median	0.568672298352931	0.986592309266342	0.953179860969403	0.291301794832978	Gut flora
Irritable bowel syndrome	Gut microbiota abundance (k_Bacteria.p_Proteobacteria.c_Betaproteobacteria.o_Burkholderiales.f_Oxalobacteraceae.g_Oxalobacter)	Weighted median	0.327283376530684	1.02357695437973	0.742038592610617	0.40889772935009	Gut flora
Irritable bowel syndrome	Gut microbiota abundance (k_Bacteria.p_Proteobacteria.c_Betaproteobacteria.o_Burkholderiales.f_Sutterellaceae.g_Parasutterella)	Weighted median	0.36981076729273	1.02655321586899	0.640853042396096	0.0602035241055507	Gut flora
Irritable bowel syndrome	Gut microbiota abundance (k_Bacteria.p_Proteobacteria.c_Betaproteobacteria.o_Burkholderiales.f_Sutterellaceae.g_Sutterellaceae_unclassified)	Weighted median	0.663727770036442	0.986061689214219	0.116555000277807	0.178979446833925	Gut flora
Irritable bowel syndrome	Gut microbiota abundance (k_Bacteria.p_Proteobacteria.c_Betaproteobacteria.o_Burkholderiales.f_Sutterellaceae.g_Sutterella)	Weighted median	0.990436517741608	1.00058345753163	0.679897305648793	0.312269719091116	Gut flora
Irritable bowel syndrome	Gut microbiota abundance (k_Bacteria.p_Proteobacteria.c_Deltaproteobacteria.o_Desulfovibrionales.f_Desulfovibrionaceae.g_Bilophila)	Weighted median	0.0573382662791852	1.0892778550646	0.481475065630841	0.611673852264602	Gut flora
Irritable bowel syndrome	Gut microbiota abundance (k_Bacteria.p_Proteobacteria.c_Gammaproteobacteria.o_Enterobacteriales.f_Enterobacteriaceae.g_Escherichia)	Weighted median	0.173223472574256	1.04687968274042	0.0407305414114725	0.216603026106751	Gut flora
Irritable bowel syndrome	Gut microbiota abundance (k_Bacteria.p_Proteobacteria.c_Gammaproteobacteria.o_Pasteurellales.f_Pasteurellaceae.g_Haemophilus)	Weighted median	0.0616721265430565	1.06396108063242	0.761603638135996	0.103428346638604	Gut flora
Irritable bowel syndrome	Gut microbiota abundance (k_Bacteria.p_Verrucomicrobia.c_Verrucomicrobiae.o_Verrucomicrobiales.f_Verrucomicrobiaceae.g_Akkermansia)	Weighted median	0.366487287609767	0.97348617670265	0.0404631172715491	0.362808630450175	Gut flora
Irritable bowel syndrome	Gut microbiota abundance (k_Bacteria.p_Actinobacteria.c_Actinobacteria.o_Actinomycetales)	Weighted median	0.0601939925378058	1.06726595830776	0.912738661747243	0.520755280138466	Gut flora
Irritable bowel syndrome	Gut microbiota abundance (k_Bacteria.p_Actinobacteria.c_Actinobacteria.o_Bifidobacteriales)	Weighted median	0.932214344634005	1.00280342143902	0.0737814339508092	0.151754783049883	Gut flora
Irritable bowel syndrome	Gut microbiota abundance (k_Bacteria.p_Actinobacteria.c_Actinobacteria.o_Coriobacteriales)	Weighted median	0.55231324395824	0.977260099972497	0.486862919080644	0.677444933013563	Gut flora
Irritable bowel syndrome	Gut microbiota abundance (k_Bacteria.p_Bacteroidetes.c_Bacteroidia.o_Bacteroidales)	Weighted median	0.711580882985831	1.01223216002562	0.787090209387693	0.467284566109131	Gut flora
Irritable bowel syndrome	Gut microbiota abundance (k_Bacteria.p_Firmicutes.c_Bacilli.o_Lactobacillales)	Weighted median	0.162290406322768	0.963558738025142	0.598161106821209	0.0415558532203166	Gut flora
Irritable bowel syndrome	Gut microbiota abundance (k_Bacteria.p_Firmicutes.c_Clostridia.o_Clostridiales)	Weighted median	0.927193579376306	1.00395770620845	0.689620825184169	0.751201209936844	Gut flora
Irritable bowel syndrome	Gut microbiota abundance (k_Bacteria.p_Firmicutes.c_Erysipelotrichia.o_Erysipelotrichales)	Weighted median	0.869800927229339	1.00570434589401	0.662309207362043	0.891124518329417	Gut flora
Irritable bowel syndrome	Gut microbiota abundance (k_Bacteria.p_Firmicutes.c_Negativicutes.o_Selenomonadales)	Weighted median	0.679524770046327	0.982054441597466	0.987839569321573	0.574962599776839	Gut flora
Irritable bowel syndrome	Gut microbiota abundance (k_Bacteria.p_Proteobacteria.c_Betaproteobacteria.o_Burkholderiales)	Weighted median	0.147879772520398	1.05271835320865	0.165643108057346	0.0127958482157551	Gut flora
Irritable bowel syndrome	Gut microbiota abundance (k_Bacteria.p_Proteobacteria.c_Deltaproteobacteria.o_Desulfovibrionales)	Weighted median	0.626347147457541	0.977275812436783	0.203826622486401	0.361948172495254	Gut flora
Irritable bowel syndrome	Gut microbiota abundance (k_Bacteria.p_Proteobacteria.c_Gammaproteobacteria.o_Enterobacteriales)	Weighted median	0.899709938833109	0.993844517698372	0.142367141968676	0.240517005332771	Gut flora
Irritable bowel syndrome	Gut microbiota abundance (k_Bacteria.p_Proteobacteria.c_Gammaproteobacteria.o_Pasteurellales)	Weighted median	0.519101934933122	1.02770527427014	0.606487258236097	0.531758777814185	Gut flora
Irritable bowel syndrome	Gut microbiota abundance (k_Bacteria.p_Verrucomicrobia.c_Verrucomicrobiae.o_Verrucomicrobiales)	Weighted median	0.338386753207821	0.973521338722878	0.0403656226503962	0.362608909378733	Gut flora
Irritable bowel syndrome	Gut microbiota abundance (k_Bacteria.p_Actinobacteria)	Weighted median	0.967466489190707	0.998605134611444	0.404136059559336	0.529798632944647	Gut flora
Irritable bowel syndrome	Gut microbiota abundance (k_Bacteria.p_Bacteroidetes)	Weighted median	0.714907903097893	1.01225650092857	0.785871821531698	0.467248788526647	Gut flora
Irritable bowel syndrome	Gut microbiota abundance (k_Bacteria.p_Firmicutes)	Weighted median	0.707983706637672	1.01613062403563	0.716900460203818	0.91121862942615	Gut flora
Irritable bowel syndrome	Gut microbiota abundance (k_Bacteria.p_Proteobacteria)	Weighted median	0.199961070919309	0.951407741359031	0.457171782992825	0.315845379814599	Gut flora
Irritable bowel syndrome	Gut microbiota abundance (k_Bacteria.p_Verrucomicrobia)	Weighted median	0.357194208015301	0.973529576061237	0.0403035387305835	0.362571102171165	Gut flora
Irritable bowel syndrome	Gut microbiota abundance (k_Bacteria.p_Actinobacteria.c_Actinobacteria.o_Actinomycetales.f_Micrococcaceae.g_Rothia.s_Rothia_mucilaginosa)	Weighted median	0.915666278037463	0.997273816787552	0.940635107040465	0.843739016464311	Gut flora
Irritable bowel syndrome	Gut microbiota abundance (k_Bacteria.p_Actinobacteria.c_Actinobacteria.o_Bifidobacteriales.f_Bifidobacteriaceae.g_Bifidobacterium.s_Bifidobacterium_adolescentis)	Weighted median	0.759693660406813	0.990567233031732	0.396721054753497	0.676176766042586	Gut flora
Irritable bowel syndrome	Gut microbiota abundance (k_Bacteria.p_Actinobacteria.c_Actinobacteria.o_Bifidobacteriales.f_Bifidobacteriaceae.g_Bifidobacterium.s_Bifidobacterium_bifidum)	Weighted median	0.792403330569228	1.00432722571998	0.809179355549518	0.240513107693418	Gut flora
Irritable bowel syndrome	Gut microbiota abundance (k_Bacteria.p_Actinobacteria.c_Actinobacteria.o_Bifidobacteriales.f_Bifidobacteriaceae.g_Bifidobacterium.s_Bifidobacterium_catenulatum)	Weighted median	0.215655287127138	1.02391088732281	0.157128251307496	0.387970974923871	Gut flora
Irritable bowel syndrome	Gut microbiota abundance (k_Bacteria.p_Actinobacteria.c_Actinobacteria.o_Bifidobacteriales.f_Bifidobacteriaceae.g_Bifidobacterium.s_Bifidobacterium_longum)	Weighted median	0.986026868403292	0.999419931055382	0.451246706944094	0.74446103437395	Gut flora
Irritable bowel syndrome	Gut microbiota abundance (k_Bacteria.p_Actinobacteria.c_Actinobacteria.o_Coriobacteriales.f_Coriobacteriaceae.g_Adlercreutzia.s_Adlercreutzia_equolifaciens)	Weighted median	0.147271773240507	0.952578142344374	0.804293938661193	0.104820105726663	Gut flora
Irritable bowel syndrome	Gut microbiota abundance (k_Bacteria.p_Actinobacteria.c_Actinobacteria.o_Coriobacteriales.f_Coriobacteriaceae.g_Collinsella.s_Collinsella_aerofaciens)	Weighted median	0.655317657103796	0.984598761024199	0.71515506051591	0.303417223081592	Gut flora
Irritable bowel syndrome	Gut microbiota abundance (k_Bacteria.p_Actinobacteria.c_Actinobacteria.o_Coriobacteriales.f_Coriobacteriaceae.g_Eggerthella.s_Eggerthella_unclassified)	Weighted median	0.405547120499229	0.967860258950191	0.976622231568136	0.0383228858578314	Gut flora
Irritable bowel syndrome	Gut microbiota abundance (k_Bacteria.p_Actinobacteria.c_Actinobacteria.o_Coriobacteriales.f_Coriobacteriaceae.g_Gordonibacter.s_Gordonibacter_pamelaeae)	Weighted median	0.82397495758324	1.00464125288018	0.171817734462443	0.222034556909697	Gut flora
Irritable bowel syndrome	Gut microbiota abundance (k_Bacteria.p_Bacteroidetes.c_Bacteroidia.o_Bacteroidales.f_Bacteroidales_noname.g_Bacteroidales_noname.s_Bacteroidales_bacterium_ph8)	Weighted median	0.759871292626372	1.01271514595883	0.488539408159858	0.331317547509601	Gut flora
Irritable bowel syndrome	Gut microbiota abundance (k_Bacteria.p_Bacteroidetes.c_Bacteroidia.o_Bacteroidales.f_Porphyromonadaceae.g_Barnesiella.s_Barnesiella_intestinihominis)	Weighted median	0.256521878860713	0.961587449938968	0.442863205031527	0.398850169282226	Gut flora
Irritable bowel syndrome	Gut microbiota abundance (k_Bacteria.p_Bacteroidetes.c_Bacteroidia.o_Bacteroidales.f_Porphyromonadaceae.g_Coprobacter.s_Coprobacter_fastidiosus)	Weighted median	0.995426601312242	1.00019003398708	0.845724208190278	0.24116122657399	Gut flora
Irritable bowel syndrome	Gut microbiota abundance (k_Bacteria.p_Bacteroidetes.c_Bacteroidia.o_Bacteroidales.f_Porphyromonadaceae.g_Odoribacter.s_Odoribacter_splanchnicus)	Weighted median	0.53147071246378	1.01911429957135	0.580968778459632	0.616355317140491	Gut flora
Irritable bowel syndrome	Gut microbiota abundance (k_Bacteria.p_Bacteroidetes.c_Bacteroidia.o_Bacteroidales.f_Porphyromonadaceae.g_Parabacteroides.s_Parabacteroides_distasonis)	Weighted median	0.169673166404905	1.0536634956117	0.584949789068968	0.0839233505619582	Gut flora
Irritable bowel syndrome	Gut microbiota abundance (k_Bacteria.p_Bacteroidetes.c_Bacteroidia.o_Bacteroidales.f_Porphyromonadaceae.g_Parabacteroides.s_Parabacteroides_goldsteinii)	Weighted median	0.963804145490022	0.998922342487226	0.800907902873951	0.111932342170905	Gut flora
Irritable bowel syndrome	Gut microbiota abundance (k_Bacteria.p_Bacteroidetes.c_Bacteroidia.o_Bacteroidales.f_Porphyromonadaceae.g_Parabacteroides.s_Parabacteroides_johnsonii)	Weighted median	0.482689347552958	1.01415352108369	0.723101726484434	0.124283748961084	Gut flora
Irritable bowel syndrome	Gut microbiota abundance (k_Bacteria.p_Bacteroidetes.c_Bacteroidia.o_Bacteroidales.f_Porphyromonadaceae.g_Parabacteroides.s_Parabacteroides_merdae)	Weighted median	0.65585532947346	0.982841853131427	0.944589013044573	0.366931155798168	Gut flora
Irritable bowel syndrome	Gut microbiota abundance (k_Bacteria.p_Bacteroidetes.c_Bacteroidia.o_Bacteroidales.f_Porphyromonadaceae.g_Parabacteroides.s_Parabacteroides_unclassified)	Weighted median	0.619013838782316	1.01588497663093	0.979745186250246	0.102089519780888	Gut flora
Irritable bowel syndrome	Gut microbiota abundance (k_Bacteria.p_Bacteroidetes.c_Bacteroidia.o_Bacteroidales.f_Prevotellaceae.g_Paraprevotella.s_Paraprevotella_clara)	Weighted median	0.591842561995347	0.987311540426768	0.347307659945518	0.559789427919146	Gut flora
Irritable bowel syndrome	Gut microbiota abundance (k_Bacteria.p_Bacteroidetes.c_Bacteroidia.o_Bacteroidales.f_Prevotellaceae.g_Paraprevotella.s_Paraprevotella_unclassified)	Weighted median	0.783499156540414	0.991872481674244	0.348868031298463	0.629563772864799	Gut flora
Irritable bowel syndrome	Gut microbiota abundance (k_Bacteria.p_Bacteroidetes.c_Bacteroidia.o_Bacteroidales.f_Prevotellaceae.g_Paraprevotella.s_Paraprevotella_xylaniphila)	Weighted median	0.0219667353123395	0.945229134608013	0.675621921007541	0.052241426395278	Gut flora
Irritable bowel syndrome	Gut microbiota abundance (k_Bacteria.p_Bacteroidetes.c_Bacteroidia.o_Bacteroidales.f_Prevotellaceae.g_Prevotella.s_Prevotella_copri)	Weighted median	0.513749266581925	0.977077010261423	0.718733270301051	0.0369959062611915	Gut flora
Irritable bowel syndrome	Gut microbiota abundance (k_Bacteria.p_Bacteroidetes.c_Bacteroidia.o_Bacteroidales.f_Rikenellaceae.g_Alistipes.s_Alistipes_finegoldii)	Weighted median	0.918076347628654	1.00411450943655	0.762786040286723	0.850074923833112	Gut flora
Irritable bowel syndrome	Gut microbiota abundance (k_Bacteria.p_Bacteroidetes.c_Bacteroidia.o_Bacteroidales.f_Rikenellaceae.g_Alistipes.s_Alistipes_indistinctus)	Weighted median	0.507681198850933	1.01946086035263	0.354247384518762	0.723503936373718	Gut flora
Irritable bowel syndrome	Gut microbiota abundance (k_Bacteria.p_Bacteroidetes.c_Bacteroidia.o_Bacteroidales.f_Rikenellaceae.g_Alistipes.s_Alistipes_onderdonkii)	Weighted median	0.46623858889277	1.0304566402678	0.494823792578914	0.40175568435993	Gut flora
Irritable bowel syndrome	Gut microbiota abundance (k_Bacteria.p_Bacteroidetes.c_Bacteroidia.o_Bacteroidales.f_Rikenellaceae.g_Alistipes.s_Alistipes_putredinis)	Weighted median	0.926397978517175	0.995565567280054	0.704682507358322	0.745548351458086	Gut flora
Irritable bowel syndrome	Gut microbiota abundance (k_Bacteria.p_Bacteroidetes.c_Bacteroidia.o_Bacteroidales.f_Rikenellaceae.g_Alistipes.s_Alistipes_senegalensis)	Weighted median	0.490216351930119	1.02423170500361	0.50514603745789	0.244614115274843	Gut flora
Irritable bowel syndrome	Gut microbiota abundance (k_Bacteria.p_Bacteroidetes.c_Bacteroidia.o_Bacteroidales.f_Rikenellaceae.g_Alistipes.s_Alistipes_shahii)	Weighted median	0.548177967160569	0.973514447595511	0.874856124729454	0.00898805949255699	Gut flora
Irritable bowel syndrome	Gut microbiota abundance (k_Bacteria.p_Bacteroidetes.c_Bacteroidia.o_Bacteroidales.f_Rikenellaceae.g_Alistipes.s_Alistipes_sp_AP11)	Weighted median	0.835312532333376	0.994925299682747	0.292605309265748	0.182286425659249	Gut flora
Irritable bowel syndrome	Gut microbiota abundance (k_Bacteria.p_Firmicutes.c_Bacilli.o_Lactobacillales.f_Lactobacillaceae.g_Lactobacillus.s_Lactobacillus_delbrueckii)	Weighted median	0.97997111134022	1.00033690920577	0.441593974586675	0.270138	Gut flora
Irritable bowel syndrome	Gut microbiota abundance (k_Bacteria.p_Firmicutes.c_Bacilli.o_Lactobacillales.f_Streptococcaceae.g_Streptococcus.s_Streptococcus_parasanguinis)	Weighted median	0.632612133909336	0.986972436935224	0.523021928741751	0.605859072428123	Gut flora
Irritable bowel syndrome	Gut microbiota abundance (k_Bacteria.p_Firmicutes.c_Bacilli.o_Lactobacillales.f_Streptococcaceae.g_Streptococcus.s_Streptococcus_thermophilus)	Weighted median	0.049828292632494	0.947053992154911	0.355435411159447	0.561166084978213	Gut flora
Irritable bowel syndrome	Gut microbiota abundance (k_Bacteria.p_Firmicutes.c_Clostridia.o_Clostridiales.f_Clostridiaceae.g_Clostridium.s_Clostridium_asparagiforme)	Weighted median	0.520696933278133	0.990628089748786	0.132830356623147	0.0870345163863235	Gut flora
Irritable bowel syndrome	Gut microbiota abundance (k_Bacteria.p_Firmicutes.c_Clostridia.o_Clostridiales.f_Clostridiaceae.g_Clostridium.s_Clostridium_leptum)	Weighted median	0.15114977591653	1.04808857476028	0.602255336143978	0.00998858151584886	Gut flora
Irritable bowel syndrome	Gut microbiota abundance (k_Bacteria.p_Firmicutes.c_Clostridia.o_Clostridiales.f_Clostridiales_noname.g_Flavonifractor.s_Flavonifractor_plautii)	Weighted median	0.109437172656377	1.04522	0.741600010066778	0.321149006977264	Gut flora
Irritable bowel syndrome	Gut microbiota abundance (k_Bacteria.p_Firmicutes.c_Clostridia.o_Clostridiales.f_Clostridiales_noname.g_Pseudoflavonifractor.s_Pseudoflavonifractor_capillosus)	Weighted median	0.122020005292902	0.962568471557342	0.663404388272464	0.218042836570982	Gut flora
Irritable bowel syndrome	Gut microbiota abundance (k_Bacteria.p_Firmicutes.c_Clostridia.o_Clostridiales.f_Eubacteriaceae.g_Eubacterium.s_Eubacterium_eligens)	Weighted median	0.860021212919001	1.00557759711728	0.617450241511785	0.550708193768913	Gut flora
Irritable bowel syndrome	Gut microbiota abundance (k_Bacteria.p_Firmicutes.c_Clostridia.o_Clostridiales.f_Eubacteriaceae.g_Eubacterium.s_Eubacterium_hallii)	Weighted median	0.629480381313856	0.986745686077357	0.137923715401314	0.436944694459807	Gut flora
Irritable bowel syndrome	Gut microbiota abundance (k_Bacteria.p_Firmicutes.c_Clostridia.o_Clostridiales.f_Eubacteriaceae.g_Eubacterium.s_Eubacterium_ramulus)	Weighted median	0.497525551633301	1.01969667761163	0.467183091832367	0.410938298633929	Gut flora
Irritable bowel syndrome	Gut microbiota abundance (k_Bacteria.p_Firmicutes.c_Clostridia.o_Clostridiales.f_Eubacteriaceae.g_Eubacterium.s_Eubacterium_rectale)	Weighted median	0.822392499259647	1.00945897746557	0.444983908528986	0.258776076093757	Gut flora
Irritable bowel syndrome	Gut microbiota abundance (k_Bacteria.p_Firmicutes.c_Clostridia.o_Clostridiales.f_Eubacteriaceae.g_Eubacterium.s_Eubacterium_siraeum)	Weighted median	0.681552458561833	0.986623264723894	0.313779835781006	0.19784276188982	Gut flora
Irritable bowel syndrome	Gut microbiota abundance (k_Bacteria.p_Firmicutes.c_Clostridia.o_Clostridiales.f_Eubacteriaceae.g_Eubacterium.s_Eubacterium_ventriosum)	Weighted median	0.337322775270466	1.0273175183895	0.276788942598013	0.48077711622232	Gut flora
Irritable bowel syndrome	Gut microbiota abundance (k_Bacteria.p_Firmicutes.c_Clostridia.o_Clostridiales.f_Oscillospiraceae.g_Oscillibacter.s_Oscillibacter_unclassified)	Weighted median	0.959365489548511	0.99797445848558	0.844442033934994	0.500680404916878	Gut flora
Irritable bowel syndrome	Gut microbiota abundance (k_Bacteria.p_Firmicutes.c_Clostridia.o_Clostridiales.f_Ruminococcaceae.g_Faecalibacterium.s_Faecalibacterium_prausnitzii)	Weighted median	0.779850742308625	1.01285937102446	0.0680091219073895	0.00597161378603555	Gut flora
Irritable bowel syndrome	Gut microbiota abundance (k_Bacteria.p_Firmicutes.c_Clostridia.o_Clostridiales.f_Ruminococcaceae.g_Ruminococcaceae_noname.s_Ruminococcaceae_bacterium_D16)	Weighted median	0.747374306948748	1.00639713983198	0.0409835931070283	0.262114512588429	Gut flora
Irritable bowel syndrome	Gut microbiota abundance (k_Bacteria.p_Firmicutes.c_Clostridia.o_Clostridiales.f_Ruminococcaceae.g_Ruminococcus.s_Ruminococcus_bromii)	Weighted median	0.618883461631322	1.01994182630727	0.939089969513607	0.173180069339537	Gut flora
Irritable bowel syndrome	Gut microbiota abundance (k_Bacteria.p_Firmicutes.c_Clostridia.o_Clostridiales.f_Ruminococcaceae.g_Ruminococcus.s_Ruminococcus_callidus)	Weighted median	0.87390393155228	1.00537959534431	0.996866689232129	0.190275461319614	Gut flora
Irritable bowel syndrome	Gut microbiota abundance (k_Bacteria.p_Firmicutes.c_Clostridia.o_Clostridiales.f_Ruminococcaceae.g_Ruminococcus.s_Ruminococcus_lactaris)	Weighted median	0.272293279098889	1.03845181113485	0.759069500238178	0.595586922605337	Gut flora
Irritable bowel syndrome	Gut microbiota abundance (k_Bacteria.p_Firmicutes.c_Clostridia.o_Clostridiales.f_Ruminococcaceae.g_Subdoligranulum.s_Subdoligranulum_unclassified)	Weighted median	0.745097241418076	1.01138061609885	0.162044418563306	0.49979089116973	Gut flora
Irritable bowel syndrome	Gut microbiota abundance (k_Bacteria.p_Firmicutes.c_Erysipelotrichia.o_Erysipelotrichales.f_Erysipelotrichaceae.g_Erysipelotrichaceae_noname.s_Eubacterium_biforme)	Weighted median	0.612699365859314	1.01372625223945	0.926733226457017	0.00442946180190129	Gut flora
Irritable bowel syndrome	Gut microbiota abundance (k_Bacteria.p_Firmicutes.c_Erysipelotrichia.o_Erysipelotrichales.f_Erysipelotrichaceae.g_Holdemania.s_Holdemania_filiformis)	Weighted median	0.552419721681157	1.02433834054029	0.449643652857534	0.20538354068589	Gut flora
Irritable bowel syndrome	Gut microbiota abundance (k_Bacteria.p_Firmicutes.c_Erysipelotrichia.o_Erysipelotrichales.f_Erysipelotrichaceae.g_Holdemania.s_Holdemania_unclassified)	Weighted median	0.712396217302452	1.00817938099836	0.303629705201028	0.655133740378508	Gut flora
Irritable bowel syndrome	Gut microbiota abundance (k_Bacteria.p_Firmicutes.c_Negativicutes.o_Selenomonadales.f_Acidaminococcaceae.g_Phascolarctobacterium.s_Phascolarctobacterium_succinatutens)	Weighted median	0.466536184963938	0.983032551782464	0.602937369213778	0.3750218734492	Gut flora
Irritable bowel syndrome	Gut microbiota abundance (k_Bacteria.p_Firmicutes.c_Negativicutes.o_Selenomonadales.f_Veillonellaceae.g_Dialister.s_Dialister_invisus)	Weighted median	0.134861395246719	0.952803165753333	0.975082212827313	0.353827996001586	Gut flora
Irritable bowel syndrome	Gut microbiota abundance (k_Bacteria.p_Firmicutes.c_Negativicutes.o_Selenomonadales.f_Veillonellaceae.g_Veillonella.s_Veillonella_unclassified)	Weighted median	0.722269074830721	0.99260135280548	0.67993655931627	0.768734958114828	Gut flora
Irritable bowel syndrome	Gut microbiota abundance (k_Bacteria.p_Proteobacteria.c_Betaproteobacteria.o_Burkholderiales.f_Burkholderiales_noname.g_Burkholderiales_noname.s_Burkholderiales_bacterium_1_1_47)	Weighted median	0.550671405309745	0.986444981128952	0.93291727331206	0.29162945276589	Gut flora
Irritable bowel syndrome	Gut microbiota abundance (k_Bacteria.p_Proteobacteria.c_Betaproteobacteria.o_Burkholderiales.f_Oxalobacteraceae.g_Oxalobacter.s_Oxalobacter_formigenes)	Weighted median	0.817287590580718	1.0059006518609	0.780870616237662	0.347604398657934	Gut flora
Irritable bowel syndrome	Gut microbiota abundance (k_Bacteria.p_Proteobacteria.c_Betaproteobacteria.o_Burkholderiales.f_Sutterellaceae.g_Parasutterella.s_Parasutterella_excrementihominis)	Weighted median	0.336748928245278	1.02779032423603	0.261306914327948	0.0921837207450477	Gut flora
Irritable bowel syndrome	Gut microbiota abundance (k_Bacteria.p_Proteobacteria.c_Betaproteobacteria.o_Burkholderiales.f_Sutterellaceae.g_Sutterella.s_Sutterella_wadsworthensis)	Weighted median	0.96535289220648	1.00218649323334	0.755868632352507	0.31722212577794	Gut flora
Irritable bowel syndrome	Gut microbiota abundance (k_Bacteria.p_Proteobacteria.c_Deltaproteobacteria.o_Desulfovibrionales.f_Desulfovibrionaceae.g_Bilophila.s_Bilophila_unclassified)	Weighted median	0.150771678031516	1.0577142590563	0.521282981574561	0.13799288479524	Gut flora
Irritable bowel syndrome	Gut microbiota abundance (k_Bacteria.p_Proteobacteria.c_Deltaproteobacteria.o_Desulfovibrionales.f_Desulfovibrionaceae.g_Bilophila.s_Bilophila_wadsworthia)	Weighted median	0.420016302590067	1.03390746409176	0.4741379223676	0.644859608778338	Gut flora
Irritable bowel syndrome	Gut microbiota abundance (k_Bacteria.p_Proteobacteria.c_Deltaproteobacteria.o_Desulfovibrionales.f_Desulfovibrionaceae.g_Desulfovibrio.s_Desulfovibrio_piger)	Weighted median	0.657114062943556	0.987635676527803	0.357209618216934	0.696340338076527	Gut flora
Irritable bowel syndrome	Gut microbiota abundance (k_Bacteria.p_Proteobacteria.c_Gammaproteobacteria.o_Enterobacteriales.f_Enterobacteriaceae.g_Escherichia.s_Escherichia_coli)	Weighted median	0.840043604465497	1.00517849183655	0.27976850801991	0.374232727093405	Gut flora
Irritable bowel syndrome	Gut microbiota abundance (k_Bacteria.p_Proteobacteria.c_Gammaproteobacteria.o_Enterobacteriales.f_Enterobacteriaceae.g_Escherichia.s_Escherichia_unclassified)	Weighted median	0.574652871994895	0.980335914551457	0.482180389926096	0.133815738113822	Gut flora
Irritable bowel syndrome	Gut microbiota abundance (k_Bacteria.p_Proteobacteria.c_Gammaproteobacteria.o_Pasteurellales.f_Pasteurellaceae.g_Haemophilus.s_Haemophilus_parainfluenzae)	Weighted median	0.0289422402661642	1.06404169466312	0.781331319950324	0.54214262427992	Gut flora
Irritable bowel syndrome	Gut microbiota abundance (k_Bacteria.p_Verrucomicrobia.c_Verrucomicrobiae.o_Verrucomicrobiales.f_Verrucomicrobiaceae.g_Akkermansia.s_Akkermansia_muciniphila)	Weighted median	0.482337740878913	0.978536829041918	0.0593381810038187	0.406604316854418	Gut flora
Irritable bowel syndrome	Gut microbiota abundance (k_Bacteria.p_Bacteroidetes.c_Bacteroidia.o_Bacteroidales.f_Bacteroidaceae.g_Bacteroides.s_Bacteroides_caccae)	Weighted median	0.601344337818655	0.981074026210874	0.754817680603703	0.10533721675714	Gut flora
Irritable bowel syndrome	Gut microbiota abundance (k_Bacteria.p_Bacteroidetes.c_Bacteroidia.o_Bacteroidales.f_Bacteroidaceae.g_Bacteroides.s_Bacteroides_cellulosilyticus)	Weighted median	0.0668188985833433	1.0441877165187	0.820027134381294	0.703914631162034	Gut flora
Irritable bowel syndrome	Gut microbiota abundance (k_Bacteria.p_Bacteroidetes.c_Bacteroidia.o_Bacteroidales.f_Bacteroidaceae.g_Bacteroides.s_Bacteroides_clarus)	Weighted median	0.510213471789553	1.0152204470612	0.364915752938648	0.00194616964854348	Gut flora
Irritable bowel syndrome	Gut microbiota abundance (k_Bacteria.p_Bacteroidetes.c_Bacteroidia.o_Bacteroidales.f_Bacteroidaceae.g_Bacteroides.s_Bacteroides_coprocola)	Weighted median	0.202976490550187	0.967498902013567	0.876017870185265	0.44846712178589	Gut flora
Irritable bowel syndrome	Gut microbiota abundance (k_Bacteria.p_Bacteroidetes.c_Bacteroidia.o_Bacteroidales.f_Bacteroidaceae.g_Bacteroides.s_Bacteroides_dorei)	Weighted median	0.716216333232182	1.01119060513138	0.790271345908889	0.814460484434512	Gut flora
Irritable bowel syndrome	Gut microbiota abundance (k_Bacteria.p_Bacteroidetes.c_Bacteroidia.o_Bacteroidales.f_Bacteroidaceae.g_Bacteroides.s_Bacteroides_eggerthii)	Weighted median	0.123619643834081	0.959761585642435	0.655935084827796	0.187189900313593	Gut flora
Irritable bowel syndrome	Gut microbiota abundance (k_Bacteria.p_Bacteroidetes.c_Bacteroidia.o_Bacteroidales.f_Bacteroidaceae.g_Bacteroides.s_Bacteroides_faecis)	Weighted median	0.921839550950812	1.00154140463674	0.928046025740801	0.37129331203504	Gut flora
Irritable bowel syndrome	Gut microbiota abundance (k_Bacteria.p_Bacteroidetes.c_Bacteroidia.o_Bacteroidales.f_Bacteroidaceae.g_Bacteroides.s_Bacteroides_finegoldii)	Weighted median	0.325259480226609	1.01563032958797	0.996440399924558	0.112905681792226	Gut flora
Irritable bowel syndrome	Gut microbiota abundance (k_Bacteria.p_Bacteroidetes.c_Bacteroidia.o_Bacteroidales.f_Bacteroidaceae.g_Bacteroides.s_Bacteroides_fragilis)	Weighted median	0.757051180581106	1.00592567281108	0.844230236063826	0.384978798459217	Gut flora
Irritable bowel syndrome	Gut microbiota abundance (k_Bacteria.p_Bacteroidetes.c_Bacteroidia.o_Bacteroidales.f_Bacteroidaceae.g_Bacteroides.s_Bacteroides_intestinalis)	Weighted median	0.778296695906063	1.00632439470841	0.700526648253019	0.659842847922876	Gut flora
Irritable bowel syndrome	Gut microbiota abundance (k_Bacteria.p_Bacteroidetes.c_Bacteroidia.o_Bacteroidales.f_Bacteroidaceae.g_Bacteroides.s_Bacteroides_massiliensis)	Weighted median	0.262838982695005	1.04029170849293	0.426021375081479	0.218751372695838	Gut flora
Irritable bowel syndrome	Gut microbiota abundance (k_Bacteria.p_Bacteroidetes.c_Bacteroidia.o_Bacteroidales.f_Bacteroidaceae.g_Bacteroides.s_Bacteroides_ovatus)	Weighted median	0.486183311618664	0.979928749318886	0.390330400600174	0.764493541980674	Gut flora
Irritable bowel syndrome	Gut microbiota abundance (k_Bacteria.p_Bacteroidetes.c_Bacteroidia.o_Bacteroidales.f_Bacteroidaceae.g_Bacteroides.s_Bacteroides_plebeius)	Weighted median	0.665787942420487	0.988849213478783	0.839326349236079	0.0560234702409939	Gut flora
Irritable bowel syndrome	Gut microbiota abundance (k_Bacteria.p_Bacteroidetes.c_Bacteroidia.o_Bacteroidales.f_Bacteroidaceae.g_Bacteroides.s_Bacteroides_salyersiae)	Weighted median	0.846569046752874	0.99680335133005	0.958497571173884	0.730005384122376	Gut flora
Irritable bowel syndrome	Gut microbiota abundance (k_Bacteria.p_Bacteroidetes.c_Bacteroidia.o_Bacteroidales.f_Bacteroidaceae.g_Bacteroides.s_Bacteroides_stercoris)	Weighted median	0.470798296358372	0.970228577273738	0.579322351046804	0.0297598455274739	Gut flora
Irritable bowel syndrome	Gut microbiota abundance (k_Bacteria.p_Bacteroidetes.c_Bacteroidia.o_Bacteroidales.f_Bacteroidaceae.g_Bacteroides.s_Bacteroides_thetaiotaomicron)	Weighted median	0.279325441589371	1.04226766899606	0.85568564790129	0.211558102164163	Gut flora
Irritable bowel syndrome	Gut microbiota abundance (k_Bacteria.p_Bacteroidetes.c_Bacteroidia.o_Bacteroidales.f_Bacteroidaceae.g_Bacteroides.s_Bacteroides_uniformis)	Weighted median	0.720549583459187	0.981166419562985	0.128002905220368	0.00281472696835654	Gut flora
Irritable bowel syndrome	Gut microbiota abundance (k_Bacteria.p_Bacteroidetes.c_Bacteroidia.o_Bacteroidales.f_Bacteroidaceae.g_Bacteroides.s_Bacteroides_vulgatus)	Weighted median	0.699724330032921	0.98149448960343	0.332860268394596	0.0197714823713278	Gut flora
Irritable bowel syndrome	Gut microbiota abundance (k_Bacteria.p_Bacteroidetes.c_Bacteroidia.o_Bacteroidales.f_Bacteroidaceae.g_Bacteroides.s_Bacteroides_xylanisolvens)	Weighted median	0.326893660359745	1.03046444811926	0.930192234662197	0.401299391581368	Gut flora
Irritable bowel syndrome	Gut microbiota abundance (k_Bacteria.p_Firmicutes.c_Clostridia.o_Clostridiales.f_Lachnospiraceae.g_Blautia.s_Ruminococcus_obeum)	Weighted median	0.112992302059529	0.950558555318591	0.0557602490780634	0.0801673000767046	Gut flora
Irritable bowel syndrome	Gut microbiota abundance (k_Bacteria.p_Firmicutes.c_Clostridia.o_Clostridiales.f_Lachnospiraceae.g_Blautia.s_Ruminococcus_torques)	Weighted median	0.750668033167773	0.98973645076342	0.681513546130952	0.626497720906171	Gut flora
Irritable bowel syndrome	Gut microbiota abundance (k_Bacteria.p_Firmicutes.c_Clostridia.o_Clostridiales.f_Lachnospiraceae.g_Butyrivibrio.s_Butyrivibrio_crossotus)	Weighted median	0.251297419334049	0.978932520984816	0.858858454927731	0.135163354816782	Gut flora
Irritable bowel syndrome	Gut microbiota abundance (k_Bacteria.p_Firmicutes.c_Clostridia.o_Clostridiales.f_Lachnospiraceae.g_Coprococcus.s_Coprococcus_catus)	Weighted median	0.376500070720206	1.03236927946263	0.547957040017127	0.8442960902958	Gut flora
Irritable bowel syndrome	Gut microbiota abundance (k_Bacteria.p_Firmicutes.c_Clostridia.o_Clostridiales.f_Lachnospiraceae.g_Coprococcus.s_Coprococcus_comes)	Weighted median	0.610925153418244	1.01736925369941	0.491073580169036	0.194673698066072	Gut flora
Irritable bowel syndrome	Gut microbiota abundance (k_Bacteria.p_Firmicutes.c_Clostridia.o_Clostridiales.f_Lachnospiraceae.g_Coprococcus.s_Coprococcus_sp_ART55_1)	Weighted median	0.467011648045481	0.984039138703775	0.583006844962367	0.0686639678481168	Gut flora
Irritable bowel syndrome	Gut microbiota abundance (k_Bacteria.p_Firmicutes.c_Clostridia.o_Clostridiales.f_Lachnospiraceae.g_Dorea.s_Dorea_longicatena)	Weighted median	0.980469096596213	1.00086264062951	0.378292374104656	0.0765429049081643	Gut flora
Irritable bowel syndrome	Gut microbiota abundance (k_Bacteria.p_Firmicutes.c_Clostridia.o_Clostridiales.f_Lachnospiraceae.g_Dorea.s_Dorea_unclassified)	Weighted median	0.699032381217042	0.9923880546355	0.591227014570785	0.614318382508705	Gut flora
Irritable bowel syndrome	Gut microbiota abundance (k_Bacteria.p_Firmicutes.c_Clostridia.o_Clostridiales.f_Lachnospiraceae.g_Lachnospiraceae_noname.s_Lachnospiraceae_bacterium_3_1_46FAA)	Weighted median	0.575506156099617	1.01894637421763	0.832278188842303	0.517942173529166	Gut flora
Irritable bowel syndrome	Gut microbiota abundance (k_Bacteria.p_Firmicutes.c_Clostridia.o_Clostridiales.f_Lachnospiraceae.g_Lachnospiraceae_noname.s_Lachnospiraceae_bacterium_5_1_63FAA)	Weighted median	0.734114412896321	0.994141549221163	0.76868626505999	0.858321585313171	Gut flora
Irritable bowel syndrome	Gut microbiota abundance (k_Bacteria.p_Firmicutes.c_Clostridia.o_Clostridiales.f_Lachnospiraceae.g_Lachnospiraceae_noname.s_Lachnospiraceae_bacterium_7_1_58FAA)	Weighted median	0.355321502510204	0.968255224024565	0.806159710232972	0.615595950872731	Gut flora
Irritable bowel syndrome	Gut microbiota abundance (k_Bacteria.p_Firmicutes.c_Clostridia.o_Clostridiales.f_Lachnospiraceae.g_Lachnospiraceae_noname.s_Lachnospiraceae_bacterium_8_1_57FAA)	Weighted median	0.748044230111544	1.00510037616032	0.126871756333052	0.254340109050634	Gut flora
Irritable bowel syndrome	Gut microbiota abundance (k_Bacteria.p_Firmicutes.c_Clostridia.o_Clostridiales.f_Lachnospiraceae.g_Roseburia.s_Roseburia_hominis)	Weighted median	0.541519822038416	1.02943518557063	0.692809676287096	0.152480965299651	Gut flora
Irritable bowel syndrome	Gut microbiota abundance (k_Bacteria.p_Firmicutes.c_Clostridia.o_Clostridiales.f_Lachnospiraceae.g_Roseburia.s_Roseburia_intestinalis)	Weighted median	0.797810224740016	0.99115521381803	0.414267348682411	0.652489408169585	Gut flora
Irritable bowel syndrome	Gut microbiota abundance (k_Bacteria.p_Firmicutes.c_Clostridia.o_Clostridiales.f_Lachnospiraceae.g_Roseburia.s_Roseburia_inulinivorans)	Weighted median	0.702836317391035	1.02001885451585	0.518350288232142	0.275300668235186	Gut flora
Irritable bowel syndrome	Gut microbiota abundance (k_Bacteria.p_Firmicutes.c_Clostridia.o_Clostridiales.f_Lachnospiraceae.g_Roseburia.s_Roseburia_unclassified)	Weighted median	0.166566582991288	1.03301757251903	0.63990511309801	0.00834049068333482	Gut flora
Irritable bowel syndrome	Gut bacterial pathway abundance (ANAEROFRUCAT.PWY..homolactic.fermentation)	Weighted mode	0.656979877920756	0.960446691982878	0.659708748801951	0.171495692890594	Gut flora
Irritable bowel syndrome	Gut bacterial pathway abundance (ANAGLYCOLYSIS.PWY..glycolysis.III..from.glucose.)	Weighted mode	0.91856811203354	0.995017383916534	0.70933972592493	0.590852067187085	Gut flora
Irritable bowel syndrome	Gut bacterial pathway abundance (ARGORNPROST.PWY..arginine..ornithine.and.proline.interconversion)	Weighted mode	0.831270248538558	0.991261200359269	0.203707240004335	0.0346200381845072	Gut flora
Irritable bowel syndrome	Gut bacterial pathway abundance (ARO.PWY..chorismate.biosynthesis.I)	Weighted mode	0.721937591551699	0.979675677256825	0.44248697133204	0.939235080064259	Gut flora
Irritable bowel syndrome	Gut bacterial pathway abundance (ASPASN.PWY..superpathway.of.L.aspartate.and.L.asparagine.biosynthesis)	Weighted mode	0.258048868964862	0.932528955383483	0.600713628061005	0.866876560587117	Gut flora
Irritable bowel syndrome	Gut bacterial pathway abundance (AST.PWY..L.arginine.degradation.II..AST.pathway.)	Weighted mode	0.67131668388892	0.982452366169556	0.510273763803117	0.403372997720543	Gut flora
Irritable bowel syndrome	Gut bacterial pathway abundance (BRANCHED.CHAIN.AA.SYN.PWY..superpathway.of.branched.amino.acid.biosynthesis)	Weighted mode	0.732444652833618	0.979992841316477	0.743723183066853	0.503859734331198	Gut flora
Irritable bowel syndrome	Gut bacterial pathway abundance (COA.PWY..coenzyme.A.biosynthesis.I)	Weighted mode	0.950743403016181	0.994638605204694	0.396939873152597	0.0718652551150062	Gut flora
Irritable bowel syndrome	Gut bacterial pathway abundance (COBALSYN.PWY..adenosylcobalamin.salvage.from.cobinamide.I)	Weighted mode	0.837878928909846	1.01163686653845	0.911627415162203	0.348738417457743	Gut flora
Irritable bowel syndrome	Gut bacterial pathway abundance (COMPLETE.ARO.PWY..superpathway.of.aromatic.amino.acid.biosynthesis)	Weighted mode	0.776770171943351	0.983507162348057	0.687405264590414	0.653493174350205	Gut flora
Irritable bowel syndrome	Gut bacterial pathway abundance (CRNFORCAT.PWY..creatinine.degradation.I)	Weighted mode	0.450724205534168	1.04016555853744	0.733394773437972	0.743350883327305	Gut flora
Irritable bowel syndrome	Gut bacterial pathway abundance (DAPLYSINESYN.PWY..L.lysine.biosynthesis.I)	Weighted mode	0.369456788476849	0.936412609060509	0.599796424431697	0.185961936065193	Gut flora
Irritable bowel syndrome	Gut bacterial pathway abundance (DENOVOPURINE2.PWY..superpathway.of.purine.nucleotides.de.novo.biosynthesis.II)	Weighted mode	0.38426333013391	0.947329875710314	0.299288540141049	0.721130430319576	Gut flora
Irritable bowel syndrome	Gut bacterial pathway abundance (DTDPRHAMSYN.PWY..dTDP.L.rhamnose.biosynthesis.I)	Weighted mode	0.767152187563398	0.980274289152821	0.723005998441454	0.66799971103551	Gut flora
Irritable bowel syndrome	Gut bacterial pathway abundance (ECASYN.PWY..enterobacterial.common.antigen.biosynthesis)	Weighted mode	0.526210688043391	1.02053890535048	0.724251206981855	0.0219676012216	Gut flora
Irritable bowel syndrome	Gut bacterial pathway abundance (FAO.PWY..fatty.acid..beta..oxidation.I)	Weighted mode	0.376900590543685	0.957660433351577	0.427662616433991	0.974997849672485	Gut flora
Irritable bowel syndrome	Gut bacterial pathway abundance (FERMENTATION.PWY..mixed.acid.fermentation)	Weighted mode	0.355875793634341	1.05399822174795	0.634113483817276	0.747933629057008	Gut flora
Irritable bowel syndrome	Gut bacterial pathway abundance (FUCCAT.PWY..fucose.degradation)	Weighted mode	0.407025733139636	1.05595506708792	0.878323866195923	0.422994005910014	Gut flora
Irritable bowel syndrome	Gut bacterial pathway abundance (FUC.RHAMCAT.PWY..superpathway.of.fucose.and.rhamnose.degradation)	Weighted mode	0.416024058885339	0.963728279105187	0.53415494706896	0.637223931633563	Gut flora
Irritable bowel syndrome	Gut bacterial pathway abundance (GALACTARDEG.PWY..D.galactarate.degradation.I)	Weighted mode	0.61567377024576	1.02611328383297	0.316076112762291	0.00234888424550588	Gut flora
Irritable bowel syndrome	Gut bacterial pathway abundance (GALACT.GLUCUROCAT.PWY..superpathway.of.hexuronide.and.hexuronate.degradation)	Weighted mode	0.466383084752964	0.95263002129878	0.967402712985444	0.183145891962944	Gut flora
Irritable bowel syndrome	Gut bacterial pathway abundance (GALACTUROCAT.PWY..D.galacturonate.degradation.I)	Weighted mode	0.421467983367999	0.94455672892202	0.986969069260294	0.0947687155627676	Gut flora
Irritable bowel syndrome	Gut bacterial pathway abundance (GLCMANNANAUT.PWY..superpathway.of.N.acetylglucosamine..N.acetylmannosamine.and.N.acetylneuraminate.degradation)	Weighted mode	0.5551986350912	1.0390369164111	0.387272397934393	0.623795650383613	Gut flora
Irritable bowel syndrome	Gut bacterial pathway abundance (GLUCARDEG.PWY..D.glucarate.degradation.I)	Weighted mode	0.976303133006609	0.998567816598071	0.523380447889295	0.644004295520321	Gut flora
Irritable bowel syndrome	Gut bacterial pathway abundance (GLUCONEO.PWY..gluconeogenesis.I)	Weighted mode	0.726487598330862	0.974134310536439	0.996831541819328	0.36735796221376	Gut flora
Irritable bowel syndrome	Gut bacterial pathway abundance (GLUCOSE1PMETAB.PWY..glucose.and.glucose.1.phosphate.degradation)	Weighted mode	0.68826982998837	1.02239756815123	0.723932645211174	0.0724593299907764	Gut flora
Irritable bowel syndrome	Gut bacterial pathway abundance (GLYCOCAT.PWY..glycogen.degradation.I..bacterial.)	Weighted mode	0.830014389807295	0.986553342591036	0.82056094498311	0.301438541516104	Gut flora
Irritable bowel syndrome	Gut bacterial pathway abundance (GLYCOGENSYNTH.PWY..glycogen.biosynthesis.I..from.ADP.D.Glucose.)	Weighted mode	0.568964151568913	1.04241732479659	0.624671030030572	0.438107751452994	Gut flora
Irritable bowel syndrome	Gut bacterial pathway abundance (GLYCOL.GLYOXDEG.PWY..superpathway.of.glycol.metabolism.and.degradation)	Weighted mode	0.546432508646526	1.02545549843133	0.156313391182274	0.266654227274133	Gut flora
Irritable bowel syndrome	Gut bacterial pathway abundance (GOLPDLCAT.PWY..superpathway.of.glycerol.degradation.to.1.3.propanediol)	Weighted mode	0.771657597137849	0.987056609158909	0.360415210852343	0.0655502687470037	Gut flora
Irritable bowel syndrome	Gut bacterial pathway abundance (HEMESYN2.PWY..heme.biosynthesis.II..anaerobic.)	Weighted mode	0.508475564923585	0.953467323456407	0.354650857181676	0.123860956208986	Gut flora
Irritable bowel syndrome	Gut bacterial pathway abundance (HEXITOLDEGSUPER.PWY..superpathway.of.hexitol.degradation..bacteria.)	Weighted mode	0.224790720528506	1.13801292657422	0.181888328772295	0.155771832187308	Gut flora
Irritable bowel syndrome	Gut bacterial pathway abundance (HISDEG.PWY..L.histidine.degradation.I)	Weighted mode	0.727692867127731	1.02134377877696	0.817841108522884	0.00260363262999945	Gut flora
Irritable bowel syndrome	Gut bacterial pathway abundance (HISTSYN.PWY..L.histidine.biosynthesis)	Weighted mode	0.808444140598475	0.981085158211856	0.2789188613491	0.0285744462115441	Gut flora
Irritable bowel syndrome	Gut bacterial pathway abundance (HOMOSER.METSYN.PWY..L.methionine.biosynthesis.I)	Weighted mode	0.361323251681972	0.943624444177409	0.517233767212254	0.878652171222192	Gut flora
Irritable bowel syndrome	Gut bacterial pathway abundance (HSERMETANA.PWY..L.methionine.biosynthesis.III)	Weighted mode	0.319026155310763	1.07418358947083	0.417734754094622	0.00137459700757641	Gut flora
Irritable bowel syndrome	Gut bacterial pathway abundance (ILEUSYN.PWY..L.isoleucine.biosynthesis.I..from.threonine.)	Weighted mode	0.338925938760758	1.08459180205789	0.314514428095647	0.128940859959894	Gut flora
Irritable bowel syndrome	Gut bacterial pathway abundance (KDO.NAGLIPASYN.PWY..superpathway.of..Kdo.2.lipid.A.biosynthesis)	Weighted mode	0.741347819537851	1.01009892855886	0.982722376138788	0.460155091964873	Gut flora
Irritable bowel syndrome	Gut bacterial pathway abundance (KETOGLUCONMET.PWY..ketogluconate.metabolism)	Weighted mode	0.711231954617236	1.01182648450915	0.460147085352711	0.988497462495486	Gut flora
Irritable bowel syndrome	Gut bacterial pathway abundance (LACTOSECAT.PWY..lactose.and.galactose.degradation.I)	Weighted mode	0.365692224087322	0.955239684578698	0.108034684681282	0.545375750865971	Gut flora
Irritable bowel syndrome	Gut bacterial pathway abundance (METHGLYUT.PWY..superpathway.of.methylglyoxal.degradation)	Weighted mode	0.961036546306649	1.00128916954942	0.431050019052335	0.0484540678823481	Gut flora
Irritable bowel syndrome	Gut bacterial pathway abundance (NAGLIPASYN.PWY..lipid.IVA.biosynthesis)	Weighted mode	0.170307264771206	1.11902425523276	0.07532825804518	0.105366111486815	Gut flora
Irritable bowel syndrome	Gut bacterial pathway abundance (NONMEVIPP.PWY..methylerythritol.phosphate.pathway.I)	Weighted mode	0.719727168613258	1.02003972259911	0.202359095044895	0.445265492489862	Gut flora
Irritable bowel syndrome	Gut bacterial pathway abundance (NONOXIPENT.PWY..pentose.phosphate.pathway..non.oxidative.branch.)	Weighted mode	0.291267243509668	1.06996916570942	0.559371748115693	0.248098334282428	Gut flora
Irritable bowel syndrome	Gut bacterial pathway abundance (ORNDEG.PWY..superpathway.of.ornithine.degradation)	Weighted mode	0.707472433823321	1.01075961966265	0.475279100923988	0.590690353613731	Gut flora
Irritable bowel syndrome	Gut bacterial pathway abundance (P105.PWY..TCA.cycle.IV..2.oxoglutarate.decarboxylase.)	Weighted mode	0.330911444437477	1.04764019641163	0.209981504176603	0.508261074040685	Gut flora
Irritable bowel syndrome	Gut bacterial pathway abundance (P108.PWY..pyruvate.fermentation.to.propanoate.I)	Weighted mode	0.299727548342793	1.06712318496737	0.0543187399951832	0.284187354770434	Gut flora
Irritable bowel syndrome	Gut bacterial pathway abundance (P122.PWY..heterolactic.fermentation)	Weighted mode	0.340932204545491	1.04885815678646	0.229293472584548	0.215445552433424	Gut flora
Irritable bowel syndrome	Gut bacterial pathway abundance (P161.PWY..acetylene.degradation)	Weighted mode	0.507261562787842	1.0557509227324	0.81685622608479	0.703571126910289	Gut flora
Irritable bowel syndrome	Gut bacterial pathway abundance (P162.PWY..L.glutamate.degradation.V..via.hydroxyglutarate.)	Weighted mode	0.615054020116527	0.971115111470431	0.255921023411562	0.692622983025681	Gut flora
Irritable bowel syndrome	Gut bacterial pathway abundance (P164.PWY..purine.nucleobases.degradation.I..anaerobic.)	Weighted mode	0.906868574292511	0.994773315126121	0.268935456253082	0.263041459472606	Gut flora
Irritable bowel syndrome	Gut bacterial pathway abundance (P23.PWY..reductive.TCA.cycle.I)	Weighted mode	0.965109851983689	1.00125214451432	0.962930218052646	0.626733307521154	Gut flora
Irritable bowel syndrome	Gut bacterial pathway abundance (P42.PWY..incomplete.reductive.TCA.cycle)	Weighted mode	0.778383435665002	0.983838438255693	0.861961035150478	0.501049946607631	Gut flora
Irritable bowel syndrome	Gut bacterial pathway abundance (P441.PWY..superpathway.of.N.acetylneuraminate.degradation)	Weighted mode	0.973985118522138	0.998020732437772	0.289207518253492	0.122549312116583	Gut flora
Irritable bowel syndrome	Gut bacterial pathway abundance (P461.PWY..hexitol.fermentation.to.lactate..formate..ethanol.and.acetate)	Weighted mode	0.922229503455536	1.00552123765278	0.822385929063999	0.643064606309167	Gut flora
Irritable bowel syndrome	Gut bacterial pathway abundance (PANTO.PWY..phosphopantothenate.biosynthesis.I)	Weighted mode	0.723661059418209	0.980572635088897	0.861418047731934	0.219252623314846	Gut flora
Irritable bowel syndrome	Gut bacterial pathway abundance (PANTOSYN.PWY..pantothenate.and.coenzyme.A.biosynthesis.I)	Weighted mode	0.775704047793741	0.977381531473176	0.406918398496402	0.234244119735841	Gut flora
Irritable bowel syndrome	Gut bacterial pathway abundance (PENTOSE.P.PWY..pentose.phosphate.pathway)	Weighted mode	0.446855984364013	1.04993769876692	0.987310239368888	0.72884822594153	Gut flora
Irritable bowel syndrome	Gut bacterial pathway abundance (PEPTIDOGLYCANSYN.PWY..peptidoglycan.biosynthesis.I..meso.diaminopimelate.containing.)	Weighted mode	0.54144798105595	1.03880091518959	0.461072623250689	0.730811003060717	Gut flora
Irritable bowel syndrome	Gut bacterial pathway abundance (PHOSLIPSYN.PWY..superpathway.of.phospholipid.biosynthesis.I..bacteria.)	Weighted mode	0.49017004024087	1.04579364915438	0.0709225818826038	0.560955474135076	Gut flora
Irritable bowel syndrome	Gut bacterial pathway abundance (POLYAMINSYN3.PWY..superpathway.of.polyamine.biosynthesis.II)	Weighted mode	0.414602134075526	0.961265483673882	0.434888217355715	0.275568479405253	Gut flora
Irritable bowel syndrome	Gut bacterial pathway abundance (POLYAMSYN.PWY..superpathway.of.polyamine.biosynthesis.I)	Weighted mode	0.824395528826407	1.01801723969668	0.897329124660521	0.129834974432443	Gut flora
Irritable bowel syndrome	Gut bacterial pathway abundance (POLYISOPRENSYN.PWY..polyisoprenoid.biosynthesis..E..coli.)	Weighted mode	0.84366112110957	1.00740945170774	0.66524060489547	0.943896786850824	Gut flora
Irritable bowel syndrome	Gut bacterial pathway abundance (PPGPPMET.PWY..ppGpp.biosynthesis)	Weighted mode	0.244529671866633	1.06996041300223	0.364911484213937	0.705108902665518	Gut flora
Irritable bowel syndrome	Gut bacterial pathway abundance (PRPP.PWY..superpathway.of.histidine..purine..and.pyrimidine.biosynthesis)	Weighted mode	0.58458027423132	1.03055140016132	0.29665049574474	0.676611496813742	Gut flora
Irritable bowel syndrome	Gut bacterial pathway abundance (PWY0.1061..superpathway.of.L.alanine.biosynthesis)	Weighted mode	0.779926126607989	0.984094535502362	0.703346663608245	0.074424233858374	Gut flora
Irritable bowel syndrome	Gut bacterial pathway abundance (PWY0.1241..ADP.L.glycero..beta..D.manno.heptose.biosynthesis)	Weighted mode	0.636348328843636	1.02131250570929	0.191056121707358	0.347985867605926	Gut flora
Irritable bowel syndrome	Gut bacterial pathway abundance (PWY0.1261..anhydromuropeptides.recycling)	Weighted mode	0.194075037697801	1.08517230542807	0.468583865347525	0.23295966984767	Gut flora
Irritable bowel syndrome	Gut bacterial pathway abundance (PWY0.1296..purine.ribonucleosides.degradation)	Weighted mode	0.531801806600913	1.04942231673654	0.958301552790112	0.151194094489641	Gut flora
Irritable bowel syndrome	Gut bacterial pathway abundance (PWY0.1297..superpathway.of.purine.deoxyribonucleosides.degradation)	Weighted mode	0.511306899790312	0.957672853239096	0.52361982801594	0.404296347064085	Gut flora
Irritable bowel syndrome	Gut bacterial pathway abundance (PWY0.1298..superpathway.of.pyrimidine.deoxyribonucleosides.degradation)	Weighted mode	0.382501725203042	0.948133591689524	0.994355488108465	0.562537303612612	Gut flora
Irritable bowel syndrome	Gut bacterial pathway abundance (PWY0.1338..polymyxin.resistance)	Weighted mode	0.676818054509012	1.01631813149081	0.644817481340397	0.471608048369685	Gut flora
Irritable bowel syndrome	Gut bacterial pathway abundance (PWY0.1415..superpathway.of.heme.biosynthesis.from.uroporphyrinogen.III)	Weighted mode	0.75262971994661	1.01251409362986	0.738726842859813	0.310746032585142	Gut flora
Irritable bowel syndrome	Gut bacterial pathway abundance (PWY0.1479..tRNA.processing)	Weighted mode	0.64531075439933	0.973667270726592	0.449331471929019	0.762626433408067	Gut flora
Irritable bowel syndrome	Gut bacterial pathway abundance (PWY0.1533..methylphosphonate.degradation.I)	Weighted mode	0.319869006269597	1.04588330599916	0.829327784387231	0.224621789028736	Gut flora
Irritable bowel syndrome	Gut bacterial pathway abundance (PWY0.1586..peptidoglycan.maturation..meso.diaminopimelate.containing.)	Weighted mode	0.646364286231921	0.971151194671835	0.231798317818049	0.297392105584145	Gut flora
Irritable bowel syndrome	Gut bacterial pathway abundance (PWY0.162..superpathway.of.pyrimidine.ribonucleotides.de.novo.biosynthesis)	Weighted mode	0.66718689363928	1.03180287166253	0.945597386586952	0.10215506438331	Gut flora
Irritable bowel syndrome	Gut bacterial pathway abundance (PWY0.781..aspartate.superpathway)	Weighted mode	0.452696851127522	0.957756715242143	0.353961696543005	0.660061499377956	Gut flora
Irritable bowel syndrome	Gut bacterial pathway abundance (PWY0.845..superpathway.of.pyridoxal.5..phosphate.biosynthesis.and.salvage)	Weighted mode	0.924702209820011	0.995408550435375	0.222565382938849	0.0503329462881441	Gut flora
Irritable bowel syndrome	Gut bacterial pathway abundance (PWY.1269..CMP.3.deoxy.D.manno.octulosonate.biosynthesis.I)	Weighted mode	0.859129823489171	0.990060706840282	0.705659577649015	0.66094592570078	Gut flora
Irritable bowel syndrome	Gut bacterial pathway abundance (PWY.2941..L.lysine.biosynthesis.II)	Weighted mode	0.812411122926474	1.01661496950683	0.813512914657869	0.660043251425978	Gut flora
Irritable bowel syndrome	Gut bacterial pathway abundance (PWY.2942..L.lysine.biosynthesis.III)	Weighted mode	0.170572478979213	1.09257651430116	0.519926787130417	0.145966495424738	Gut flora
Irritable bowel syndrome	Gut bacterial pathway abundance (PWY.3001..superpathway.of.L.isoleucine.biosynthesis.I)	Weighted mode	0.570755278720724	0.964020368833895	0.568359777517437	0.935380664953166	Gut flora
Irritable bowel syndrome	Gut bacterial pathway abundance (PWY.4242..pantothenate.and.coenzyme.A.biosynthesis.III)	Weighted mode	0.372337735688617	1.05061275618273	0.900007117790098	0.825499188596273	Gut flora
Irritable bowel syndrome	Gut bacterial pathway abundance (PWY.4984..urea.cycle)	Weighted mode	0.117284638822458	1.11757093849742	0.465126975112557	0.807523523473278	Gut flora
Irritable bowel syndrome	Gut bacterial pathway abundance (PWY4FS.7..phosphatidylglycerol.biosynthesis.I..plastidic.)	Weighted mode	0.984208887117506	1.00121765289606	0.334526873386932	0.305985304934855	Gut flora
Irritable bowel syndrome	Gut bacterial pathway abundance (PWY.5005..biotin.biosynthesis.II)	Weighted mode	0.549703191727127	1.0264611869452	0.160898790276756	0.155306657671456	Gut flora
Irritable bowel syndrome	Gut bacterial pathway abundance (PWY.5022..4.aminobutanoate.degradation.V)	Weighted mode	0.944396531216553	1.0078362348817	0.3538036348894	0.0341828910453033	Gut flora
Irritable bowel syndrome	Gut bacterial pathway abundance (PWY.5088..L.glutamate.degradation.VIII..to.propanoate.)	Weighted mode	0.856584232228495	1.00578630742666	0.879833020427179	0.718599076642864	Gut flora
Irritable bowel syndrome	Gut bacterial pathway abundance (PWY.5097..L.lysine.biosynthesis.VI)	Weighted mode	0.379792025566509	1.05857213236026	0.619789574774767	0.348911387418145	Gut flora
Irritable bowel syndrome	Gut bacterial pathway abundance (PWY.5100..pyruvate.fermentation.to.acetate.and.lactate.II)	Weighted mode	0.966383937206237	0.997388918143846	0.828167059182115	0.663553406811968	Gut flora
Irritable bowel syndrome	Gut bacterial pathway abundance (PWY.5101..L.isoleucine.biosynthesis.II)	Weighted mode	0.47400279830387	1.04642628095009	0.603821958074742	0.496332545871345	Gut flora
Irritable bowel syndrome	Gut bacterial pathway abundance (PWY.5104..L.isoleucine.biosynthesis.IV)	Weighted mode	0.883503245610028	0.991131061012623	0.51418460295893	0.520043498683843	Gut flora
Irritable bowel syndrome	Gut bacterial pathway abundance (PWY.5121..superpathway.of.geranylgeranyl.diphosphate.biosynthesis.II..via.MEP.)	Weighted mode	0.866676657864697	0.992386803418382	0.674936641059627	0.948837878910796	Gut flora
Irritable bowel syndrome	Gut bacterial pathway abundance (PWY.5173..superpathway.of.acetyl.CoA.biosynthesis)	Weighted mode	0.241487060872926	1.08109107499763	0.536114382925141	0.0280402387677235	Gut flora
Irritable bowel syndrome	Gut bacterial pathway abundance (PWY.5177..glutaryl.CoA.degradation)	Weighted mode	0.858594936683909	1.01165923862706	0.740844844520293	0.795660079897614	Gut flora
Irritable bowel syndrome	Gut bacterial pathway abundance (PWY.5188..tetrapyrrole.biosynthesis.I..from.glutamate.)	Weighted mode	0.593849788284177	1.03929884977164	0.56842022887145	0.0304281211242155	Gut flora
Irritable bowel syndrome	Gut bacterial pathway abundance (PWY.5189..tetrapyrrole.biosynthesis.II..from.glycine.)	Weighted mode	0.286767670033156	1.06705684290658	0.0207176934919951	0.0246968831384518	Gut flora
Irritable bowel syndrome	Gut bacterial pathway abundance (PWY.5345..superpathway.of.L.methionine.biosynthesis..by.sulfhydrylation.)	Weighted mode	0.505285095253584	1.03864841537756	0.860826073794202	0.994793005985725	Gut flora
Irritable bowel syndrome	Gut bacterial pathway abundance (PWY.5384..sucrose.degradation.IV..sucrose.phosphorylase.)	Weighted mode	0.789472268380154	1.01644363592805	0.731140905701495	0.0283851650847564	Gut flora
Irritable bowel syndrome	Gut bacterial pathway abundance (PWY.5505..L.glutamate.and.L.glutamine.biosynthesis)	Weighted mode	0.644143800481733	1.02433267027522	0.0636753188635538	0.0264399436378188	Gut flora
Irritable bowel syndrome	Gut bacterial pathway abundance (PWY.5656..mannosylglycerate.biosynthesis.I)	Weighted mode	0.666136148812342	0.988798927675037	0.121938606802061	0.485969888490362	Gut flora
Irritable bowel syndrome	Gut bacterial pathway abundance (PWY.5659..GDP.mannose.biosynthesis)	Weighted mode	0.986577719901994	0.998753789355236	0.0543934782492398	0.618403830589427	Gut flora
Irritable bowel syndrome	Gut bacterial pathway abundance (PWY.5667..CDP.diacylglycerol.biosynthesis.I)	Weighted mode	0.602437723901764	1.02678407279322	0.0343963468254707	0.314369304271636	Gut flora
Irritable bowel syndrome	Gut bacterial pathway abundance (PWY.5676..acetyl.CoA.fermentation.to.butanoate.II)	Weighted mode	0.500553466378553	1.05435572120097	0.277508392165229	0.37133919842793	Gut flora
Irritable bowel syndrome	Gut bacterial pathway abundance (PWY.5686..UMP.biosynthesis)	Weighted mode	0.437667260616894	1.06555127887154	0.213221062256282	0.434858742261228	Gut flora
Irritable bowel syndrome	Gut bacterial pathway abundance (PWY.5695..urate.biosynthesis.inosine.5..phosphate.degradation)	Weighted mode	0.544831314432679	0.950576413157711	0.509919364437803	0.165717473277872	Gut flora
Irritable bowel syndrome	Gut bacterial pathway abundance (PWY.5705..allantoin.degradation.to.glyoxylate.III)	Weighted mode	0.950847521516194	1.0020752322902	0.358241774790719	0.0373617142047702	Gut flora
Irritable bowel syndrome	Gut bacterial pathway abundance (PWY.5791..1.4.dihydroxy.2.naphthoate.biosynthesis.II..plants.)	Weighted mode	0.325371461111003	0.955054168122812	0.115645366182035	0.341873444468214	Gut flora
Irritable bowel syndrome	Gut bacterial pathway abundance (PWY.5838..superpathway.of.menaquinol.8.biosynthesis.I)	Weighted mode	0.659472578663813	1.02417174626546	0.186192162553593	0.130451115400822	Gut flora
Irritable bowel syndrome	Gut bacterial pathway abundance (PWY.5850..superpathway.of.menaquinol.6.biosynthesis.I)	Weighted mode	0.346024907261706	1.03582711876375	0.527022966313641	0.363473568683475	Gut flora
Irritable bowel syndrome	Gut bacterial pathway abundance (PWY.5913..TCA.cycle.VI..obligate.autotrophs.)	Weighted mode	0.848595203502215	0.989803022377592	0.833772263481658	0.260364719986331	Gut flora
Irritable bowel syndrome	Gut bacterial pathway abundance (PWY.5918..superpathay.of.heme.biosynthesis.from.glutamate)	Weighted mode	0.200282727502549	0.940277260930265	0.219824738714654	0.804451085391501	Gut flora
Irritable bowel syndrome	Gut bacterial pathway abundance (PWY.5920..superpathway.of.heme.biosynthesis.from.glycine)	Weighted mode	0.313246575438824	1.03294384889872	0.497999250481549	0.226431194430792	Gut flora
Irritable bowel syndrome	Gut bacterial pathway abundance (PWY.5941..glycogen.degradation.II..eukaryotic.)	Weighted mode	0.988097750349212	1.00085469623197	0.627249243442824	0.757677183641208	Gut flora
Irritable bowel syndrome	Gut bacterial pathway abundance (PWY.5971..palmitate.biosynthesis.II..bacteria.and.plants.)	Weighted mode	0.657231751684972	0.97911939683909	0.367437012904644	0.884935721104099	Gut flora
Irritable bowel syndrome	Gut bacterial pathway abundance (PWY.5973..cis.vaccenate.biosynthesis)	Weighted mode	0.236408010298821	1.0887550450305	0.189824263021211	0.0471716858897758	Gut flora
Irritable bowel syndrome	Gut bacterial pathway abundance (PWY.5989..stearate.biosynthesis.II..bacteria.and.plants.)	Weighted mode	0.351101350427747	0.932511074368998	0.948390509619876	0.387655705578585	Gut flora
Irritable bowel syndrome	Gut bacterial pathway abundance (PWY.6121..5.aminoimidazole.ribonucleotide.biosynthesis.I)	Weighted mode	0.481601259491836	0.952308461116624	0.112647797202982	0.32980039589318	Gut flora
Irritable bowel syndrome	Gut bacterial pathway abundance (PWY.6123..inosine.5..phosphate.biosynthesis.I)	Weighted mode	0.708780960481801	0.961355919068072	0.152502260581766	0.00235615942039789	Gut flora
Irritable bowel syndrome	Gut bacterial pathway abundance (PWY.6125..superpathway.of.guanosine.nucleotides.de.novo.biosynthesis.II)	Weighted mode	0.939766326206026	1.00475026325252	0.0140884379574265	0.206920904981066	Gut flora
Irritable bowel syndrome	Gut bacterial pathway abundance (PWY.6147..6.hydroxymethyl.dihydropterin.diphosphate.biosynthesis.I)	Weighted mode	0.475911921893825	1.03612908560622	0.678294940529162	0.972554267194939	Gut flora
Irritable bowel syndrome	Gut bacterial pathway abundance (PWY.6151..S.adenosyl.L.methionine.cycle.I)	Weighted mode	0.481476666421786	1.05558077178051	0.263164015104096	0.0654859784778774	Gut flora
Irritable bowel syndrome	Gut bacterial pathway abundance (PWY.6163..chorismate.biosynthesis.from.3.dehydroquinate)	Weighted mode	0.943534097156452	0.996113789344643	0.366612430261204	0.470890856711091	Gut flora
Irritable bowel syndrome	Gut bacterial pathway abundance (PWY.621..sucrose.degradation.III..sucrose.invertase.)	Weighted mode	0.921051209213805	1.00643696156958	0.400075660106016	0.154221832792684	Gut flora
Irritable bowel syndrome	Gut bacterial pathway abundance (PWY.6263..superpathway.of.menaquinol.8.biosynthesis.II)	Weighted mode	0.200393362940833	1.07413949377998	0.350967844303411	0.229183754571313	Gut flora
Irritable bowel syndrome	Gut bacterial pathway abundance (PWY.6284..superpathway.of.unsaturated.fatty.acids.biosynthesis..E..coli.)	Weighted mode	0.312598417018208	1.08402207874702	0.125349008894947	0.433549300833983	Gut flora
Irritable bowel syndrome	Gut bacterial pathway abundance (PWY.6285..superpathway.of.fatty.acids.biosynthesis..E..coli.)	Weighted mode	0.255592647360637	1.04535669866389	0.151719415023514	0.0863560623365365	Gut flora
Irritable bowel syndrome	Gut bacterial pathway abundance (PWY.6317..galactose.degradation.I..Leloir.pathway.)	Weighted mode	0.781742603689098	0.984014815787644	0.925167054516391	0.737540822032458	Gut flora
Irritable bowel syndrome	Gut bacterial pathway abundance (PWY.6353..purine.nucleotides.degradation.II..aerobic.)	Weighted mode	0.907753117374736	0.99378746503223	0.761900279852157	0.924279195662606	Gut flora
Irritable bowel syndrome	Gut bacterial pathway abundance (PWY.6471..peptidoglycan.biosynthesis.IV..Enterococcus.faecium.)	Weighted mode	0.430928311595795	0.965399966708774	0.498743990331566	0.565749972214803	Gut flora
Irritable bowel syndrome	Gut bacterial pathway abundance (PWY.6507..4.deoxy.L.threo.hex.4.enopyranuronate.degradation)	Weighted mode	0.315939280012808	0.919537181566112	0.212620889679609	0.212784943156042	Gut flora
Irritable bowel syndrome	Gut bacterial pathway abundance (PWY.6519..8.amino.7.oxononanoate.biosynthesis.I)	Weighted mode	0.746192108556033	1.01724694040924	0.0839145300811	0.394817249248416	Gut flora
Irritable bowel syndrome	Gut bacterial pathway abundance (PWY.6545..pyrimidine.deoxyribonucleotides.de.novo.biosynthesis.III)	Weighted mode	0.351138203795396	0.910437894572278	0.199257935387255	0.0716081677053874	Gut flora
Irritable bowel syndrome	Gut bacterial pathway abundance (PWY.6588..pyruvate.fermentation.to.acetone)	Weighted mode	0.367695308111694	0.955545432561732	0.822203902729768	0.544802162836831	Gut flora
Irritable bowel syndrome	Gut bacterial pathway abundance (PWY.6590..superpathway.of.Clostridium.acetobutylicum.acidogenic.fermentation)	Weighted mode	0.758177755242456	1.02248524104329	0.381318139695339	0.886893495665201	Gut flora
[truncated: 11,376 more rows]

## Sheet: Sheet2
immune cell characteristics, plasma metabolites, inflammatory factors, and gut microbiota with GAD
[truncated: 13,116 more rows]
